# Supplementary material for: Genome-Wide Association Analysis for Hybrid Breeding in Wheat
Source: Int J Mol Sci. 2022 Dec 5;23(23):15321. doi: 10.3390/ijms232315321 (PMC9740285; doi:10.3390/ijms232315321)
Supplement: Supplementary file 1 [file ijms-23-15321-s001.zip]

Archive with 9 entries (8 files):
- supplementaryFiles/
- supplementaryFiles/SupplementaryFigures.pptx
- supplementaryFiles/Table S1. Accessions used in the study and mean trait values.xlsx
- supplementaryFiles/Table S2. Results of stability analysis.xlsx
- supplementaryFiles/Table S3. Results of genome-wide association analysis.xlsx
- supplementaryFiles/Table S4. Results of haplotype analysis.xlsx
- supplementaryFiles/Table S5. Results of analysis of heterosis effects.xlsx
- supplementaryFiles/Table S6. GO terms for genes assigned to SNPs with significant associations.xlsx
- supplementaryFiles/Table S7. Associations for phenotypic traits vs associations published in literature.xlsx
