# Supplementary material for: Genome-Wide Association Analysis for Hybrid Breeding in Wheat
Source: Int J Mol Sci. 2022 Dec 5;23(23):15321. doi: 10.3390/ijms232315321 (PMC9740285; doi:10.3390/ijms232315321)
Supplement: Supplementary file 1 [file ijms-23-15321-s001.zip › supplementaryFiles/Table S1. Accessions used in the study and mean trait values.xlsx]

## Sheet: Sheet1
Table S1. Accessions used in the study and mean trait values
Number	Name	Code	Genotype type	Country of origin Company Mainta	Registration year	Country of first registration	Group of accessions	Trait
								HT	FT*	PH	KN	KW	TKW
1	Aarden	PHR_1	CV	FR, Saaten Union	2005	UK		27.1017	32.9853	79.7999	67.0308	2.53719	38.3696
2	Adequat	PHR_2	CV	-	2007	FR		28.1161	33.781	74.3134	68.3924	2.55964	37.0923
3	Adler	PHR_3	CV	-	2008	DE	G4	25.8445	31.6805	84.0954	57.4522	2.48989	44.6595
4	Adonis	PHR_4	CV	-	2007	BE		24.6935	32.3762	74.9767	67.7605	2.709	40.8402
5	Agape	STH_183	CV	IT, SIS - Società Italiana Sementi	2010	IT	G5	21.2269	27.7243	84.34	60.9778	2.43552	42.7321
6	Akratos	PHR_5	CV	DE, Dr. Hermann Strube	2004	DE		25.2449	31.4562	92.3985	61.6884	2.52444	43.8947
7	Akteur	PHR_6	CV	DE, Deutsche Saatveredelung Lippstadt-Bremen GmbH	2003	DE		26.8857	31.892	91.2533	59.7384	2.47151	43.2691
8	Alcazar	PHR_7	CV	-	2004	FR		24.597	31.815	75.7651	69.9229	2.81797	40.8813
9	Altos	PHR_8	CV	-	2000	DE		26.55	32.2846	78.9169	63.4486	2.6756	43.9359
10	Anivie	PHR_9	CV	-		-		22.0508	30.1079	81.1721	57.1215	2.62533	47.0562
11	Anthus	PHR_10	CV	-	2004	BE		27.8651	33.3388	79.7394	59.7218	2.27114	41.9067
12	Apertus	PHR_11	CV	DE, Dr. Hermann Strube	2013	DE		28.0169	32.9913	84.2596	62.6702	2.82293	46.7356
13	Arezzo	PHR_12	CV	FR, RAGT 2 n	2007	FR		21.4755	28.3754	74.7718	57.5374	2.28791	41.8974
14	Aristos	PHR_13	CV	-	2003	LT		23.2159	30.6666	89.1124	61.0529	2.81223	42.353
15	Arkadia	PHR_14	CV	PL, DANKO	2011	PL		22.3554	28.6934	87.2793	58.0571	2.45735	46.0144
16	Arktis	PHR_15	CV	DE, Deutsche Saatveredelung AG	2009	AT	G4	27.3655	32.2254	83.2666	60.0057	2.419	41.9707
17	Aron	PHR_16	CV	-	1999	LT		26.2525	31.326	95.5024	52.9861	2.09533	38.8163
18	Arsenal	PHR_17	CV	-	2003	FR	G6	20.2208	27.3428	74.1559	61.1928	2.43148	41.0514
19	Artist	PHR_18	CV	DE, Deutsche Saatveredelung AG	2013	PL		26.2102	32.2616	80.2347	60.8776	2.64449	45.3705
20	Askalon	PHR_19	CV	DE, Nordsaat Saatzucht GmbH Saatzucht Langenstein	2009	PL		25.8597	31.266	83.3979	61.3978	2.3401	38.4936
21	Asketis	PHR_20	CV	DE, Dr. Hermann Strube	2001	BE		25.6451	30.4755	92.3529	56.4481	2.4618	47.0054
22	Astoria	PHR_21	CV	PL, PHR	2012	PL		23.5248	30.5956	89.7077	52.943	2.2193	46.3287
23	Astron	PHR_22	CV	-	2001	LT		28.782	33.6039	87.1177	61.844	2.36857	41.9696
24	Attlass	PHR_23	CV	DE, Lantmännen SW Seed Hadmesrleben GmbH	2005	FR		24.2654	30.0993	80.0781	57.4961	2.11654	40.4022
25	Attraktion	PHR_24	CV	DE, Deutsche Saatveredlung Lippstadt-Bremen GmbH zu Lippstadt	2014	DE		22.786	29.2575	81.6644	63.1058	2.50281	42.021
26	Avenir	PHR_25	CV	-	2012	AT		23.2769	29.8419	85.0504	57.063	2.03165	40.571
27	Bagou	PHR_26	CV	FR, Saaten Union Recherche SAS	2007	FR		21.3451	29.8331	73.1818	66.3278	2.53932	37.5259
28	Balaton	PHR_27	CV	AT, Saatzucht Donau GmbH	2006	HU	G1	19.4162	26.3261	76.5203	57.2411	2.44967	45.9709
29	Baletka	PHR_28	CV	CZ, RAGT Czech s.r.o.	2007	HU	G5	18.9499	26.5246	77.9731	56.1891	2.32227	42.4444
30	Bamberka	PHR_29	CV	PL, STH	2009	PL	G4	24.6626	31.4406	88.4531	56.3826	2.49	44.5389
31	Banderola	PHR_30	CV	PL, DANKO	2010	PL		24.0632	31.2621	80.1504	58.1137	2.4995	43.4157
32	Barroko	PHR_31	CV	-	2005	CZ	G4	24.1012	29.7432	74.7693	57.6299	2.62703	46.3634
33	Bartosz	PHR_32	CV	DE, W. von Borries-Eckendorf GmbH & Co. KG	2016	PL		26.3722	32.8821	84.6676	64.787	2.91134	43.4487
34	Batis	PHR_33	CV	DE, Strube Research GmbH & Ko. KG	2001	CZ		25.6356	31.8905	90.7589	57.8098	2.40349	44.4811
35	Batuta	PHR_34	CV	-	2006	PL		26.0308	32.0676	89.1641	61.7661	3.0298	46.4791
36	Belenus	PHR_35	CV	FR, RAGT 2n	2009	PL		26.252	32.5738	81.8757	60.2409	2.36757	41.2848
37	Belissa	PHR_36	CV	PL, Hodowla Roslin Smolice sp. z o.o. Grupa IHAR	2014	PL		22.2896	30.5395	81.4586	57.8936	2.62639	44.1291
38	Biscay	PHR_37	CV	UK, KWS UK Limited	1999	UK		27.2036	32.4763	76.3325	59.1937	2.56582	43.5873
39	Blyskawica	PHR_259	CV	-		-		22.1198	29.798	80.9006	61.8799	2.49258	42.9467
40	Bockris	PHR_38	CV	DE, Strube Research GmbH & Co. KG	2010	DE		26.4427	32.1165	85.969	58.5055	2.47116	44.5767
41	Bogatka	PHR_39	CV	PL, DANKO	2004	PL		25.8611	31.069	88.3128	57.4189	2.61843	46.6338
42	Bombus	PHR_40	CV	FR, Secobra Recherches SA	2012	DE		25.6973	32.6724	83.884	62.8581	2.47083	41.4532
43	Bonanza	PHR_41	CV	DE, W. von Borries-Eckendorf GmbH & Co. KG	2015	CZ		27.4801	33.2089	85.3733	68.4683	2.67299	43.1151
44	Boomer	PHR_42	CV	UK, RAGT Seeds Ltd.	2006	DK		25.0477	31.977	77.4634	59.8012	2.45279	41.0746
45	Boregar	PHR_43	CV	FR, RAGT 2 n	2007	FR		20.9287	27.8137	71.3807	53.5315	2.02992	43.9132
46	Borneo	PHR_44	CV	-	2007	DE		26.3873	32.2493	90.272	56.6182	2.31342	41.1141
47	Boxer	PHR_45	CV	-	2013	DE		28.4273	34.2154	87.3527	64.899	2.85001	42.636
48	Brilliant	PHR_46	CV	DE, Syngenta Seeds GmbH	2005	DE	G2	26.0118	32.3353	78.132	68.0779	2.56191	38.821
49	Bussard	PHR_47	CV	DE, KWS Lochow GMBH	2004	DE		26.0366	31.6635	96.2392	59.914	2.39618	42.414
50	Buteo	PHR_48	CV	-	2004	DE		24.9664	30.4485	85.008	59.1743	2.55478	44.6689
51	Buzzer	PHR_49	CV	-	2006	UK		24.0453	30.9426	79.1807	67.3858	2.80385	41.2282
52	Bystra	PHR_50	CV	FR, RAGT 2n	2009	FR		26.054	31.8368	77.4239	66.612	2.48471	40.9552
53	Capnor	PHR_51	CV	-	2001	FR		21.9326	30.0339	73.6233	66.1056	2.77024	42.0245
54	Cardos	PHR_52	CV	-	2000	FR		25.3374	32.318	81.7202	58.4631	2.24516	42.8364
55	Carenius	PHR_53	CV	-	2006	DE		27.8035	33.8439	76.3376	64.9493	2.32748	33.9781
56	Certo	PHR_54	CV	-	2010	DE		26.0944	33.301	79.1867	58.5748	2.50632	43.055
57	Cetus	PHR_55	CV	-	2005	DE		26.4044	32.4983	78.9627	53.4952	2.40443	46.5171
58	CH Combin	PHR_59	CV	CH, DSP	2007	CH		21.1541	27.4394	73.9025	58.6742	2.6232	47.5491
59	Charger	PHR_56	CV	UK, R2N	2000	LU		23.1559	29.9398	68.8695	70.0973	2.48333	35.6301
60	Chevalier	PHR_57	CV	DE, Deutsche Saatveredelung AG	2005	AT		25.6477	32.0619	80.7177	58.3277	2.29877	38.8466
61	Chilton	PHR_58	CV	-	2011	UK		27.2827	33.7305	73.4022	67.6897	2.70514	42.8491
62	Clever	PHR_60	CV	FR, RAGT 2n	1999	DE		25.8616	32.0163	76.3853	62.3763	2.38952	40.5276
63	Colonia	PHR_61	CV	DE, Limagrain GmbH	2011	DE		23.9978	30.4958	81.7422	63.7805	2.6017	39.6036
64	Comandor	PHR_255	CV	PL, Danko Hodowla Roslin sp. z o.o.	2018	PL		26.9652	32.5248	84.4656	61.8999	2.67616	41.9559
65	Conqueror	PHR_62	CV	UK, KWS UK Limited	2007	UK		25.9807	32.891	70.0282	64.138	2.35147	35.3598
66	Consus	PHR_63	CV	DE, Deutsche Saatveredelung AG	2015	PL		26.003	33.1291	83.0631	60.4112	2.52101	41.3816
67	Contanaire	PHR_64	CV	-		-		26.4303	32.4531	78.1585	68.2626	2.70042	40.9203
68	Convent	PHR_65	CV	-	2003	DE		24.3676	32.0722	77.1007	64.9693	2.64954	40.7706
69	Cordiale	PHR_66	CV	-	2003	UK		22.3689	29.5702	72.1414	58.8818	2.29872	41.6095
70	Cornea ost.	STH_167	CV	-		-	G5	17.3329	25.095	81.6084	51.7695	2.24659	45.5689
71	Cubus	PHR_67	CV	DE, KWS Lochow GMBH	2002	DE		24.4968	30.6143	84.3768	68.7844	2.65431	41.467
72	Dakar	PHR_68	CV	DK, Sejet Planteforaedling I/S	2016	PL		28.1763	33.5412	84.9765	65.316	2.76712	43.1663
73	Dekan	PHR_69	CV	DE, KWS Lochow GMBH	1999	DE		25.6058	31.8388	79.6936	65.8225	2.43899	38.7304
74	Delawar	PHR_70	CV	DE, Syngenta Seeds GmbH	2015	PL		27.6983	33.2316	80.2311	67.1701	2.63498	40.2688
75	Desamo	PHR_71	CV	DE, Syngenta Seeds GmbH	2013	DE		27.7981	34.116	77.7869	67.9175	2.72259	39.0733
76	Discus	PHR_72	CV	DE, SaKa GmbH & Co.KG	2007	DE		27.4386	33.2772	88.5703	61.0229	2.4644	42.7786
77	Dolores	PHR_73	CV	DE, Syngenta Seeds GmbH	2016	PL		27.4426	33.4004	75.4827	65.6466	2.83038	40.5257
78	Dorota	PHR_74	CV	-	2004	PL	G4	25.4178	31.3854	80.4086	63.0364	2.36576	40.4152
79	Drifter	PHR_75	CV	DE, Nickerson Pflanzenzucht GmbH	1999	NL		26.8913	32.5372	86.4728	58.3002	2.45305	43.4822
80	Dulina	STH_159	CV	-	2013	CZ		19.96	27.1202	75.4164	52.8971	2.2575	43.9648
81	Edgar	PHR_76	CV	DE, Limagrain GmbH	2010	DE		24.5079	31.0809	79.9035	62.8868	2.57378	39.9199
82	Edward	PHR_77	CV	DE, W. von Borries-Eckendorf GmbH & Co. Kommanditgesellschaft	2013	DE		25.6675	32.0329	79.9427	55.7104	2.59534	42.1556
83	Elipsa	PHR_80	CV	PL, STH	2011	PL		23.805	31.0327	75.7393	65.5718	2.54384	40.4991
84	Elixer	PHR_79	CV	NL, Wiersum Plantbreeding BV	2011	NL		23.8649	30.5619	84.5418	57.1383	2.61616	42.8447
85	Enorm	PHR_81	CV	-	2002	DE		24.2877	30.2451	84.1462	59.9842	2.45206	44.3374
86	Estivus	PHR_82	CV	DE, Strube Research GmbH & Co. KG	2011	BE		25.8264	31.4139	81.692	60.7187	2.51093	44.5293
87	Euforia	STH_64	CV	PL, STH	2018	PL	G4	25.023	31.1771	79.053	64.8616	2.67113	41.1969
88	Event	PHR_83	CV	-	2009	DE		26.4642	32.7818	81.8192	59.8891	2.59093	47.4368
89	Fakir	PHR_84	CV	DE, Syngenta Seeds GmbH	2013	CZ	G2	25.0764	31.415	82.7247	62.2584	2.35271	42.0759
90	Fastnet	PHR_85	CV	-	2004	UK		27.991	34.265	69.9001	65.9055	2.67898	39.4867
91	Fedor	PHR_86	CV	-	2007	DE	G3	27.1628	32.8758	77.7569	57.3041	2.18841	37.3745
92	Fidelius	PHR_87	CV	AT, Saatzucht Donau Ges.m.b.H. & CoKG	2008	AT	G1	21.4503	27.5681	80.096	62.8772	2.72708	44.7032
93	Finezja	PHR_88	CV	-	2002	PL		24.2207	30.9514	85.6258	60.601	2.4884	43.5868
94	Florencia	PHR_89	CV	FR, Limagrain Europe	2013	AT		27.1225	33.3408	82.5296	64.2095	2.92147	44.0203
95	Florett	PHR_90	CV	-	2005	DK		23.4053	31.0454	76.8867	56.6309	2.06369	38.0956
96	Florus	PHR_91	CV	DE, Strube Research GmbH & Co. KG	2014	CZ		22.1313	29.0993	82.4543	56.6582	2.1143	41.0457
97	Formacja	PHR_103	CV	PL, PHR	2017	PL		24.2267	30.5688	91.0896	63.4828	2.63349	43.1496
98	Forum	PHR_92	CV	DE, Nordsaat Saatzucht GmbH Saatzucht Langenstein	2012	DE		25.0246	31.5461	77.5176	66.4351	2.57886	41.4497
99	Franz	PHR_93	CV	DE, Nordsaat Saatzucht GmbH Saatzucht Langenstein	2014	DE		25.9235	32.1235	84.2466	58.0263	2.51369	43.1725
100	Frisky	PHR_94	CV	FR, Limagrain Europe	2014	AT		24.9935	31.9491	76.4153	68.3668	2.7887	40.5717
101	Gallus	PHR_95	CV	AT, Saatzucht Donau GesmbH & CoKG	2010	SK		19.6602	26.0907	85.6339	53.6133	2.41604	46.7995
102	Galvano	PHR_96	CV	-	2008	DK	G3	23.8744	31.0809	81.4968	67.6797	2.67635	39.6095
103	Garantus	PHR_97	CV	-	2007	PL		27.5992	32.8902	78.2817	70.3771	2.56461	39.2713
104	Gecko	PHR_98	CV	-	2007	DE		24.8609	31.1267	77.2603	60.6803	2.28565	40.3738
105	Genius	PHR_99	CV	DE, Nordsaat mbH	2010	DE	G2	23.7566	30.4104	82.5541	65.9983	2.61725	42.4477
106	Gimantis	PHR_100	CV	DE, W. von Borries-Eckendorf GmbH & Co. KG	2015	PL		25.2539	32.2913	83.4646	64.6684	2.88566	42.9388
107	Glaucus	PHR_101	CV	-	2011	DE		24.3725	30.326	80.1912	64.084	2.58474	40.4068
108	Golem	PHR_102	CV	CZ, RAGT Czech s.r.o.	2011	CZ		24.6551	31.4555	79.5458	66.9069	2.76876	40.1796
109	Gordian	STH_208	CV	DE, Syngenta Seeds GmbH	2013	DE		27.6229	33.3782	73.0852	65.6032	2.53297	41.025
110	Grafton	PHR_104	CV	UK, KWS UK Limited	2007	UK		23.8296	30.7356	67.9283	63.0494	2.27347	40.1995
111	Grizzly	PHR_105	CV	CZ, RAGT Czech s.r.o.	2013	CZ		22.9468	30.0686	86.4508	56.6935	2.56553	47.4496
112	Gustav	PHR_106	CV	DE, W. von Borries-Eckendorf GmbH & Co. Kommanditgesellschaft	2015	DE		26.3342	32.6101	81.3495	62.6852	2.63085	42.4688
113	Haven	PHR_107	CV	UK, RAGT Seeds Ltd	2001	UK		28.33	35.1112	68.6884	59.6181	2.59617	43.2624
114	Henrik	PHR_108	CV	DE, Limagrain GmbH	2009	BE		27.6106	34.3498	86.7198	60.0435	2.7503	42.5909
115	Hewitt	PHR_109	CV	NL, Wiersum Plantbreeding BV	2011	AT		25.1614	32.3318	84.312	76.679	3.02996	42.7327
116	Hondia	PHR_110	CV	PL, DANKO	2014	PL		25.8704	32.2062	82.5858	58.5317	2.41987	42.825
117	Icon	PHR_111	CV	-	2012	UK		27.7812	33.4321	67.9195	64.9253	2.43	38.938
118	Impression	PHR_112	CV	DE, Saatzucht Schweiger GbR	2005	DE		25.6801	32.5939	84.3367	58.2675	2.57069	44.0546
119	Inspiration	PHR_113	CV	DE, Saatzucht Josef Breun GmbH & Co. KG	2004	DK		27.481	33.2254	82.3619	63.5179	2.64277	42.4622
120	Janosch	PHR_114	CV	DE, W. von Borries-Eckendorf GmbH & Co. KG	2015	PL		28.1542	33.776	80.3958	60.8195	2.87823	43.9962
121	Jantarka	PHR_115	CV	PL, DANKO	2010	PL		24.3328	29.9343	83.0871	55.8652	2.46465	44.7287
122	JB Asano	PHR_116	CV	DE, Saatzucht Josef Breun GmbH & Co. KG	2008	DE		25.1748	30.9564	83.898	60.8154	2.52682	43.2896
123	Jenga	PHR_117	CV	DE, Nordsaat Saatzucht GmbH Saatzucht Langenstein	2007	DE		24.7835	31.3708	79.7469	60.8701	2.28923	37.589
124	Joker	PHR_118	CV	DE, Deutsche Saatveredlung Lippstadt-Bremen GmbH zu Lippstadt	2012	DE	G4	28.9201	34.3021	81.2174	62.238	2.32954	39.6266
125	Julius	PHR_119	CV	DE, KWS Lochow GMBH	2007	BE		27.6085	33.5428	83.0452	58.5038	2.41775	43.4397
126	Kalahari	PHR_120	CV	FR, Limagrain Genetics France	2010	DE	G2	26.9822	33.1089	82.0259	63.0245	2.62354	38.3864
127	Kepler	PHR_121	CV	FR, Limagrain Europe s.a.	2010	PL		26.7659	33.4519	75.8434	60.5694	2.59405	41.2009
128	Kerubino	PHR_122	CV	DE, Saatzucht Schmid	2004	AT	G4	27.8808	33.8322	85.3422	60.375	2.32445	42.1795
129	Kobra Plus	PHR_125	CV	-	1992	PL		22.1419	27.5482	83.1256	58.0199	2.6789	47.3658
130	Kometa	PHR_123	CV	PL, MaloPLska Hodowla Roslin Spólka z o.o.	2016	PL		27.5438	33.9822	80.3492	70.1877	2.70372	40.7211
131	Kredo	PHR_126	CV	DE, Nordsaat Saatzucht GmbH Saatzucht Langenstein	2010	DE		26.4958	32.6707	73.5044	66.6557	2.35534	39.1884
132	KWS Barrel	PHR_127	CV	UK, KWS UK Limited	2014	UK		27.7221	33.8629	69.4654	62.9269	2.45516	41.2578
133	KWS Crispin	PHR_128	CV	UK, KWS UK Limited	2014	UK		25.1709	32.9366	74.329	68.8083	2.47756	40.3695
134	KWS Croft	PHR_129	CV	-	2012	DK		26.7892	32.6272	74.3017	62.0025	2.58139	39.7467
135	KWS Dacanto	PHR_130	CV	DE, KWS Lochow GmbH	2011	DK		27.1176	33.2033	73.7693	66.3811	2.67904	39.043
136	KWS Emil	STH_199	CV	DE, KWS Lochow GmbH	2016	CZ		27.6462	33.2421	79.3424	63.7506	2.61596	44.3326
137	KWS Ferrum	PHR_133	CV	DE, KWS Lochow GmbH	2012	DE		21.6546	28.4864	78.7524	57.6778	2.26787	40.3883
138	KWS Gator	PHR_134	CV	UK, KWS UK Limited	2011	UK		26.4313	32.644	73.5134	63.7425	2.53555	42.4911
139	KWS Kielder	PHR_135	CV	-	2012	UK		29.2596	35.9157	70.3309	63.4596	2.17712	38.0852
140	KWS Kinzu	PHR_136	CV	-		-		25.9816	31.9463	76.8643	63.2284	2.88607	42.7126
141	KWS Lili	PHR_139	CV	UK, KWS UK Limited	2013	UK		27.2376	33.8567	70.4569	68.8089	2.43643	38.3769
142	KWS Livius	PHR_138	CV	DE, KWS Lochow GmbH	2013	PL		26.9085	33.1564	88.3645	66.9926	3.22051	43.6364
143	KWS Loft	PHR_137	CV	DE, KWS Lochow GmbH	2014	DE		25.6162	33.147	83.1307	70.2711	2.91809	44.1569
144	KWS Magic	PHR_140	CV	DE, KWS Lochow GmbH	2012	PL		26.3606	33.0852	78.7907	71.118	2.47204	36.7723
145	KWS Malibu	PHR_141	CV	DE, KWS Lochow GmbH	2015	PL		26.8889	32.3968	90.2005	64.7918	2.4728	42.6465
146	KWS Milaneco	PHR_142	CV	DE, KWS Lochow GmbH	2013	DE		25.5837	31.8044	97.7285	54.9753	2.49238	47.7376
147	KWS Ozon	PHR_143	CV	DE, KWS Lochow GmbH	2009	BE		25.1406	31.3124	79.4611	61.4949	2.42079	40.9948
148	KWS Pius	PHR_144	CV	DE, KWS Lochow GmbH	2010	DE		26.6487	32.0297	79.4486	67.5624	2.57111	39.1596
149	KWS Salix	PHR_148	CV	DE, KWS Lochow GmbH	2015	DE		25.035	31.0277	87.2888	63.6378	2.78412	40.9919
150	KWS Santiago	PHR_145	CV	UK, KWS UK Limited	2009	UK		28.7416	33.426	73.3709	62.7452	2.25348	37.4832
151	KWS Silverstone	PHR_146	CV	UK, KWS UK Limited	2014	UK		26.2006	32.5916	75.7316	62.4904	2.79224	42.9282
152	KWS Siskin	PHR_147	CV	UK, KWS UK Limited	2014	UK		24.8672	33.0929	69.6585	56.027	2.35206	39.9662
153	KWS Spencer	STH_33	CV	DE, KWS Lochow GmbH	2017	DE		27.4711	32.8758	79.7944	53.9948	2.21033	43.6938
154	KWS Tempo	PHR_149	CV	UK, KWS UK Limited	2013	UK		29.4311	35.8976	70.0827	63.7669	2.41804	39.0135
155	KWS Tramp	PHR_150	CV	-		-		23.896	31.5047	76.4159	60.0155	2.48631	41.3458
156	KWS Trinity	PHR_151	CV	UK, KWS UK Limited	2013	UK		27.6807	35.3402	74.6904	61.96	2.46318	37.0554
157	Lahertis	PHR_152	CV	-	2004	DE		25.5744	31.5874	86.6024	59.2974	2.5493	45.5256
158	Lavantus	PHR_153	CV	DE, Strube Research GmbH & Co. KG	2013	PL		24.6674	30.7545	84.1688	61.6952	2.24194	38.5415
159	Leandrus	PHR_154	CV	DE, Strube Research GmbH & Co. KG	2015	PL		29.333	35.1935	78.9345	68.1349	2.48969	39.5138
160	Legenda	PHR_155	CV	PL, PHR	2005	PL		25.4245	31.5498	105.254	66.923	2.77552	42.7743
161	Leiffer	PHR_156	CV	-	2005	DE		26.349	31.6139	83.6824	60.5657	2.37304	40.8916
162	LG Jutta	PHR_157	CV	FR, Limagrain Europe	2016	PL		28.7748	34.2633	77.7639	63.1925	2.31738	37.1384
163	Linus	PHR_158	CV	FR, RAGT 2n	2010	DE		25.3406	31.8788	80.0127	57.1609	2.16763	42.2536
164	Look	PHR_159	CV	-	2009	PL		28.2968	33.6944	82.8728	65.0643	2.70873	42.7238
165	Lukullus	PHR_160	CV	AT, Saatzucht Donau Ges.m.b.H. & CoKG	2008	AT		21.4137	27.461	74.0323	58.8653	2.17125	38.4497
166	Lutescens 7-05	STH_223	CV	-		-	G5	22.336	29.7575	83.8134	57.347	2.34874	42.6905
167	Manager	PHR_161	CV	DE, Saatzucht Donau Ges.m.b.H. & CoKG	2006	FR		25.6734	31.548	85.5033	61.6337	2.73522	46.2359
168	Manitou	PHR_162	CV	DE, W. von Borries-Eckendorf GmbH & Co. Kommanditgesellschaft	2015	DE		27.4695	33.8669	80.7268	62.0565	2.52245	40.1916
169	Marschall	PHR_163	CV	-		-	G5	18.2936	26.1148	74.2407	56.4808	2.54313	48.036
170	Matchball	PHR_164	CV	CZ, RAGT Czech s.r.o.	2013	CZ		23.3365	30.6702	79.6434	61.3552	2.53863	41.0521
171	Mateusz	PHR_165	CV	-		-		23.7491	30.9252	93.8348	63.8918	3.11619	45.3824
172	Matrix	STH_52	CV	DE, Deutsche Saatveredlung Lippstadt-Bremen GmbH zu Lippstadt	2009	DK	G4	29.0822	34.1749	77.6043	64.0775	2.52838	41.4694
173	Maverick	PHR_166	CV	-	2009	DE		25.1435	31.5838	75.2587	68.5185	2.57041	39.5869
174	Medalistka	PHR_167	CV	PL, MaloPLska Hodowla Roslin Spólka z o.o.	2016	PL		24.1161	30.7563	91.9191	55.529	2.53666	46.3447
175	Meister	PHR_168	CV	FR, RAGT 2n	2010	DE		26.8375	32.4641	80.4217	59.3643	2.63554	44.8136
176	Memory	PHR_169	CV	FR, Secobra Recherches SA	2013	BE		26.5071	32.7506	79.5276	64.8802	2.5072	41.3544
177	Mercato	PHR_170	CV	FR, RAGT 2 n	2005	FR		21.7498	28.4252	67.2746	55.7859	2.41901	44.8013
178	Messi	PHR_171	CV	CZ, RAGT Czech s.r.o.	2013	SK		25.5952	32.0011	80.3848	58.9227	2.49889	44.4432
179	Meteor	PHR_172	CV	-	2006	DE		26.7495	31.958	81.2958	62.9827	2.44709	37.3426
180	Midas	PHR_173	CV	AT, Saatzucht Donau Ges.m.b.H. & CoKG	2008	AT		24.4878	30.5111	97.5433	59.0733	2.66072	46.573
181	Milvus	PHR_174	CV	-	2004	DE		27.6414	34.1649	78.9481	60.7968	2.34397	38.5808
182	Mozes	STH_2	CV	-	2011	BE	G5	21.7271	30.2591	76.2893	61.2141	2.81443	44.275
183	Mulan	PHR_175	CV	DE, Nordsaat Saatzucht GmbH Saatzucht Langenstein	2005	BE		24.3316	30.904	88.0775	58.5853	2.51087	44.8316
184	Muskat	PHR_176	CV	-	2010	DE	G2	24.4503	30.9948	83.6993	56.2417	2.69248	44.9571
185	Muza	PHR_177	CV	-	2004	PL		21.4088	27.0677	90.1068	60.6501	2.64106	45.0722
186	MV Hombar ost.	STH_134	CV	-	2004	HU	G5	20.2811	27.8525	86.3678	61.1936	2.57987	43.9664
187	Mv Lucilla ost.	STH_160	CV	HU, Prebázis Kft.	2007	HU	G5	21.5368	27.6644	86.1892	58.1015	2.59999	42.2473
188	Nadobna	PHR_186	CV	-	2003	PL		21.6824	27.5517	94.3505	63.65	2.5311	42.0331
189	Naridana	PHR_178	CV	PL, PHR	2006	PL		22.3001	29.7797	79.5791	64.7176	2.85752	44.3513
190	Nastia ost.	STH_26	CV	-		-	G5	21.8649	28.3182	107.57	46.0117	2.03629	45.0292
191	Natula	PHR_179	CV	PL, MaloPLska Hodowla Roslin Spólka z o.o.	2009	PL		24.2184	32.0445	89.557	62.8431	2.95843	43.6478
192	Nelson	PHR_180	CV	DE, Saatzucht Schweiger GbR	2011	DE	G2	24.9738	31.1876	83.4501	65.1862	2.65333	41.0554
193	Nordkap	PHR_181	CV	DE, Nordsaat Saatzucht GmbH Saatzucht Langenstein	2016	PL		25.9862	32.3242	82.48	60.5144	2.63068	40.9855
194	Norin	PHR_182	CV	DE, Syngenta Seeds GmbH	2011	DE	G4	25.7059	32.0232	76.7825	62.0027	2.3871	42.474
195	Nova Zvezda	PHR_184	CV	-	2008	BG	G5	19.2885	26.2449	83.2172	59.3261	2.65733	42.8179
196	Nutka	PHR_183	CV	PL, STH	2001	PL		25.9358	32.4292	87.8287	57.9439	2.37598	44.1095
197	Ohio	PHR_185	CV	DE, W. von Borries-Eckendorf GmbH & Co. KG	2014	DE		26.3909	31.6482	87.1071	62.0042	2.77009	46.5939
198	Opal	STH_161	CV	DE, Syngenta Seeds GmbH	2011	DE	G2	26.1391	31.22	83.8333	65.6986	2.39294	37.8111
199	Operetka	PHR_187	CV	-	2010	PL		26.8472	32.765	76.4374	68.0019	2.39797	39.0768
200	Opus	PHR_188	CV	-	2001	LU		27.7442	33.8491	80.1839	68.2224	2.87203	39.7844
201	Orcas	PHR_189	CV	FR, Secobra Recherches SA	2010	DE		26.3479	31.9225	79.186	64.4546	2.55529	43.1304
202	Ostka Strzelecka	PHR_190	CV	PL, STH	2006	PL		26.8228	31.436	89.2628	60.0939	2.47077	41.1611
203	Ostroga	PHR_191	CV	PL, DANKO	2008	PL		28.9399	33.8327	89.8372	60.0523	2.8936	48.3946
204	Owacja	STH_1	CV	PL, STH	2017	PL		24.4922	31.0635	85.4085	59.8853	2.42056	43.8593
205	Oxal	PHR_192	CV	FR, RAGT 2n	2010	DE		27.8465	33.4685	84.1293	67.8841	2.81543	39.4601
206	Pamier	PHR_193	CV	-	2008	DE		25.823	31.8374	76.1942	66.856	2.64526	39.6422
207	Patras	PHR_194	CV	DE, Deutsche Saatveredelung AG	2012	DE		26.7153	31.707	82.0393	57.8018	2.50391	45.6029
208	Pengar	PHR_195	CV	DE, W. von Borries-Eckendorf GmbH & Co. KG	2013	PL		28.8006	36.0502	81.89	65.763	2.57389	38.3017
209	Peppino	PHR_196	CV	-	2008	AT	G1	21.1202	27.6926	96.8692	59.1697	2.41996	43.4332
210	Piko	PHR_280	CV	DE, Nordsaat mbH	2002	PL		28.1585	33.4971	87.837	60.0743	2.23798	38.9228
211	Platin	PHR_197	CV	DE, Strube Research GmbH & Co. KG	2012	PL		25.1928	31.2249	82.8836	60.6227	2.43934	42.1074
212	Plejada	STH_16	CV	PL, STH	2018	PL		25.1724	31.861	87.0398	67.9154	2.8536	42.856
213	Poezja	STH_9	CV	PL, STH	2017	LT		27.0982	32.6943	80.9687	61.9763	2.56453	38.7757
214	Pokusa	PHR_198	CV	PL, STH	2015	PL		24.5869	31.3197	85.6075	61.9424	2.59904	44.921
215	Ponticus	STH_206	CV	DE, Dr. Hermann Strube	2015	DE		25.6837	31.9322	80.0284	63.2503	2.60777	42.1685
216	Position	PHR_199	CV	-	2007	DK		29.0663	33.754	78.3191	65.7933	2.39527	39.0301
217	Potenzial	PHR_200	CV	DE, Deutsche Saatveredlung Lippstadt-Bremen GmbH zu Lippstadt	2006	DE		28.9707	33.7014	80.0008	65.8406	2.39417	41.2432
218	Praktik	PHR_201	CV	FR, RAGT 2n	2012	SE	G4	25.1068	31.023	77.4117	67.6501	2.61933	38.8882
219	Premio	PHR_202	CV	FR, RAGT 2n	2007	FR		21.0647	27.4919	75.2742	60.5988	2.49805	44.1029
220	Primus	PHR_203	CV	DE, Deutsche Saatveredlung Lippstadt-Bremen GmbH zu Lippstadt	2009	DE		24.4004	31.1259	83.4039	52.9706	2.10504	44.9591
221	Prinz	PHR_204	CV	-		-		27.8256	34.0479	71.2168	66.1034	2.57525	41.0308
222	Privileg	PHR_205	CV	-	2001	LU	G4	26.8946	33.2276	88.7479	60.6135	2.24971	40.914
223	Profilus	PHR_206	CV	FR, RAGT 2n	2008	DE	G4	27.3224	32.6348	75.7273	64.7213	2.40886	42.3319
224	RGT Bilanz	STH_31	CV	FR, RAGT 2n	2017	PL		27.2195	33.3472	80.6579	71.3793	2.84093	41.2245
225	RGT Kicker	PHR_207	CV	FR, RAGT 2n	2016	PL		27.348	33.0249	76.5324	67.0055	2.72995	40.6668
226	RGT Kilimanjaro	PHR_124	CV	FR, RAGT 2n	2013	FR		26.4087	32.9329	75.9959	62.4919	2.71983	41.4497
227	RGT Metronom	STH_38	CV	FR, RAGT 2n	2017	PL	G2	27.7263	33.686	79.5035	66.6002	2.76179	42.6239
228	RGT Treffer	STH_226	CV	FR, RAGT 2n	2018	SE	G4	27.562	32.7727	80.8536	65.7799	2.56346	40.1438
229	Rigi	PHR_208	CV	CH, Delley Seeds and Plants Ltd.	2004	CH		24.3181	30.0958	77.2686	58.0027	2.17402	37.2988
230	Rivero	PHR_209	CV	DE, Nordsaat Saatzucht GmbH Saatzucht Langenstein	2016	PL		26.7372	32.9134	80.5571	67.1918	2.58429	40.0371
231	Rockefeller	PHR_210	CV	DK, Sejet Planteforaedling I/S	2015	DE		28.1308	33.531	78.8783	68.7295	2.6388	37.2921
232	Roma	PHR_211	CV	-	1992	PL	-	27.7164	32.5299	102.131	56.4342	2.59664	46.9512
233	Rotax	PHR_212	CV	DE, Strube Research GmbH & Co. KG	2014	PL		26.896	33.0248	78.403	62.5706	2.4131	42.1611
234	Rubisko	PHR_213	CV	FR, RAGT 2n	2011	FR		21.1975	27.5979	71.1013	60.0695	2.46403	46.1174
235	Rumba	PHR_214	CV	-	2000	FR		20.3662	28.0279	79.2388	66.5953	2.70248	42.8343
236	Rumor	PHR_215	CV	DE, Dr. Hermann Strube	2013	DE		23.2898	29.8459	86.921	59.2196	2.32764	42.5043
237	Rustic	PHR_216	CV	FR, SA Momont Hennette et Fils	2005	BE	G2	28.1387	33.845	80.6708	61.6526	2.38702	41.5985
238	Rysa	PHR_217	CV	-	1998	PL		22.9862	29.4357	95.4319	51.4738	2.01744	44.6112
239	Rywalka	PHR_218	CV	PL, STH	2003	PL		27.3072	33.6506	94.751	62.0791	2.53796	44.7216
240	Sailor	PHR_219	CV	DE, Secobra Saatzucht GmbH	2011	DE		24.4264	30.1219	89.7161	59.7323	2.65675	47.1984
241	Satyna	PHR_220	CV	PL, MaloPLska Hodowla Roslin Spólka z o.o.	2004	PL		22.2278	29.7089	85.3095	58.1185	2.37865	41.199
242	Silenus	PHR_221	CV	DE, Strube Research GmbH & Co. KG	2015	PL		24.6542	31.8302	79.0493	70.2656	3.17532	43.6507
243	Skagen	PHR_222	CV	DE, W. von Borries-Eckendorf GmbH & Co. KG	2009	DE	G2	28.551	34.6478	81.2441	58.4466	2.46341	42.3222
244	Skippy	PHR_224	CV	DE, Strube Research GmbH & Co. KG	2015	PL		25.685	31.873	76.6093	70.1725	2.75419	38.8489
245	Skyfall	PHR_223	CV	FR, Serasem	2012	UK		23.5553	30.2971	70.0121	58.2078	2.59424	44.8742
246	Smuga	PHR_225	CV	PL, DANKO	2004	PL		20.8389	28.1752	94.1316	61.6958	2.77106	44.5956
247	Sophytra	PHR_226	CV	-	2007	FR		26.3834	33.6275	77.8564	65.4233	2.8045	41.7771
248	Speedway	PHR_227	CV	DE, Nordsaat Saatzucht GmbH Saatzucht Langenstein	2012	PL		26.4077	32.9743	80.8399	63.4255	2.6203	43.0056
249	Spirela ost.	STH_166	CV	-		-	G5	16.8364	26.6402	77.6495	44.94	2.23321	49.3273
250	Spontan	PHR_228	CV	FR, Secobra Recherches SA	2014	DE		23.3235	30.0793	86.284	59.411	2.65772	42.7818
251	Sukces	PHR_229	CV	PL, STH	2001	PL		27.6318	33.1504	88.1092	56.103	2.42496	45.4157
252	SW Maxi	PHR_230	CV	-	2002	DE		25.4104	31.1771	86.179	57.6725	2.31223	43.5058
253	SY Orofino	STH_230	CV	DE, Syngenta Seeds GmbH	2018	PL		26.9868	32.9366	79.8564	62.9061	2.58314	42.8104
254	Tabasco	PHR_231	CV	DE, W. von Borries-Eckendorf	2007	NL		28.5628	35.2545	76.7701	66.5523	2.49062	36.8769
255	Tarkus	PHR_232	CV	-	2009	DE		26.4784	32.8462	92.42	63.0434	2.6922	46.7553
256	Tiger	PHR_233	CV	DE, Dr. Peter Franck Pflanzenzucht Oberlimpurg	2001	DE		25.4232	30.3882	96.3433	62.0021	2.83442	47.1168
257	Tobak	PHR_234	CV	DE, W. von Borries-Eckendorf GmbH & Co. KG	2014	DE		25.6702	32.9149	81.3447	63.5501	2.66865	41.2921
258	Tolsondore	STH_217	CV	-		-		25.7494	32.4427	72.3348	67.78	2.37574	40.3426
259	Tommi	PHR_235	CV	DE, Nordsaat mbH	2002	DE		26.8557	33.3427	80.4657	66.838	2.56833	40.007
260	Tonacja	PHR_236	CV	PL, STH	2001	PL		28.336	32.6066	87.9085	54.7326	2.4977	46.7457
261	Torpeda	STH_92	CV	PL, STH	2017	LT		27.5592	33.0125	79.8921	61.1444	2.28647	42.216
262	Torrild	PHR_237	CV	DE, W. von Borries-Eckendorf GmbH & Co. KG	2005	DE	G2	25.9425	31.5326	81.7013	61.5414	2.34001	39.6623
263	Tuareg	PHR_238	CV	DE, Nordsaat mbH	2005	DE		27.3807	33.9358	76.2669	69.0065	2.402	34.9832
264	Tulecka	PHR_239	CV	PL, PHR	2012	PL		24.9684	31.2641	89.1468	52.5247	2.27617	45.1362
265	Turnia	PHR_240	CV	PL, MaloPLska Hodowla Roslin Spólka z o.o.	2001	PL		25.5209	31.8374	99.8349	61.7821	2.66746	45.8519
266	Twister	PHR_241	CV	-	2012	UK		25.641	32.4761	71.6831	61.1177	2.5067	39.899
267	Venecja	STH_138	CV	PL, STH	2019	PL		26.4493	31.5005	83.9461	58.3621	2.4735	45.0567
268	Viscount	PHR_244	CV	UK, KWS UK Limited	2007	UK		27.1101	33.3177	67.6744	64.5901	2.44204	41.0793
269	Vitus	PHR_245	CV	-	2005	AT		23.641	30.9629	92.4964	57.5979	2.45982	42.7636
270	Wasp	PHR_242	CV	-	1999	UK	G6	21.9005	28.2622	78.0225	58.5225	2.20317	42.2256
271	Wilejka	STH_94	CV	PL, STH	2017	LT		27.1313	33.5729	89.6888	57.2078	2.44033	46.6055
272	Wolinska polˆkarˆ.	STH_137	CV	-		-	G5	20.7488	28.2807	104.672	59.3538	2.60966	45.4446
273	Wydma	PHR_243	CV	PL, Hodowla Roslin Smolice sp. z o.o. Grupa IHAR	2005	PL		24.6932	31.4121	86.8123	57.5693	2.38549	41.8409
274	Zappa	PHR_246	CV	-	2009	DE		29.4589	34.5712	75.4121	66.7787	2.65836	38.7228
275	Zawisza	PHR_247	CV	PL, Hodowla Roslin Smolice sp. z o.o. Grupa IHAR	2004	PL		27.982	34.2246	92.0066	56.6999	2.37467	40.5367
276	Zobel	PHR_248	CV	-	2006	DE	G4	28.2442	33.4629	77.5553	64.436	2.17706	38.2212
277	Zyta	PHR_249	CV	PL, STH	1999	PL		26.39	32.7455	96.089	52.2379	2.29409	46.8842
278	AND 251/17	PHR_276	BL	PL, PHR				23.2057	29.3126	79.7562	54.4306	2.1479	42.3392
279	AND 332/17	PHR_268	BL	PL, PHR				26.1067	32.0743	85.5503	58.1828	2.45462	45.6721
280	AND 334/17	PHR_251	BL	PL, PHR				27.8939	33.9102	82.2674	62.8407	2.53417	38.7902
281	AND 406/17	PHR_267	BL	PL, PHR				27.017	33.455	84.9056	59.7803	2.5652	43.5498
282	AND 430/17	PHR_250	BL	PL, PHR				26.1224	32.1661	83.651	63.3689	2.98506	43.2055
283	AND 443/17	PHR_283	BL	PL, PHR				28.159	33.2247	72.8866	63.2146	2.0669	35.3243
284	AND 484/17	PHR_279	BL	PL, PHR				26.9205	32.2297	88.6394	60.7566	2.62446	41.9171
285	AND 489/17	PHR_258	BL	PL, PHR				26.9892	32.9191	78.8689	62.4196	2.36961	40.1166
286	AND 571/17	PHR_282	BL	PL, PHR				28.0614	34.3493	69.9519	65.5139	2.29806	37.0192
287	AND 609/17	PHR_281	BL	PL, PHR				28.1867	33.4779	69.7497	61.7297	2.59306	38.7046
288	AND 610/17	PHR_278	BL	PL, PHR				25.1186	30.8037	89.4974	58.6833	2.665	47.0927
289	AND 624/17	PHR_252	BL	PL, PHR				28.4462	33.8792	76.6374	61.4826	2.57343	40.84
290	AND 626/17	PHR_270	BL	PL, PHR				27.2522	33.4141	85.0851	56.966	2.50147	39.8045
291	AND 627/17	PHR_277	BL	PL, PHR				24.2125	29.6633	87.2447	60.4597	2.47325	40.0018
292	AND 640/17	PHR_265	BL	PL, PHR			G3	27.3374	33.2072	87.0124	57.2469	2.56858	43.2951
293	AND 751/17	PHR_266	BL	PL, PHR				26.4235	33.0486	85.6168	57.9313	2.46323	43.514
294	Hyb11	PHR_257	BL	PL, PHR				27.6723	34.0446	82.3561	59.0297	2.18589	39.679
295	Hyb13	PHR_275	BL	PL, PHR			G3	23.8992	30.7659	82.1912	62.1263	2.53017	44.4065
296	Hyb14	PHR_131	BL	PL, PHR				25.0088	31.4663	78.9135	66.7435	2.91956	42.4478
297	Hyb15	PHR_132	BL	PL, PHR				24.638	30.556	77.4866	67.5131	2.72618	39.785
298	4560	STH_127	BL	PL, STH				26.6482	32.7275	76.6686	59.5817	2.4579	40.6779
299	4565	STH_128	BL	PL, STH				28.4585	34.3476	74.6175	64.4459	2.48576	38.7427
300	4569	STH_129	BL	PL, STH				26.5816	33.2646	77.1362	69.7036	2.78428	40.0384
301	4573	STH_130	BL	PL, STH				24.847	30.815	75.6401	66.6354	2.68418	40.0679
302	4576	STH_131	BL	PL, STH			G4	28.1066	34.1458	79.4805	62.0739	2.33787	38.7015
303	4620	STH_132	BL	PL, STH				23.2649	31.1691	89.3868	62.527	2.37826	41.238
304	4646	STH_133	BL	PL, STH				24.9073	31.243	76.5472	70.727	2.87353	39.9082
305	CZ 47/12	STH_170	BL	PL, STH				26.8285	31.9488	84.9994	63.0473	2.39793	41.4628
306	CZ 47/13	STH_171	BL	PL, STH				26.4104	32.9277	83.2926	61.6868	2.70146	46.053
307	CZ 47/21	STH_172	BL	PL, STH			G5	22.8921	30.1291	82.3156	57.8598	2.68655	47.8016
308	CZ 47/25	STH_173	BL	PL, STH				24.9322	30.7349	75.3697	60.6266	2.5004	43.1013
309	CZ 47/3	STH_169	BL	PL, STH				23.3771	29.3968	84.3868	62.8888	2.54955	43.3373
310	CZ/12	STH_168	BL	PL, STH			G1	19.7325	27.2348	81.2554	59.732	2.41486	40.2157
311	D 11	STH_193	BL	PL, STH			G2	26.6538	30.57	77.9766	65.8566	2.54611	42.3474
312	D 12	STH_194	BL	PL, STH				25.0236	32.214	87.4511	61.9687	2.51689	45.9435
313	D 13	STH_195	BL	PL, STH				26.2092	32.0463	92.3723	59.0899	2.78058	45.4614
314	D 1619609	STH_42	BL	PL, STH				28.1764	33.8932	81.9126	64.0642	2.71358	45.0009
315	D 2	STH_162	BL	PL, STH				26.1807	31.6343	84.553	70.2025	2.52846	35.9542
316	D 20	STH_34	BL	PL, STH				27.6814	32.851	76.04	67.0146	2.53088	40.3677
317	D 28	STH_218	BL	PL, STH				27.294	32.6365	79.0842	57.1888	2.26695	37.9448
318	D 29	STH_219	BL	PL, STH				27.9385	33.26	81.3889	61.0359	2.38103	38.5278
319	D 3	STH_163	BL	PL, STH				24.6655	31.434	84.4199	67.4418	2.64843	38.8652
320	D 30	STH_220	BL	PL, STH				24.9468	30.9885	82.8885	63.745	2.50024	37.9893
321	D 5959.11	STH_43	BL	PL, STH			G3	26.2623	31.7639	77.3399	68.0508	2.73361	43.0443
322	D 8	STH_191	BL	PL, STH				23.5959	29.8972	76.2169	59.4754	2.60523	45.7301
323	D 9	STH_192	BL	PL, STH				22.7672	29.46	80.8949	56.3522	2.57994	48.1656
324	Hyb1	STH_93	BL	PL, STH				26.9203	32.6093	84.4932	62.0004	2.39158	40.6179
325	Hyb10	STH_32	BL	PL, STH				27.7702	33.5926	80.6909	58.3826	2.26077	37.1429
326	Hyb12	STH_228	BL	PL, STH			G3	25.7835	32.0194	81.2837	64.3483	2.45854	41.8066
327	Hyb16	STH_165	BL	PL, STH				23.8047	30.5635	85.096	59.4936	2.3883	42.9686
328	Hyb2	STH_27	BL	PL, STH				26.8107	32.5154	87.8868	69.7064	2.8194	41.5335
329	Hyb3	STH_234	BL	PL, STH				27.1987	33.0063	86.1217	75.076	2.97897	41.0001
330	Hyb4	STH_77	BL	PL, STH				19.6015	25.9657	79.4346	54.53	2.40691	46.1
331	Hyb5	STH_158	BL	PL, STH				19.2219	25.9029	77.9918	53.6627	2.43342	43.492
332	Hyb6	STH_139	BL	PL, STH				27.7914	33.1391	102.313	56.7101	2.49177	47.7672
333	Hyb7	STH_202	BL	PL, STH				28.1002	33.1877	91.6679	58.995	2.61605	46.7151
334	Hyb8	STH_140	BL	PL, STH				25.7875	31.9235	89.6467	51.2217	2.20291	42.017
335	Hyb9	STH_205	BL	PL, STH				26.1764	32.5939	87.5451	58.7404	2.42064	43.7003
336	J 23	STH_184	BL	PL, STH				24.1042	29.763	85.9354	60.3467	2.53411	42.7999
337	J 26	STH_185	BL	PL, STH			G5	22.5317	30.1725	92.4028	56.096	2.48228	46.8446
338	J 28	STH_175	BL	PL, STH				22.0014	28.3901	81.6835	63.472	2.44181	40.2793
339	J 29	STH_176	BL	PL, STH				25.7801	31.3433	85.8896	66.7647	2.48562	41.5094
340	J 30	STH_177	BL	PL, STH			G5	20.8502	28.7641	79.0886	56.7761	2.19261	41.9926
341	J 31	STH_178	BL	PL, STH			G5	19.0765	26.6204	80.1777	55.7078	2.40539	42.6628
342	J 32	STH_179	BL	PL, STH			G5	19.2508	26.2167	84.9661	59.0978	2.43587	41.6856
343	J 35	STH_180	BL	PL, STH			G5	19.4711	27.2266	83.2597	55.396	2.38431	43.663
344	J 36	STH_181	BL	PL, STH			G5	19.0234	25.7436	84.787	58.5809	2.53628	44.7142
345	J 38	STH_182	BL	PL, STH			G5	20.4233	27.3192	86.6598	65.0564	2.62896	40.9706
346	J 52	STH_174	BL	PL, STH			G5	22.4839	30.3366	79.4318	60.9894	2.59447	45.8478
347	ME 9710	STH_39	BL	PL, STH				23.4902	30.616	90.988	66.231	2.72236	41.8187
348	MHR 1812	STH_203	BL	PL, STH				27.2169	33.0183	93.0445	60.0716	2.62772	48.5211
349	MHR 2012	STH_200	BL	PL, STH				27.0194	32.4371	88.6257	60.4457	2.49541	43.6587
350	MHR 2112	STH_201	BL	PL, STH				26.534	32.3851	90.3793	66.9112	2.78311	44.0947
351	MHR 3114	STH_36	BL	PL, STH				23.6182	30.5343	89.4255	59.7633	2.64684	45.149
352	MHR 3315	STH_224	BL	PL, STH				22.608	28.8853	89.6629	57.3643	2.44796	44.2991
353	MHR 3815	STH_222	BL	PL, STH				23.5719	29.724	93.5621	56.841	2.60413	46.9813
354	MHR 3915	STH_225	BL	PL, STH			G2	27.5532	31.9564	86.1415	60.053	2.29753	41.3081
355	MHR-PP-3214	STH_30	BL	PL, STH				27.7009	33.1514	94.9084	63.7768	2.95132	47.6626
356	S 1998-09	STH_164	BL	PL, STH				22.8593	29.8909	93.0299	53.4763	2.33856	42.8559
357	S1998-09	STH_76	BL	PL, STH				24.4944	31.4956	84.7086	61.3956	2.58596	43.853
358	S2096-12	STH_59	BL	PL, STH				25.5219	31.426	83.6298	63.4266	2.47619	41.7366
359	SMH 1014	STH_41	BL	PL, STH				22.719	29.9802	78.167	72.5989	2.67859	37.8263
360	SMH 1915	STH_227	BL	PL, STH				22.3578	29.6093	81.4932	66.5942	2.74166	41.9451
361	STH 0515	STH_35	BL	PL, STH				20.0965	28.9731	79.6041	63.468	2.26526	42.2203
362	STH 0007	STH_6	BL	PL, STH			G2	27.5931	33.5065	80.8808	64.0835	2.67054	40.7659
363	STH 0010	STH_7	BL	PL, STH			G2	29.3654	34.7187	74.4153	67.4731	2.80142	41.3547
364	STH 0040	STH_101	BL	PL, STH			G3	27.0096	32.7933	80.2691	66.6094	2.60028	41.8861
365	STH 0078	STH_73	BL	PL, STH			G4	28.2462	33.7252	79.688	61.3627	2.31778	40.1342
366	STH 0286	STH_8	BL	PL, STH				30.2197	36.5015	79.7193	63.6985	2.54056	41.3591
367	STH 0350	STH_74	BL	PL, STH				28.036	33.3042	76.241	64.9862	2.8059	42.5237
368	STH 0350A	STH_85	BL	PL, STH				27.582	33.8848	77.7286	69.1167	2.73644	40.8219
369	STH 0610	STH_204	BL	PL, STH				27.0493	33.5957	79.7594	56.0227	2.37505	42.1343
370	STH 0615	STH_136	BL	PL, STH			G4	28.3374	33.5679	79.7927	65.5293	2.62307	40.4746
371	STH 0740	STH_210	BL	PL, STH				27.0934	32.2503	85.3418	59.5481	2.29	35.8512
372	STH 0900	STH_233	BL	PL, STH				26.746	31.5615	78.4229	64.6998	2.35367	37.6361
373	STH 0991	STH_37	BL	PL, STH			G4	29.2093	33.5561	84.0818	59.5078	2.42041	42.3519
374	STH 1023	STH_102	BL	PL, STH			G3	29.6375	34.9954	82.0023	65.7951	2.15695	35.3787
375	STH 1038	STH_123	BL	PL, STH				24.5783	31.3491	85.4348	62.1799	2.63827	44.744
376	STH 1072	STH_103	BL	PL, STH				29.3698	35.1845	79.7141	67.2943	2.55625	39.7247
377	STH 1091	STH_104	BL	PL, STH				28.0113	33.4611	82.632	57.2155	2.2422	41.7102
378	STH 1091A	STH_57	BL	PL, STH				27.7067	33.2075	82.0663	57.6385	2.22619	40.9188
379	STH 1127	STH_198	BL	PL, STH				25.3255	31.9975	83.1546	63.4709	2.6464	39.8015
380	STH 1140	STH_207	BL	PL, STH				25.933	32.0945	81.3143	63.3192	2.5937	42.0557
381	STH 1153	STH_21	BL	PL, STH			G3	27.6267	33.2891	78.1009	63.4405	2.55673	39.2359
382	STH 1153A	STH_53	BL	PL, STH			G3	27.5487	33.3994	76.763	65.5728	2.4993	38.8127
383	STH 1160	STH_105	BL	PL, STH				29.353	34.6237	82.1189	69.9882	2.95698	40.4407
384	STH 1178	STH_56	BL	PL, STH				23.7328	31.3336	86.9946	60.8515	2.47901	42.0637
385	STH 1187	STH_106	BL	PL, STH				26.9768	32.3913	82.7377	55.7132	2.21025	44.2004
386	STH 1231	STH_10	BL	PL, STH				29.5395	35.8561	76.7213	68.4014	2.7895	39.7012
387	STH 1329	STH_107	BL	PL, STH				27.4633	33.3581	82.7213	62.9034	2.24258	36.5769
388	STH 1482	STH_11	BL	PL, STH				28.3937	34.561	74.6081	72.7383	2.659	36.5077
389	STH 1482A	STH_40	BL	PL, STH				28.0328	33.4009	74.0502	71.5556	2.53292	35.7803
390	STH 1488	STH_196	BL	PL, STH				25.0817	31.9186	79.2594	65.5972	2.76084	40.5446
391	STH 2816	STH_15	BL	PL, STH				20.0815	27.3305	83.7555	69.1111	2.64572	40.5195
392	STH 3007	STH_28	BL	PL, STH				25.8026	32.826	79.8139	69.4877	2.66226	38.5004
393	STH 3017	STH_111	BL	PL, STH				25.5077	32.3474	77.4252	63.2339	2.35637	40.2461
394	STH 3070	STH_66	BL	PL, STH				25.5702	32.1241	78.7778	64.4303	2.47944	39.1425
395	STH 3078	STH_44	BL	PL, STH			G3	27.9801	33.2208	82.3218	69.0766	2.99728	43.9376
396	STH 3079	STH_20	BL	PL, STH			G3	28.1598	35.3814	84.5575	64.4852	2.85582	43.8035
397	STH 3079A	STH_45	BL	PL, STH			G3	28.1189	33.6119	79.1928	64.9512	2.89317	43.8385
398	STH 3099	STH_13	BL	PL, STH				25.9496	32.5105	81.0167	61.9062	2.24926	39.9526
399	STH 3099A	STH_18	BL	PL, STH				25.3572	31.7863	82.4263	63.5671	2.49738	41.2435
400	STH 3099B	STH_49	BL	PL, STH				25.7314	32.0929	84.7433	66.9251	2.58613	38.5701
401	STH 3099C	STH_50	BL	PL, STH				26.2502	32.3053	85.9477	68.9763	2.46006	37.0931
402	STH 3161	STH_48	BL	PL, STH			G3	27.8909	34.0143	81.6165	62.7244	2.79199	43.2381
403	STH 3165	STH_112	BL	PL, STH			G2	27.9161	33.3371	78.6677	62.219	2.31368	40.0822
404	STH 3260	STH_113	BL	PL, STH			G3	27.0684	32.4974	78.5018	60.1806	2.42926	43.8946
405	STH 3262	STH_5	BL	PL, STH				28.2857	33.6132	78.8835	61.7142	2.14951	38.6039
406	STH 3324	STH_29	BL	PL, STH			G6	26.3334	31.4777	78.507	61.2001	2.1207	38.4862
407	STH 3324A	STH_114	BL	PL, STH			G6	23.4178	29.7165	78.3787	61.0041	2.2886	36.7315
408	STH 3347	STH_115	BL	PL, STH			G6	25.16	31.4324	85.814	59.3083	2.45661	43.4256
409	STH 3455	STH_22	BL	PL, STH				27.3511	32.8577	80.5842	58.7433	2.58095	44.4304
410	STH 3473	STH_23	BL	PL, STH			G4	29.4938	34.894	80.8884	56.5217	2.50287	46.6971
411	STH 3502	STH_120	BL	PL, STH			G4	26.394	31.7276	84.9981	64.0326	2.64354	43.8716
412	STH 3507	STH_236	BL	PL, STH				28.4088	33.6416	82.3118	58.7519	2.59755	43.2262
413	STH 3524	STH_58	BL	PL, STH			G4	26.1949	32.8033	80.7082	61.788	2.52742	39.9765
414	STH 3607	STH_212	BL	PL, STH				25.3742	31.6891	73.4886	62.2481	2.42715	38.9621
415	STH 3707	STH_213	BL	PL, STH				25.0821	31.915	75.3506	60.0629	2.26201	37.919
416	STH 3765	STH_71	BL	PL, STH			G2	24.9948	31.3455	81.8682	62.4976	2.69881	44.3176
417	STH 3807	STH_214	BL	PL, STH			G2	23.6909	30.8868	73.3542	61.8928	2.32789	38.6232
418	STH 3807 A	STH_186	BL	PL, STH			G2	23.4582	29.7457	87.3738	55.4822	2.42366	41.4149
419	STH 3825	STH_72	BL	PL, STH				27.4067	33.0308	79.6391	57.7674	2.58105	46.0911
420	STH 3836	STH_211	BL	PL, STH				26.5668	32.2575	87.7821	60.6478	2.35148	39.5119
421	STH 3859	STH_67	BL	PL, STH				26.1924	32.916	79.2696	66.2865	2.80679	41.4119
422	STH 3859A	STH_79	BL	PL, STH				23.8218	31.3202	78.4281	69.3797	2.8762	40.5556
423	STH 3871	STH_99	BL	PL, STH				25.5899	32.6694	73.3514	63.794	2.76263	43.025
424	STH 3872	STH_68	BL	PL, STH				26.5729	32.8293	78.3466	64.3009	2.69221	43.7646
425	STH 3872A	STH_83	BL	PL, STH				26.471	33.3063	76.5598	66.5553	2.97286	42.9716
426	STH 3872B	STH_100	BL	PL, STH				25.1666	31.6192	78.1138	70.0303	2.83783	42.6149
427	STH 3872C	STH_121	BL	PL, STH				26.1436	32.2926	74.8389	65.0134	2.55966	42.0129
428	STH 3873	STH_69	BL	PL, STH				27.2211	33.1493	77.9147	67.8757	3.19933	45.4205
429	STH 3874	STH_119	BL	PL, STH				26.3688	32.5789	74.0837	65.707	2.56783	39.2619
430	STH 3875	STH_70	BL	PL, STH				26.2857	32.1876	78.0752	64.8616	2.95597	44.2983
431	STH 3875A	STH_84	BL	PL, STH				25.0872	31.1878	86.1822	60.9818	2.77611	42.364
432	STH 3907	STH_215	BL	PL, STH			G4	25.6689	31.276	74.5856	65.5573	2.34889	38.8187
433	STH 3938	STH_25	BL	PL, STH				28.8586	34.2297	80.0142	56.4687	2.25912	41.1766
434	STH 3976	STH_46	BL	PL, STH				27.4784	33.3648	81.3999	68.4473	2.88252	42.0286
435	STH 4024	STH_116	BL	PL, STH				28.0837	33.7109	76.3475	74.8153	2.57723	37.997
436	STH 4051	STH_221	BL	PL, STH			G4	24.1816	29.5346	78.2843	61.8793	2.29796	37.0145
437	STH 4088	STH_135	BL	PL, STH				25.95	31.9555	72.8454	75.873	2.74418	38.7449
438	STH 41/2	STH_188	BL	PL, STH				27.6793	33.6366	78.3327	63.1572	2.43777	39.2968
439	STH 41/4	STH_189	BL	PL, STH				24.5394	31.4929	82.9473	58.7436	2.42038	39.5862
440	STH 4107	STH_4	BL	PL, STH				25.0385	31.3593	76.9695	69.9395	2.81048	38.5819
441	STH 4195	STH_117	BL	PL, STH				26.0569	32.8106	75.6383	73.2109	2.75385	39.0792
442	STH 4235	STH_12	BL	PL, STH				27.4866	32.9529	84.9776	57.2189	2.58132	43.0058
443	STH 4282	STH_98	BL	PL, STH				26.5879	33.4456	80.1082	62.3161	2.36929	40.181
444	STH 4291	STH_232	BL	PL, STH				24.348	31.3601	79.777	66.092	2.36292	37.6385
445	STH 4308	STH_197	BL	PL, STH				26.2837	33.1237	76.9289	65.6706	2.7117	42.0009
446	STH 4374	STH_47	BL	PL, STH			G3	29.6662	34.1939	79.5919	62.1939	2.53776	43.6578
447	STH 4476	STH_124	BL	PL, STH			G6	16.6631	24.1705	81.4445	52.2279	2.24084	44.8212
448	STH 4478	STH_125	BL	PL, STH			G6	27.1232	31.0666	76.0388	56.1578	2.10097	37.4058
449	STH 4531	STH_126	BL	PL, STH				21.5369	31.0686	74.6111	56.6602	2.29424	42.1112
450	STH 4609	STH_19	BL	PL, STH				27.3005	33.8155	76.8493	71.7316	2.50637	35.5934
451	STH 4631	STH_75	BL	PL, STH				27.5892	33.1985	76.2567	66.3495	2.76522	41.9032
452	STH 4676	STH_237	BL	PL, STH				26.8429	32.2121	80.7016	58.1087	2.19783	41.4532
453	STH 4710	STH_118	BL	PL, STH				21.8546	27.434	77.919	63.0038	2.4395	41.4654
454	STH 4786	STH_17	BL	PL, STH				26.8816	33.2653	80.1396	68.5194	2.67032	38.8818
455	STH 5	STH_187	BL	PL, STH				26.0003	32.1036	84.7333	57.5993	2.32499	40.5428
456	STH 5019	STH_209	BL	PL, STH				25.7878	32.0911	78.3671	64.3583	2.21621	34.833
457	STH 5021	STH_238	BL	PL, STH				24.0385	30.0102	80.6244	61.2789	2.2828	39.4572
458	STH 5022	STH_239	BL	PL, STH			G2	22.7635	28.4548	72.4143	60.8391	2.18129	37.8029
459	STH 5032	STH_240	BL	PL, STH				25.2975	31.4792	92.3315	57.9937	2.52991	45.9108
460	STH 5122	STH_231	BL	PL, STH				25.1325	32.2957	79.6268	60.3102	2.18037	37.177
461	STH 6001	STH_54	BL	PL, STH			G3	29.109	34.2039	70.0908	64.6708	2.36766	38.1928
462	STH 6001A	STH_86	BL	PL, STH				28.5571	34.2303	78.8448	63.2355	2.63805	43.2482
463	STH 6019	STH_55	BL	PL, STH			G3	28.7456	33.9186	78.5452	63.9302	2.68334	42.4552
464	STH 6030	STH_14	BL	PL, STH				29.2569	34.6165	82.283	60.5682	2.74343	43.751
465	STH 6030A	STH_87	BL	PL, STH				28.3934	33.4399	85.97	64.1548	2.64402	44.325
466	STH 6030B	STH_88	BL	PL, STH				27.0861	32.5256	87.0663	63.4437	2.59828	43.3479
467	STH 6226	STH_3	BL	PL, STH				27.0558	33.6235	77.2465	78.7532	3.20087	37.5753
468	STH 6228	STH_61	BL	PL, STH				27.351	33.1858	75.2452	78.1129	3.03542	39.0905
469	STH 6228A	STH_80	BL	PL, STH				28.2249	35.7262	77.4332	77.1894	2.8396	37.2477
470	STH 6228B	STH_81	BL	PL, STH				26.8136	33.3699	83.0613	74.805	3.00221	40.1739
471	STH 6238	STH_62	BL	PL, STH				25.7795	34.1315	79.4229	70.5633	2.81031	38.934
472	STH 6265	STH_63	BL	PL, STH				26.9259	32.8397	79.2917	74.5014	3.00092	40.157
473	STH 6312	STH_216	BL	PL, STH				26.7837	33.113	78.2918	66.5184	2.46052	35.9288
474	STH 6496	STH_60	BL	PL, STH				26.4142	34.0693	79.4267	76.2567	3.06186	38.9348
475	STH 6575	STH_96	BL	PL, STH				27.6652	33.3799	78.8001	64.4969	2.5939	41.5011
476	STH 6612	STH_97	BL	PL, STH				27.2363	33.6841	78.1995	68.5713	2.671	41.0838
477	STH 6665	STH_89	BL	PL, STH				27.3835	33.8877	79.006	64.135	2.37699	40.7523
478	STH 6670	STH_108	BL	PL, STH				26.9285	32.7446	75.5682	61.9576	2.355	39.8179
479	STH 6674	STH_90	BL	PL, STH				27.7471	34.0377	78.8896	68.5794	2.58846	38.8027
480	STH 6746	STH_109	BL	PL, STH				28.0351	33.7272	76.2953	65.6618	2.62571	42.8264
481	STH 6751	STH_110	BL	PL, STH				26.5978	32.2574	77.2802	70.3272	2.61949	40.0581
482	STH 6791	STH_82	BL	PL, STH				24.9553	32.0232	89.0326	59.5906	2.35309	42.5368
483	STH 6829	STH_51	BL	PL, STH			G3	27.6117	33.4366	78.9791	59.1429	2.32711	38.6451
484	STH 7060	STH_91	BL	PL, STH				26.8128	32.6265	78.1799	59.947	2.264	39.8726
485	STH 7060A	STH_122	BL	PL, STH				27.0149	32.6935	79.347	61.8301	2.36626	40.0107
486	STH 7062	STH_95	BL	PL, STH				25.4021	31.903	77.795	61.8637	2.4769	42.3725
487	STH 7320	STH_190	BL	PL, STH				26.544	31.664	80.9235	62.7544	2.48533	41.887
488	STH 8014	STH_229	BL	PL, STH				26.7215	32.67	81.9308	64.7951	2.49077	39.0254
489	STH 8128	STH_24	BL	PL, STH				26.9114	33.3318	79.062	67.6269	2.39257	35.5853
490	STH 9015	STH_235	BL	PL, STH				29.1251	34.0471	95.5121	59.4493	2.70233	44.126
491	STH 9025	STH_65	BL	PL, STH				27.5052	34.7907	77.9596	82.1047	3.0859	38.5902
492	STH 9916	STH_157	BL	PL, STH			G4	24.841	32.0675	85.1231	58.0017	2.41451	42.5368
493	SZD 7723	STH_78	BL	PL, STH				22.7609	30.3629	88.15	64.1688	2.7762	43.6605
494	UKR 1	STH_141	BL	PL, STH			G5	21.1632	27.297	80.3088	52.5502	2.23862	44.1435
495	UKR 10	STH_147	BL	PL, STH			G5	20.8175	28.4313	89.3527	59.4424	2.62049	46.8878
496	UKR 12	STH_148	BL	PL, STH			G5	15.7339	24.1673	71.9278	49.2077	2.20198	47.0196
497	UKR 13	STH_149	BL	PL, STH			G5	23.393	30.0011	83.32	61.0786	2.70382	42.8461
498	UKR 15	STH_150	BL	PL, STH			G5	18.1929	25.5548	81.2263	61.1884	2.42691	40.3435
499	UKR 17	STH_151	BL	PL, STH			G5	20.1797	27.2535	83.4262	58.9748	2.48075	44.902
500	UKR 18	STH_152	BL	PL, STH			G5	19.5935	26.655	80.4832	53.8565	2.38734	46.3451
501	UKR 19	STH_153	BL	PL, STH			G5	17.8297	25.1258	85.2553	53.2714	2.52249	49.0622
502	UKR 2	STH_142	BL	PL, STH			G5	18.2865	24.5872	81.4018	57.5458	2.35176	40.7525
503	UKR 20	STH_154	BL	PL, STH			G4	25.3354	31.5891	84.239	65.0074	2.80423	43.5203
504	UKR 21	STH_155	BL	PL, STH			G5	19.4011	25.6871	75.5008	62.3292	2.38756	40.4359
505	UKR 22	STH_156	BL	PL, STH			G5	19.7942	26.0124	79.927	58.2213	2.22377	42.1303
506	UKR 4	STH_143	BL	PL, STH			G5	18.2744	25.0474	81.0469	43.3772	2.11538	49.0947
507	UKR 5	STH_144	BL	PL, STH			G5	21.7128	27.5426	73.964	52.8636	1.97187	42.1549
508	UKR 6	STH_145	BL	PL, STH			G5	19.9147	27.2902	73.9577	49.6064	2.10068	44.3946
509	UKR 9	STH_146	BL	PL, STH			G5	18.6469	25.4539	79.5963	55.6123	2.28368	44.4491
* FT was not recorded in Strzelce and Kończewice in 2018
