# Supplementary material for: Genome-Wide Association Analysis for Hybrid Breeding in Wheat
Source: Int J Mol Sci. 2022 Dec 5;23(23):15321. doi: 10.3390/ijms232315321 (PMC9740285; doi:10.3390/ijms232315321)
Supplement: Supplementary file 1 [file ijms-23-15321-s001.zip › supplementaryFiles/Table S2. Results of stability analysis.xlsx]

## Sheet: Sheet1
Table S2. Results of stability analysis of accessions over experiments for six traits in AMMI model. Given are ranks corresponding to instability variances, thus stable accessions are characterized by low rank values.
Accession code	Accession name	Trait
		HT	FT	PH	KN	KW	TKW
PHR_1	Aarden	254	360	447	400	269	71
PHR_2	Adequat	198	313	12	454	385	226
PHR_3	Adler	309	374	149	344	23	133
PHR_4	Adonis	410	268	141	440	365	371
PHR_5	Akratos	264	99	356	434	266	308
PHR_6	Akteur	492	470	252	467	495	437
PHR_7	Alcazar	162	145	318	504	374	484
PHR_8	Altos	390	166	363	342	16	6
PHR_9	Anivie	282	287	10	37	372	67
PHR_10	Anthus	132	6	91	430	477	469
PHR_11	Apertus	255	20	163	28	146	119
PHR_12	Arezzo	105	493	291	80	92	413
PHR_13	Aristos	345	181	385	480	248	315
PHR_14	Arkadia	83	366	414	403	90	108
PHR_15	Arktis	447	204	227	257	155	403
PHR_16	Aron	474	38	348	78	212	115
PHR_17	Arsenal	302	448	60	38	134	343
PHR_18	Artist	272	457	347	71	199	190
PHR_19	Askalon	432	226	296	299	185	65
PHR_20	Asketis	483	186	268	453	231	52
PHR_21	Astoria	196	411	299	151	357	150
PHR_22	Astron	343	223	64	416	3	441
PHR_23	Attlass	265	368	161	482	176	340
PHR_24	Attraktion	382	397	257	228	11	160
PHR_25	Avenir	126	196	398	414	128	485
PHR_26	Bagou	244	309	229	478	102	143
PHR_27	Balaton	494	438	290	99	44	154
PHR_28	Baletka	455	467	83	30	87	279
PHR_29	Bamberka	370	440	503	60	156	78
PHR_30	Banderola	369	421	124	158	216	141
PHR_31	Barroko	225	339	37	43	159	377
PHR_32	Bartosz	127	228	281	85	5	372
PHR_33	Batis	69	109	22	466	481	94
PHR_34	Batuta	70	103	373	226	265	472
PHR_35	Belenus	295	250	465	205	448	474
PHR_36	Belissa	298	395	403	224	398	127
PHR_37	Biscay	118	208	413	81	236	142
PHR_38	Bockris	380	51	341	26	174	316
PHR_39	Bogatka	195	67	288	286	115	175
PHR_40	Bombus	203	251	408	297	151	332
PHR_41	Bonanza	34	78	170	150	223	304
PHR_42	Boomer	161	111	194	227	164	221
PHR_43	Boregar	334	458	77	473	294	298
PHR_44	Borneo	186	211	214	63	413	236
PHR_45	Boxer	88	370	483	291	420	303
PHR_46	Brilliant	125	43	115	274	416	439
PHR_47	Bussard	414	373	466	450	300	457
PHR_48	Buteo	218	10	162	7	120	313
PHR_49	Buzzer	290	119	261	436	9	8
PHR_50	Bystra	8	106	312	18	462	487
PHR_51	Capnor	305	361	402	369	184	101
PHR_52	Cardos	31	139	61	375	415	353
PHR_53	Carenius	241	245	123	449	111	213
PHR_54	Certo	103	291	333	83	129	64
PHR_55	Cetus	329	108	75	490	298	342
PHR_56	Charger	237	116	283	492	292	407
PHR_57	Chevalier	43	26	292	17	373	25
PHR_58	Chilton	102	235	88	250	240	408
PHR_59	CH Combin	149	175	379	355	263	19
PHR_60	Clever	82	391	26	421	366	468
PHR_61	Colonia	130	296	173	54	71	84
PHR_62	Conqueror	467	288	24	402	67	207
PHR_63	Consus	202	169	81	192	84	40
PHR_64	Contanaire	360	137	27	271	201	98
PHR_65	Convent	340	66	93	275	13	448
PHR_66	Cordiale	18	409	459	58	433	429
PHR_67	Cubus	183	279	300	184	101	181
PHR_68	Dakar	131	311	451	147	10	24
PHR_69	Dekan	153	331	183	136	327	424
PHR_70	Delawar	168	158	182	255	283	126
PHR_71	Desamo	197	403	319	399	409	244
PHR_72	Discus	119	120	473	447	43	112
PHR_73	Dolores	366	408	132	444	401	462
PHR_74	Dorota	53	203	56	380	276	390
PHR_75	Drifter	158	71	45	451	446	18
PHR_76	Edgar	184	259	55	280	369	70
PHR_77	Edward	2	142	448	155	391	431
PHR_79	Elixer	78	4	452	179	354	358
PHR_80	Elipsa	85	133	420	246	206	255
PHR_81	Enorm	194	274	324	372	402	287
PHR_82	Estivus	229	58	137	357	431	272
PHR_83	Event	454	290	349	261	29	152
PHR_84	Fakir	415	277	13	92	484	445
PHR_85	Fastnet	312	454	248	385	28	331
PHR_86	Fedor	374	321	96	107	461	258
PHR_87	Fidelius	385	436	196	50	26	20
PHR_88	Finezja	23	123	234	335	436	380
PHR_89	Florencia	123	209	33	258	344	391
PHR_90	Florett	346	357	68	277	407	364
PHR_91	Florus	260	170	295	86	46	461
PHR_92	Forum	175	113	232	210	45	201
PHR_93	Franz	93	61	69	174	342	31
PHR_94	Frisky	253	65	275	132	81	241
PHR_95	Gallus	318	479	71	114	249	83
PHR_96	Galvano	338	53	190	319	227	66
PHR_97	Garantus	145	178	411	144	358	492
PHR_98	Gecko	10	79	443	279	434	422
PHR_99	Genius	39	247	59	282	32	274
PHR_100	Gimantis	205	41	193	349	287	296
PHR_101	Glaucus	46	122	90	171	142	10
PHR_102	Golem	55	77	7	1	278	237
PHR_103	Formacja	199	87	200	253	19	28
PHR_104	Grafton	170	1	480	362	149	243
PHR_105	Grizzly	188	327	34	381	350	27
PHR_106	Gustav	268	174	166	392	139	164
PHR_107	Haven	417	352	148	120	51	282
PHR_108	Henrik	307	9	36	471	242	250
PHR_109	Hewitt	294	93	285	106	408	368
PHR_110	Hondia	62	115	70	351	468	417
PHR_111	Icon	401	398	297	24	152	276
PHR_112	Impression	269	469	304	221	403	72
PHR_113	Inspiration	328	16	154	177	237	300
PHR_114	Janosch	17	215	364	266	217	418
PHR_115	Jantarka	317	269	396	383	497	180
PHR_116	JB Asano	490	7	175	320	132	30
PHR_117	Jenga	351	49	377	194	96	165
PHR_118	Joker	257	265	87	195	252	323
PHR_119	Julius	51	205	106	479	63	93
PHR_120	Kalahari	344	179	54	489	301	404
PHR_121	Kepler	222	435	317	276	326	191
PHR_122	Kerubino	397	198	180	378	453	464
PHR_123	Kometa	9	441	262	117	31	147
PHR_124	RGT Kilimanjaro	57	159	23	128	95	325
PHR_125	Kobra Plus	281	334	157	115	127	91
PHR_126	Kredo	325	322	260	13	463	188
PHR_127	KWS Barrel	419	446	120	245	396	400
PHR_128	KWS Crispin	473	353	249	36	440	434
PHR_129	KWS Croft	319	443	130	281	72	193
PHR_130	KWS Dacanto	479	402	186	459	141	47
PHR_131	Hyb14	252	298	97	330	80	116
PHR_132	Hyb15	231	85	57	45	121	185
PHR_133	KWS Ferrum	352	330	198	11	256	100
PHR_134	KWS Gator	80	320	308	413	110	438
PHR_135	KWS Kielder	299	389	20	376	57	459
PHR_136	KWS Kinzu	19	82	238	284	143	351
PHR_137	KWS Loft	193	429	244	46	459	357
PHR_138	KWS Livius	97	264	401	225	432	500
PHR_139	KWS Lili	440	171	326	162	182	394
PHR_140	KWS Magic	1	64	226	427	472	220
PHR_141	KWS Malibu	399	284	41	126	507	252
PHR_142	KWS Milaneco	47	14	457	496	464	38
PHR_143	KWS Ozon	26	163	50	405	258	350
PHR_144	KWS Pius	396	192	245	6	40	76
PHR_145	KWS Santiago	45	354	118	487	147	443
PHR_146	KWS Silverstone	347	308	314	365	157	106
PHR_147	KWS Siskin	497	112	375	501	336	345
PHR_148	KWS Salix	4	98	14	393	386	197
PHR_149	KWS Tempo	284	57	211	113	178	406
PHR_150	KWS Tramp	283	317	239	119	114	163
PHR_151	KWS Trinity	262	39	254	448	7	36
PHR_152	Lahertis	261	15	76	140	58	224
PHR_153	Lavantus	216	150	168	446	430	389
PHR_154	Leandrus	92	276	52	222	306	118
PHR_155	Legenda	221	260	475	298	295	73
PHR_156	Leiffer	442	23	169	339	304	311
PHR_157	LG Jutta	33	319	48	173	328	53
PHR_158	Linus	502	502	65	240	465	442
PHR_159	Look	279	362	482	154	83	328
PHR_160	Lukullus	152	161	382	163	14	50
PHR_161	Manager	493	255	215	303	211	46
PHR_162	Manitou	308	346	171	236	158	1
PHR_163	Marschall	436	459	147	481	34	125
PHR_164	Matchball	392	151	218	42	414	449
PHR_165	Mateusz	44	257	6	285	405	502
PHR_166	Maverick	336	189	136	61	205	381
PHR_167	Medalistka	250	364	270	12	280	117
PHR_168	Meister	277	249	325	235	487	312
PHR_169	Memory	379	46	394	389	451	423
PHR_170	Mercato	278	345	470	44	449	297
PHR_171	Messi	110	388	250	348	254	5
PHR_172	Meteor	384	341	78	306	154	151
PHR_173	Midas	113	292	72	456	315	4
PHR_174	Milvus	7	355	49	52	345	123
PHR_175	Mulan	381	455	329	358	388	200
PHR_176	Muskat	214	193	386	82	188	493
PHR_177	Muza	441	423	445	269	361	189
PHR_178	Naridana	171	428	301	148	170	57
PHR_179	Natula	6	75	199	72	224	496
PHR_180	Nelson	365	356	456	213	183	68
PHR_181	Nordkap	15	329	135	19	447	392
PHR_182	Norin	182	28	358	57	235	430
PHR_183	Nutka	258	19	462	234	334	310
PHR_184	Nova Zvezda	462	490	339	204	284	318
PHR_185	Ohio	463	303	264	329	6	284
PHR_186	Nadobna	128	246	390	401	62	15
PHR_187	Operetka	164	252	208	170	340	503
PHR_188	Opus	306	62	247	397	364	171
PHR_189	Orcas	452	134	335	200	218	270
PHR_190	Ostka Strzelecka	496	405	279	137	163	37
PHR_191	Ostroga	28	410	508	468	348	414
PHR_192	Oxal	224	365	128	426	25	183
PHR_193	Pamier	355	121	337	254	94	162
PHR_194	Patras	373	124	302	110	479	251
PHR_195	Pengar	157	338	376	287	310	242
PHR_196	Peppino	350	371	488	374	148	95
PHR_197	Platin	79	44	340	316	55	2
PHR_198	Pokusa	67	30	397	244	48	283
PHR_199	Position	95	285	127	199	52	348
PHR_200	Potenzial	64	101	362	97	435	473
PHR_201	Praktik	100	195	489	309	153	231
PHR_202	Premio	420	444	38	360	54	13
PHR_203	Primus	59	84	179	474	167	223
PHR_204	Prinz	138	375	153	175	98	253
PHR_205	Privileg	367	152	129	159	508	110
PHR_206	Profilus	439	426	111	272	229	428
PHR_207	RGT Kicker	273	256	203	410	197	167
PHR_208	Rigi	133	173	63	186	460	199
PHR_209	Rivero	20	254	412	108	18	186
PHR_210	Rockefeller	333	427	454	324	4	136
PHR_211	Roma	475	240	478	433	204	362
PHR_212	Rotax	304	42	303	387	483	451
PHR_213	Rubisko	238	414	399	396	189	45
PHR_214	Rumba	476	468	219	121	56	35
PHR_215	Rumor	87	68	230	149	268	420
PHR_216	Rustic	159	96	267	273	65	386
PHR_217	Rysa	297	332	484	493	214	293
PHR_218	Rywalka	391	117	387	264	498	138
PHR_219	Sailor	324	144	343	325	88	96
PHR_220	Satyna	412	480	246	388	232	216
PHR_221	Silenus	349	21	217	443	501	476
PHR_222	Skagen	96	324	441	116	78	32
PHR_223	Skyfall	372	413	117	327	293	173
PHR_224	Skippy	323	110	191	486	362	409
PHR_225	Smuga	212	424	400	270	313	262
PHR_226	Sophytra	458	50	67	322	112	132
PHR_227	Speedway	122	199	197	127	417	426
PHR_228	Spontan	267	248	374	176	281	105
PHR_229	Sukces	270	336	342	209	346	305
PHR_230	SW Maxi	356	301	40	477	194	178
PHR_231	Tabasco	177	358	17	203	297	291
PHR_232	Tarkus	498	456	506	295	429	74
PHR_233	Tiger	481	18	277	429	105	230
PHR_234	Tobak	445	392	372	293	457	491
PHR_235	Tommi	73	406	212	105	145	81
PHR_236	Tonacja	187	83	432	142	116	130
PHR_237	Torrild	94	153	79	315	255	102
PHR_238	Tuareg	434	183	30	133	89	56
PHR_239	Tulecka	190	202	243	129	50	254
PHR_240	Turnia	368	379	395	425	303	176
PHR_241	Twister	422	484	158	465	100	129
PHR_242	Wasp	499	507	383	469	253	387
PHR_243	Wydma	491	335	446	146	137	41
PHR_244	Viscount	427	396	476	314	138	379
PHR_245	Vitus	12	17	450	88	494	477
PHR_246	Zappa	11	359	294	370	347	232
PHR_247	Zawisza	176	420	114	458	108	22
PHR_248	Zobel	36	342	9	343	124	289
PHR_249	Zyta	99	281	255	368	74	88
PHR_250	AND 430/17	136	155	407	238	470	505
PHR_251	AND 334/17	61	328	298	263	230	87
PHR_252	AND 624/17	421	400	3	207	113	263
PHR_255	Comandor	406	187	271	180	75	144
PHR_257	Hyb11	179	363	174	249	378	452
PHR_258	AND 489/17	35	90	216	168	371	501
PHR_259	Blyskawica	245	176	99	424	133	140
PHR_265	AND 640/17	107	72	490	76	162	257
PHR_266	AND 751/17	27	5	82	90	490	478
PHR_267	AND 406/17	249	76	486	361	241	26
PHR_268	AND 332/17	117	94	256	439	42	172
PHR_270	AND 626/17	364	386	334	230	411	471
PHR_275	Hyb13	143	390	94	391	136	184
PHR_276	AND 251/17	115	74	189	65	53	450
PHR_277	AND 627/17	155	140	223	305	59	7
PHR_278	AND 610/17	243	63	126	422	225	137
PHR_279	AND 484/17	354	95	195	267	307	453
PHR_280	Piko	274	404	313	418	314	338
PHR_281	AND 609/17	314	234	323	476	226	349
PHR_282	AND 571/17	335	273	371	331	302	219
PHR_283	AND 443/17	166	227	497	206	322	504
STH_1	Owacja	141	267	144	91	186	396
STH_2	Mozes	505	503	29	460	126	155
STH_3	STH 6226	204	59	241	508	375	398
STH_4	STH 4107	86	233	25	483	20	421
STH_5	STH 3262	14	263	344	409	38	204
STH_6	STH 0007	429	8	393	457	428	266
STH_7	STH 0010	219	168	121	5	367	463
STH_8	STH 0286	408	220	44	181	21	159
STH_9	Poezja	160	286	209	103	271	399
STH_10	STH 1231	300	33	251	503	39	29
STH_11	STH 1482	71	154	369	197	260	86
STH_12	STH 4235	362	282	351	29	131	488
STH_13	STH 3099	288	271	330	323	17	336
STH_14	STH 6030	313	162	305	212	442	466
STH_15	STH 2816	404	136	21	96	33	79
STH_16	Plejada	154	207	31	94	202	148
STH_17	STH 4786	124	299	116	292	233	9
STH_18	STH 3099A	220	88	426	317	476	352
STH_19	STH 4609	163	382	242	334	311	157
STH_20	STH 3079	332	253	258	337	426	440
STH_21	STH 1153	56	305	366	384	93	14
STH_22	STH 3455	428	432	8	84	356	507
STH_23	STH 3473	227	127	39	346	329	196
STH_24	STH 8128	121	310	205	382	234	63
STH_25	STH 3938	29	401	328	340	389	90
STH_26	Nastia ost.	111	437	494	404	466	299
STH_27	Hyb2	403	73	66	472	439	228
STH_28	STH 3007	167	126	286	23	179	427
STH_29	STH 3324	438	222	240	268	193	333
STH_30	MHR-PP-3214	230	131	428	390	49	395
STH_31	RGT Bilanz	13	297	320	8	332	261
STH_32	Hyb10	291	32	360	196	289	174
STH_33	KWS Spencer	226	54	119	428	397	339
STH_34	D 20	303	55	425	189	130	497
STH_35	STH 0515	402	442	289	419	478	337
STH_36	MHR 3114	228	387	134	288	41	260
STH_37	STH 0991	388	167	192	377	228	103
STH_38	RGT Metronom	201	219	201	139	1	246
STH_39	ME 9710	90	164	51	412	330	158
STH_40	STH 1482A	316	289	409	463	324	92
STH_41	SMH 1014	22	316	253	252	187	208
STH_42	D 1619609	185	160	131	223	122	240
STH_43	D 5959.11	468	483	213	232	285	384
STH_44	STH 3078	106	212	133	304	192	229
STH_45	STH 3079A	146	141	152	312	380	456
STH_46	STH 3976	52	236	73	394	299	481
STH_47	STH 4374	191	177	204	208	245	393
STH_48	STH 3161	358	238	259	231	125	225
STH_49	STH 3099B	74	237	155	356	221	121
STH_50	STH 3099C	65	128	210	169	291	247
STH_51	STH 6829	247	307	423	64	196	194
STH_52	Matrix	276	333	4	160	85	306
STH_53	STH 1153A	116	393	410	187	341	271
STH_54	STH 6001	192	399	221	40	243	347
STH_55	STH 6019	54	86	235	51	274	365
STH_56	STH 1178	223	210	315	79	144	34
STH_57	STH 1091A	363	12	327	289	222	275
STH_58	STH 3524	450	306	233	215	355	314
STH_59	S2096-12	341	369	354	157	160	268
STH_60	STH 6496	435	348	282	423	438	483
STH_61	STH 6228	301	165	159	452	452	433
STH_62	STH 6238	424	2	108	495	485	435
STH_63	STH 6265	49	100	332	502	499	498
STH_64	Euforia	109	157	167	499	383	206
STH_65	STH 9025	375	272	272	507	509	411
STH_66	STH 3070	104	147	309	3	290	11
STH_67	STH 3859	311	97	263	41	309	489
STH_68	STH 3872	209	56	353	59	296	292
STH_69	STH 3873	200	384	11	185	376	508
STH_70	STH 3875	251	191	165	341	443	460
STH_71	STH 3765	50	125	415	102	338	410
STH_72	STH 3825	342	129	35	243	77	195
STH_73	STH 0078	112	415	439	201	181	235
STH_74	STH 0350	66	184	143	406	363	212
STH_75	STH 4631	263	378	370	367	305	69
STH_76	S1998-09	180	104	92	242	61	161
STH_77	Hyb4	386	451	352	39	107	114
STH_78	SZD 7723	25	376	122	172	427	131
STH_79	STH 3859A	101	433	178	497	491	482
STH_80	STH 6228A	489	243	1	505	493	385
STH_81	STH 6228B	63	114	177	488	474	301
STH_82	STH 6791	389	278	338	47	91	198
STH_83	STH 3872A	81	372	18	135	337	317
STH_84	STH 3875A	108	221	381	156	505	48
STH_85	STH 0350A	75	37	103	366	503	218
STH_86	STH 6001A	266	262	502	74	172	77
STH_87	STH 6030A	40	394	350	188	318	3
STH_88	STH 6030B	377	34	184	182	502	490
STH_89	STH 6665	211	431	207	32	504	82
STH_90	STH 6674	236	407	47	75	270	265
STH_91	STH 7060	32	107	42	202	422	361
STH_92	Torpeda	315	3	164	66	492	278
STH_93	Hyb1	206	197	461	69	424	412
STH_94	Wilejka	233	25	435	4	496	238
STH_95	STH 7062	135	213	265	193	251	39
STH_96	STH 6575	378	214	404	138	104	245
STH_97	STH 6612	359	377	365	217	488	80
STH_98	STH 4282	256	105	109	143	2	383
STH_99	STH 3871	129	130	228	470	454	249
STH_100	STH 3872B	68	148	310	34	486	465
STH_101	STH 0040	246	31	181	27	286	59
STH_102	STH 1023	165	302	384	95	209	475
STH_103	STH 1072	172	318	467	500	480	51
STH_104	STH 1091	169	48	5	283	275	467
STH_105	STH 1160	72	47	187	363	325	506
STH_106	STH 1187	181	70	58	455	279	17
STH_107	STH 1329	409	102	322	310	64	344
STH_108	STH 6670	150	91	406	260	82	215
STH_109	STH 6746	38	304	140	161	262	120
STH_110	STH 6751	60	40	280	22	282	239
STH_111	STH 3017	98	22	80	166	106	99
STH_112	STH 3165	398	24	105	311	445	156
STH_113	STH 3260	234	149	100	345	117	179
STH_114	STH 3324A	30	244	293	248	393	425
STH_115	STH 3347	339	190	311	373	360	369
STH_116	STH 4024	77	266	89	87	450	479
STH_117	STH 4195	423	412	458	484	456	60
STH_118	STH 4710	217	447	102	262	317	139
STH_119	STH 3874	134	13	429	462	316	341
STH_120	STH 3502	437	60	15	123	169	122
STH_121	STH 3872C	210	275	86	48	384	416
STH_122	STH 7060A	235	283	139	307	37	62
STH_123	STH 1038	178	242	444	93	165	111
STH_124	STH 4476	310	473	222	491	467	269
STH_125	STH 4478	507	508	19	441	390	177
STH_126	STH 4531	508	506	471	417	238	447
STH_127	4560	189	35	110	431	244	203
STH_128	4565	207	225	389	379	343	43
STH_129	4569	16	294	307	328	379	432
STH_130	4573	156	216	160	435	198	233
STH_131	4576	137	425	125	251	135	58
STH_132	4620	213	258	464	10	394	168
STH_133	4646	58	188	287	308	473	248
STH_134	MV Hombar ost.	387	452	405	109	99	277
STH_135	STH 4088	48	344	468	290	489	128
STH_136	STH 0615	215	337	431	89	421	444
STH_137	Wolinska polkar.	139	29	469	301	399	259
STH_138	Venecja	487	300	28	259	118	16
STH_139	Hyb6	376	239	224	461	412	97
STH_140	Hyb8	292	81	355	220	173	170
STH_141	UKR 1	286	383	176	214	333	354
STH_142	UKR 2	357	477	416	21	180	153
STH_143	UKR 4	457	422	453	239	458	222
STH_144	UKR 5	42	419	156	485	220	382
STH_145	UKR 6	400	500	421	167	27	366
STH_146	UKR 9	456	471	367	56	259	330
STH_147	UKR 10	416	462	331	407	210	388
STH_148	UKR 12	460	486	62	506	471	264
STH_149	UKR 13	289	156	357	247	273	205
STH_150	UKR 15	425	488	151	198	76	356
STH_151	UKR 17	461	482	138	350	219	288
STH_152	UKR 18	446	323	273	438	166	373
STH_153	UKR 19	383	497	172	475	395	214
STH_154	UKR 20	140	27	188	145	35	166
STH_155	UKR 21	444	475	424	141	109	286
STH_156	UKR 22	430	453	442	442	171	280
STH_157	STH 9916	361	92	145	98	161	321
STH_158	Hyb5	322	349	53	35	404	470
STH_159	Dulina	426	472	113	165	392	355
STH_160	Mv Lucilla ost.	5	385	306	432	103	486
STH_161	Opal	501	498	85	265	215	217
STH_162	D 2	488	201	231	445	22	192
STH_163	D 3	271	172	361	494	288	75
STH_164	S 1998-09	287	314	422	25	400	326
STH_165	Hyb16	114	45	98	122	387	370
STH_166	Spirela ost.	509	492	499	420	444	309
STH_167	Cornea ost.	431	501	388	415	506	209
STH_168	CZ/12	443	496	278	256	469	374
STH_169	CZ 47/3	453	495	487	112	177	397
STH_170	CZ 47/12	393	439	2	134	455	329
STH_171	CZ 47/13	173	143	84	16	312	134
STH_172	CZ 47/21	465	460	95	77	12	415
STH_173	CZ 47/25	484	505	336	190	213	458
STH_174	J 52	478	418	380	278	406	256
STH_175	J 28	293	445	32	326	207	44
STH_176	J 29	371	416	434	62	323	455
STH_177	J 30	503	485	491	338	261	113
STH_178	J 31	448	476	225	15	150	480
STH_179	J 32	477	461	438	333	272	302
STH_180	J 35	472	430	474	9	123	367
STH_181	J 36	327	450	202	68	73	327
STH_182	J 38	471	487	392	302	437	49
STH_183	Agape	348	351	220	152	15	419
STH_184	J 23	470	499	391	33	24	55
STH_185	J 26	459	206	493	347	320	104
STH_186	STH 3807 A	500	509	284	164	203	446
STH_187	STH 5	239	224	236	321	349	267
STH_188	STH 41/2	240	315	107	191	382	290
STH_189	STH 41/4	506	494	345	318	267	109
STH_190	STH 7320	480	466	481	124	119	234
STH_191	D 8	433	491	501	219	8	12
STH_192	D 9	418	241	437	408	200	378
STH_193	D 11	504	504	321	359	425	405
STH_194	D 12	76	312	495	364	321	375
STH_195	D 13	451	180	185	153	500	509
STH_196	STH 1488	405	261	496	386	69	359
STH_197	STH 4308	353	463	206	101	60	436
STH_198	STH 1127	120	138	43	398	339	499
STH_199	KWS Emil	296	217	266	241	175	307
STH_200	MHR 2012	395	118	419	294	359	360
STH_201	MHR 2112	174	11	492	20	140	146
STH_202	Hyb7	413	417	505	111	264	89
STH_203	MHR 1812	280	135	359	411	370	33
STH_204	STH 0610	144	231	237	31	246	322
STH_205	Hyb9	275	295	507	354	97	23
STH_206	Ponticus	485	293	417	131	70	227
STH_207	STH 1140	151	340	479	211	482	454
STH_208	Gordian	91	347	509	125	418	494
STH_209	STH 5019	248	343	101	437	308	21
STH_210	STH 0740	285	52	477	498	441	376
STH_211	STH 3836	394	36	46	73	419	61
STH_212	STH 3607	242	325	504	70	79	320
STH_213	STH 3707	21	146	368	104	30	42
STH_214	STH 3807	330	200	346	336	47	202
STH_215	STH 3907	486	474	316	14	352	145
STH_216	STH 6312	407	350	274	395	168	85
STH_217	Tolsondore	466	464	436	352	475	495
STH_218	D 28	411	449	498	49	381	124
STH_219	D 29	37	230	485	183	277	210
STH_220	D 30	321	465	455	300	239	107
STH_221	STH 4051	148	218	378	464	247	211
STH_222	MHR 3815	84	69	460	229	195	187
STH_223	Lutescens 7-05	142	380	500	233	190	319
STH_224	MHR 3315	320	434	440	216	68	401
STH_225	MHR 3915	495	489	427	313	319	346
STH_226	RGT Treffer	232	194	74	371	410	324
STH_227	SMH 1915	482	481	104	237	36	54
STH_228	Hyb12	464	478	430	130	368	295
STH_229	STH 8014	331	381	142	296	331	402
STH_230	SY Orofino	89	89	112	218	66	135
STH_231	STH 5122	469	185	150	509	208	334
STH_232	STH 4291	24	182	276	353	351	169
STH_233	STH 0900	449	367	16	2	250	363
STH_234	Hyb3	326	280	472	67	86	335
STH_235	STH 9015	41	232	418	53	423	182
STH_236	STH 3507	3	326	463	55	257	273
STH_237	STH 4676	259	270	449	332	353	294
STH_238	STH 5021	147	229	146	100	335	149
STH_239	STH 5022	208	80	433	178	377	281
STH_240	STH 5032	337	132	269	118	191	285
