# Supplementary material for: Genome-Wide Association Analysis for Hybrid Breeding in Wheat
Source: Int J Mol Sci. 2022 Dec 5;23(23):15321. doi: 10.3390/ijms232315321 (PMC9740285; doi:10.3390/ijms232315321)
Supplement: Supplementary file 1 [file ijms-23-15321-s001.zip › supplementaryFiles/Table S3. Results of genome-wide association analysis.xlsx]

## Sheet: Sheet1
Table S3. Results of genome-wide association analysis
								Indicator of significance and sign of mean effect for trait (-1/0/+1)							Mean allelic effect over experiments for trait						Interaction with environment for trait						Association sets											SNP translation effect				Detailed effect description
Marker ID	Subgenome	Chromosome	Position (nt)	Allel1 (REF)	Allel2 (ALT)	Frequency REF	Frequency ALT	HT	FT	PH	KN	KW	TKW	Total number of significant effects	HT	FT	PH	KN	KW	TKW	HT	FT	PH	KN	KW	TKW	Set 1 (HT, FT)	Set 2 (PH)	Set 3 (KN. KW, TKW)	Number of reference homozygotes	Number of alternative homozygotes	Number of heterozygotes	Homozygosity (%)	Heterozygosity (%)	Missing values (%)	Mean LD in ±5 Mb region	LD block in chromosome	HIGH	LOW	MODERATE	MODIFIER	%3_prime_UTR_variant	%5_prime_UTR_variant	downstream_gene_variant	intergenic_variant	intron_variant	missense_variant	non_coding_transcript_exon_varia	splice_acceptor_variant
1120440|F|0-56|AC	A	1A	1197644	A	C	0.846547	0.153453	0	0	0	0	0	0	0	-0.549306	-0.369489	-0.452837	-0.22972	-0.00567867	0.0628659	no	yes					0	0	0	326	55	10	0.748527	0.0196464	0.231827	0.0133266	1	0	0	0	1	0	0	0	1	0	0	0	0
1212218|F|0-49|AG	A	1A	1238021	A	G	0.754564	0.245436	0	0	0	0	0	0	0	-0.128654	-0.127161	0.717146	-0.232514	0.0191373	0.351159			no			yes	0	0	0	360	109	24	0.921415	0.0471513	0.0314342	0.0787743	2	0	0	0	1	0	1	0	0	0	0	0	0
1043336|F|0-47|GA	A	1A	1238114	G	A	0.75	0.25	0	0	0	0	0	0	0	-0.113452	-0.104866	0.735944	-0.237979	0.0172081	0.49767	yes		no			no	0	0	0	357	111	24	0.91945	0.0471513	0.0333988	0.0741851	2	0	0	0	1	0	1	0	0	0	0	0	0
1076290|F|0-11|AG	A	1A	1347574	A	G	0.356299	0.643701																							0	146	362	0.286837	0.711198	0.00196464	0.0611522	2	0	1	0	0	0	0	0	0	0	0	0	0
1092630|F|0-12|TC	A	1A	1673882	T	C	0.635484	0.364516	0	0	0	0	0	0	0	-0.224331	-0.186362	0.828938	-0.61197	0.0145589	0.508049						yes	0	0	0	193	109	8	0.59332	0.0157171	0.390963	0.0593331	2	0	0	0	1	0	0	1	0	0	0	0	0
1723678|F|0-29|TC	A	1A	1674058	T	C	0.366864	0.633136	0	0	0	0	0	0	0	0.199533	0.175345	-0.583299	0.570036	-0.0134447	-0.484344			no			yes	0	0	0	118	208	12	0.640472	0.0235756	0.335953	0.0561049	2	0	0	0	1	0	0	1	0	0	0	0	0
1114742|F|0-47|AT	A	1A	1886989	A	T	0.140625	0.859375	0	0	0	0	0	0	0	-0.431267	-0.477747	0.467553	-2.05931	-0.0128637	0.512526		no		no			0	0	0	24	254	42	0.546169	0.0825147	0.371316	0.013029	3	0	0	0	1	0	0	0	1	0	0	0	0
3533995|F|0-30|CT	A	1A	3516790	C	T	0.41779	0.58221	0	0	0	0	0	0	0	-0.182344	-0.138613	0.446544	0.228714	0.0211836	0.105855							0	0	0	140	201	30	0.669941	0.0589391	0.27112	0.0308613	1	0	0	0	1	0	0	0	1	0	0	0	0
5324074|F|0-11|GC	A	1A	3517435	G	C	0.587366	0.412634	0	0	0	0	0	0	0	0.187459	0.149544	-0.366994	-0.160871	-0.022047	-0.125131							0	0	0	202	137	33	0.666012	0.064833	0.269155	0.0246207	1	0	0	0	1	0	0	0	1	0	0	0	0
3955202|F|0-22|AG	A	1A	3517465	A	G	0.742765	0.257235	0	0	0	0	0	0	0	0.471868	0.257133	-0.426806	0.18467	-0.0137402	-0.298325	yes	no					0	0	0	226	75	10	0.591356	0.0196464	0.388998	0.0145378	1	0	0	0	1	0	0	0	1	0	0	0	0
2266418|F|0-27|TC	A	1A	3943497	T	C	0.291667	0.708333	0	0	0	0	0	0	0	-0.0899702	-0.0742982	0.195873	0.0710934	0.0139298	0.152325			yes				0	0	0	108	273	15	0.748527	0.0294695	0.222004	0.0477795	4	0	0	0	1	0	0	0	1	0	0	0	0
1093668|F|0-53|CA	A	1A	3982878	C	A	0.857702	0.142298	0	0	0	0	0	0	0	0.379581	0.295967	-0.129558	-0.2118	-0.014569	0.22282							0	0	0	324	50	9	0.734774	0.0176817	0.247544	0.0324038	5	0	0	0	1	0	0	0	1	0	0	0	0
2305619|F|0-22|CT	A	1A	4159194	C	T	0.377419	0.622581	0	0	0	0	0	0	0	0.000649053	-0.0625582	0.554898	0.142369	0.0244082	0.484176						no	0	0	0	113	189	8	0.59332	0.0157171	0.390963	0.0339222	1	0	0	0	1	0	0	0	1	0	0	0	0
2269578|F|0-60|AG	A	1A	4227065	A	G	0.633333	0.366667	0	0	0	0	0	0	0	-0.00318098	0.0582889	-0.686063	0.103032	-0.0190599	-0.433522			no			no	0	0	0	204	116	10	0.628684	0.0196464	0.35167	0.0370482	1	0	0	0	1	0	0	0	1	0	0	0	0
992113|F|0-36|CT	A	1A	4639037	C	T	0.716553	0.283447	0	0	0	0	0	0	0	-0.0150172	-0.0601131	-0.374574	0.096276	0.0307251	0.280973	yes					yes	0	0	0	242	51	148	0.575639	0.290766	0.133595	0.0192967	6	0	0	0	1	0	0	0	1	0	0	0	0
3033029|F|0-5|CT	A	1A	4657541	C	T	0.32874	0.67126																							0	174	334	0.341847	0.656189	0.00196464	0.0193365	1	0	0	0	1	0	0	0	0	0	0	0	0
7487803|F|0-35|CA	A	1A	4812429	C	A	0.179856	0.820144	0	0	0	0	0	0	0	0.337357	0.2901	0.745904	0.696605	0.0932867	0.384817			no		no		0	0	0	6	273	138	0.548134	0.27112	0.180747	0.0396772	1	0	0	1	0	0	0	0	0	0	1	0	0
6049446|F|0-14|AG	A	1A	6318074	A	G	0.193023	0.806977	0	0	0	0	0	0	0	0.0991412	0.064034	-1.66058	-0.286972	-0.0373662	-0.423553	yes	yes	no				0	0	0	36	300	94	0.660118	0.184676	0.155206	0.0102925	1	0	0	1	0	0	0	0	0	0	1	0	0
3946763|F|0-6|GT	A	1A	6341289	G	T	0.855972	0.144028	0	0	0	0	0	0	0	0.417814	0.540801	-0.910586	0.779735	0.00966014	-0.347249		no				yes	0	0	0	329	25	73	0.695481	0.143418	0.1611	0.0139046	5
3020869|F|0-26|AC	A	1A	6632531	A	C	0.872464	0.127536	0	0	0	0	0	1	1	-0.181186	-0.244277	0.877188	-2.24556	0.00630514	0.767148			no	no		yes	0	0	1	298	41	6	0.666012	0.0117878	0.3222	0.0224284	2	0	0	0	1	0	0	0	1	0	0	0	0
1032691|F|0-6|TC	A	1A	6635984	T	C	0.799465	0.200535	0	0	0	0	0	0	0	0.326613	0.47729	-0.335578	0.0148206	-0.00606634	-0.0043571	yes	no	yes				0	0	0	295	71	8	0.719057	0.0157171	0.265226	0.0414279	4	0	0	0	1	0	0	0	1	0	0	0	0
2261901|F|0-30|CT	A	1A	6669808	C	T	0.737069	0.262931	0	0	0	0	0	0	0	0.343966	0.467584	-0.361164	0.261868	0.00396963	-0.10921	no	no	yes				0	0	0	249	84	15	0.654224	0.0294695	0.316306	0.0390503	4	0	0	0	1	0	0	0	1	0	0	0	0
1103447|F|0-51|AG	A	1A	6870849	A	G	0.867816	0.132184	0	0	0	0	0	0	0	0.235254	0.146634	-0.314425	0.0581491	-0.00201802	0.11389							0	0	0	298	42	8	0.667976	0.0157171	0.316306	0.0195712	5	0	0	0	1	0	0	0	1	0	0	0	0
1033831|F|0-41|TC	A	1A	6870938	T	C	0.870091	0.129909	0	0	0	0	0	0	0	0.352424	0.272825	-0.0213366	0.100176	-0.0176433	-0.0723782							0	0	0	286	41	4	0.642436	0.00785855	0.349705	0.0147862	5	0	0	0	1	0	0	0	1	0	0	0	0
5324121|F|0-49|AG	A	1A	7191351	A	G	0.384615	0.615385	0	0	0	0	0	0	0	0.159184	0.123847	-0.776685	0.0852869	-0.0259621	-0.305722			no			yes	0	0	0	115	187	10	0.59332	0.0196464	0.387033	0.0384836	2	0	0	0	1	0	0	1	0	0	0	0	0
3021967|F|0-36|CA	A	1A	7195438	C	A	0.755446	0.244554	0	0	0	0	0	0	0	-0.0970761	-0.141747	0.804366	-0.252595	0.0177074	0.329084	no		no			yes	0	0	0	369	111	25	0.943026	0.0491159	0.00785855	0.0397446	2	0	0	0	1	0	0	0	1	0	0	0	0
1095069|F|0-16|GA	A	1A	7214024	G	A	0.513263	0.486737	0	0	0	0	0	0	0	-0.0881366	-0.0923796	-0.31348	-0.0390262	-0.00267671	0.101073							0	0	0	191	181	5	0.730845	0.00982318	0.259332	0.0241195	3	0	0	0	1	0	0	0	1	0	0	0	0
2281925|F|0-28|TC	A	1A	7277935	T	C	0.869474	0.130526	0	0	0	0	0	0	0	0.343886	0.334126	-0.990978	0.658242	0.00387207	-0.554484	yes	yes		yes			0	0	0	409	58	8	0.917485	0.0157171	0.0667976	0.0219909	3	0	0	1	0	0	0	0	0	0	1	0	0
1128039|F|0-53|TC	A	1A	7315187	T	C	0.414062	0.585938	0	0	0	0	0	0	0	0.106389	0.117223	-0.300865	0.0558406	-0.020025	-0.362007	no		no			no	0	0	0	126	181	13	0.603143	0.0255403	0.371316	0.0218341	2	0	1	0	0	0	0	0	0	0	0	0	0
2334587|F|0-68|CA	A	1A	7315305	C	A	0.764901	0.235099	0	0	0	0	0	0	0	-0.162567	-0.142769	0.685373	-0.397046	0.0186364	0.462929			no			yes	0	0	0	341	101	11	0.868369	0.021611	0.11002	0.0233593	2	0	0	1	0	0	0	0	0	0	1	0	0
1207423|F|0-25|CT	A	1A	8132381	C	T	0.704057	0.295943	0	0	0	0	0	0	0	0.148429	0.076736	0.761374	-0.0419486	0.0210235	0.207665	yes						0	0	0	236	65	118	0.591356	0.231827	0.176817	0.00897448	2	0	0	0	1	0	0	0	1	0	0	0	0
1096302|F|0-41|CT	A	1A	8295817	C	T	0.810606	0.189394	0	0	0	0	0	0	0	-0.10858	-0.101759	-0.99899	-0.220617	-0.0375237	-0.45196			yes			no	0	0	0	266	61	3	0.642436	0.00589391	0.35167	0.0623895	4	0	1	0	0	0	0	0	0	0	0	0	0
15306845|F|0-13|GC	A	1A	8321245	G	C	0.890675	0.109325	0	0	0	0	0	0	0	0.568738	0.499177	-1.2239	1.59329	-0.00307146	-0.821457	no	yes	no	no		no	0	0	0	271	28	12	0.587426	0.0235756	0.388998	0.0169305	7	0	1	0	0	0	0	0	0	0	0	0	0
1020433|F|0-44|CG	A	1A	8516115	C	G	0.261312	0.738688	0	0	0	0	0	0	0	-0.0581801	-0.0266412	1.14659	-0.745615	0.0269272	0.5942			yes	no	no	yes	0	0	0	112	323	7	0.854617	0.0137525	0.131631	0.121698	4	0	0	0	1	0	0	0	1	0	0	0	0
7940740|F|0-29|AT	A	1A	8575021	A	T	0.709476	0.290524	0	0	0	0	0	0	0	0.151281	0.11142	-1.29792	0.289239	-0.0260498	-0.640092	yes		yes		no	yes	0	0	0	282	114	5	0.777996	0.00982318	0.212181	0.111647	4	0	0	0	1	0	0	0	1	0	0	0	0
1020433|F|0-54|CG	A	1A	8575046	C	G	0.315401	0.684599	0	0	0	0	0	1	1	-0.200931	-0.158568	1.11719	-0.424699	0.0239407	0.793757			yes	yes		no	0	0	1	144	319	11	0.909627	0.021611	0.0687623	0.098473	4	0	0	0	1	0	0	0	1	0	0	0	0
996078|F|0-6|GC	A	1A	9104582	G	C	0.760494	0.239506	0	0	0	0	0	0	0	0.0681927	0.024143	-0.948085	0.0629716	-0.0343151	-0.485409			yes			yes	0	0	0	306	95	4	0.787819	0.00785855	0.204322	0.0922271	4	0	0	0	1	0	0	0	0	0	0	0	0
5577055|F|0-11|AG	A	1A	9203648	A	G	0.477108	0.522892	0	0	0	0	0	0	0	0.0548758	0.0494932	-1.48166	0.106453	-0.0272015	-0.713251	no		yes		no	no	0	0	0	129	148	138	0.544204	0.27112	0.184676	0.0487039	8	0	1	0	0	0	0	0	0	0	0	0	0
997691|F|0-7|TA	A	1A	9236518	T	A	0.256122	0.743878	0	0	0	0	0	0	0	0.141937	0.127517	0.976206	0.0273968	0.0403261	0.426682			yes		no	yes	0	0	0	116	355	19	0.925344	0.0373281	0.0373281	0.0976581	4	0	0	1	0	0	0	0	0	0	1	0	0
3021131|F|0-12|CG	A	1A	9259888	C	G	0.356582	0.643418																							2	148	359	0.294695	0.705305	0	0.0809338	4	0	0	0	1	0	0	0	1	0	0	0	0
23919402|F|0-52|CT	A	1A	9341371	C	T	0.221264	0.778736	0	0	0	0	0	0	0	0.516742	0.415156	-0.298399	0.2139	-0.0075453	-0.134543	yes	yes		yes		yes	0	0	0	69	263	16	0.652259	0.0314342	0.316306	0.0273769	9	0	1	0	0	0	0	0	0	0	0	0	0
3958977|F|0-14|AC	A	1A	9543976	A	C	0.705167	0.294833	0	0	0	0	0	0	0	-0.0929667	-0.0792262	-0.871772	-0.0673982	-0.038469	-0.69641			no			no	0	0	0	230	95	4	0.638507	0.00785855	0.353635	0.0738938	8	0	1	0	0	0	0	0	0	0	0	0	0
993127|F|0-19|TC	A	1A	9565863	T	C	0.421529	0.578471	0	0	0	0	0	0	0	0.148244	0.127298	1.04477	0.0284927	0.0236116	0.537717			yes			no	0	0	0	199	277	21	0.935167	0.0412574	0.0235756	0.0720394	8	0	0	0	1	0	0	0	0	0	0	0	0
1293074|F|0-54|CA	A	1A	9600655	C	A	0.273098	0.726902	0	0	0	0	0	0	0	0.330243	0.438173	0.354058	-0.272884	-0.0137579	-0.117217	yes	no	yes				0	0	0	92	259	17	0.689587	0.0333988	0.277014	0.0893252	9	0	0	1	0	0	0	0	0	0	1	0	0
1007077|F|0-33|TC	A	1A	9968663	T	C	0.720302	0.279698	0	0	0	0	0	-1	1	0.00091852	-0.0235467	-1.15125	0.467988	-0.0217029	-0.906814			yes	yes		no	0	0	1	324	120	19	0.872299	0.0373281	0.0903733	0.112143	4	0	0	0	1	0	0	0	0	0	0	0	0
10592784|F|0-13|GA	A	1A	9968828	G	A	0.692537	0.307463	0	0	0	0	0	0	0	-0.0466307	-0.0860185	-0.941941	0.294229	-0.025507	-0.484478			yes			yes	0	0	0	228	99	8	0.642436	0.0157171	0.341847	0.0812094	4	1	0	0	0	0	0	0	0	0	0	0	0
7336092|F|0-10|GA	A	1A	9972042	G	A	0.316092	0.683908	0	0	0	0	0	0	0	-0.11268	-0.0430578	0.679147	-0.362181	0.0139742	0.638373			yes	yes		no	0	0	0	128	288	19	0.817289	0.0373281	0.145383	0.0793129	4	0	1	0	0	0	0	0	0	0	0	0	0
1162351|F|0-31|TC	A	1A	9972063	T	C	0.885174	0.114826	0	-1	0	0	0	0	1	-0.655332	-0.759059	-0.400457	0.0078283	-0.00284992	0.150183	no	no	yes				1	0	0	302	37	5	0.666012	0.00982318	0.324165	0.0458929	9	0	1	0	0	0	0	0	0	0	0	0	0
2257989|F|0-53|TC	A	1A	10122169	T	C	0.84428	0.15572	0	0	0	0	0	0	0	0.122611	0.133161	-0.698117	-0.369075	-0.0296134	-0.0678806	yes					yes	0	0	0	389	64	19	0.88998	0.0373281	0.0726916	0.0570896	10	0	0	0	1	0	0	0	0	0	0	0	0
1108323|F|0-19|AG	A	1A	10127856	A	G	0.873457	0.126543	0	-1	0	0	0	0	1	-0.612657	-0.734842	-0.89152	-0.00329852	-0.0130453	0.142293	no	no	yes			yes	1	0	0	280	38	6	0.624754	0.0117878	0.363458	0.0435777	9	0	0	1	0	0	0	0	0	0	1	0	0
1108323|F|0-20|TC	A	1A	10127857	T	C	0.717949	0.282051	0	0	0	0	0	-1	1	0.191787	0.137329	-1.3871	1.1762	-0.0184283	-0.74435	yes		yes	no		yes	0	0	1	274	104	12	0.742633	0.0235756	0.233792	0.0861133	8	0	1	0	0	0	0	0	0	0	0	0	0
1108323|F|0-26|CT	A	1A	10127863	C	T	0.814493	0.185507	0	0	0	0	0	0	0	0.203103	0.196246	-1.29965	-0.153539	-0.0295972	-0.222915	yes		no			yes	0	0	0	276	59	10	0.658153	0.0196464	0.3222	0.0411114	10	0	1	0	0	0	0	0	0	0	0	0	0
1696485|F|0-65|GA	A	1A	10132752	G	A	0.310905	0.689095	0	0	0	0	0	1	1	-0.237627	-0.176252	1.04561	-0.434408	0.0196442	0.643803	yes		no		no	yes	0	0	1	124	287	20	0.807466	0.0392927	0.153242	0.0918569	4	0	0	0	1	0	0	0	0	1	0	0	0
1696485|F|0-33|TC	A	1A	10132784	T	C	0.806971	0.193029	0	0	0	0	0	0	0	0.297435	0.273796	-0.947524	-0.198887	-0.0204906	-0.160643	yes	yes				yes	0	0	0	295	66	12	0.709234	0.0235756	0.267191	0.046825	10	0	0	0	1	0	0	0	0	1	0	0	0
1696485|F|0-8|GC	A	1A	10132809	G	C	0.285106	0.714894	0	0	0	0	0	1	1	-0.139456	-0.0960286	0.581621	-0.409752	0.0135075	0.681608			no			no	0	0	1	124	326	20	0.884086	0.0392927	0.0766208	0.0893872	4	0	0	0	1	0	0	0	0	1	0	0	0
1007201|F|0-42|AG	A	1A	10132856	A	G	0.283439	0.716561	0	0	0	0	0	1	1	-0.0635514	-0.0250762	1.08493	-1.00575	0.0208835	0.890091			yes	no		no	0	0	1	121	325	25	0.876228	0.0491159	0.0746562	0.088235	4	0	1	0	0	0	0	0	0	0	0	0	0
1035133|F|0-64|GA	A	1A	10132878	G	A	0.252146	0.747854	0	0	0	0	0	1	1	-0.111955	-0.0605506	1.0412	-0.964909	0.0191411	0.866685			yes	no		no	0	0	1	108	339	19	0.878193	0.0373281	0.0844794	0.0780516	4	0	0	1	0	0	0	0	0	0	1	0	0
4406449|F|0-60|AG	A	1A	10135900	A	G	0.155294	0.844706	0	0	0	0	0	0	0	-0.40872	-0.49506	1.21329	0.0828599	0.0280474	0.249472	yes	no	no			yes	0	0	0	59	352	14	0.807466	0.0275049	0.165029	0.041344	10	0	1	0	0	0	0	0	0	0	0	0	0
1249392|F|0-46|CG	A	1A	10151408	C	G	0.655352	0.344648	0	0	0	0	0	0	0	0.164199	0.103784	-0.735596	1.01158	-0.0186137	-0.70171	no		no	no		no	0	0	0	247	128	8	0.736739	0.0157171	0.247544	0.0607571	4	0	1	0	0	0	0	0	0	0	0	0	0
2275666|F|0-7|TC	A	1A	10174978	T	C	0.795588	0.204412	0	0	0	0	0	0	0	0.173836	0.310992	-1.32933	-0.0933324	-0.0249707	-0.220205	yes	no	no			yes	0	0	0	264	63	13	0.642436	0.0255403	0.332024	0.0338558	10	0	0	0	1	0	0	1	0	0	0	0	0
992137|F|0-9|GA	A	1A	10210903	G	A	0.698454	0.301546	0	0	0	0	0	-1	1	0.0939195	0.0300674	-1.201	1.05409	-0.0180464	-0.926055			yes	no		no	0	0	1	266	112	10	0.742633	0.0196464	0.237721	0.0640408	4	0	1	0	0	0	0	0	0	0	0	0	0
1695192|F|0-36|TA	A	1A	10214692	T	A	0.744009	0.255991	0	0	0	0	0	-1	1	0.141556	0.0973667	-0.876863	0.361627	-0.0163239	-0.675682			yes			no	0	0	1	337	113	9	0.884086	0.0176817	0.0982318	0.0602245	4	0	0	0	1	0	0	0	0	0	0	0	0
1271064|F|0-45|AC	A	1A	10214701	A	C	0.365229	0.634771	0	0	0	0	0	0	0	-0.136627	-0.161633	1.33365	-0.175136	0.0123214	0.277289			no				0	0	0	132	232	7	0.715128	0.0137525	0.27112	0.00342441	11	0	0	0	1	0	0	0	0	0	0	0	0
3947903|F|0-30|CT	A	1A	10241972	C	T	0.477137	0.522863	0	0	0	0	0	0	0	0.0108969	0.0264994	0.938615	-0.156641	0.025607	0.366858	yes		no			yes	0	0	0	223	246	34	0.921415	0.0667976	0.0117878	0.0421423	8	0	0	0	1	0	0	0	0	0	0	0	0
2304892|F|0-46|CT	A	1A	10248118	C	T	0.865801	0.134199	0	0	0	0	0	0	0	0.25851	0.262408	-0.615734	-0.390732	-0.0291869	-0.132158	yes	yes	yes			yes	0	0	0	396	58	8	0.891945	0.0157171	0.0923379	0.0316121	10	0	0	0	1	0	0	0	1	0	0	0	0
1395974|F|0-23|AG	A	1A	10407013	A	G	0.346875	0.653125	0	0	0	0	0	1	1	-0.190525	-0.102468	1.0994	-1.02863	0.0293188	0.986803			no	no	no	no	0	0	1	108	206	6	0.616896	0.0117878	0.371316	0.0447271	8	0	0	0	1	0	0	0	1	0	0	0	0
3064386|F|0-36|AG	A	1A	10423260	A	G	0.611359	0.388641	0	0	0	0	0	0	0	-0.0653685	-0.123891	-1.05701	0.290417	-0.0223623	-0.3834	no		yes			yes	0	0	0	264	164	21	0.840864	0.0412574	0.117878	0.0465388	8	0	0	0	1	0	0	1	0	0	0	0	0
1150566|F|0-7|GC	A	1A	10492559	G	C	0.61375	0.38625	0	0	0	0	0	0	0	0.0478341	0.0861947	-0.321737	0.0863977	-0.00550927	-0.172023	yes	yes					0	0	0	167	76	157	0.477407	0.308448	0.214145	0.0140064	8	0	0	0	1	0	0	0	0	0	0	0	0
4991668|F|0-30|CT	A	1A	10605061	C	T	0.328378	0.671622	0	0	0	0	0	0	0	0.0879848	0.100829	1.2617	-0.0841267	0.0270525	0.748843	yes		yes			no	0	0	0	112	239	19	0.689587	0.0373281	0.273084	0.0396273	8	0	0	0	1	0	0	0	0	1	0	0	0
4992861|F|0-5|GA	A	1A	10607278	G	A	0.335476	0.664524	0	0	0	0	0	0	0	0.0753164	0.0602371	1.34683	-0.0952086	0.0321851	0.51686	yes		yes			yes	0	0	0	127	255	7	0.750491	0.0137525	0.235756	0.0380636	8	0	0	0	1	0	0	0	0	1	0	0	0
2279547|F|0-63|CT	A	1A	10607711	C	T	0.888753	0.111247	0	0	0	0	0	0	0	0.468296	0.530628	-0.691088	0.209299	-0.0185374	-0.334125	yes	no				yes	0	0	0	361	43	5	0.793713	0.00982318	0.196464	0.0258407	10	0	0	0	1	0	0	0	0	0	0	0	0
1000928|F|0-22|GA	A	1A	10743206	G	A	0.702331	0.297669	0	0	0	0	0	0	0	-0.102991	-0.11712	-1.01311	0.0284671	-0.0318414	-0.459524	no		yes			yes	0	0	0	322	131	19	0.88998	0.0373281	0.0726916	0.0377946	8	0	0	0	1	0	0	0	1	0	0	0	0
1127850|F|0-8|CT	A	1A	11208423	C	T	0.692483	0.307517	0	0	0	0	0	-1	1	-0.092426	-0.083791	-0.654746	-0.0382137	-0.0313672	-0.735807	yes		no			no	0	0	1	299	130	10	0.842829	0.0196464	0.137525	0.0283508	8	0	0	0	1	0	0	0	1	0	0	0	0
1093014|F|0-54|CT	A	1A	11718307	C	T	0.8	0.2	0	0	0	0	0	0	0	-0.192983	-0.169948	-0.00861685	0.411525	0.0234225	0.230482	yes						0	0	0	381	84	30	0.913556	0.0589391	0.0275049	0.110439	12	0	0	0	1	0	0	0	1	0	0	0	0
1090405|F|0-12|CG	A	1A	11718370	C	G	0.802632	0.197368	0	0	0	0	0	0	0	-0.146115	-0.120086	0.0049375	0.432429	0.0235763	0.20449	no		yes				0	0	0	385	86	23	0.925344	0.0451866	0.0294695	0.102378	12	0	0	0	1	0	0	0	1	0	0	0	0
4991544|F|0-38|AG	A	1A	11934218	A	G	0.212743	0.787257	0	0	0	0	0	0	0	0.171885	0.173359	-0.0970286	-0.154641	-0.0141845	-0.252406	yes						0	0	0	90	356	17	0.876228	0.0333988	0.0903733	0.0999888	12	0	0	0	1	0	0	0	1	0	0	0	0
3026425|F|0-26|AG	A	1A	12011526	A	G	0.664663	0.335337	0	0	0	0	0	0	0	0.0708377	0.0283492	-0.812822	0.411524	-0.0133689	-0.56918			yes			no	0	0	0	270	133	13	0.791749	0.0255403	0.182711	0.0452376	4	0	0	0	1	0	0	0	0	0	0	0	0
1120655|F|0-19|TC	A	1A	12097540	T	C	0.492997	0.507003	0	0	0	0	0	0	0	-0.160105	-0.128634	0.704703	0.0964618	0.0235849	0.345464	yes						0	0	0	169	174	14	0.67387	0.0275049	0.298625	0.0270674	4	0	1	0	0	0	0	0	0	0	0	0	0
5354409|F|0-17|AG	A	1A	12130376	A	G	0.57515	0.42485	0	0	0	0	0	0	0	0.0206314	0.0189709	-0.716431	-0.212737	-0.0375205	-0.474482	yes				no	no	0	0	0	269	194	36	0.909627	0.0707269	0.0196464	0.0231661	4	0	0	0	1	0	0	1	0	0	0	0	0
1164757|F|0-23|CG	A	1A	12160996	C	G	0.518892	0.481108	0	0	0	0	0	0	0	0.0327846	0.0361348	0.455544	0.173069	0.0361292	0.334752			no		no		0	0	0	204	189	4	0.772102	0.00785855	0.220039	0.0216217	4	0	0	0	1	0	0	0	0	1	0	0	0
1084833|F|0-39|GT	A	1A	12502801	G	T	0.76506	0.23494	0	0	0	0	0	0	0	0.158669	0.145571	0.0930674	0.476334	0.0390665	0.207613	yes				no	yes	0	0	0	366	102	30	0.91945	0.0589391	0.021611	0.101231	12	0	0	0	1	0	1	0	0	0	0	0	0
1245046|F|0-35|GA	A	1A	12502888	G	A	0.765	0.235	0	0	0	0	0	0	0	0.192245	0.11365	-0.164409	0.661841	0.0391658	0.108893	no				no	yes	0	0	0	369	104	27	0.929273	0.0530452	0.0176817	0.0962704	12	0	0	0	1	0	1	0	0	0	0	0	0
1281103|F|0-16|TG	A	1A	12822017	T	G	0.738532	0.261468	0	0	0	0	0	0	0	0.140014	0.102185	0.0326008	0.250876	0.0247358	0.234134							0	0	0	311	103	22	0.81336	0.043222	0.143418	0.0814479	12	0	0	0	1	0	0	0	1	0	0	0	0
1123004|F|0-40|AC	A	1A	13094059	A	C	0.567123	0.432877	0	0	0	0	0	0	0	0.150137	0.140385	0.0130138	0.224535	0.0160442	-0.261325				no			0	0	0	136	87	142	0.438114	0.278978	0.282908	0.0194176	13	0	0	0	1	0	0	0	1	0	0	0	0
1015248|F|0-21|CT	A	1A	13835565	C	T	0.595469	0.404531	0	0	0	0	0	0	0	-0.290157	-0.175198	-1.25078	1.31059	-0.0144128	-0.542068	yes	no	yes	no		no	0	0	0	177	118	14	0.579568	0.0275049	0.392927	0.0329419	14	0	0	0	1	0	0	1	0	0	0	0	0
1100955|F|0-33|CT	A	1A	13860080	C	T	0.697826	0.302174	0	0	0	0	0	0	0	0.0526425	-0.00444536	0.194275	0.115648	0.00782121	0.11039							0	0	0	310	128	22	0.860511	0.043222	0.0962672	0.0679347	12	0	0	0	1	0	0	0	0	0	0	0	0
1000376|F|0-58|AG	A	1A	13861936	A	G	0.368	0.632	0	0	0	0	0	0	0	0.0609254	0.0135304	1.14528	-0.382143	0.0124769	0.328063			yes			yes	0	0	0	131	230	14	0.709234	0.0275049	0.263261	0.0460183	14	0	1	0	0	0	0	0	0	0	0	0	0
1102916|F|0-10|TG	A	1A	13940761	T	G	0.812162	0.187838	0	0	0	0	0	0	0	-0.427549	-0.4863	-0.287101	-0.285159	-0.0206925	-0.0445836	yes	no	yes			yes	0	0	0	296	65	9	0.709234	0.0176817	0.273084	0.0314441	10	0	0	0	1	0	0	0	1	0	0	0	0
1102916|F|0-25|CG	A	1A	13940776	C	G	0.717073	0.282927	0	0	0	0	0	0	0	0.0204075	-0.00239834	-0.0887075	0.311689	0.0222867	0.0720668							0	0	0	283	105	22	0.762279	0.043222	0.194499	0.0686419	12	0	0	0	1	0	0	0	1	0	0	0	0
4992106|F|0-36|GT	A	1A	14065650	G	T	0.395963	0.604037	0	0	0	0	0	0	0	-0.128181	-0.0920279	-0.3696	-0.162138	-0.0206181	-0.197969	yes	yes				yes	0	0	0	122	189	11	0.611002	0.021611	0.367387	0.100704	12	0	0	0	1	0	0	0	0	0	0	0	0
1070756|F|0-24|CG	A	1A	14161137	C	G	0.729622	0.270378	0	0	0	0	0	0	0	0.131831	0.0676849	0.619476	0.167984	0.0207427	0.390698	yes				no	yes	0	0	0	352	121	30	0.929273	0.0589391	0.0117878	0.104045	12	0	0	0	1	0	0	0	0	1	0	0	0
4396464|F|0-9|CG	A	1A	14161167	C	G	0.179945	0.820055	0	0	0	0	0	0	0	-0.0664637	-0.117363	0.904859	-0.218674	-0.00835165	0.0792645	yes	yes		yes	yes		0	0	0	62	295	7	0.701375	0.0137525	0.284872	0.0330288	10	0	0	0	1	0	0	0	0	1	0	0	0
1696406|F|0-14|GA	A	1A	14161172	G	A	0.306024	0.693976	0	0	0	0	0	0	0	-0.239841	-0.29629	-0.42464	0.0366525	-0.0364989	-0.464906	no	no			no	yes	0	0	0	112	273	30	0.756385	0.0589391	0.184676	0.0683793	12	0	0	0	1	0	0	0	0	1	0	0	0
19485120|F|0-11|AG	A	1A	14430776	A	G	0.731183	0.268817	0	0	0	0	0	0	0	0.11879	0.0434048	0.595013	0.107727	0.0231671	0.409333	yes				no	yes	0	0	0	332	117	16	0.882122	0.0314342	0.086444	0.0824122	12	0	0	1	0	0	0	0	0	0	1	0	0
5368847|F|0-7|GA	A	1A	14507406	G	A	0.359442	0.640558	0	0	0	0	0	0	0	0.0594021	0.0808261	-0.678473	0.252896	-0.0159123	-0.414						yes	0	0	0	153	284	29	0.858546	0.0569745	0.0844794	0.0500033	12	0	1	0	0	0	0	0	0	0	0	0	0
1092922|F|0-40|GT	A	1A	14520449	G	T	0.100515	0.899485	0	0	0	0	0	0	0	0.46123	0.319479	0.081459	0.677827	0.0151946	-0.209736	no	yes			no		0	0	0	35	345	8	0.746562	0.0157171	0.237721	0.0234572	15	0	1	0	0	0	0	0	0	0	0	0	0
3956413|F|0-40|AC	A	1A	14614832	A	C	0.389968	0.610032	0	0	0	0	0	0	0	-0.194128	-0.145184	-0.738805	0.0907642	-0.0208098	-0.523015			no			no	0	0	0	115	183	11	0.585462	0.021611	0.392927	0.0520321	14	0	0	1	0	0	0	0	0	0	1	0	0
3939338|F|0-47|GA	A	1A	14840437	G	A	0.543597	0.456403	0	0	0	0	0	0	0	-0.00341747	-0.0186434	-0.721108	0.307978	-0.0157369	-0.411856			yes			yes	0	0	0	192	160	15	0.691552	0.0294695	0.278978	0.0629576	14	0	0	0	1	0	0	0	0	0	0	0	0
3939338|F|0-32|GA	A	1A	14840452	G	A	0.611276	0.388724	0	0	0	0	0	0	0	0.173724	0.15918	0.401686	0.219336	0.0207467	0.178674	yes	no					0	0	0	199	124	14	0.634578	0.0275049	0.337917	0.100029	12	0	0	0	1	0	0	0	0	0	0	0	0
3222418|F|0-44|CG	A	1A	15345707	C	G	0.533937	0.466063	0	0	0	0	0	0	0	0.0926319	0.178668	-0.113984	-0.184185	-0.00735053	-0.0578251	yes	no					0	0	0	223	193	26	0.817289	0.0510806	0.131631	0.114361	14	0	1	0	0	0	0	0	0	0	0	0	0
4396784|F|0-19|AG	A	1A	15345868	A	G	0.483607	0.516393	0	0	0	0	0	0	0	0.00179612	-0.0396053	-0.117396	0.301143	0.0121677	0.0454944	yes						0	0	0	219	235	34	0.891945	0.0667976	0.0412574	0.113155	14	0	1	0	0	0	0	0	0	0	0	0	0
1159673|F|0-55|GA	A	1A	15474230	G	A	0.85241	0.14759	0	0	0	0	0	0	0	0.448711	0.411483	-1.10593	0.471233	-0.000296035	-0.443229	yes	yes	no	yes	yes	no	0	0	0	409	58	31	0.917485	0.0609037	0.021611	0.0340356	10	0	0	0	1	0	0	0	0	0	0	0	0
3942183|F|0-33|GA	A	1A	15516712	G	A	0.520089	0.479911	0	0	0	0	0	0	0	0.124881	0.154758	-0.150212	-0.121051	-0.00768588	-0.0857719							0	0	0	218	200	30	0.821218	0.0589391	0.119843	0.109428	14	0	0	1	0	0	0	0	0	0	1	0	0
3957580|F|0-47|GC	A	1A	15807361	G	C	0.513655	0.486345	0	0	0	0	0	0	0	-0.198187	-0.217495	-0.130752	0.264838	0.00595125	0.0415313	no	no	yes				0	0	0	232	219	25	0.886051	0.0491159	0.064833	0.107452	14	0	0	0	1	0	0	0	1	0	0	0	0
3959580|F|0-13|GA	A	1A	16192594	G	A	0.495444	0.504556	0	0	0	0	0	0	0	-0.207072	-0.308514	-0.0542926	0.193441	0.00324692	0.0942051		no	yes				0	0	0	204	208	27	0.80943	0.0530452	0.137525	0.0936446	14	0	0	0	1	0	0	0	1	0	0	0	0
26672643|F|0-25|CT	A	1A	16297720	C	T	0.375989	0.624011	0	0	0	0	0	0	0	-0.154273	-0.133509	-0.240244	0.11937	0.00569799	0.0306374			no				0	0	0	135	229	15	0.715128	0.0294695	0.255403	0.0714391	14	0	0	0	1	0	0	0	1	0	0	0	0
4440082|F|0-19|GA	A	1A	16388788	G	A	0.364979	0.635021	0	0	0	0	0	0	0	-0.0371907	-0.0973458	0.568916	0.0173287	0.00659419	0.136095							0	0	0	48	176	250	0.440079	0.491159	0.0687623	0.0643911	14
1696770|F|0-8|TG	A	1A	16407408	T	G	0.218458	0.781542	0	0	0	0	0	0	0	0.147201	0.0852046	0.751892	-0.179609	-0.00356153	-0.0310426							0	0	0	86	327	15	0.811395	0.0294695	0.159136	0.00352667	11	0	0	1	0	0	0	0	0	0	1	0	0
1052695|F|0-41|CG	A	1A	16417367	C	G	0.551069	0.448931	0	0	0	0	0	0	0	0.133492	0.155473	0.110752	-0.186441	-0.00808526	-0.084052							0	0	0	219	176	26	0.776031	0.0510806	0.172888	0.0716896	14	0	0	0	1	0	0	0	1	0	0	0	0
1106808|F|0-15|CA	A	1A	16883098	C	A	0.54898	0.45102	0	0	0	0	0	0	0	-0.158984	-0.171724	-0.0330193	0.28045	0.012257	0.0770201			yes				0	0	0	246	198	46	0.872299	0.0903733	0.0373281	0.0755319	14	0	0	0	1	0	0	0	1	0	0	0	0
1144942|F|0-8|AG	A	1A	16914014	A	G	0.547	0.453	0	0	0	0	0	0	0	-0.225493	-0.24694	0.0216387	0.257749	0.0109514	0.050881	no	no					0	0	0	248	201	51	0.882122	0.100196	0.0176817	0.0662364	14	0	0	1	0	0	0	0	0	0	1	0	0
1863421|F|0-50|AG	A	1A	16914205	A	G	0.651874	0.348126	0	0	0	0	0	0	0	-0.187034	-0.224191	0.295284	0.231918	0.00924524	0.157901							0	0	0	254	100	153	0.695481	0.300589	0.00392927	0.055122	14	0	1	0	0	0	0	0	0	0	0	0	0
1214918|F|0-10|TC	A	1A	16933262	T	C	0.625285	0.374715	0	0	0	0	0	0	0	-0.232762	-0.254941	0.349114	0.0213142	0.0154523	0.333531	no	no				no	0	0	0	260	150	29	0.805501	0.0569745	0.137525	0.0689145	12	0	0	1	0	0	0	0	0	0	1	0	0
1054654|F|0-10|AG	A	1A	16933279	A	G	0.684891	0.315109	0	0	0	0	0	0	0	-0.187454	-0.239433	0.64183	-0.114951	0.0193695	0.383427	yes	no				yes	0	0	0	324	138	41	0.907662	0.0805501	0.0117878	0.0674966	12	0	0	0	1	0	0	0	0	1	0	0	0
2286277|F|0-57|TC	A	1A	17008847	T	C	0.695043	0.304957	0	0	0	0	0	0	0	-0.101625	-0.173333	0.591906	-0.0448336	0.0124508	0.325947	yes						0	0	0	309	128	27	0.858546	0.0530452	0.0884086	0.0522376	12	0	0	0	1	0	0	0	1	0	0	0	0
1127088|F|0-38|CT	A	1A	17103665	C	T	0.54878	0.45122	0	0	0	0	0	0	0	-0.0051512	-0.0883929	0.238299	0.0743031	0.0115567	0.224402	yes						0	0	0	189	153	27	0.671906	0.0530452	0.275049	0.0370082	12	0	0	0	1	0	0	0	1	0	0	0	0
1097536|F|0-19|GA	A	1A	18461833	G	A	0.783582	0.216418	0	0	0	0	0	0	0	0.125541	0.0976486	-0.651723	0.850009	0.0155345	-0.117458				no			0	0	0	311	83	8	0.774067	0.0157171	0.210216	0.0204576	16	0	1	0	0	0	0	0	0	0	0	0	0
1235933|F|0-6|TC	A	1A	20119295	T	C	0.898693	0.101307	0	0	0	0	0	0	0	0.124476	0.0676677	-0.936997	0.263676	-0.0325443	-0.538357			yes	yes		yes	0	0	0	273	29	4	0.59332	0.00785855	0.398821	0.0144807	10	0	0	0	1	0	0	0	1	0	0	0	0
1120728|F|0-64|AG	A	1A	20158773	A	G	0.515789	0.484211	0	0	0	0	0	0	0	-0.404825	-0.330574	-0.0606461	-0.249799	-0.000948897	0.0967218	no	yes				no	0	0	0	231	216	28	0.878193	0.0550098	0.0667976	0.0188267	12	0	0	0	1	0	0	1	0	0	0	0	0
1020992|F|0-15|CT	A	1A	20237406	C	T	0.683	0.317	0	0	0	0	0	0	0	-0.147246	-0.259728	0.627452	-0.0613453	0.0141808	0.408504	yes	no				no	0	0	0	321	138	41	0.901768	0.0805501	0.0176817	0.0302399	12	0	0	1	0	0	0	0	0	0	1	0	0
2258746|F|0-27|CG	A	1A	20237445	C	G	0.681542	0.318458	0	0	0	0	0	0	0	-0.179389	-0.221608	0.605101	-0.00603962	0.0168086	0.319359	yes	no					0	0	0	323	144	26	0.917485	0.0510806	0.0314342	0.0188601	12	0	0	1	0	0	0	0	0	0	1	0	0
1244783|F|0-28|TA	A	1A	20420194	T	A	0.125	0.875	0	0	0	0	0	0	0	0.0328223	0.000379447	0.93079	-0.0458324	0.0216855	0.074565			no			no	0	0	0	45	318	1	0.713163	0.00196464	0.284872	0.0150634	16	0	0	0	1	0	0	0	0	0	0	0	0
1098073|F|0-8|GA	A	1A	20697903	G	A	0.615466	0.384534	0	0	0	0	0	0	0	-0.282991	-0.271253	0.747462	-0.510967	-0.00484509	0.498154	yes	yes	yes	yes		no	0	0	0	271	162	39	0.850688	0.0766208	0.0726916	0.0312864	17	0	0	0	1	0	0	0	1	0	0	0	0
1078343|F|0-27|TC	A	1A	20745160	T	C	0.358757	0.641243	0	0	0	0	0	0	0	0.0346421	0.000914382	0.957763	-0.436284	0.000450344	0.269877			yes				0	0	0	122	222	10	0.675835	0.0196464	0.304519	0.0219025	17	0	0	0	1	0	0	0	1	0	0	0	0
5323832|F|0-46|CT	A	1A	20745179	C	T	0.690909	0.309091	0	0	0	0	0	0	0	0.442816	0.397866	-0.48683	0.470306	-0.0109967	-0.485531	yes	yes	yes			yes	0	0	0	224	98	8	0.632613	0.0157171	0.35167	0.0184199	17	0	0	0	1	0	0	0	1	0	0	0	0
3026138|F|0-15|CT	A	1A	20862642	C	T	0.827974	0.172026	0	0	0	0	0	0	0	-0.215596	-0.162484	-0.0191286	0.362846	0.037667	0.326419			no			yes	0	0	0	255	51	5	0.601179	0.00982318	0.388998	0.0200587	12	0	0	0	1	0	0	0	0	0	0	0	0
1053692|F|0-17|CG	A	1A	20866835	C	G	0.427632	0.572368	0	0	0	0	0	0	0	0.253728	0.207575	0.171424	-0.103902	-0.00538682	0.0334909	yes	yes				yes	0	0	0	112	178	166	0.569745	0.32613	0.104126	0.0174498	18	0	1	0	0	0	0	0	0	0	0	0	0
1090977|F|0-12|AG	A	1A	20886731	A	G	0.465831	0.534169	0	0	0	0	0	0	0	-0.494971	-0.355164	0.0732757	-0.238636	0.00425159	0.200182	no	yes					0	0	0	190	220	29	0.805501	0.0569745	0.137525	0.00862343	18	0	0	0	1	0	0	1	0	0	0	0	0
1046200|F|0-9|TC	A	1A	20893706	T	C	0.856237	0.143763	0	0	0	0	0	0	0	-0.130943	-0.124969	-0.437312	0.404625	0.0343284	0.320298			yes				0	0	0	400	63	10	0.909627	0.0196464	0.0707269	0.0143319	12	0	0	0	1	0	0	0	0	0	0	0	0
2265513|F|0-10|CT	A	1A	20907484	C	T	0.70354	0.29646	0	0	0	0	0	0	0	0.0858508	0.0744621	-0.272994	0.259079	-0.00521652	-0.25738			yes				0	0	0	312	128	12	0.86444	0.0235756	0.111984	0.0131738	17	0	0	0	1	0	0	0	1	0	0	0	0
1081222|F|0-8|CA	A	1A	20918976	C	A	0.847441	0.152559																							355	2	151	0.701375	0.29666	0.00196464	0.00317462	19	0	1	0	0	0	0	0	0	0	0	0	0
5325434|F|0-28|TC	A	1A	20936383	T	C	0.428738	0.571262	0	0	0	0	0	0	0	0.187863	0.309318	1.3135	0.349304	-0.00704359	0.0712374	yes	no	no		no	yes	0	0	0	173	234	21	0.799607	0.0412574	0.159136	0.0315021	16	0	0	1	0	0	0	0	0	0	1	0	0
3532824|F|0-46|AG	A	1A	21638626	A	G	0.709486	0.290514	0	0	0	0	0	0	0	0.566726	0.447995	0.872911	0.225853	-0.00857644	0.0751565	yes	yes	no		no		0	0	0	342	130	34	0.927308	0.0667976	0.00589391	0.0501183	20	0	0	0	1	0	0	0	1	0	0	0	0
1260823|F|0-60|TG	A	1A	21674684	T	G	0.620588	0.379412	0	0	0	0	0	0	0	0.353815	0.334874	-0.335345	0.994256	0.00441154	-0.21039	yes	no	yes	no			0	0	0	205	123	12	0.644401	0.0235756	0.332024	0.0136871	16	0	0	0	1	0	0	0	1	0	0	0	0
1103992|F|0-15|CT	A	1A	21674908	C	T	0.365878	0.634122																							4	140	363	0.282908	0.713163	0.00392927	0.0350303	20	0	0	0	1	0	0	0	1	0	0	0	0
1207690|F|0-55|CG	A	1A	21674975	C	G	0.287611	0.712389	0	0	0	0	0	0	0	-0.151831	-0.182292	0.493066	-0.226951	0.00913359	0.329221	no						0	0	0	94	238	7	0.652259	0.0137525	0.333988	0.0172234	16	0	0	0	1	0	0	0	1	0	0	0	0
5365810|F|0-29|CG	A	1A	22047071	C	G	0.850418	0.149582	0	0	0	0	0	0	0	0.660251	0.622701	0.252265	0.812843	0.0156114	-0.46303	no	yes		no	yes	no	0	0	0	402	67	9	0.921415	0.0176817	0.0609037	0.043453	20	0	1	0	0	0	0	0	0	0	0	0	0
1015882|F|0-9|TA	A	1A	22332645	T	A	0.858511	0.141489	0	0	0	0	0	0	0	0.656623	0.642941	0.311319	0.553784	0.00957623	-0.460034	no	yes	yes	no	yes		0	0	0	401	64	5	0.913556	0.00982318	0.0766208	0.0304455	20	0	0	0	1	0	0	0	0	0	0	0	0
1067966|F|0-53|CT	A	1A	22333178	C	T	0.791139	0.208861	0	0	0	0	0	-1	1	0.697763	0.600065	-0.015813	1.29895	0.0208652	-0.831036	no	yes	yes	yes	yes	no	0	0	1	247	63	6	0.609037	0.0117878	0.379175	0.0261069	20	0	0	0	1	0	0	0	0	0	0	0	0
10983964|F|0-13|CT	A	1A	22333218	C	T	0.16625	0.83375	-1	-1	0	0	0	0	2	-0.714435	-0.631489	-0.162906	-1.11703	-0.0284099	0.365063	no	yes		yes	yes	yes	1	0	0	64	331	5	0.776031	0.00982318	0.214145	0.0111596	20	0	0	0	1	0	0	0	0	0	0	0	0
1126027|F|0-19|TG	A	1A	22588832	T	G	0.648526	0.351474	0	0	0	0	0	0	0	0.0678394	0.0470983	-0.325066	-0.0157355	-0.0156714	-0.236264							0	0	0	275	144	22	0.823183	0.043222	0.133595	0.0323413	21	0	0	0	1	0	0	0	1	0	0	0	0
3020474|F|0-12|AG	A	1A	22610140	A	G	0.842618	0.157382	0	0	0	0	0	0	0	0.61078	0.424623	1.30032	-0.115151	-0.00265465	0.0757352	yes	yes	yes				0	0	0	295	49	15	0.675835	0.0294695	0.294695	0.013665	21	0	0	0	1	0	0	1	0	0	0	0	0
1086157|F|0-50|CT	A	1A	22643118	C	T	0.763027	0.236973	0	0	0	0	0	0	0	-0.267978	-0.209806	-1.03371	-0.108278	-0.0293178	-0.692732	yes	yes	no			no	0	0	0	301	89	13	0.766208	0.0255403	0.208251	0.0373728	22	0	0	0	1	0	0	0	1	0	0	0	0
1118630|F|0-62|GA	A	1A	22664724	G	A	0.624688	0.375312	0	0	0	0	0	0	0	0.0378377	-0.00427258	0.805505	0.315681	0.00678488	-0.0403866							0	0	0	242	142	17	0.75442	0.0333988	0.212181	0.0200288	23	0	0	0	1	0	0	0	0	0	0	0	0
1019993|F|0-7|AG	A	1A	22756056	A	G	0.570866	0.429134	0	0	0	0	0	0	0	0.202447	0.202411	0.0363033	0.795824	-0.00395047	-0.373707				yes	no		0	0	0	269	197	42	0.915521	0.0825147	0.00196464	0.00362157	13
2281677|F|0-40|AC	A	1A	22822249	A	C	0.300199	0.699801	0	0	0	0	0	0	0	0.315982	0.277011	-0.502586	1.10176	0.0793251	-0.343005					no		0	0	0	7	208	288	0.422397	0.565815	0.0117878	0.033927	23	0	0	0	1	0	0	0	0	0	0	0	0
3028501|F|0-31|AG	A	1A	22869036	A	G	0.659091	0.340909	0	0	0	0	0	0	0	-0.0064986	-0.0307294	-0.347304	0.366551	0.0157125	-0.0325932	yes				yes		0	0	0	276	136	28	0.80943	0.0550098	0.13556	0.0286897	23	0	0	0	1	0	0	0	1	0	0	0	0
1194015|F|0-63|CT	A	1A	22922588	C	T	0.598684	0.401316	0	0	0	0	0	0	0	-0.014284	-0.019147	-0.459878	0.261787	0.0148178	0.0121967	yes				yes		0	0	0	219	144	17	0.713163	0.0333988	0.253438	0.0174431	23	0	0	0	1	0	0	0	1	0	0	0	0
1071951|F|0-25|AG	A	1A	23155708	A	G	0.878178	0.121822	0	0	0	0	0	0	0	-0.516152	-0.32437	-1.53588	-0.0747164	0.0142707	0.0579557	yes	yes	no	yes		yes	0	0	0	390	33	49	0.831041	0.0962672	0.0726916	0.0436114	24	0	0	0	1	0	0	0	1	0	0	0	0
1373416|F|0-14|GA	A	1A	23164133	G	A	0.138381	0.861619	1	0	0	0	0	0	1	0.855194	0.581633	0.935181	0.856888	0.0121994	-0.243274	yes	yes	no			yes	1	0	0	52	329	2	0.748527	0.00392927	0.247544	0.041522	24	0	0	0	1	0	0	0	1	0	0	0	0
1127506|F|0-5|TC	A	1A	23167002	T	C	0.85199	0.14801	-1	-1	0	0	0	0	2	-0.991086	-0.722141	-1.51339	-0.72646	-0.00526377	0.259114	yes	yes	yes			yes	1	0	0	336	53	13	0.764244	0.0255403	0.210216	0.0316797	24	0	0	0	1	0	0	0	1	0	0	0	0
1207631|F|0-53|TC	A	1A	23442329	T	C	0.623913	0.376087	0	0	0	0	0	0	0	0.109707	0.0238693	1.12682	-0.0850327	-0.000439343	0.0963006	no		yes				0	0	0	278	164	18	0.868369	0.0353635	0.0962672	0.0181743	25	0	0	0	1	0	0	0	1	0	0	0	0
1245323|F|0-12|CA	A	1A	23833017	C	A	0.448718	0.551282	0	0	0	0	0	0	0	-0.286768	-0.255324	-1.12418	0.0524916	-0.0106171	-0.356111	yes	yes	no	yes	yes	no	0	0	0	187	231	11	0.821218	0.021611	0.157171	0.0320561	23	0	0	0	1	0	0	1	0	0	0	0	0
1237602|F|0-12|GT	A	1A	23850918	G	T	0.382294	0.617706	0	0	0	0	0	0	0	-0.318494	-0.246698	-1.36156	-0.0997873	-0.00715183	-0.219177	yes	yes	no	yes			0	0	0	176	293	28	0.921415	0.0550098	0.0235756	0.028479	23	0	0	0	1	0	0	0	1	0	0	0	0
2281423|F|0-33|GA	A	1A	24247126	G	A	0.522727	0.477273	0	0	0	0	0	0	0	-0.0732767	-0.0817255	-0.797942	0.0742125	-0.00529221	-0.416398			no	yes		no	0	0	0	234	213	15	0.878193	0.0294695	0.0923379	0.0336384	23	0	0	0	1	0	0	0	0	1	0	0	0
1382814|F|0-63|CT	A	1A	24570923	C	T	0.154908	0.845092	0	0	0	0	0	0	0	-0.0654966	-0.103949	0.591138	-0.107463	-0.00966383	-0.0474655							0	0	0	47	272	7	0.626719	0.0137525	0.359528	0.0359044	26	0	0	0	1	0	0	0	1	0	0	0	0
1863459|F|0-17|GA	A	1A	25289518	G	A	0.162863	0.837137	0	0	0	0	0	0	0	0.368952	0.221211	1.24419	-0.225896	-0.000690326	0.122041	yes	yes	no				0	0	0	55	380	47	0.854617	0.0923379	0.0530452	0.0504611	24	0	0	0	1	0	0	0	1	0	0	0	0
2258858|F|0-46|CT	A	1A	25485398	C	T	0.179025	0.820975	0	0	0	0	0	0	0	0.194747	0.163469	0.658741	-0.0206164	-0.0157435	-0.172459	no	no				yes	0	0	0	74	377	21	0.886051	0.0412574	0.0726916	0.0635942	26	0	0	0	1	0	0	0	0	0	0	0	0
1092638|F|0-9|AG	A	1A	25807483	A	G	0.878728	0.121272	0	0	0	0	0	0	0	-0.672832	-0.476718	-0.81073	-0.186666	-0.0026679	0.0981493	yes	yes	no			yes	0	0	0	433	52	18	0.952849	0.0353635	0.0117878	0.0409685	24	0	0	1	0	0	0	0	0	0	1	0	0
1102253|F|0-55|TC	A	1A	25938292	T	C	0.835657	0.164343	0	0	0	0	0	0	0	-0.338123	-0.19417	-0.461199	0.325701	0.00118771	0.121428	yes	yes		no		yes	0	0	0	406	69	27	0.933202	0.0530452	0.0137525	0.0534694	26	0	0	0	1	0	0	0	1	0	0	0	0
13375680|F|0-14|TG	A	1A	26050932	T	G	0.104121	0.895879	0	0	0	0	0	0	0	0.706073	0.501817	1.36552	0.180923	0.00580096	-0.0282818	yes	yes	no			yes	0	0	0	42	407	12	0.882122	0.0235756	0.0943026	0.0343172	24	0	0	0	1	0	0	0	1	0	0	0	0
1128903|F|0-15|GT	A	1A	26318712	G	T	0.885227	0.114773	0	0	0	0	0	0	0	-0.611896	-0.400129	-0.882897	-0.207301	-0.0112264	0.0731896	yes	yes				yes	0	0	0	383	44	13	0.8389	0.0255403	0.13556	0.0188887	24	0	0	0	1	0	0	0	1	0	0	0	0
1131617|F|0-32|CT	A	1A	27209346	C	T	0.314159	0.685841	0	0	0	0	0	0	0	0.38512	0.295237	-0.323777	0.361858	-0.00512946	-0.208254	yes	yes				yes	0	0	0	133	301	18	0.852652	0.0353635	0.111984	0.0158528	25	0	0	0	1	0	0	0	1	0	0	0	0
991908|F|0-56|TA	A	1A	27257601	T	A	0.52994	0.47006	0	0	0	0	0	0	0	-0.270009	-0.270858	-0.217096	-0.537169	0.0002617	0.25789	no	no				no	0	0	0	251	221	29	0.927308	0.0569745	0.0157171	0.0213371	26	0	0	0	1	0	0	0	0	0	0	0	0
1121822|F|0-50|GA	A	1A	27327468	G	A	0.812649	0.187351	0	0	0	0	0	0	0	-0.244462	-0.190986	-1.07299	0.475062	-0.00116418	-0.0305969	yes			no	no		0	0	0	334	72	13	0.797642	0.0255403	0.176817	0.0481161	22	0	0	0	1	0	0	0	0	1	0	0	0
1121822|F|0-24|GC	A	1A	27327494	G	C	0.825758	0.174242	0	0	0	0	0	0	0	-0.347419	-0.257124	-1.51383	-0.506292	-0.013845	0.0345597	no		no				0	0	0	307	49	40	0.699411	0.0785855	0.222004	0.0113813	26	0	0	0	1	0	0	0	0	1	0	0	0
1121822|F|0-12|CG	A	1A	27327506	C	G	0.772622	0.227378	0	0	0	0	0	0	0	-0.474359	-0.350231	-0.318689	-0.565799	0.00178456	0.243015	yes	yes				yes	0	0	0	319	84	28	0.791749	0.0550098	0.153242	0.0204505	26	0	0	0	1	0	0	0	0	1	0	0	0
1043544|F|0-19|GA	A	1A	27512785	G	A	0.632099	0.367901	0	0	0	0	0	0	0	-0.00501147	-0.0153342	0.288989	-0.0187076	0.00879098	0.0886721							0	0	0	164	57	184	0.434185	0.361493	0.204322	0.0049257	24	0	0	0	1	0	0	0	1	0	0	0	0
1047065|F|0-26|CT	A	1A	28376940	C	T	0.867684	0.132316	0	0	0	0	0	0	0	-0.420409	-0.474223	-1.04057	-0.922371	-0.0210118	0.0546842	no	no	no		yes		0	0	0	337	48	8	0.756385	0.0157171	0.227898	0.0260821	22	0	0	0	1	0	0	0	1	0	0	0	0
1085416|F|0-19|GA	A	1A	29804996	G	A	0.192308	0.807692	0	0	0	0	0	0	0	0.137115	0.185581	-0.497267	0.524527	0.00887612	-0.329116							0	0	0	57	249	6	0.601179	0.0117878	0.387033	0.0188775	27	0	0	0	1	0	0	1	0	0	0	0	0
1126934|F|0-43|CT	A	1A	29874764	C	T	0.880723	0.119277	0	0	0	0	0	0	0	0.496886	0.406449	-1.19284	1.06601	0.03841	-0.289746	no	yes	no	yes	yes	yes	0	0	0	359	43	13	0.789784	0.0255403	0.184676	0.0220207	28	0	0	0	1	0	0	0	1	0	0	0	0
1125964|F|0-23|AG	A	1A	30015422	A	G	0.241837	0.758163	0	0	0	0	0	0	0	0.130265	0.082158	-0.00319619	0.0527648	-0.0134799	-0.0988586						yes	0	0	0	108	361	21	0.921415	0.0412574	0.0373281	0.0362416	27	0	0	0	1	0	0	0	1	0	0	0	0
1229282|F|0-34|CT	A	1A	30118731	C	T	0.268617	0.731383	0	0	0	0	0	0	0	0.153437	0.0665877	0.368453	-0.0892131	-0.0186621	-0.131418							0	0	0	95	269	12	0.715128	0.0235756	0.261297	0.0304049	27	0	0	1	0	0	0	0	0	0	1	0	0
1022246|F|0-49|GA	A	1A	30118811	G	A	0.858862	0.141138	0	0	0	0	0	0	0	-0.194115	-0.128868	0.130416	-0.067296	0.00586189	0.114028							0	0	0	346	18	93	0.715128	0.182711	0.102161	0.0120132	29	0	1	0	0	0	0	0	0	0	0	0	0
1103151|F|0-66|CA	A	1A	30294563	C	A	0.672	0.328																							177	5	318	0.357564	0.624754	0.0176817	0.0087538	29	0	0	1	0	0	0	0	0	0	1	0	0
5324054|F|0-15|TC	A	1A	31008906	T	C	0.853846	0.146154	0	0	0	0	0	0	0	-0.00533023	0.291837	0.0102932	0.409894	0.0239843	0.274172		no					0	0	0	276	46	3	0.632613	0.00589391	0.361493	0.0419165	30	0	0	0	1	0	0	0	1	0	0	0	0
1091902|F|0-53|CT	A	1A	31918096	C	T	0.813291	0.186709	0	0	0	0	0	0	0	-0.386027	-0.198647	-0.947419	0.381034	-0.00172539	-0.200695	yes		no	yes			0	0	0	374	77	23	0.886051	0.0451866	0.0687623	0.040319	28	0	0	0	1	0	0	0	1	0	0	0	0
1093111|F|0-20|CT	A	1A	31974210	C	T	0.843478	0.156522	0	0	0	0	0	0	0	0.0313721	0.0769828	-0.634141	-0.0896177	-0.0234889	-0.221841	yes				yes		0	0	0	380	64	16	0.872299	0.0314342	0.0962672	0.0178531	28	0	0	0	1	0	0	0	1	0	0	0	0
981720|F|0-31|CG	A	1A	33373732	C	G	0.788386	0.211614																							293	0	215	0.575639	0.422397	0.00196464	0.00693446	19	0	1	0	0	0	0	0	0	0	0	0	0
1245517|F|0-68|GA	A	1A	33618583	G	A	0.896104	0.103896	0	0	0	0	0	0	0	-0.410236	-0.462218	0.160803	-0.200215	0.00648606	0.16081	no	no	yes				0	0	0	410	44	8	0.891945	0.0157171	0.0923379	0.113866	30	0	0	0	1	0	0	0	1	0	0	0	0
1043910|F|0-42|AC	A	1A	34851632	A	C	0.888889	0.111111	0	0	0	0	0	0	0	-0.600277	-0.385896	-0.00785134	-0.192805	0.00330888	0.115745	yes	no	yes				0	0	0	440	48	16	0.958743	0.0314342	0.00982318	0.11566	30	0	0	0	1	0	0	0	1	0	0	0	0
32940795|F|0-19|AG	A	1A	34878333	A	G	0.852174	0.147826	0	0	0	0	0	0	0	-0.551194	-0.381859	0.205417	-0.21807	-2.7933e-05	0.0931375	yes	no	yes				0	0	0	292	49	4	0.669941	0.00785855	0.3222	0.083878	30	0	0	1	0	0	0	0	0	0	1	0	0
3029979|F|0-24|TC	A	1A	34973607	T	C	0.884715	0.115285	0	0	0	0	0	0	0	-0.393642	-0.242636	0.243846	-0.0607048	0.00944072	0.0453218	yes						0	0	0	339	42	5	0.748527	0.00982318	0.24165	0.064015	30	0	0	0	1	0	0	0	1	0	0	0	0
1063493|F|0-26|TC	A	1A	35112952	T	C	0.884232	0.115768	0	0	0	0	0	0	0	-0.603833	-0.304291	0.0769679	-0.202193	0.00628889	0.186945	yes	no	yes				0	0	0	430	45	26	0.933202	0.0510806	0.0157171	0.0596468	30	0	0	0	1	0	0	0	1	0	0	0	0
5324639|F|0-15|CT	A	1A	36173814	C	T	0.135417	0.864583	0	0	0	0	0	0	0	0.267614	0.163068	-0.0871491	-0.0849697	-0.0078331	0.0318083							0	0	0	49	364	19	0.811395	0.0373281	0.151277	0.0468015	30	0	1	0	0	0	0	0	0	0	0	0	0
1677946|F|0-36|CG	A	1A	36562581	C	G	0.110149	0.889851	0	0	0	0	0	0	0	0.128511	0.0564249	0.631788	-0.107799	-0.0144161	0.00915877			no	yes			0	0	0	42	357	5	0.78389	0.00982318	0.206287	0.0228353	30	0	0	0	1	0	0	0	0	1	0	0	0
5577242|F|0-65|AG	A	1A	36824553	A	G	0.39852	0.60148	0	0	0	0	0	0	0	-0.308611	-0.386797	-0.50729	-0.307649	-0.01892	0.0245026	no	no				yes	0	0	0	178	274	21	0.888016	0.0412574	0.0707269	0.188453	31	0	0	0	1	0	0	1	0	0	0	0	0
3030753|F|0-14|GA	A	1A	37489975	G	A	0.594378	0.405622	0	0	0	0	0	0	0	0.294661	0.246619	0.481529	0.296355	0.00983385	-0.108701	no	yes					0	0	0	276	182	40	0.899804	0.0785855	0.021611	0.175299	31	0	0	0	1	0	0	0	1	0	0	0	0
994857|F|0-17|CA	A	1A	38368393	C	A	0.755929	0.244071																							261	2	243	0.516699	0.477407	0.00589391	0.00754174	7	0	0	0	1	0	0	0	0	1	0	0	0
1862951|F|0-34|TC	A	1A	38718101	T	C	0.605578	0.394422	0	0	0	0	0	0	0	0.34718	0.271699	0.5529	0.194832	0.0085616	-0.0753639	no	yes					0	0	0	285	179	38	0.911591	0.0746562	0.0137525	0.175854	31	0	0	0	1	1	0	0	0	0	0	0	0
1119839|F|0-18|AT	A	1A	39183260	A	T	0.537281	0.462719	0	0	0	0	0	0	0	0.213095	0.310391	0.938517	0.0118388	0.0031908	0.13756		no	no			no	0	0	0	233	199	24	0.848723	0.0471513	0.104126	0.123118	31	0	0	0	1	0	0	0	1	0	0	0	0
1119839|F|0-35|AG	A	1A	39183277	A	G	0.394495	0.605505	0	0	0	0	0	0	0	0.568913	0.350029	0.921846	0.397867	0.00230471	-0.231061	no	yes	no				0	0	0	87	179	170	0.522593	0.333988	0.143418	0.0800284	31	0	0	0	1	0	0	0	1	0	0	0	0
4010118|F|0-38|TC	A	1A	39183475	T	C	0.437107	0.562893	0	0	0	0	0	0	0	-0.271982	-0.307841	-0.971427	0.0374957	-0.00137377	-0.142591	no	no	no			no	0	0	0	186	246	45	0.848723	0.0884086	0.0628684	0.0842546	31	0	0	0	1	0	0	0	1	0	0	0	0
1027971|F|0-46|GC	A	1A	39183556	G	C	0.453704	0.546296	0	0	0	0	0	0	0	-0.393712	-0.285459	-0.7469	-0.285956	-0.0144176	0.110868	no	yes		yes		yes	0	0	0	168	203	7	0.72888	0.0137525	0.257367	0.108414	31	0	0	0	1	0	0	0	1	0	0	0	0
4990143|F|0-51|CT	A	1A	39636426	C	T	0.375246	0.624754																							1	128	380	0.253438	0.746562	0	0.00222383	32	0	1	0	0	0	0	0	0	0	0	0	0
1126925|F|0-46|CT	A	1A	39652795	C	T	0.605263	0.394737	0	0	0	0	0	0	0	0.36122	0.29171	0.532281	0.269903	0.0131345	-0.0665182	no	yes					0	0	0	279	175	40	0.891945	0.0785855	0.0294695	0.121517	31	0	0	0	1	0	0	0	0	0	0	0	0
1048305|F|0-12|GT	A	1A	39826353	G	T	0.608696	0.391304	0	0	0	0	0	0	0	0.381665	0.305163	0.565776	0.268792	0.015327	-0.0556068	no	yes				yes	0	0	0	292	182	32	0.931238	0.0628684	0.00589391	0.0962413	31	0	0	0	1	0	0	1	0	0	0	0	0
991850|F|0-40|CT	A	1A	40498587	C	T	0.697712	0.302288	0	0	0	0	0	0	0	0.547752	0.467639	0.291821	0.259221	0.00369139	-0.210854	yes	no				yes	0	0	0	212	91	3	0.595285	0.00589391	0.398821	0.067795	31	0	0	0	1	0	0	0	1	0	0	0	0
1123021|F|0-51|TG	A	1A	40498720	T	G	0.717009	0.282991	0	0	0	0	0	0	0	0.456703	0.575966	0.200838	0.434803	0.00731075	-0.283498	no	no				yes	0	0	0	243	95	3	0.664047	0.00589391	0.330059	0.0556307	31	0	0	0	1	0	0	0	1	0	0	0	0
1268560|F|0-15|GT	A	1A	40498783	G	T	0.353026	0.646974	0	0	0	0	0	0	0	-0.39508	-0.359868	-0.241729	-0.521871	-0.0164914	0.258345	no	yes		no		yes	0	0	0	119	221	7	0.667976	0.0137525	0.318271	0.0428724	31	0	0	0	1	0	0	0	1	0	0	0	0
997188|F|0-64|AG	A	1A	41074089	A	G	0.519118	0.480882	0	0	0	0	0	0	0	0.0719627	0.0588248	0.681986	-0.273557	0.00872239	0.311651	yes		no			yes	0	0	0	172	159	9	0.650295	0.0176817	0.332024	0.042667	33	0	0	0	1	0	0	0	1	0	0	0	0
4988990|F|0-10|CT	A	1A	41166352	C	T	0.325902	0.674098	0	0	0	0	0	0	0	0.241547	0.173173	0.233467	0.427617	0.00413975	-0.12922	no	yes	no				0	0	0	144	308	19	0.888016	0.0373281	0.0746562	0.0349948	34	0	0	0	1	0	0	0	1	0	0	0	0
986360|F|0-49|GA	A	1A	41916355	G	A	0.456159	0.543841	0	0	0	0	0	0	0	-0.410758	-0.357639	0.163652	-0.537125	-0.0138672	0.167949	no	yes					0	0	0	203	245	31	0.880157	0.0609037	0.0589391	0.0754708	31	0	0	0	1	0	0	0	0	0	0	0	0
1167826|F|0-16|CA	A	1A	41919202	C	A	0.229293	0.770707	0	0	0	0	0	0	0	0.360617	0.271683	1.30109	0.507241	0.0108963	-0.0583876	yes	yes	yes				0	0	0	103	371	21	0.931238	0.0412574	0.0275049	0.0356163	34	0	0	1	0	0	0	0	0	0	1	0	0
29429653|F|0-49|GC	A	1A	42118911	G	C	0.667173	0.332827	0	0	0	0	0	0	0	0.388463	0.489961	0.295299	0.331046	0.00342988	-0.208694	no	no					0	0	0	216	106	7	0.632613	0.0137525	0.353635	0.032249	31	0	0	0	1	0	0	0	0	1	0	0	0
3956968|F|0-62|GA	A	1A	42151448	G	A	0.563366	0.436634	0	0	0	0	0	0	0	0.484093	0.422512	-0.0450472	0.60103	0.0145098	-0.183905	no	yes					0	0	0	260	196	49	0.895874	0.0962672	0.00785855	0.0253544	31	0	0	0	1	0	0	0	1	0	0	0	0
2261995|F|0-56|GA	A	1A	45588946	G	A	0.871976	0.128024	0	0	0	0	0	0	0	-0.408247	-0.418812	0.105751	-0.16484	0.00283669	0.220401	no	no				yes	0	0	0	422	53	21	0.933202	0.0412574	0.0255403	0.173375	33	0	0	0	1	0	0	0	1	0	0	0	0
2279265|F|0-52|CG	A	1A	45592345	C	G	0.132675	0.867325	0	0	0	0	0	0	0	0.400624	0.444334	-0.133204	0.167595	-0.00223072	-0.241817	no	no				yes	0	0	0	53	388	15	0.866405	0.0294695	0.104126	0.116381	33	0	0	0	1	0	0	0	1	0	0	0	0
1096241|F|0-42|AG	A	1A	45834648	A	G	0.13024	0.86976	0	0	0	0	0	0	0	0.506655	0.325534	-0.0782344	0.135717	-0.0253545	-0.370223	no	yes					0	0	0	41	288	5	0.646365	0.00982318	0.343811	0.128365	33	0	0	0	1	0	0	0	1	0	0	0	0
14822681|F|0-47|GA	A	1A	46442615	G	A	0.473186	0.526814	0	0	0	0	0	0	0	-0.0835942	-0.0364992	-0.565956	-0.517841	-0.0156291	0.176472	yes					yes	0	0	0	124	141	52	0.520629	0.102161	0.37721	0.0448778	34	0	0	1	0	0	0	0	0	0	1	0	0
1864498|F|0-67|AG	A	1A	46442635	A	G	0.471467	0.528533	0	0	0	0	0	0	0	0.018444	-0.00047935	0.912706	0.0385114	0.00157947	0.0509324		yes	yes				0	0	0	154	175	39	0.646365	0.0766208	0.277014	0.00812214	34	0	0	1	0	0	0	0	0	0	1	0	0
1075997|F|0-24|AG	A	1A	47521369	A	G	0.898148	0.101852	0	0	0	0	0	0	0	-0.392128	-0.413806	-0.133525	-0.525047	0.0116976	0.456212	no	no			no		0	0	0	429	42	15	0.925344	0.0294695	0.0451866	0.104324	33	0	0	0	1	0	0	0	1	0	0	0	0
1187863|F|0-45|TA	A	1A	48769407	T	A	0.131263	0.868737	0	0	0	0	0	0	0	0.448786	0.491841	0.0938495	0.462146	0.000228967	-0.2818	no	no					0	0	0	61	429	9	0.962672	0.0176817	0.0196464	0.0366943	33	0	0	0	1	0	0	0	0	0	0	0	0
3222323|F|0-8|AC	A	1A	49153543	A	C	0.591232	0.408768	0	0	0	0	0	0	0	-0.0961194	-0.00726191	-0.0772091	0.0647701	0.00776343	0.107961	no						0	0	0	239	162	21	0.787819	0.0412574	0.170923	0.14768	35	0	1	0	0	0	0	0	0	0	0	0	0
1140659|F|0-55|AG	A	1A	49154769	A	G	0.432573	0.567427	0	0	0	0	0	0	0	0.16969	0.274171	-0.32615	0.064524	-0.0124614	-0.26842	yes	no					0	0	0	198	263	21	0.905697	0.0412574	0.0530452	0.127931	35	0	0	0	1	0	0	1	0	0	0	0	0
1266478|F|0-10|TC	A	1A	49245431	T	C	0.777778	0.222222	0	0	0	0	0	0	0	-0.41742	-0.569389	-0.614016	-0.158031	-0.0382131	0.0379441	no	no		no	no	yes	0	0	0	374	94	36	0.91945	0.0707269	0.00982318	0.0618132	35	0	0	0	1	0	0	0	0	0	0	0	0
1011620|F|0-63|CA	A	1A	49245501	C	A	0.389009	0.610991	0	0	0	0	0	0	0	0.268849	0.357397	-0.212681	0.0783465	-0.00904399	-0.271428	yes	no					0	0	0	170	273	21	0.870334	0.0412574	0.0884086	0.0284106	35	0	0	1	0	0	0	0	0	0	1	0	0
994948|F|0-25|AG	A	1A	49891048	A	G	0.688725	0.311275	0	0	0	0	0	0	0	0.049578	0.25551	0.258928	0.156792	0.00780973	-0.0193482		no					0	0	0	272	118	18	0.766208	0.0353635	0.198428	0.0691551	33	0	0	0	1	0	0	0	1	0	0	0	0
1074551|F|0-30|TC	A	1A	50833339	T	C	0.577991	0.422009	0	0	0	0	0	0	0	0.045731	-0.1839	0.697766	-0.724641	0.00228786	0.473877	no						0	0	0	165	92	211	0.504912	0.414538	0.0805501	0.031695	28	0	0	0	1	0	0	1	0	0	0	0	0
1074551|F|0-7|AG	A	1A	50833362	A	G	0.88862	0.11138	0	0	0	0	0	0	0	0.383854	0.430703	-1.41508	0.978461	0.0348497	-0.236499	yes	yes	no	yes	yes	yes	0	0	0	359	38	16	0.779961	0.0314342	0.188605	0.0114641	28	0	0	0	1	0	0	1	0	0	0	0	0
1091067|F|0-28|TC	A	1A	51204670	T	C	0.891209	0.108791	0	0	0	0	0	0	0	-0.0753214	-0.0762089	0.421055	-0.270765	-0.0285902	-0.400065	yes					no	0	0	0	401	45	9	0.876228	0.0176817	0.10609	0.252228	36	0	0	0	1	0	0	0	1	0	0	0	0
1158956|F|0-39|TA	A	1A	51221934	T	A	0.897101	0.102899	0	0	0	0	0	0	0	-0.0263916	0.0276016	0.222495	0.163602	-0.0132653	-0.226629							0	0	0	307	33	5	0.667976	0.00982318	0.3222	0.000155415	36	0	0	0	1	0	0	0	1	0	0	0	0
3027132|F|0-29|GA	A	1A	52532573	G	A	0.796844	0.203156																							303	2	202	0.599214	0.396857	0.00392927		37	0	0	0	1	0	0	0	1	0	0	0	0
1104397|F|0-60|TG	A	1A	94502033	T	G	0.421687	0.578313	0	0	0	0	0	0	0	0.0437191	0.044483	0.828071	0.198235	0.000609812	0.0895653	no		yes	yes	no		0	0	0	199	277	22	0.935167	0.043222	0.021611	0.000846832	38	0	0	0	1	0	0	0	1	0	0	0	0
1250973|F|0-46|CT	A	1A	99749033	C	T	0.191689	0.808311	0	0	0	0	0	0	0	0.329288	0.19163	-0.731758	-0.129089	0.00148099	0.0293548							0	0	0	67	297	9	0.715128	0.0176817	0.267191		39	0	0	1	0	0	0	0	0	0	1	0	0
3958468|F|0-19|TC	A	1A	163696612	T	C	0.445437	0.554563	0	0	0	0	0	0	0	0.0314057	0.0255908	-0.0403812	-0.120394	0.00940212	-0.0118542					yes		0	0	0	210	265	29	0.933202	0.0569745	0.00982318		40	0	0	0	1	0	0	0	1	0	0	0	0
26673606|F|0-28|AG	A	1A	223079686	A	G	0.800595	0.199405																							307	4	193	0.611002	0.379175	0.00982318	0.00178716	41	0	0	0	1	0	0	0	1	0	0	0	0
1127294|F|0-24|CA	A	1A	230306199	C	A	0.7981	0.2019	0	0	0	0	0	0	0	0.0600431	0.0152179	1.54164	0.179827	0.0186064	-0.21935	yes		no			no	0	0	0	332	81	8	0.811395	0.0157171	0.172888	0.0510499	40	0	0	0	1	0	0	0	1	0	0	0	0
1239431|F|0-8|CT	A	1A	238212023	C	T	0.579281	0.420719	0	0	0	0	0	0	0	-0.248098	-0.212706	0.163652	-0.0102354	-0.00906093	0.10637				yes		no	0	0	0	264	189	20	0.88998	0.0392927	0.0707269	0.00363543	40	0	0	0	1	0	0	0	1	0	0	0	0
1163231|F|0-7|TC	A	1A	247797625	T	C	0.410788	0.589212	0	0	0	0	0	0	0	-0.585033	-0.535511	-0.67357	0.0561789	-0.0290473	0.13262	yes	no		no			0	0	0	62	148	272	0.412574	0.534381	0.0530452	0.00299553	42	0	0	0	1	0	0	0	1	0	0	0	0
5411709|F|0-28|CT	A	1A	252101728	C	T	0.111002	0.888998																							0	396	113	0.777996	0.222004	0	0.000119071	43	0	0	0	1	0	0	0	1	0	0	0	0
1012152|F|0-12|GA	A	1A	256678122	G	A	0.819882	0.180118																							327	2	179	0.646365	0.35167	0.00196464	0.00143589	44	0	0	0	1	0	0	0	1	0	0	0	0
7344126|F|0-59|TC	A	1A	267882847	T	C	0.128964	0.871036	0	0	0	0	0	0	0	0.0175378	0.0194266	-0.297478	0.0893292	-0.0175549	-0.499757							0	0	0	14	365	94	0.744597	0.184676	0.0707269	0.00690238	45	0	0	0	1	0	0	0	0	1	0	0	0
1026207|F|0-12|GA	A	1A	275765978	G	A	0.742222	0.257778	0	0	0	0	0	0	0	0.131109	0.0953136	-1.53255	-0.203855	-0.0218394	-0.333136			no		yes	yes	0	0	0	328	110	12	0.860511	0.0235756	0.115914		38	0	0	0	1	0	0	1	0	0	0	0	0
1071118|F|0-18|AG	A	1A	297747619	A	G	0.856371	0.143629	0	0	0	0	0	0	0	0.538226	0.45203	-0.298979	0.315066	0.0034439	-0.25831	yes	no				yes	0	0	0	391	61	11	0.888016	0.021611	0.0903733	0.000212436	32	0	0	0	1	0	0	0	0	1	0	0	0
3064878|F|0-13|GT	A	1A	302939347	G	T	0.341897	0.658103	0	0	0	0	0	0	0	-0.104186	-0.243829	1.31493	-0.0720457	0.00449721	0.217957		no	no	yes	yes	no	0	0	0	157	317	32	0.931238	0.0628684	0.00589391	0.388641	38	0	0	0	1	0	0	0	1	0	0	0	0
2301667|F|0-50|AG	A	1A	303728144	A	G	0.416459	0.583541	0	0	0	0	0	0	0	-0.0463233	-0.0891805	1.33555	-0.0140108	0.00435541	0.303165	yes		no	yes			0	0	0	162	229	10	0.768173	0.0196464	0.212181	0.279671	38	0	1	0	0	0	0	0	0	0	0	0	0
1109543|F|0-43|CT	A	1A	307408817	C	T	0.322421	0.677579	0	0	0	0	0	0	0	-0.0490521	-0.0836411	1.5286	-0.124562	0.00578079	0.318901			no	yes		no	0	0	0	146	325	33	0.925344	0.064833	0.00982318	0.301328	38	0	0	0	1	0	0	0	1	0	0	0	0
1229895|F|0-22|AG	A	1A	309452599	A	G	0.43	0.57	0	0	0	0	0	0	0	0.11236	0.0694337	1.13958	0.1257	0.00701213	0.171982			no	yes			0	0	0	199	269	32	0.91945	0.0628684	0.0176817	0.51297	38	0	0	0	1	0	0	1	0	0	0	0	0
2280705|F|0-42|GT	A	1A	310247417	G	T	0.545551	0.454449	0	0	0	0	0	0	0	-0.0854509	-0.110405	-1.05143	-0.169124	-0.00803733	-0.14245	no		no	yes			0	0	0	245	202	25	0.878193	0.0491159	0.0726916	0.458368	38	0	0	0	1	0	0	0	0	1	0	0	0
1017255|F|0-56|CG	A	1A	310870093	C	G	0.625369	0.374631	0	0	0	0	0	0	0	0.0914849	0.10348	1.58523	0.374328	0.00688867	0.0192764			no				0	0	0	175	90	74	0.520629	0.145383	0.333988	0.212529	38	0	0	0	1	0	0	0	1	0	0	0	0
5325269|F|0-25|TC	A	1A	310870124	T	C	0.552063	0.447937	0	0	0	0	0	0	0	-0.162825	-0.113425	-0.595672	-0.207047	-0.0111885	-0.178694							0	0	0	262	209	38	0.925344	0.0746562	0	0.496866	38	0	0	0	1	0	0	0	1	0	0	0	0
1226901|F|0-37|AG	A	1A	310971341	A	G	0.570545	0.429455	0	0	0	0	0	0	0	-0.166509	-0.128348	-1.10229	-0.133475	-0.00901514	-0.16641			no	yes			0	0	0	225	168	11	0.772102	0.021611	0.206287	0.351634	38	0	0	0	1	0	0	0	1	0	0	0	0
2282340|F|0-26|CT	A	1A	311808383	C	T	0.561144	0.438856	0	0	0	0	0	0	0	-0.107858	-0.0624112	-1.05689	-0.166237	-0.0109474	-0.164186			no	yes			0	0	0	267	205	35	0.927308	0.0687623	0.00392927	0.299571	38	0	0	1	0	0	0	0	0	0	1	0	0
1015080|F|0-38|TC	A	1A	319774902	T	C	0.281671	0.718329	0	0	0	0	0	0	0	-0.0259866	-0.0167766	-0.0134661	-0.0292697	-0.00902521	-0.120582						no	0	0	0	100	262	9	0.711198	0.0176817	0.27112	0.232074	46	0	0	0	1	0	0	0	1	0	0	0	0
990732|F|0-35|CA	A	1A	320331200	C	A	0.266667	0.733333	0	0	0	0	0	0	0	0.070452	0.0600025	0.18564	-0.112184	-0.00977731	0.00804346							0	0	0	113	323	14	0.856582	0.0275049	0.115914	0.240022	46	0	0	0	1	0	0	0	0	0	0	0	0
7915406|F|0-6|CA	A	1A	333869074	C	A	0.811637	0.188363																							316	0	191	0.620825	0.375246	0.00392927	0.00359872	44	0	0	0	1	0	0	0	0	1	0	0	0
2253454|F|0-49|CG	A	1A	336610818	C	G	0.863273	0.136727	0	0	0	0	0	0	0	0.236701	0.313965	-0.369851	0.429954	0.0184647	-0.311017		yes		yes		yes	0	0	0	423	59	19	0.946955	0.0373281	0.0157171	0.603859	46	0	0	0	1	1	0	0	0	0	0	0	0
1094246|F|0-48|AG	A	1A	337947897	A	G	0.854418	0.145582	0	0	0	0	0	0	0	0.218936	0.287567	-0.344983	0.440033	0.0186488	-0.399147		yes		yes	no	yes	0	0	0	415	62	21	0.937132	0.0412574	0.021611	0.543141	46	0	0	1	0	0	0	0	0	0	1	0	0
1030021|F|0-59|AG	A	1A	338746404	A	G	0.839796	0.160204	0	0	0	0	0	0	0	0.283407	0.327736	-0.169007	0.61323	0.0389294	-0.261207		yes		yes	no	yes	0	0	0	402	69	19	0.925344	0.0373281	0.0373281	0.552598	46	0	0	0	1	0	0	0	1	0	0	0	0
1002101|F|0-39|CT	A	1A	339927670	C	T	0.155512	0.844488	0	0	0	0	0	0	0	-0.302304	-0.3366	0.112816	-0.528167	-0.035652	0.240828		yes		yes	no	yes	0	0	0	66	416	26	0.946955	0.0510806	0.00196464	0.538887	46	0	0	0	1	0	0	0	1	0	0	0	0
1129025|F|0-42|GA	A	1A	341122428	G	A	0.86255	0.13745	0	0	0	0	0	0	0	0.459751	0.347833	-0.304977	0.552691	0.0161932	-0.385712	no	yes		yes		yes	0	0	0	421	57	24	0.939096	0.0471513	0.0137525	0.564073	46	0	0	0	1	0	0	0	1	0	0	0	0
1128478|F|0-39|CG	A	1A	341483069	C	G	0.804412	0.195588	0	0	0	0	0	0	0	0.546592	0.40218	-0.304277	0.540454	0.0359876	-0.369553	no	yes		yes	no	yes	0	0	0	268	61	11	0.646365	0.021611	0.332024	0.486025	46	0	0	0	1	0	0	0	1	0	0	0	0
1218701|F|0-63|AG	A	1A	342385338	A	G	0.858717	0.141283	0	0	0	0	0	0	0	0.383604	0.295673	-0.319195	0.551104	0.0213305	-0.311075	no	yes		yes		yes	0	0	0	416	58	25	0.931238	0.0491159	0.0196464	0.533842	46	0	0	0	1	0	0	0	0	0	0	0	0
1123593|F|0-65|GA	A	1A	345167566	G	A	0.828729	0.171271	0	0	0	0	0	0	0	-0.00639088	0.0833515	0.160768	0.0323167	0.00690519	-0.274237				yes			0	0	0	295	57	10	0.691552	0.0196464	0.288802	0.399514	46	0	0	0	1	0	0	1	0	0	0	0	0
1009199|F|0-44|CG	A	1A	346463625	C	G	0.154878	0.845122	0	0	0	0	0	0	0	-0.237332	-0.221887	0.0516819	-0.393381	-0.00389664	0.381913						yes	0	0	0	61	344	5	0.795678	0.00982318	0.194499	0.34622	46	0	0	0	1	0	0	0	1	0	0	0	0
1127333|F|0-20|AG	A	1A	347242879	A	G	0.865828	0.134172	0	0	0	0	0	0	0	0.494698	0.379894	-0.297234	0.436934	0.0123253	-0.455103	no	yes		yes		yes	0	0	0	406	57	14	0.909627	0.0275049	0.0628684	0.488163	46	0	0	0	1	0	0	0	1	0	0	0	0
4538608|F|0-20|AG	A	1A	347242879	A	G	0.857434	0.142566	0	0	0	0	0	0	0	0.232319	0.307625	-0.353342	0.560446	0.0181478	-0.350882		yes		yes		yes	0	0	0	410	59	22	0.921415	0.043222	0.0353635	0.472185	46	0	0	0	1	0	0	0	1	0	0	0	0
1011115|F|0-14|CT	A	1A	347648337	C	T	0.166329	0.833671	0	0	0	0	0	0	0	-0.208191	-0.248978	0.277329	-0.443998	-0.017501	0.296397		yes		yes		yes	0	0	0	72	401	20	0.929273	0.0392927	0.0314342	0.408877	46	0	0	0	1	0	0	0	0	0	0	0	0
2252203|F|0-62|CA	A	1A	348849029	C	A	0.822	0.178																							324	2	174	0.640472	0.341847	0.0176817	0.00526514	47	0	1	0	0	0	0	0	0	0	0	0	0
1072196|F|0-53|CG	A	1A	351340522	C	G	0.865625	0.134375	0	0	0	0	0	0	0	0.235529	0.280532	-0.362939	0.411207	0.0132774	-0.395966		yes		yes		yes	0	0	0	410	59	11	0.921415	0.021611	0.0569745	0.447656	46	0	0	0	1	0	0	0	0	0	0	0	0
1121826|F|0-5|CT	A	1A	351598098	C	T	0.842262	0.157738	0	0	0	0	0	0	0	0.156314	0.327375	-0.0881067	0.409428	0.0200774	-0.227605		no		yes		yes	0	0	0	412	67	25	0.941061	0.0491159	0.00982318	0.395331	46	0	0	0	1	0	0	0	1	0	0	0	0
1134318|F|0-20|TC	A	1A	351863254	T	C	0.852767	0.147233																							357	0	149	0.701375	0.292731	0.00589391	0.000794691	42	0	0	1	0	0	0	0	0	0	1	0	0
1683038|F|0-66|TA	A	1A	351882595	T	A	0.157895	0.842105	0	0	0	0	0	0	0	-0.287481	-0.332501	0.0580616	-0.450805	-0.0453552	0.21451		yes		yes	no	yes	0	0	0	64	350	4	0.81336	0.00785855	0.178782	0.319754	46	0	0	0	1	0	0	1	0	0	0	0	0
984013|F|0-67|AT	A	1A	353634938	A	T	0.859562	0.140438	0	0	0	0	0	0	0	0.254827	0.316505	-0.348373	0.582185	0.0133253	0.0127489		yes		yes		no	0	0	0	421	60	21	0.94499	0.0412574	0.0137525	0.308932	46	0	0	0	1	0	0	0	0	0	0	0	0
993464|F|0-54|GA	A	1A	354625643	G	A	0.519523	0.480477	0	0	0	0	0	0	0	-0.0304184	-0.0828357	0.126715	-0.0683705	-0.011842	0.245329				yes			0	0	0	227	209	25	0.856582	0.0491159	0.0943026	0.0941527	48	0	0	0	1	0	0	0	1	0	0	0	0
2277135|F|0-46|GA	A	1A	355339792	G	A	0.860835	0.139165	0	0	0	0	0	0	0	0.13047	0.216594	-0.0767764	0.485056	0.0144026	0.0370224		yes		yes		no	0	0	0	424	61	18	0.952849	0.0353635	0.0117878	0.211136	46	0	0	0	1	0	0	0	0	0	0	0	0
1149562|F|0-45|TC	A	1A	355627441	T	C	0.882743	0.117257	0	0	0	0	0	0	0	0.170887	0.288967	-0.771283	0.440278	0.000103671	-0.469805		yes		yes			0	0	0	393	47	12	0.86444	0.0235756	0.111984	0.109614	46	0	0	1	0	0	0	0	0	0	1	0	0
1127111|F|0-40|CT	A	1A	358151433	C	T	0.899804	0.100196	0	0	0	0	0	0	0	-0.262717	-0.0917932	0.0471068	0.0719303	0.00562076	-0.245325	yes			yes			0	0	0	450	43	16	0.968566	0.0314342	0	0.078486	46	0	0	0	1	0	0	0	0	0	0	0	0
4008454|F|0-23|CT	A	1A	365536485	C	T	0.119094	0.880906																							0	387	121	0.760314	0.237721	0.00196464	0.0806217	46	0	1	0	0	0	0	0	0	0	0	0	0
9766808|F|0-16|TC	A	1A	366276276	T	C	0.79798	0.20202	0	0	0	0	0	0	0	0.578626	0.505448	0.182868	0.759282	0.0269091	-0.359896	no	yes		yes	no	yes	0	0	0	385	90	20	0.933202	0.0392927	0.0275049	0.0575504	46	0	0	0	1	0	0	0	0	1	0	0	0
1090884|F|0-49|TC	A	1A	372643320	T	C	0.431677	0.568323	0	0	1	0	0	0	1	0.491042	0.391943	1.6456	0.713163	0.036718	0.0331814	no	yes	no	yes	no	yes	0	1	0	136	180	6	0.620825	0.0117878	0.367387	0.404248	48	0	0	0	1	0	0	0	0	0	0	0	0
1132776|F|0-31|CT	A	1A	372749296	C	T	0.235033	0.764967	0	0	0	0	0	0	0	0.444796	0.283409	1.55312	0.254779	0.0310348	0.244223	no	yes	yes	yes	no	yes	0	0	0	95	334	22	0.842829	0.043222	0.113949	0.476768	48	0	0	0	1	0	0	0	1	0	0	0	0
1213326|F|0-19|CT	A	1A	372749343	C	T	0.873016	0.126984	0	0	0	0	0	0	0	0.0565332	0.086864	-1.62449	0.20476	-0.00790451	-0.321539			no	yes		yes	0	0	0	273	38	4	0.611002	0.00785855	0.381139	0.194335	48	0	0	0	1	0	0	0	1	0	0	0	0
1141154|F|0-18|CA	A	1A	373765465	C	A	0.247992	0.752008	0	0	1	0	0	0	1	0.45919	0.336218	1.69294	-0.256526	0.0370725	0.123285	no	yes	yes	no	no	yes	0	1	0	110	361	27	0.925344	0.0530452	0.021611	0.600295	48	0	0	0	1	0	0	0	0	0	0	0	0
1161269|F|0-59|TC	A	1A	374216815	T	C	0.255533	0.744467	0	0	1	0	0	0	1	0.466888	0.374658	1.7683	0.536219	0.0402027	0.0804633	no	yes	no	yes	no	yes	0	1	0	119	362	16	0.94499	0.0314342	0.0235756	0.60063	48	0	1	0	0	0	0	0	0	0	0	0	0
1087379|F|0-64|GA	A	1A	374570726	G	A	0.25823	0.74177	0	0	1	0	0	0	1	0.42313	0.328273	1.72716	-0.228108	0.0315314	0.080254	no	yes	no	no	no	yes	0	1	0	116	351	19	0.917485	0.0373281	0.0451866	0.587316	48	0	0	0	1	0	0	0	0	0	0	0	0
1311185|F|0-37|CT	A	1A	375468477	C	T	0.251969	0.748031	0	0	1	0	0	0	1	0.514797	0.415876	1.72108	0.519436	0.0400173	0.114881	no	yes	yes	yes	no	yes	0	1	0	109	361	38	0.923379	0.0746562	0.00196464	0.577972	48	0	0	1	0	0	0	0	0	0	1	0	0
4262067|F|0-37|TC	A	1A	375468477	T	C	0.796825	0.203175	0	0	0	0	0	0	0	-0.578688	-0.436724	-1.21831	-0.165688	-0.0227543	-0.190804	no	yes	no			yes	0	0	0	247	60	8	0.603143	0.0157171	0.381139	0.290376	48	0	0	1	0	0	0	0	0	0	1	0	0
1060723|F|0-48|CA	A	1A	375471692	C	A	0.753535	0.246465	0	0	0	0	0	0	0	-0.463879	-0.386074	-1.65567	-0.560431	-0.029887	-0.0613923	no	yes	no	yes	yes	yes	0	0	0	363	112	20	0.933202	0.0392927	0.0275049	0.579295	48	0	0	0	1	0	0	0	0	1	0	0	0
4003014|F|0-30|CT	A	1A	375867812	C	T	0.142998	0.857002																							1	363	143	0.715128	0.280943	0.00392927	0.51108	48	0	0	0	1	0	0	0	1	0	0	0	0
1127067|F|0-68|AC	A	1A	376476374	A	C	0.231111	0.768889	0	0	0	0	0	0	0	0.382194	0.471366	1.54765	-0.179768	0.0413096	0.122342	no	no	no	no	no	yes	0	0	0	100	342	8	0.868369	0.0157171	0.115914	0.45452	48	0	0	0	1	0	0	0	0	0	0	0	0
1126809|F|0-61|GA	A	1A	376476500	G	A	0.249509	0.750491	0	0	1	0	0	0	1	0.511114	0.405277	1.73959	0.450204	0.0302694	0.0894018	no	yes	no	yes	no	yes	0	1	0	111	366	32	0.937132	0.0628684	0	0.573451	48	0	0	0	1	0	1	0	0	0	0	0	0
1216417|F|0-62|CG	A	1A	378566314	C	G	0.759519	0.240481	0	0	-1	0	0	0	1	-0.468588	-0.370321	-1.78177	0.195607	-0.0359868	-0.107693	no	yes	no	no	no	yes	0	1	0	367	108	24	0.933202	0.0471513	0.0196464	0.463523	48	0	0	0	1	0	0	0	1	0	0	0	0
978646|F|0-67|CA	A	1A	379860859	C	A	0.749501	0.250499	0	0	0	0	0	0	0	-0.451692	-0.349012	-1.67901	0.277185	-0.0358817	-0.136919	no	yes	yes	no	no	yes	0	0	0	365	115	21	0.943026	0.0412574	0.0157171	0.426878	48	0	0	0	1	0	0	0	1	0	0	0	0
1127204|F|0-57|AG	A	1A	381273884	A	G	0.244094	0.755906	0	0	1	0	0	0	1	0.516507	0.40246	1.80445	-0.13565	0.0349097	0.0502879	no	yes	no	no	no	yes	0	1	0	109	369	30	0.939096	0.0589391	0.00196464	0.368529	48	0	0	0	1	0	0	1	0	0	0	0	0
1220904|F|0-10|AG	A	1A	382598146	A	G	0.610132	0.389868	-1	0	0	0	0	0	1	-0.831435	-0.577439	-1.15997	-0.825526	-0.0639392	0.112216	no	yes			no	yes	1	0	0	156	56	242	0.416503	0.475442	0.108055	0.0922181	48	0	0	0	1	0	0	0	0	0	0	0	0
1054139|F|0-63|AG	A	1A	384775604	A	G	0.753438	0.246562	0	0	0	0	0	0	0	-0.474296	-0.370376	-1.61022	-0.412793	-0.0298473	-0.120897	no	yes	yes	yes	no	yes	0	0	0	372	114	23	0.954813	0.0451866	0	0.243851	48	0	0	0	1	0	0	0	0	1	0	0	0
1069488|F|0-49|AC	A	1A	386245856	A	C	0.644033	0.355967																							145	5	336	0.294695	0.660118	0.0451866	0.0589758	48	0	0	0	1	0	0	0	1	0	0	0	0
1094412|F|0-16|TC	A	1A	386477447	T	C	0.245079	0.754921	0	0	1	0	0	0	1	0.483096	0.381856	1.64947	0.423167	0.0299756	0.0887486	no	yes	yes	yes	no	yes	0	1	0	108	367	33	0.933202	0.064833	0.00196464	0.0164275	48	0	0	0	1	0	0	1	0	0	0	0	0
1059894|F|0-24|AG	A	1A	398111637	A	G	0.816568	0.183432																							321	0	186	0.630648	0.365422	0.00392927	0.0080143	15	0	0	0	1	0	0	0	1	0	0	0	0
1235325|F|0-29|GA	A	1A	403654793	G	A	0.898851	0.101149	-1	-1	0	0	0	0	2	-0.857187	-0.696541	-0.842563	-1.4736	-0.0618302	0.246045	no	yes		no	no	yes	1	0	0	388	41	6	0.842829	0.0117878	0.145383	0.00688212	36	0	0	0	1	0	0	1	0	0	0	0	0
1006772|F|0-10|GC	A	1A	415827830	G	C	0.737673	0.262327																							243	2	262	0.481336	0.514735	0.00392927	0.693679	49	0	0	0	1	0	0	0	1	0	0	0	0
1006772|F|0-12|GT	A	1A	415827832	G	T	0.732742	0.267258																							238	2	267	0.471513	0.524558	0.00392927		49	0	0	0	1	0	0	0	1	0	0	0	0
4989030|F|0-6|AC	A	1A	441842139	A	C	0.176181	0.823819	0	0	1	0	0	0	1	0.176844	0.121716	1.94296	0.180318	0.0334393	0.436732	yes		yes	yes	yes	yes	0	1	0	79	408	21	0.956778	0.0412574	0.00196464	0.0596856	50	0	0	1	0	0	0	0	0	0	1	0	0
1240191|F|0-19|TC	A	1A	444420790	T	C	0.508621	0.491379	0	0	0	0	0	0	0	-0.179963	-0.187607	0.612521	-0.600044	0.0228098	0.174763				no	yes		0	0	0	139	133	76	0.534381	0.149312	0.316306	0.00776724	51	0	0	0	1	0	0	0	1	0	0	0	0
1128949|F|0-51|AC	A	1A	449180436	A	C	0.197938	0.802062	0	0	0	0	0	0	0	-0.322081	-0.221973	1.32671	-1.66093	-0.0724772	-0.0266856				no	no		0	0	0	13	306	166	0.626719	0.32613	0.0471513	0.00343032	6	0	0	0	1	0	0	1	0	0	0	0	0
3064367|F|0-12|GA	A	1A	462390958	G	A	0.707921	0.292079	0	0	0	0	0	0	0	-0.226941	-0.338447	-0.306717	-0.10808	-0.0469785	-0.190198		no	yes		no	yes	0	0	0	343	133	29	0.935167	0.0569745	0.00785855	0.099303	50	0	1	0	0	0	0	0	0	0	0	0	0
2256752|F|0-57|TC	A	1A	462617163	T	C	0.332998	0.667002	0	0	0	0	0	0	0	0.29136	0.31483	0.297088	-0.00619578	0.00966362	0.167145		no				yes	0	0	0	149	315	33	0.911591	0.064833	0.0235756	0.0920546	50	0	0	0	1	1	0	0	0	0	0	0	0
2258338|F|0-14|AG	A	1A	462699011	A	G	0.186879	0.813121																							1	316	186	0.62279	0.365422	0.0117878	0.0594649	50	0	0	0	1	0	0	0	1	0	0	0	0
2258338|F|0-25|CG	A	1A	462699022	C	G	0.34	0.66	0	0	0	0	0	0	0	0.298646	0.345016	0.195239	-0.0334133	0.00587578	0.129627		no				yes	0	0	0	154	314	32	0.91945	0.0628684	0.0176817	0.0358111	50	0	0	0	1	0	0	0	1	0	0	0	0
2255037|F|0-28|AG	A	1A	463232146	A	G	0.891945	0.108055																							400	1	108	0.787819	0.212181	0	0.0181371	47	0	0	0	1	0	0	0	1	0	0	0	0
4411642|F|0-12|TC	A	1A	463407231	T	C	0.444223	0.555777	0	0	0	0	0	1	1	0.220413	0.1695	0.774508	-0.00726887	0.0188946	0.721203	yes	yes		yes		no	0	0	1	204	260	38	0.911591	0.0746562	0.0137525	0.0800969	50	0	0	0	1	0	0	0	0	0	0	0	0
1124236|F|0-40|CT	A	1A	463494639	C	T	0.592771	0.407229	0	0	0	0	0	0	0	-0.002565	-0.0049434	-0.807778	0.243439	-0.0184322	-0.489501				yes		yes	0	0	0	240	163	12	0.791749	0.0235756	0.184676	0.0647285	50	0	0	0	1	0	0	0	1	0	0	0	0
997377|F|0-20|CG	A	1A	463958844	C	G	0.844758	0.155242																							342	0	154	0.671906	0.302554	0.0255403	0.00266858	47	0	0	1	0	0	0	0	0	0	1	0	0
1079399|F|0-34|CG	A	1A	471700717	C	G	0.543651	0.456349	0	0	0	0	0	0	0	-0.625787	-0.495073	-1.10312	-0.48654	-0.0275641	-0.0342751	yes	yes	yes		yes	yes	0	0	0	255	211	38	0.915521	0.0746562	0.00982318	0.0763115	52	0	0	0	1	1	0	0	0	0	0	0	0
3024927|F|0-60|AT	A	1A	471729484	A	T	0.364924	0.635076	0	0	0	0	0	0	0	0.405261	0.310823	1.54684	0.122146	0.0251216	0.222581	yes	yes	yes		yes	yes	0	0	0	159	283	17	0.868369	0.0333988	0.0982318	0.0679034	52	0	0	0	1	0	0	0	0	1	0	0	0
1111242|F|0-45|AG	A	1A	474172056	A	G	0.137897	0.862103																							0	365	139	0.717092	0.273084	0.00982318	0.00450452	53	0	0	0	1	0	0	0	1	0	0	0	0
1221320|F|0-56|AG	A	1A	474299901	A	G	0.453725	0.546275	0	0	0	0	0	0	0	-0.0407349	-0.00385331	-0.843736	0.0281024	-0.0126861	-0.253051							0	0	0	194	235	14	0.842829	0.0275049	0.129666	0.0586073	52	0	0	0	1	0	0	0	1	0	0	0	0
1088527|F|0-30|AG	A	1A	474553636	A	G	0.32613	0.67387	0	0	0	0	0	0	0	-0.0680264	-0.0455122	-0.618677	-0.1419	3.61746e-05	0.121747	yes						0	0	0	147	324	38	0.925344	0.0746562	0	0.131152	54	0	0	0	1	0	0	0	1	0	0	0	0
1197664|F|0-66|CG	A	1A	474795062	C	G	0.276316	0.723684	0	-1	0	0	0	0	1	-0.595728	-0.607106	-0.871164	0.330147	-0.0111563	0.283228	yes	no	no	no		yes	1	0	0	102	272	6	0.734774	0.0117878	0.253438	0.111757	54	0	0	0	1	0	0	1	0	0	0	0	0
1082211|F|0-23|TG	A	1A	475408855	T	G	0.884224	0.115776	0	0	0	0	0	0	0	-0.616895	-0.5666	-0.268186	-0.373697	-0.0209349	-0.0679529	yes	no					0	0	0	344	42	7	0.75835	0.0137525	0.227898	0.0290347	36	0	0	0	1	0	0	0	1	0	0	0	0
1096956|F|0-63|AG	A	1A	475625249	A	G	0.249417	0.750583	0	0	0	0	0	0	0	-0.471951	-0.5434	-1.0678	-0.290065	-0.00673952	0.233072	yes	no	no			yes	0	0	0	101	316	12	0.819253	0.0235756	0.157171	0.101908	54	0	0	0	1	0	0	0	1	0	0	0	0
1240728|F|0-16|GT	A	1A	476974975	G	T	0.702128	0.297872	0	0	0	0	0	0	0	0.422658	0.475793	1.30954	0.225478	0.0103997	-0.162444	yes	no	no			yes	0	0	0	256	104	16	0.707269	0.0314342	0.261297	0.0924658	54	0	0	0	1	0	0	0	0	1	0	0	0
3025380|F|0-13|AG	A	1A	476983192	A	G	0.671657	0.328343	0	0	0	0	0	0	0	0.155339	0.108659	0.665438	0.195197	0.00340723	-0.160722	yes		no				0	0	0	322	150	29	0.927308	0.0569745	0.0157171	0.0826727	54	0	0	0	1	0	0	1	0	0	0	0	0
1019230|F|0-11|GC	A	1A	477699717	G	C	0.86166	0.13834	0	1	0	0	0	0	1	0.706362	0.757295	0.363622	0.615693	0.00719743	-0.623453	yes	no		yes		yes	1	0	0	428	62	16	0.962672	0.0314342	0.00589391	0.159038	54	0	0	0	1	0	0	1	0	0	0	0	0
2260769|F|0-58|TC	A	1A	477937227	T	C	0.138384	0.861616	-1	-1	0	0	0	0	2	-0.704653	-0.744216	-0.350461	-1.00279	-0.00908629	0.605529	yes	no		no		yes	1	0	0	61	419	15	0.943026	0.0294695	0.0275049	0.134527	54	0	0	0	1	0	0	0	1	0	0	0	0
1118486|F|0-18|GA	A	1A	478261811	G	A	0.814741	0.185259	0	0	0	0	0	0	0	0.27273	0.240713	0.243892	0.534049	-0.00292942	-0.723141	yes					no	0	0	0	400	84	18	0.950884	0.0353635	0.0137525	0.117197	54	0	0	0	1	0	0	0	0	0	0	0	0
4993412|F|0-14|CT	A	1A	478494681	C	T	0.746725	0.253275	0	0	0	0	0	0	0	-0.566326	-0.256263	0.347354	0.218421	0.00620805	-0.21923	no	yes			yes		0	0	0	286	60	112	0.679764	0.220039	0.100196	0.031474	55	0	0	0	1	0	0	0	1	0	0	0	0
1686873|F|0-21|TC	A	1A	480551334	T	C	0.137045	0.862955	-1	-1	0	0	0	0	2	-0.74728	-0.844896	-0.997133	-0.643057	-0.0115303	0.535529	yes	no	no			yes	1	0	0	61	400	6	0.905697	0.0117878	0.0825147	0.102278	54	0	0	0	1	0	0	1	0	0	0	0	0
1077339|F|0-19|AG	A	1A	480826969	A	G	0.867387	0.132613	1	1	0	0	0	0	2	0.725093	0.834533	0.408994	1.1013	0.0102458	-0.594052	yes	no		no		yes	1	0	0	434	60	15	0.97053	0.0294695	0	0.0939307	54	0	0	0	1	0	1	0	0	0	0	0	0
1099971|F|0-31|CT	A	1A	480934170	C	T	0.128684	0.871316	-1	-1	0	0	0	1	3	-0.736678	-0.862077	-0.403159	-0.839769	-0.0136028	0.63466	yes	no		yes		yes	1	0	1	57	435	17	0.966601	0.0333988	0	0.0793974	54	0	0	0	1	0	0	0	0	1	0	0	0
2294249|F|0-62|GA	A	1A	482813532	G	A	0.87931	0.12069	0	1	0	0	0	0	1	0.640021	0.715437	0.400917	0.759158	0.0050051	-0.626919	yes	no				no	1	0	0	331	45	1	0.738703	0.00196464	0.259332	0.0452937	54	0	0	0	1	0	0	0	0	1	0	0	0
33847289|F|0-20|AT	A	1A	482824074	A	T	0.138128	0.861872	0	-1	0	0	0	0	1	-0.655219	-0.665617	-0.944156	-0.628802	-0.00382028	0.561226	yes	no	no			yes	1	0	0	59	376	3	0.854617	0.00589391	0.139489	0.048167	54	0	0	0	1	0	0	0	1	0	0	0	0
994030|F|0-6|TA	A	1A	483025001	T	A	0.662577	0.337423	0	0	0	0	0	0	0	-0.0835137	-0.0373867	-0.737417	-0.299155	-0.0230679	-0.103366	yes		yes		yes		0	0	0	314	155	20	0.921415	0.0392927	0.0392927	0.142332	56	0	0	0	1	0	0	0	0	0	0	0	0
2277220|F|0-46|GA	A	1A	483025050	G	A	0.672925	0.327075	0	0	0	0	0	0	0	-0.119188	-0.0592266	-0.781854	-0.287369	-0.0231077	-0.101361	yes		yes		yes		0	0	0	322	147	37	0.921415	0.0726916	0.00589391	0.134579	56	0	0	0	1	0	0	0	0	0	0	0	0
1057991|F|0-33|AG	A	1A	483633771	A	G	0.743539	0.256461																							246	1	256	0.485265	0.502947	0.0117878	0.111701	56	0	0	0	1	0	0	0	1	0	0	0	0
1110980|F|0-21|AG	A	1A	483674978	A	G	0.161194	0.838806	-1	-1	0	0	0	0	2	-0.68801	-0.758514	-0.35912	-0.523023	-0.00493637	0.438991	yes	no	yes			yes	1	0	0	52	279	4	0.650295	0.00785855	0.341847	0.0386155	54	0	0	0	1	0	0	1	0	0	0	0	0
1020607|F|0-26|CG	A	1A	484300076	C	G	0.482721	0.517279	0	0	0	0	0	0	0	0.0918578	0.101652	-0.505667	0.0919415	-0.0220042	-0.365591							0	0	0	214	230	19	0.872299	0.0373281	0.0903733	0.0978795	56	0	0	0	1	0	0	1	0	0	0	0	0
2259122|F|0-62|AC	A	1A	484300594	A	C	0.625	0.375	0	0	0	0	0	0	0	-0.226617	-0.142084	-0.736991	-0.19993	-0.025978	-0.143238	yes		yes		yes		0	0	0	296	169	43	0.913556	0.0844794	0.00196464	0.0882523	56	0	0	0	1	1	0	0	0	0	0	0	0
1863647|F|0-51|GT	A	1A	485182548	G	T	0.516129	0.483871	0	0	0	0	0	0	0	-0.065112	-0.0751965	0.44652	-0.0917522	0.0290424	0.346737					no		0	0	0	239	223	34	0.907662	0.0667976	0.0255403	0.0775473	56	0	0	0	1	0	0	0	1	0	0	0	0
2298725|F|0-59|CT	A	1A	485221897	C	T	0.528436	0.471564	0	0	0	0	0	0	0	0.182717	0.176435	-0.543263	0.104598	-0.0128287	-0.386627		no				no	0	0	0	211	187	24	0.781925	0.0471513	0.170923	0.0676126	56	0	0	0	1	0	0	0	1	0	0	0	0
994411|F|0-50|GC	A	1A	487471000	G	C	0.541257	0.458743	0	0	0	0	0	0	0	0.239748	0.28439	-0.460291	0.149223	-0.0112074	-0.394315		no				no	0	0	0	257	215	37	0.927308	0.0726916	0	0.0628984	56	0	0	0	1	0	0	0	0	0	0	0	0
1101139|F|0-21|GA	A	1A	487556970	G	A	0.502304	0.497696	0	0	0	0	0	0	0	-0.142473	-0.154278	0.481737	-0.284847	0.00107082	0.297608							0	0	0	211	209	14	0.825147	0.0275049	0.147348	0.0455237	56	0	0	0	1	0	0	0	1	0	0	0	0
1126229|F|0-30|GC	A	1A	489243450	G	C	0.436937	0.563063	0	0	0	0	0	0	0	0.0259407	0.0155465	0.0574862	0.107257	0.00857949	0.0577091					no		0	0	0	183	239	22	0.829077	0.043222	0.127701	0.0803906	57	0	0	0	1	0	0	1	0	0	0	0	0
3029008|F|0-33|GC	A	1A	489600390	G	C	0.231299	0.768701																							1	274	233	0.540275	0.45776	0.00196464	0.0825897	57	0	0	0	1	0	0	0	0	1	0	0	0
1078423|F|0-33|AG	A	1A	490112421	A	G	0.600622	0.399378	0	0	0	0	0	0	0	0.0868354	0.0781992	0.544547	0.219142	0.00486902	-0.0539155		yes	no				0	0	0	270	173	39	0.870334	0.0766208	0.0530452	0.0732141	57	0	0	0	1	0	0	1	0	0	0	0	0
1112507|F|0-7|AG	A	1A	490482991	A	G	0.270833	0.729167	0	0	0	0	0	0	0	-0.158971	-0.162354	-0.247852	-0.648983	-0.00709574	0.320542							0	0	0	8	239	257	0.485265	0.504912	0.00982318	0.0631834	57	0	0	0	1	0	0	0	1	0	0	0	0
4396770|F|0-25|AG	A	1A	490785175	A	G	0.488212	0.511788	0	0	0	0	0	0	0	-0.0508482	-0.0363161	-0.0852748	-0.268283	-0.000602446	0.12579							0	0	0	227	239	43	0.915521	0.0844794	0	0.0655148	57	0	0	0	1	0	0	0	1	0	0	0	0
2261453|F|0-59|CT	A	1A	492023268	C	T	0.455534	0.544466	0	0	0	0	0	0	0	0.162763	0.128037	-0.0666081	0.402336	0.00121796	-0.18339							0	0	0	214	259	33	0.929273	0.064833	0.00589391	0.064671	57	0	0	0	1	0	0	0	1	0	0	0	0
991446|F|0-19|TG	A	1A	492060934	T	G	0.556008	0.443992	0	0	0	0	0	0	0	-0.144836	-0.103461	-0.158522	-0.286584	0.000816169	0.154691							0	0	0	257	202	32	0.901768	0.0628684	0.0353635	0.0566643	57	0	0	0	1	0	0	0	1	0	0	0	0
1005698|F|0-29|TC	A	1A	492785302	T	C	0.492248	0.507752	0	0	0	0	0	0	0	-0.16023	-0.128226	-0.0151973	0.0863257	-0.00479742	-0.115409							0	0	0	185	191	11	0.738703	0.021611	0.239686	0.0403519	57	0	0	0	1	0	0	0	1	0	0	0	0
1200550|F|0-31|TC	A	1A	493216195	T	C	0.897614	0.102386																							400	0	103	0.785855	0.202358	0.0117878	0.005922	58	0	1	0	0	0	0	0	0	0	0	0	0
1092745|F|0-24|TA	A	1A	493280941	T	A	0.889688	0.110312	0	0	0	0	0	0	0	-0.0853606	-0.117522	1.08419	-0.384078	0.0138262	0.436091			yes				0	0	0	370	45	2	0.815324	0.00392927	0.180747	0.0915236	59	0	0	1	0	0	0	0	0	0	1	0	0
3064923|F|0-23|AG	A	1A	493823499	A	G	0.890963	0.109037	0	0	0	0	0	0	0	-0.104972	-0.1561	1.44596	-0.298851	0.0234092	0.602346			yes			no	0	0	0	443	45	21	0.958743	0.0412574	0	0.0936852	59	0	0	1	0	0	0	0	0	0	1	0	0
2277157|F|0-41|TC	A	1A	493935586	T	C	0.640693	0.359307	0	0	0	0	0	0	0	-0.0750283	-0.0579933	-0.179498	-0.32431	-0.0129208	-0.0287033			yes				0	0	0	279	149	34	0.840864	0.0667976	0.0923379	0.0641749	60	0	0	0	1	0	0	0	1	0	0	0	0
1134459|F|0-27|TC	A	1A	493935651	T	C	0.37664	0.62336	0	0	0	0	0	0	0	0.103796	0.061074	-0.0239277	0.47606	0.00725114	-0.104609							0	0	0	138	232	11	0.726916	0.021611	0.251473	0.0463775	60	0	0	0	1	0	0	0	1	0	0	0	0
1105146|F|0-33|GC	A	1A	494150063	G	C	0.879552	0.120448	0	0	1	0	0	0	1	0.0279921	-0.0329586	1.69444	-0.0652339	0.0337208	0.5225			no				0	1	0	312	41	4	0.693517	0.00785855	0.298625	0.0819428	59	0	0	0	1	0	0	0	1	0	0	0	0
1110548|F|0-25|TC	A	1A	494393037	T	C	0.889558	0.110442	0	0	0	0	0	0	0	-0.0850139	-0.101589	1.44701	-0.273111	0.0253505	0.715648			no			no	0	0	0	435	47	16	0.946955	0.0314342	0.021611	0.0824387	59	0	0	0	1	0	0	0	0	0	0	0	0
1007445|F|0-44|TG	A	1A	494799791	T	G	0.698617	0.301383	0	0	0	0	0	0	0	-0.158517	-0.117409	-0.436396	-0.416227	-0.0141468	0.000942872			yes				0	0	0	337	136	33	0.929273	0.064833	0.00589391	0.0715908	60	0	1	0	0	0	0	0	0	0	0	0	0
1152022|F|0-44|TG	A	1A	494799791	T	G	0.744186	0.255814	0	0	0	0	0	0	0	-0.121061	-0.104208	-0.494753	-0.23305	-0.000609831	0.178098							0	0	0	283	94	10	0.740668	0.0196464	0.239686	0.0450941	60	0	1	0	0	0	0	0	0	0	0	0	0
2271780|F|0-33|CA	A	1A	494802351	C	A	0.612583	0.387417	0	0	0	0	0	0	0	0.0662724	0.0400331	0.637669	0.247417	0.00564596	-0.0778072	yes						0	0	0	267	165	21	0.848723	0.0412574	0.11002	0.0651702	60	0	0	0	1	0	0	1	0	0	0	0	0
1003934|F|0-68|TC	A	1A	494821800	T	C	0.28866	0.71134	0	0	0	0	0	0	0	-0.115865	-0.0883953	0.204421	-0.294296	0.00920754	0.33288							0	0	0	127	332	26	0.901768	0.0510806	0.0471513	0.046638	60	0	0	0	1	0	0	0	1	0	0	0	0
993750|F|0-68|CG	A	1A	495181536	C	G	0.716298	0.283702	0	0	0	0	0	0	0	0.0324727	0.0118119	-0.181882	0.289249	-0.0098039	-0.315965							0	0	0	345	130	22	0.933202	0.043222	0.0235756	0.0361338	60	0	0	0	1	0	0	0	1	0	0	0	0
1082934|F|0-6|TC	A	1A	495283626	T	C	0.523385	0.476615	0	0	0	0	0	0	0	-0.0766591	-0.0378296	-0.225091	0.173624	-0.0112716	0.0688478			yes	no			0	0	0	220	199	30	0.823183	0.0589391	0.117878	0.0597757	60	0	0	0	1	0	0	0	0	0	0	0	0
1187451|F|0-41|GA	A	1A	496481015	G	A	0.311321	0.688679	0	0	0	0	0	0	0	-0.105976	-0.0945905	0.677279	-0.623943	-0.0196812	0.0636535							0	0	0	134	314	29	0.880157	0.0569745	0.0628684	0.0333692	57
1228006|F|0-46|CT	A	1A	496648634	C	T	0.734979	0.265021	0	0	0	0	0	0	0	0.0482764	0.0472412	-0.440813	0.659779	0.0127664	-0.15415							0	0	0	331	112	23	0.870334	0.0451866	0.0844794	0.0355838	57	0	0	0	1	0	0	1	0	0	0	0	0
978301|F|0-34|TC	A	1A	497201550	T	C	0.652559	0.347441	0	0	0	0	0	0	0	0.196594	0.170417	0.548285	0.494238	0.0249535	0.16063					no	yes	0	0	0	309	154	45	0.909627	0.0884086	0.00196464	0.0608128	56	0	0	0	1	0	0	0	1	0	0	0	0
1065547|F|0-28|AG	A	1A	497201682	A	G	0.655819	0.344181	0	0	0	0	0	0	0	0.178956	0.156965	0.462573	0.458843	0.0231772	0.135278					no	yes	0	0	0	310	152	45	0.907662	0.0884086	0.00392927	0.0521068	56	0	0	0	1	0	0	0	1	0	0	0	0
1694925|F|0-6|GA	A	1A	497221169	G	A	0.30456	0.69544	0	0	0	0	0	0	0	-0.241043	-0.188206	-0.0161377	-0.26755	-0.0109148	0.0429419							0	0	0	90	210	7	0.589391	0.0137525	0.396857	0.0279626	61	0	0	0	1	0	0	1	0	0	0	0	0
1128194|F|0-68|CG	A	1A	497918920	C	G	0.731405	0.268595	0	0	0	0	0	0	0	-0.0171809	-0.0198953	-0.391595	0.236026	-0.00202971	-0.155446							0	0	0	346	122	16	0.91945	0.0314342	0.0491159	0.0762526	62	0	0	0	1	0	0	0	1	0	0	0	0
1151887|F|0-23|GA	A	1A	497933410	G	A	0.757746	0.242254	0	0	0	0	0	0	0	-0.131262	-0.249653	-0.441956	0.239325	0.00286284	-0.00851617		no					0	0	0	267	84	4	0.689587	0.00785855	0.302554	0.0468965	62	0	0	0	1	0	0	0	1	0	0	0	0
1764948|F|0-61|AG	A	1A	498287359	A	G	0.172764	0.827236	0	0	0	0	0	0	0	0.110214	0.0704436	0.249762	-0.0137455	0.00120828	-0.0685878							0	0	0	76	398	18	0.931238	0.0353635	0.0333988	0.0711016	62	0	0	0	1	0	0	0	1	0	0	0	0
4261203|F|0-51|CT	A	1A	498427043	C	T	0.23301	0.76699	0	0	0	0	0	0	0	0.194147	0.145009	-0.109304	0.201498	-0.00522742	-0.278295							0	0	0	71	236	2	0.603143	0.00392927	0.392927	0.0426234	62	0	0	0	1	0	0	0	1	0	0	0	0
1195301|F|0-64|AG	A	1A	498803361	A	G	0.894531	0.105469	0	0	0	0	0	0	0	-0.581195	-0.361616	-0.155627	-0.517201	-0.0101534	0.266745	no	yes					0	0	0	341	38	5	0.744597	0.00982318	0.24558	0.0506046	62	0	1	0	0	0	0	0	0	0	0	0	0
1204551|F|0-57|CT	A	1A	499840870	C	T	0.831288	0.168712	0	0	0	0	0	0	0	-0.00599548	0.00604222	0.364578	-0.0107968	0.0101997	0.0560992			no			yes	0	0	0	400	76	13	0.935167	0.0255403	0.0392927	0.0683309	62	0	0	0	1	0	0	0	1	0	0	0	0
1230905|F|0-48|GA	A	1A	499864157	G	A	0.837598	0.162402	0	0	0	0	0	0	0	-0.00207501	-0.000458948	0.374806	0.0947729	0.0110813	0.0573112						yes	0	0	0	416	73	19	0.960707	0.0373281	0.00196464	0.0592931	62	0	0	0	1	0	0	0	1	0	0	0	0
1154273|F|0-8|GC	A	1A	499864420	G	C	0.836978	0.163022	0	0	0	0	0	0	0	0.0642448	0.053673	0.555524	0.0888564	0.00732296	0.00043127						yes	0	0	0	413	74	16	0.956778	0.0314342	0.0117878	0.0486756	62	0	0	0	1	0	0	0	1	0	0	0	0
1075484|F|0-7|GC	A	1A	499864432	G	C	0.832985	0.167015	0	0	0	0	0	0	0	0.00506262	-0.00614009	0.507167	-0.00339368	0.00655381	0.0661924	yes		no				0	0	0	395	76	8	0.925344	0.0157171	0.0589391	0.0383353	62	0	0	0	1	0	0	0	1	0	0	0	0
1090990|F|0-13|GA	A	1A	500074551	G	A	0.877953	0.122047	0	0	0	0	0	0	0	0.0312661	0.0658666	0.207585	0.368941	0.00885266	-0.271007	yes						0	0	0	439	55	14	0.97053	0.0275049	0.00196464	0.0298243	62	0	0	0	1	0	0	0	1	0	0	0	0
1082662|F|0-26|GA	A	1A	500559882	G	A	0.63556	0.36444																							138	0	371	0.27112	0.72888	0	0.00358285	63	0	0	0	1	0	0	0	0	0	0	0	0
1218247|F|0-18|CG	A	1A	500842256	C	G	0.895257	0.104743	-1	0	0	0	0	0	1	-0.688926	-0.406441	0.286941	-0.710389	-0.0173151	0.229569	no	yes					1	0	0	448	48	10	0.97446	0.0196464	0.00589391	0.0548384	64	0	0	0	1	0	0	0	0	1	0	0	0
1053011|F|0-53|CT	A	1A	500980841	C	T	0.808151	0.191849	0	0	0	0	0	0	0	-0.106236	-0.073775	0.376763	-0.17631	-0.00650012	-0.00895022			no				0	0	0	396	86	21	0.946955	0.0412574	0.0117878	0.0389555	62	0	0	0	1	0	0	0	1	0	0	0	0
1102766|F|0-22|CT	A	1A	501038368	C	T	0.22888	0.77112																							1	277	231	0.546169	0.453831	0	0.0631131	56	0	0	0	1	0	0	0	0	1	0	0	0
1091864|F|0-24|GA	A	1A	502682678	G	A	0.460638	0.539362	0	0	0	0	0	0	0	0.14264	0.104834	-0.415573	-0.0535823	-0.0197482	-0.31905							0	0	0	197	234	39	0.846758	0.0766208	0.0766208	0.0826414	56	0	0	0	1	0	0	1	0	0	0	0	0
1137109|F|0-28|CG	A	1A	502806029	C	G	0.687747	0.312253																							193	3	310	0.385069	0.609037	0.00589391	0.00907441	65	0	1	0	0	0	0	0	0	0	0	0	0
4009979|F|0-6|AG	A	1A	503381246	A	G	0.835341	0.164659																							335	1	162	0.660118	0.318271	0.021611	0.00614537	65
1127574|F|0-62|AC	A	1A	503381311	A	C	0.564159	0.435841	0	0	0	0	0	0	0	0.106995	0.0905881	0.62513	0.481655	0.0149418	0.129885			yes		no		0	0	0	245	187	20	0.848723	0.0392927	0.111984	0.0737579	56	0	0	0	1	0	0	0	0	1	0	0	0
14925014|F|0-6|AG	A	1A	504091240	A	G	0.764381	0.235619	0	0	0	0	0	0	0	-0.394402	-0.437681	0.942586	-1.41184	0.00211443	0.391797	no	no	no	no		no	0	0	0	338	99	15	0.858546	0.0294695	0.111984	0.120016	64	0	0	0	1	0	0	0	1	0	0	0	0
1093080|F|0-36|GC	A	1A	504420080	G	C	0.204248	0.795752	0	0	0	0	0	0	0	0.65983	0.486332	-0.226191	0.443507	0.0203147	-0.129373	no	yes					0	0	0	57	238	11	0.579568	0.021611	0.398821	0.0502109	66	0	0	0	1	0	0	0	1	0	0	0	0
1102497|F|0-8|GT	A	1A	504574212	G	T	0.217391	0.782609																							1	287	218	0.565815	0.428291	0.00589391	0.0213376	67	0	0	0	1	0	0	0	0	0	0	0	0
2254132|F|0-33|AG	A	1A	504610880	A	G	0.662402	0.337598	0	0	0	0	0	0	0	0.0948251	0.100924	-0.0236925	0.629815	0.0267625	-0.10582				yes	yes	yes	0	0	0	323	158	27	0.94499	0.0530452	0.00196464	0.0698366	57	0	0	0	1	0	0	0	0	0	0	0	0
1113141|F|0-53|TC	A	1A	504631767	T	C	0.416274	0.583726	0	0	0	0	0	0	0	0.129124	0.07389	0.2934	-0.318851	-0.00158512	0.00367829					no		0	0	0	169	240	15	0.803536	0.0294695	0.166994	0.0507992	57	0	0	0	1	0	0	0	0	1	0	0	0
3942503|F|0-29|TG	A	1A	504635188	T	G	0.372299	0.627701	0	0	0	0	0	0	0	-0.153623	-0.147211	-0.161642	0.405382	0.0212976	0.0488291							0	0	0	71	201	237	0.534381	0.465619	0	0.046982	57	0	0	0	1	0	0	1	0	0	0	0	0
4910211|F|0-37|GT	A	1A	504703030	G	T	0.560158	0.439842	0	0	0	0	0	0	0	-0.0689633	-0.0703021	0.197279	0.333235	0.0165295	0.0140258							0	0	0	263	202	42	0.913556	0.0825147	0.00392927	0.0560888	57	0	0	1	0	0	0	0	0	0	1	0	0
1237077|F|0-31|CG	A	1A	504977501	C	G	0.423567	0.576433	0	0	0	0	0	0	0	0.0303427	0.011081	-0.216075	-0.722615	-0.0216403	-0.0327509				no	no		0	0	0	188	260	23	0.880157	0.0451866	0.0746562	0.0393697	57	0	0	0	1	0	0	0	1	0	0	0	0
3027757|F|0-11|CG	A	1A	506259906	C	G	0.732283	0.267717																							236	0	272	0.463654	0.534381	0.00196464	0.0256697	67	0	0	0	1	0	0	0	1	0	0	0	0
1210847|F|0-41|CT	A	1A	506275083	C	T	0.403704	0.596296	0	0	0	0	0	0	0	-0.201771	-0.15268	0.679587	0.310921	0.0304165	0.0769349			yes		yes	no	0	0	0	154	232	19	0.75835	0.0373281	0.204322	0.126337	68	0	0	0	1	0	0	0	1	0	0	0	0
5582449|F|0-32|TC	A	1A	506480689	T	C	0.889676	0.110324	0	0	0	0	0	0	0	-0.132359	-0.122771	1.17122	-0.0912484	0.0250457	0.453773			yes				0	0	0	434	49	11	0.948919	0.021611	0.0294695	0.112269	59	0	0	0	1	0	0	0	0	1	0	0	0
4909580|F|0-7|AG	A	1A	506493136	A	G	0.115385	0.884615	0	0	0	0	0	0	0	0.125254	0.120591	-0.950447	0.107132	-0.023506	-0.427552			no				0	0	0	51	421	9	0.927308	0.0176817	0.0550098	0.100348	59	0	0	0	1	0	0	0	0	1	0	0	0
1021978|F|0-38|CA	A	1A	506493167	C	A	0.648515	0.351485	0	0	0	0	0	0	0	0.593943	0.381575	-0.603166	0.59278	0.00552236	-0.464166	no	yes		yes			0	0	0	158	8	339	0.32613	0.666012	0.00785855	0.143034	64	0	0	0	1	0	0	0	0	1	0	0	0
1094315|F|0-45|AC	A	1A	506671630	A	C	0.148915	0.851085	0	0	0	0	0	0	0	0.145049	0.330837	0.132706	1.37523	0.0181401	-0.0571209		no		no			0	0	0	64	420	23	0.950884	0.0451866	0.00392927	0.0929323	64	0	0	0	1	0	0	0	1	0	0	0	0
1089363|F|0-41|CG	A	1A	507555921	C	G	0.244835	0.755165	0	0	0	0	0	0	0	0.685193	0.441074	-1.15415	1.08153	0.0987428	-0.53015	no	yes		yes	no	yes	0	0	0	23	270	191	0.575639	0.375246	0.0491159	0.184366	66	0	0	1	0	0	0	0	0	0	1	0	0
1140319|F|0-40|TC	A	1A	507745787	T	C	0.156836	0.843164	0	0	0	0	0	0	0	0.0788939	0.0781471	-1.58225	0.295771	-0.0214817	-0.545491			yes			no	0	0	0	52	308	13	0.707269	0.0255403	0.267191	0.12423	59	0	0	0	1	0	0	0	1	0	0	0	0
1091555|F|0-22|AG	A	1A	507879741	A	G	0.294989	0.705011	0	0	0	0	0	0	0	0.48512	0.303806	-0.208303	0.558235	0.0195394	-0.212985	no	yes		yes			0	0	0	121	301	17	0.829077	0.0333988	0.137525	0.150713	66	0	0	0	1	0	0	0	1	0	0	0	0
3064926|F|0-17|TG	A	1A	507936949	T	G	0.125566	0.874434	0	0	0	0	0	0	0	0.564855	0.500567	0.0889377	0.846276	0.0265756	-0.286789	yes	yes					0	0	0	49	380	13	0.842829	0.0255403	0.131631	0.0873347	66	0	0	0	1	0	0	0	1	0	0	0	0
1129657|F|0-7|GT	A	1A	507956069	G	T	0.894033	0.105967	0	0	0	0	0	0	0	-0.394723	-0.480103	0.298024	-0.688169	-0.0253953	0.238195	no	no					0	0	0	432	49	5	0.94499	0.00982318	0.0451866	0.0733987	66	0	0	0	1	0	0	1	0	0	0	0	0
2280040|F|0-40|AT	A	1A	508047046	A	T	0.748447	0.251553	0	0	0	0	0	0	0	-0.274396	-0.326134	0.608439	-0.312567	-0.0012992	0.262939	no	no					0	0	0	355	115	13	0.923379	0.0255403	0.0510806	0.106667	59	0	0	0	1	0	0	0	1	0	0	0	0
3959168|F|0-15|GC	A	1A	508105147	G	C	0.890782	0.109218	0	0	0	0	0	0	0	-0.459775	-0.582647	0.340135	-0.569691	-0.0175447	0.296162	yes	no					0	0	0	436	46	17	0.946955	0.0333988	0.0196464	0.0612085	66	0	0	0	1	0	0	0	1	0	0	0	0
1253650|F|0-16|AG	A	1A	508105175	A	G	0.169753	0.830247	0	0	0	0	0	0	0	0.411186	0.401498	-0.26988	0.286522	0.0120274	-0.252099	no	yes					0	0	0	51	265	8	0.620825	0.0157171	0.363458	0.0524123	66	0	0	0	1	0	0	0	1	0	0	0	0
5324344|F|0-32|TC	A	1A	508105191	T	C	0.204412	0.795588	0	0	0	0	0	0	0	0.307223	0.356223	-0.943527	0.00278484	-0.0237473	-0.435362		no	no				0	0	0	67	268	5	0.658153	0.00982318	0.332024	0.0861932	59	0	0	0	1	0	0	0	1	0	0	0	0
5970712|F|0-60|GA	A	1A	508184079	G	A	0.68896	0.31104	0	0	0	0	0	0	0	0.0703012	0.0493978	-0.82978	-0.295778	-0.0102772	-0.282747			no		no		0	0	0	312	134	25	0.876228	0.0491159	0.0746562	0.168808	68	0	0	0	1	0	0	0	1	0	0	0	0
1216960|F|0-17|GA	A	1A	508184675	G	A	0.852183	0.147817	0	0	0	0	0	0	0	-0.255321	-0.194847	0.882396	-0.0354466	0.0158319	0.311505			no				0	0	0	419	64	21	0.948919	0.0412574	0.00982318	0.0859293	59	0	0	0	1	0	0	0	1	0	0	0	0
1124509|F|0-33|CT	A	1A	508202200	C	T	0.881707	0.118293	0	0	0	0	0	0	0	-0.33595	-0.363818	0.441604	-0.34292	-0.0232334	0.129883	yes	yes				yes	0	0	0	358	45	7	0.791749	0.0137525	0.194499	0.0469545	66	0	0	0	1	0	0	1	0	0	0	0	0
1119832|F|0-44|AC	A	1A	508571601	A	C	0.301193	0.698807	0	0	0	0	0	0	0	0.163814	0.333003	-0.635324	0.299923	-0.000671773	-0.285437		no	no	yes			0	0	0	135	335	33	0.923379	0.064833	0.0117878	0.207381	64	0	0	0	1	0	0	0	1	0	0	0	0
1089822|F|0-15|GA	A	1A	508571657	G	A	0.299213	0.700787	0	0	0	0	0	0	0	0.205299	0.164694	-0.581526	0.338667	0.00134928	-0.301515		yes	no	yes			0	0	0	133	337	38	0.923379	0.0746562	0.00196464	0.195205	64	0	0	0	1	0	0	0	1	0	0	0	0
1036982|F|0-55|GC	A	1A	508720387	G	C	0.707392	0.292608	0	0	0	0	0	0	0	-0.214475	-0.169812	0.537041	-0.39819	0.000586165	0.33882		yes	no	yes			0	0	0	336	134	17	0.923379	0.0333988	0.043222	0.17175	64	0	0	0	1	0	0	1	0	0	0	0	0
1233459|F|0-40|TG	A	1A	508932266	T	G	0.691142	0.308858	0	0	0	0	0	0	0	0.0392308	0.135614	-0.125696	-0.344825	-0.0163025	-0.229655		no			no		0	0	0	290	126	13	0.817289	0.0255403	0.157171	0.0345325	67	0	0	0	1	0	0	0	0	0	0	0	0
1228810|F|0-29|CG	A	1A	509012997	C	G	0.33853	0.66147	0	0	0	0	0	0	0	0.250712	0.205784	-0.502848	0.37736	0.00545587	-0.288065		yes	no	yes			0	0	0	141	286	22	0.8389	0.043222	0.117878	0.191217	64	0	0	1	0	0	0	0	0	0	1	0	0
1164553|F|0-50|GC	A	1A	509013073	G	C	0.80414	0.19586	0	0	0	0	0	0	0	-0.183163	-0.443859	0.568254	-0.697069	0.00486561	0.478168		no					0	0	0	249	58	7	0.603143	0.0137525	0.383104	0.0745984	64	0	1	0	0	0	0	0	0	0	0	0	0
1127582|F|0-8|GC	A	1A	509850950	G	C	0.407865	0.592135	0	0	0	0	0	0	0	0.238401	0.216808	-0.328643	0.438301	0.0116967	-0.258565		yes	no	yes			0	0	0	168	250	27	0.821218	0.0530452	0.125737	0.176299	64	0	0	0	1	0	0	0	0	0	0	0	0
2362198|F|0-37|CT	A	1A	510281396	C	T	0.39662	0.60338	0	0	0	0	0	0	0	0.262343	0.213882	-0.474849	1.41695	0.0117146	-0.266628		yes		no		no	0	0	0	183	287	33	0.923379	0.064833	0.0117878	0.18225	64	0	0	1	0	0	0	0	0	0	1	0	0
1284382|F|0-41|GT	A	1A	510453976	G	T	0.570806	0.429194	0	0	0	0	0	0	0	-0.0950661	-0.0878699	0.540451	-0.0785572	0.00706401	0.120791							0	0	0	175	110	174	0.559921	0.341847	0.0982318	0.0583566	64	0	0	0	1	0	0	0	0	0	0	0	0
1167563|F|0-64|AT	A	1A	510829982	A	T	0.777996	0.222004																							283	0	226	0.555992	0.444008	0	0.0329474	67	0	1	0	0	0	0	0	0	0	0	0	0
1252111|F|0-48|GA	A	1A	510830701	G	A	0.391667	0.608333	0	0	0	0	0	0	0	0.245348	0.195974	-0.313073	1.15275	0.00973272	-0.226021		yes		no		no	0	0	0	176	280	24	0.895874	0.0471513	0.0569745	0.156009	64	0	0	0	1	0	0	0	0	1	0	0	0
3947627|F|0-33|AG	A	1A	510849238	A	G	0.587945	0.412055	0	0	0	0	0	0	0	-0.289799	-0.236651	0.586627	-0.540008	-0.0174992	0.223927		yes		yes		yes	0	0	0	277	188	41	0.913556	0.0805501	0.00589391	0.148793	64	0	0	0	1	0	0	0	1	0	0	0	0
4910833|F|0-62|CG	A	1A	511009810	C	G	0.591089	0.408911	0	0	0	0	0	0	0	-0.35458	-0.244694	0.561089	-0.546058	-0.0140313	0.296437	no	yes		yes		yes	0	0	0	283	191	31	0.931238	0.0609037	0.00785855	0.122125	64	0	1	0	0	0	0	0	0	0	0	0	0
4911092|F|0-34|GC	A	1A	511410465	G	C	0.557087	0.442913	0	0	0	0	0	0	0	0.126602	0.134469	-0.365514	-0.178833	-0.02855	-0.308149		yes					0	0	0	266	208	34	0.931238	0.0667976	0.00196464	0.0246965	67	0	1	0	0	0	0	0	0	0	0	0	0
1126931|F|0-64|GC	A	1A	511415500	G	C	0.308463	0.691537	0	0	0	0	0	0	0	0.354038	0.279689	-0.126377	1.51502	0.0611197	-0.143793		yes		no	no	yes	0	0	0	126	298	25	0.833006	0.0491159	0.117878	0.117133	66	0	0	0	1	0	0	1	0	0	0	0	0
1233752|F|0-67|AG	A	1A	511486233	A	G	0.788793	0.211207	0	0	0	0	0	0	0	-0.209472	-0.36562	0.0917989	-0.675371	-0.0280418	0.140153		no					0	0	0	360	92	12	0.888016	0.0235756	0.0884086	0.0627942	66	0	0	0	1	0	0	1	0	0	0	0	0
1233752|F|0-17|AG	A	1A	511486283	A	G	0.298228	0.701772	0	0	0	0	0	0	0	0.406196	0.274769	-0.0539251	1.2679	0.0270997	-0.137291	no	yes		no			0	0	0	136	341	31	0.937132	0.0609037	0.00196464	0.0719776	66	0	0	0	1	0	0	1	0	0	0	0	0
9725048|F|0-10|CG	A	1A	511502247	C	G	0.567061	0.432939	0	0	0	0	0	0	0	0.179287	0.180751	-0.322911	-0.118055	-0.0257153	-0.30141		yes					0	0	0	273	205	29	0.939096	0.0569745	0.00392927	0.00465961	67	0	1	0	0	0	0	0	0	0	0	0	0
2259055|F|0-60|CT	A	1A	511633074	C	T	0.200393	0.799607	0	0	0	0	0	0	0	0.455317	0.224689	0.000403105	0.422265	0.0200291	-0.028286	no	yes					0	0	0	92	397	20	0.960707	0.0392927	0	0.0550042	64	0	0	0	1	0	0	1	0	0	0	0	0
2263444|F|0-36|AG	A	1A	512491739	A	G	0.585498	0.414502	0	0	0	0	0	0	0	-0.151425	-0.155757	-0.530776	-0.430074	-0.0205275	-0.118983			yes	yes	no		0	0	0	253	174	35	0.8389	0.0687623	0.0923379	0.174454	68	0	0	0	1	0	0	0	1	0	0	0	0
2263444|F|0-44|GC	A	1A	512491747	G	C	0.849254	0.150746	0	0	0	0	0	0	0	-0.431828	-0.440462	-0.146352	-0.922523	-0.0395027	0.192665		no					0	0	0	281	47	7	0.644401	0.0137525	0.341847	0.0445843	66	0	0	0	1	0	0	0	1	0	0	0	0
1211261|F|0-25|TC	A	1A	513209096	T	C	0.43287	0.56713	0	0	0	0	0	0	0	0.173118	0.127397	0.325363	0.274858	0.0149536	0.0423093			yes	no	no		0	0	0	181	239	12	0.825147	0.0235756	0.151277	0.0979228	68	0	0	0	1	0	0	0	1	0	0	0	0
5325095|F|0-7|GA	A	1A	513747714	G	A	0.420118	0.579882	0	0	0	0	0	0	0	0.0147885	0.0903611	-0.600336	-0.0656999	-0.018274	-0.474159	yes					no	0	0	0	106	160	72	0.522593	0.141454	0.335953	0.00644461	12	0	0	0	1	0	0	0	1	0	0	0	0
5323867|F|0-57|CT	A	1A	513896167	C	T	0.10766	0.89234	0	0	0	0	0	0	0	0.559675	0.571967	0.0258053	1.39454	0.0364373	-0.0782548	no	yes		no		no	0	0	0	48	427	8	0.933202	0.0157171	0.0510806	0.0283801	66	0	0	0	1	0	0	1	0	0	0	0	0
5324582|F|0-10|AG	A	1A	514096075	A	G	0.300654	0.699346	0	0	0	0	0	0	0	-0.211671	-0.175852	-0.769894	-0.28343	-0.00272593	0.0219108	yes						0	0	0	126	309	24	0.854617	0.0471513	0.0982318	0.104169	59	0	0	0	1	0	0	0	1	0	0	0	0
1114536|F|0-51|GA	A	1A	514115849	G	A	0.699085	0.300915	0	0	0	0	0	0	0	0.126104	0.104056	0.748156	0.156812	0.00333357	0.0445294	yes		no				0	0	0	293	119	25	0.80943	0.0491159	0.141454	0.0852085	59	0	0	0	1	0	0	0	1	0	0	0	0
1114536|F|0-10|GC	A	1A	514115890	G	C	0.851351	0.148649	0	0	0	0	0	0	0	-0.333363	-0.425959	0.321943	-1.00405	-0.0328094	0.266622	no	yes					0	0	0	312	52	6	0.715128	0.0117878	0.273084	0.0237005	66	0	0	0	1	0	0	0	1	0	0	0	0
4993889|F|0-14|GA	A	1A	514203022	G	A	0.699387	0.300613	0	0	0	0	0	0	0	0.217504	0.191247	0.931624	0.498382	0.0120881	0.0114644	yes		no				0	0	0	222	92	12	0.616896	0.0235756	0.359528	0.0564912	59	0	0	0	1	0	0	0	1	0	0	0	0
1149978|F|0-14|TC	A	1A	514667179	T	C	0.339796	0.660204	0	0	0	0	0	0	0	0.170205	0.170816	0.574251	0.297998	0.0386845	0.240566				yes	no		0	0	0	153	310	27	0.909627	0.0530452	0.0373281	0.153324	68	0	0	0	1	0	0	0	1	0	0	0	0
1063580|F|0-46|GA	A	1A	515578018	G	A	0.88641	0.11359																							381	0	112	0.748527	0.220039	0.0314342	0.00833886	69	0	0	0	1	0	0	0	1	0	0	0	0
1008220|F|0-29|AC	A	1A	515759602	A	C	0.311816	0.688184	0	0	0	0	0	0	0	0.0702043	0.0673395	0.618115	0.250774	0.0169686	0.380733			yes		no	no	0	0	0	131	303	23	0.852652	0.0451866	0.102161	0.120907	68	0	0	0	1	0	0	0	1	0	0	0	0
998133|F|0-39|GT	A	1A	515899480	G	T	0.444112	0.555888	0	0	0	0	0	0	0	0.267553	0.293479	0.496776	0.498883	0.0463713	0.274164		no		no	no	no	0	0	0	206	262	33	0.91945	0.064833	0.0157171	0.12646	68	0	0	0	1	0	0	0	1	0	0	0	0
1150036|F|0-9|TC	A	1A	515960876	T	C	0.607692	0.392308	0	0	0	0	0	0	0	-0.229718	-0.300679	-0.485451	-0.374667	-0.0455995	-0.0989332	no	no			no	no	0	0	0	268	170	17	0.860511	0.0333988	0.10609	0.0987216	68	0	0	0	1	0	0	0	1	0	0	0	0
12774893|F|0-20|GC	A	1A	516040850	G	C	0.114929	0.885071	0	0	0	0	0	0	0	0.0970688	0.0614513	-0.201821	0.163306	0.0277696	0.0303174							0	0	0	46	371	5	0.819253	0.00982318	0.170923	0.0392117	70	0	0	1	0	0	0	0	0	0	1	0	0
990916|F|0-17|GA	A	1A	516079885	G	A	0.87963	0.12037	0	0	0	0	0	0	0	-0.404423	-0.51106	-0.908888	-0.286474	-0.0308132	-0.361575	no	no					0	0	0	283	37	4	0.628684	0.00785855	0.363458	0.0426632	68	0	0	0	1	0	0	0	1	0	0	0	0
990916|F|0-11|CG	A	1A	516079891	C	G	0.55071	0.44929	0	0	0	0	-1	0	1	-0.256234	-0.337991	-0.547034	-0.275519	-0.0454209	-0.293141	no	no			no	no	0	0	1	256	206	31	0.907662	0.0609037	0.0314342	0.10027	68	0	0	0	1	0	0	0	1	0	0	0	0
1008686|F|0-14|CA	A	1A	516150977	C	A	0.525907	0.474093	0	0	0	0	0	0	0	-0.171872	-0.139239	-0.798853	-0.168441	-0.0204295	-0.158147			no		yes	no	0	0	0	201	181	4	0.750491	0.00785855	0.24165	0.0724847	68	0	0	0	1	0	0	0	1	0	0	0	0
2280153|F|0-24|CT	A	1A	516559204	C	T	0.768041	0.231959	0	0	0	0	0	0	0	-0.379158	-0.328953	0.124621	-1.48901	-0.0689714	0.162784		yes		no	no		0	0	0	368	108	9	0.935167	0.0176817	0.0471513	0.0271783	70	0	0	1	0	0	0	0	0	0	1	0	0
1026215|F|0-12|AT	A	1A	516584271	A	T	0.376556	0.623444	0	0	0	0	0	0	0	0.145035	0.128847	0.171273	0.499296	0.0377943	0.142462				yes	no		0	0	0	168	287	27	0.89391	0.0530452	0.0530452	0.0757768	68	0	0	0	1	0	0	0	0	0	0	0	0
1204603|F|0-6|CT	A	1A	516644860	C	T	0.47561	0.52439	0	0	0	0	1	0	1	0.175729	0.123885	0.903677	0.453995	0.0556111	0.387502			no	no	no	no	0	0	1	150	166	12	0.620825	0.0235756	0.355599	0.0707802	68	0	0	0	1	0	0	0	1	0	0	0	0
7911579|F|0-46|CG	A	1A	516781091	C	G	0.730519	0.269481	0	0	0	0	0	0	0	0.380589	0.264721	-1.47915	0.787148	0.0414182	0.508022			yes	yes	yes	no	0	0	0	197	55	56	0.495088	0.11002	0.394892	0.0222136	71	0	1	0	0	0	0	0	0	0	0	0	0
1224874|F|0-27|TC	A	1A	517489486	T	C	0.895616	0.104384	0	0	0	0	0	0	0	-0.234977	-0.125421	0.534748	-0.122469	-0.0171246	0.111728							0	0	0	424	45	10	0.921415	0.0196464	0.0589391	0.0212354	70	0	0	0	1	0	0	0	0	0	0	0	0
4993586|F|0-22|TC	A	1A	518973845	T	C	0.895464	0.104536																							401	0	106	0.787819	0.208251	0.00392927	0.00188132	72	0	1	0	0	0	0	0	0	0	0	0	0
1215574|F|0-16|CT	A	1A	519467477	C	T	0.306483	0.693517																							1	198	310	0.390963	0.609037	0	0.00302956	55	0	0	0	1	0	0	0	1	0	0	0	0
5050436|F|0-32|TC	A	1A	519892959	T	C	0.592702	0.407298	0	0	0	0	0	0	0	-0.300421	-0.294468	-1.03878	-0.371872	-0.0315685	-0.281882	no	yes	yes	no	yes	no	0	0	0	278	184	45	0.907662	0.0884086	0.00392927	0.0731302	68
2265694|F|0-8|AG	A	1A	520354072	A	G	0.397655	0.602345	0	0	0	0	0	0	0	0.247559	0.309841	0.705848	0.359104	0.0336622	0.335395		no	yes	no	yes	no	0	0	0	169	265	35	0.852652	0.0687623	0.0785855	0.0563002	68	0	0	0	1	0	0	0	0	1	0	0	0
1094524|F|0-23|AG	A	1A	520433436	A	G	0.580128	0.419872	0	0	0	0	0	0	0	0.158208	0.170901	0.864028	0.138938	0.055679	0.394681			yes		no	no	0	0	0	175	125	12	0.589391	0.0235756	0.387033	0.0307686	68	0	0	0	1	0	0	0	1	0	0	0	0
1133668|F|0-68|GA	A	1A	520790468	G	A	0.852459	0.147541	0	0	0	0	0	0	0	-0.266825	-0.233556	-0.128221	0.0077074	-0.0263626	-0.184133		yes				yes	0	0	0	361	60	6	0.827112	0.0117878	0.1611	0.00912827	70	0	0	0	1	0	0	0	0	1	0	0	0
1161848|F|0-28|CT	A	1A	530604162	C	T	0.837702	0.162298	0	1	0	0	1	0	2	0.886812	0.72812	-0.549839	1.48369	0.0640436	-0.234377	no	yes		yes	yes	yes	1	0	1	342	7	147	0.685658	0.288802	0.0255403	0.00605385	73	0	0	0	1	0	0	0	0	0	0	0	0
3954424|F|0-42|GC	A	1A	530870385	G	C	0.816206	0.183794																							320	0	186	0.628684	0.365422	0.00589391	0.00579898	65	0	0	0	1	0	0	0	1	0	0	0	0
1159088|F|0-65|TC	A	1A	531680865	T	C	0.759124	0.240876	0	0	0	0	0	0	0	-0.202462	-0.187097	0.489502	-0.0956821	0.00883098	0.219209	yes		yes				0	0	0	305	92	14	0.779961	0.0275049	0.192534	0.0400639	74	0	0	0	1	0	0	1	0	0	0	0	0
1159088|F|0-55|TC	A	1A	531680875	T	C	0.896893	0.103107	0	0	0	0	0	0	0	-0.439487	-0.412656	-1.15102	-0.633527	-0.0383726	-0.153346		yes					0	0	0	316	35	3	0.689587	0.00589391	0.304519	0.023468	75	0	0	0	1	0	0	1	0	0	0	0	0
1201588|F|0-43|GA	A	1A	531680970	G	A	0.805051	0.194949	0	0	0	0	0	0	0	-0.198443	-0.173307	0.680701	-0.00940167	0.0139171	0.197565			yes				0	0	0	389	87	19	0.935167	0.0373281	0.0275049	0.0339327	74	0	0	0	1	0	0	1	0	0	0	0	0
1721455|F|0-12|AG	A	1A	531878242	A	G	0.139	0.861	0	0	0	0	0	0	0	0.0477093	0.106481	-1.26126	0.307627	-0.0165361	-0.459978			yes				0	0	0	62	423	15	0.952849	0.0294695	0.0176817	0.0520524	75	0	1	0	0	0	0	0	0	0	0	0	0
1054902|F|0-8|CG	A	1A	531926715	C	G	0.818471	0.181529	0	0	0	0	0	0	0	-0.439243	-0.35991	-0.869309	0.209338	-0.0261356	-0.445934	yes	yes				yes	0	0	0	378	78	15	0.895874	0.0294695	0.0746562	0.00669709	70	0	0	0	1	0	0	0	1	0	0	0	0
1305939|F|0-32|CT	A	1A	532263105	C	T	0.133249	0.866751	0	0	0	0	0	0	0	0.11406	0.179714	-1.05768	0.38781	0.0181131	-0.282848			yes		no		0	0	0	51	340	3	0.768173	0.00589391	0.225933	0.0337041	75	0	0	0	1	0	0	0	0	0	0	0	0
1090544|F|0-56|TC	A	1A	532487814	T	C	0.828542	0.171458	0	0	0	0	0	0	0	-0.265459	-0.371705	0.431717	-0.462605	2.77916e-05	0.325704		no					0	0	0	394	74	19	0.91945	0.0373281	0.043222	0.0346474	75	0	0	0	1	0	0	0	1	0	0	0	0
989937|F|0-10|CA	A	1A	532766637	C	A	0.698819	0.301181																							206	4	298	0.412574	0.585462	0.00196464	0.00616403	76	0	0	1	0	0	0	0	0	0	1	0	0
4439507|F|0-58|TC	A	1A	532773240	T	C	0.616896	0.383104	0	0	0	0	0	0	0	-0.0902547	-0.0931592	-0.696865	-0.204371	-0.0197535	-0.241972			no				0	0	0	289	170	50	0.901768	0.0982318	0	0.035565	71	0	0	1	0	0	0	0	0	0	1	0	0
3533365|F|0-50|GA	A	1A	532773248	G	A	0.339461	0.660539	0	0	1	0	0	0	1	0.33717	0.50884	1.73823	0.217341	0.0389787	0.574006		no	yes		no	no	0	1	0	72	203	133	0.540275	0.261297	0.198428	0.00992821	76	0	0	1	0	0	0	0	0	0	1	0	0
1667980|F|0-9|GT	A	1A	532773289	G	T	0.183862	0.816138	0	0	0	0	0	0	0	-0.0431123	0.0096573	0.257345	-0.0336038	0.0192675	0.452357							0	0	0	39	278	61	0.62279	0.119843	0.257367	0.022492	69	0	1	0	0	0	0	0	0	0	0	0	0
4990483|F|0-19|TC	A	1A	532786462	T	C	0.62247	0.37753	0	0	0	0	0	0	0	-0.0735818	-0.074615	-0.529737	-0.278517	-0.0246895	-0.216043			no		no		0	0	0	291	170	33	0.905697	0.064833	0.0294695	0.018343	71	0	0	0	1	0	0	0	1	0	0	0	0
1012827|F|0-63|CG	A	1A	532918577	C	G	0.437992	0.562008	0	0	0	0	0	0	0	0.0664037	0.0515575	-0.197585	0.232509	0.00811946	0.00622483							0	0	0	200	263	45	0.909627	0.0884086	0.00196464	0.0371294	71	0	0	0	1	0	0	0	0	1	0	0	0
4910090|F|0-8|TC	A	1A	533219263	T	C	0.776455	0.223545	0	0	0	0	0	0	0	-0.0910577	-0.0725654	0.324845	0.188964	0.0219766	0.205931		yes					0	0	0	287	78	13	0.717092	0.0255403	0.257367	0.0540197	77	0	0	0	1	0	0	0	1	0	0	0	0
4989129|F|0-29|GA	A	1A	533285314	G	A	0.399171	0.600829	0	0	0	0	0	0	0	0.626445	0.563731	0.484286	0.759968	0.0142771	-0.242643	yes	yes	no	yes	yes	no	0	0	0	135	208	19	0.67387	0.0373281	0.288802	0.00332605	78	0	0	0	1	0	0	0	1	0	0	0	0
1135299|F|0-56|TC	A	1A	533459263	T	C	0.182515	0.817485	0	0	0	0	0	0	0	0.0270999	0.0128318	-1.24724	-0.110851	-0.0330948	-0.423844							0	0	0	58	265	3	0.634578	0.00589391	0.359528	0.0479518	74	0	0	0	1	0	0	0	0	0	0	0	0
3022704|F|0-7|AG	A	1A	533670346	A	G	0.821146	0.178854	0	0	0	0	0	0	0	-0.0446086	-0.0565192	0.0961928	-0.232134	-0.00708185	0.0812952							0	0	0	400	75	31	0.933202	0.0609037	0.00589391	0.0532832	77	0	0	1	0	0	0	0	0	0	1	0	0
4911019|F|0-14|TA	A	1A	533757468	T	A	0.839	0.161	0	0	0	0	0	0	0	0.41111	0.458584	-0.118778	0.604749	0.0373441	0.0835267	no	no	no		yes	yes	0	0	0	411	72	17	0.948919	0.0333988	0.0176817	0.0234671	79	0	0	0	1	0	0	1	0	0	0	0	0
1279776|F|0-5|CT	A	1A	533902931	C	T	0.333333	0.666667	0	0	0	0	0	0	0	-0.0183519	0.00279006	-0.576807	0.0990972	-0.0102968	-0.264579			no				0	0	0	134	277	18	0.807466	0.0353635	0.157171	0.0828808	77	0	0	0	1	0	0	0	0	0	0	0	0
1004030|F|0-18|GA	A	1A	534055716	G	A	0.71748	0.28252	0	0	0	0	0	0	0	5.03476e-05	0.00442164	0.679916	-0.191671	0.00803689	0.306434			no				0	0	0	339	125	28	0.911591	0.0550098	0.0333988	0.0578041	77	0	0	0	1	0	0	0	0	0	0	0	0
1000008|F|0-28|GA	A	1A	534272127	G	A	0.577154	0.422846	0	0	0	0	0	0	0	0.185013	0.129795	0.164688	0.254045	0.0262102	0.235308					yes	yes	0	0	0	272	195	32	0.917485	0.0628684	0.0196464	0.0605617	79	0	0	0	1	1	0	0	0	0	0	0	0
1143902|F|0-67|CA	A	1A	534774157	C	A	0.829457	0.170543	0	0	0	0	0	0	0	0.114075	0.148418	0.68682	0.53111	0.033265	0.207539							0	0	0	318	63	6	0.748527	0.0117878	0.239686	0.0248663	74	0	0	0	1	0	0	0	1	0	0	0	0
1039668|F|0-18|GT	A	1A	534938872	G	T	0.77833	0.22167	0	0	0	0	0	0	0	-0.0813739	-0.0570879	0.583563	0.0948179	0.00817209	0.135481							0	0	0	379	99	25	0.939096	0.0491159	0.0117878	0.0205443	74	0	0	0	1	0	0	1	0	0	0	0	0
1013493|F|0-59|GA	A	1A	535077930	G	A	0.751701	0.248299	0	0	0	0	0	0	0	0.132348	0.0999245	-0.387866	0.276865	0.00541581	-0.0354906					yes		0	0	0	326	104	11	0.844794	0.021611	0.133595	0.0342908	79	0	0	0	1	0	0	0	1	0	0	0	0
3946768|F|0-19|TG	A	1A	535311835	T	G	0.631164	0.368836	0	0	0	0	0	0	0	0.268865	0.308273	0.562143	0.106734	0.020881	0.0498888		no	yes	no	yes		0	0	0	305	172	30	0.937132	0.0589391	0.00392927	0.0599806	79	0	0	0	1	0	0	0	0	1	0	0	0
1012290|F|0-43|CG	A	1A	535433567	C	G	0.623742	0.376258	0	0	0	0	0	0	0	0.208571	0.16732	0.259879	0.404066	0.0179968	-0.107929				no	yes	yes	0	0	0	294	171	32	0.913556	0.0628684	0.0235756	0.0479359	79	0	0	0	1	0	0	0	0	0	0	0	0
3955313|F|0-15|TC	A	1A	535435776	T	C	0.652406	0.347594	0	0	0	0	0	0	0	0.306606	0.285855	0.700405	0.404725	0.0211253	0.0661866		no	yes		yes	yes	0	0	0	234	120	20	0.695481	0.0392927	0.265226	0.0548775	79	0	0	1	0	0	0	0	0	0	1	0	0
3955313|F|0-38|AG	A	1A	535435799	A	G	0.287356	0.712644	0	0	0	0	0	0	0	0.0312232	0.0407959	-1.07659	0.740967	0.00502753	-0.249511			yes	no			0	0	0	94	242	12	0.660118	0.0235756	0.316306	0.073936	80	0	1	0	0	0	0	0	0	0	0	0	0
1112918|F|0-26|AG	A	1A	535441008	A	G	0.716403	0.283597	0	0	0	0	0	0	0	0.145035	0.11744	0.682661	0.257298	0.0255243	0.17326			no	no	yes	no	0	0	0	351	132	23	0.948919	0.0451866	0.00589391	0.0176626	79	0	0	0	1	0	0	0	0	0	0	0	0
1209199|F|0-40|GA	A	1A	535858090	G	A	0.608696	0.391304	0	0	0	0	0	0	0	0.00987151	-0.00606649	0.253213	-0.0581764	-0.00209414	0.0759975							0	0	0	289	179	38	0.91945	0.0746562	0.00589391	0.074033	80	0	1	0	0	0	0	0	0	0	0	0	0
1098082|F|0-16|CT	A	1A	535878341	C	T	0.588578	0.411422	0	0	0	0	0	0	0	0.0245339	0.0324394	0.292784	0.0476322	0.0192695	0.0934416					no		0	0	0	236	160	33	0.777996	0.064833	0.157171	0.0521841	80	0	0	0	1	0	0	0	1	0	0	0	0
7487530|F|0-7|TC	A	1A	536294589	T	C	0.531621	0.468379	0	0	0	0	0	0	0	0.188411	0.164527	0.238371	0.283851	-0.000327916	-0.142424			no		yes		0	0	0	249	217	40	0.915521	0.0785855	0.00589391	0.0750645	80	0	0	0	1	0	0	0	1	0	0	0	0
994818|F|0-18|AC	A	1A	536664287	A	C	0.606299	0.393701	0	0	0	-1	0	0	1	-0.37753	-0.29355	0.290822	-1.60699	-0.0598503	0.10315	no	yes	yes	no	no		0	0	1	294	186	28	0.943026	0.0550098	0.00196464	0.0823449	80	0	0	0	1	0	0	0	0	1	0	0	0
1093710|F|0-10|GA	A	1A	539749710	G	A	0.781621	0.218379																							286	1	219	0.563851	0.430255	0.00589391	0.0238732	69	1	0	0	0	0	0	0	0	0	0	0	1
4261960|F|0-26|AG	A	1A	539750484	A	G	0.70198	0.29802																							205	1	299	0.404715	0.587426	0.00785855	0.0271994	81	0	1	0	0	0	0	0	0	0	0	0	0
1095358|F|0-68|GC	A	1A	539777735	G	C	0.198864	0.801136	0	0	0	0	0	0	0	0.164276	0.412464	0.0552253	0.437741	0.00218183	-0.104855		no					0	0	0	68	280	4	0.683694	0.00785855	0.308448	0.0165605	75	0	0	0	1	0	0	0	1	0	0	0	0
2254929|F|0-19|CG	A	1A	539879410	C	G	0.73622	0.26378																							241	1	266	0.475442	0.522593	0.00196464	0.0139213	81	0	0	1	0	0	0	0	0	0	1	0	0
1109248|F|0-20|GC	A	1A	539883277	G	C	0.611511	0.388489	0	0	0	0	0	0	0	0.362432	0.283558	-0.260282	0.551572	0.0242935	-0.119909	no		yes	yes	yes	yes	0	0	0	181	88	148	0.528487	0.290766	0.180747	0.0111269	81	0	0	1	0	0	0	0	0	0	1	0	0
1211189|F|0-39|TC	A	1A	540136972	T	C	0.757515	0.242485	0	0	0	0	0	0	0	-0.230425	-0.17655	0.27277	-0.292715	-0.00797987	0.0892618		yes			yes		0	0	0	364	107	28	0.925344	0.0550098	0.0196464	0.0634387	80	0	0	0	1	0	0	0	0	0	0	0	0
1008962|F|0-9|GA	A	1A	540664712	G	A	0.59585	0.40415	0	0	0	0	0	0	0	-0.168326	-0.162322	0.843802	-0.410831	-0.0363947	0.105033	yes	yes	yes	yes	no	yes	0	0	0	288	191	27	0.941061	0.0530452	0.00589391	0.130362	80	0	0	0	1	0	0	0	1	0	0	0	0
1010753|F|0-5|GC	A	1A	540667747	G	C	0.596567	0.403433	0	0	0	0	0	0	0	-0.281121	-0.154205	0.738263	-0.217078	-0.00332857	0.103635	no	yes	yes				0	0	0	269	179	18	0.880157	0.0353635	0.0844794	0.105486	80	0	0	0	1	0	0	0	1	0	0	0	0
3034193|F|0-34|AG	A	1A	540674011	A	G	0.404573	0.595427	0	0	0	0	0	0	0	0.197584	0.250323	-0.922089	1.15047	0.0255114	-0.153557	no	no	yes	no	no	yes	0	0	0	189	285	29	0.931238	0.0569745	0.0117878	0.108738	80	0	0	0	1	0	0	0	1	0	0	0	0
3021194|F|0-64|TG	A	1A	541057348	T	G	0.384368	0.615632	0	0	0	0	0	0	0	0.0595159	0.0881086	-0.994015	0.161954	0.0184422	-0.0908592	yes	yes	yes		no	yes	0	0	0	171	279	17	0.884086	0.0333988	0.0825147	0.0928396	80	0	0	0	1	0	0	1	0	0	0	0	0
1016302|F|0-5|GC	A	1A	541319611	G	C	0.426174	0.573826	0	0	0	0	0	0	0	0.221373	0.358073	-0.0171954	0.415	0.0180913	-0.416738		no	no			no	0	0	0	171	237	39	0.801572	0.0766208	0.121807	0.0988587	80	0	1	0	0	0	0	0	0	0	0	0	0
1025998|F|0-14|TC	A	1A	541729095	T	C	0.360672	0.639328	0	0	0	0	0	0	0	0.171497	0.148153	-0.369227	0.381978	0.0165352	-0.115698		yes	yes			yes	0	0	0	164	305	37	0.921415	0.0726916	0.00589391	0.0931996	80	0	0	0	1	0	0	0	1	0	0	0	0
998509|F|0-13|GC	A	1A	541771758	G	C	0.726096	0.273904																							229	2	271	0.453831	0.532417	0.0137525	0.00926808	69	0	0	1	0	0	0	0	0	0	1	0	0
5324628|F|0-62|CT	A	1A	541992725	C	T	0.371063	0.628937	0	0	0	0	0	0	0	0.14235	0.126426	-0.549439	0.379314	0.0145815	-0.115702		yes	yes			yes	0	0	0	171	302	35	0.929273	0.0687623	0.00196464	0.0813634	80	0	0	0	1	1	0	0	0	0	0	0	0
2294522|F|0-31|GA	A	1A	542180779	G	A	0.88196	0.11804	0	0	0	0	0	0	0	0.273547	0.328946	0.152443	-0.30623	-0.0174412	0.119495	no					yes	0	0	0	392	49	8	0.866405	0.0157171	0.117878	0.0646759	82	0	0	0	1	0	0	0	1	0	0	0	0
1129769|F|0-44|TC	A	1A	543171561	T	C	0.205752	0.794248	0	0	0	0	0	0	0	0.512956	0.323148	-0.581145	0.367913	0.0192967	-0.129304	no	yes		yes		yes	0	0	0	86	352	14	0.860511	0.0275049	0.111984	0.0584188	80	0	0	0	1	0	0	0	1	0	0	0	0
4260772|F|0-54|GA	A	1A	543171656	G	A	0.34058	0.65942	0	0	0	0	0	0	0	0.0267759	0.0437291	-0.572799	0.335758	0.0184101	0.023242	yes	yes	yes	yes	yes	yes	0	0	0	134	266	14	0.785855	0.0275049	0.18664	0.0579256	80	0	0	0	1	0	0	0	1	0	0	0	0
2278118|F|0-57|TC	A	1A	543254207	T	C	0.639	0.361	0	0	0	0	0	0	0	-0.0246798	-0.0260174	0.595242	-0.411484	-0.0215375	0.0631995	yes	yes		yes	no	yes	0	0	0	303	164	33	0.917485	0.064833	0.0176817	0.065641	80	0	0	0	1	0	0	0	1	0	0	0	0
1027180|F|0-10|TC	A	1A	543780752	T	C	0.641328	0.358672	0	0	0	0	0	0	0	-0.06247	-0.0695983	0.284067	-1.16934	-0.0422147	-0.0553646	yes	yes	no	no	no	yes	0	0	0	287	155	25	0.868369	0.0491159	0.0825147	0.0543952	80	0	0	0	1	0	0	0	1	0	0	0	0
1038264|F|0-37|GA	A	1A	544077592	G	A	0.771459	0.228541	0	0	0	0	0	0	0	-0.300125	-0.233814	0.252659	-0.524333	-0.00607264	0.0656584		yes		no	no	yes	0	0	0	346	93	27	0.862475	0.0530452	0.0844794	0.0388363	80	0	0	0	1	0	0	0	1	0	0	0	0
1020850|F|0-41|GA	A	1A	544390348	G	A	0.802554	0.197446																							309	1	199	0.609037	0.390963	0	0.0223217	63	0	0	1	0	0	0	0	0	0	1	0	0
3022408|F|0-16|GC	A	1A	544430491	G	C	0.659722	0.340278																							163	2	339	0.324165	0.666012	0.00982318	0.0107165	63	0	0	0	1	0	0	0	0	1	0	0	0
3064411|F|0-47|AC	A	1A	544495389	A	C	0.76332	0.23668	0	0	0	0	0	0	0	-0.60693	-0.456437	-0.0443607	-0.360233	-0.016207	0.0359511	no	yes			no		0	0	0	367	110	11	0.937132	0.021611	0.0412574	0.0441426	80	0	0	0	1	0	1	0	0	0	0	0	0
1108333|F|0-5|TC	A	1A	544915102	T	C	0.265727	0.734273	0	0	0	0	0	0	0	0.481296	0.287689	0.361872	0.178912	0.0122831	0.0375887	no	yes	yes				0	0	0	110	326	25	0.856582	0.0491159	0.0943026	0.0270284	80	0	0	0	1	0	0	0	1	0	0	0	0
1213212|F|0-25|GC	A	1A	544922567	G	C	0.72644	0.27356	0	0	0	0	0	0	0	-0.444162	-0.231047	-0.206507	-0.175464	-0.0110259	-0.0122754	no	yes					0	0	0	275	102	5	0.740668	0.00982318	0.249509	0.0110849	80	0	0	0	1	0	0	0	1	0	0	0	0
1213212|F|0-28|CG	A	1A	544922570	C	G	0.888179	0.111821	1	1	0	0	0	0	2	1.20838	0.928017	-0.565504	0.763627	0.0227791	-0.247615	yes	yes				yes	1	0	0	276	33	4	0.607073	0.00785855	0.385069	0.161145	83	0	0	0	1	0	0	0	1	0	0	0	0
2276125|F|0-37|CT	A	1A	545033388	C	T	0.441929	0.558071	0	0	0	0	0	0	0	0.0911829	0.291038	-0.190408	0.224185	0.0108592	-0.0363933		no	no				0	0	0	205	264	39	0.921415	0.0766208	0.00196464	0.0701413	80	0	0	0	1	0	0	0	1	0	0	0	0
1094451|F|0-64|GA	A	1A	547004982	G	A	0.107724	0.892276	-1	-1	0	0	0	0	2	-1.03755	-0.757881	0.543973	-0.276053	0.0197699	0.373894	yes	yes				yes	1	0	0	43	429	20	0.927308	0.0392927	0.0333988	0.242366	83	0	0	0	1	0	0	1	0	0	0	0	0
1092374|F|0-41|GA	A	1A	547419510	G	A	0.104374	0.895626	-1	-1	0	0	0	0	2	-1.09081	-0.844413	0.113374	-0.171717	0.0109433	0.376543	yes	yes				yes	1	0	0	45	443	15	0.958743	0.0294695	0.0117878	0.244202	83	0	0	0	1	0	0	0	0	0	0	0	0
3570059|F|0-25|AT	A	1A	547599643	A	T	0.834722	0.165278	1	0	0	0	0	0	1	0.870456	0.605329	0.693738	0.00245075	-0.00634213	-0.0447023	yes	yes				no	1	0	0	297	56	7	0.693517	0.0137525	0.292731	0.205486	83	0	0	0	1	0	0	0	1	0	0	0	0
3570011|F|0-12|AG	A	1A	547955536	A	G	0.721532	0.278468	0	1	0	0	0	0	1	0.566293	0.671724	-0.53059	-0.332091	-0.00209996	0.161534	no	no					1	0	0	236	22	225	0.506876	0.442043	0.0510806	0.0534554	84	0	0	0	1	0	0	0	1	0	0	0	0
1012320|F|0-61|CT	A	1A	547958750	C	T	0.890625	0.109375	1	1	0	0	0	0	2	1.20175	0.918298	-0.473726	0.121321	-0.0112935	-0.431017	yes	yes				yes	1	0	0	395	45	8	0.86444	0.0157171	0.119843	0.188973	83	0	0	0	1	0	0	0	1	0	0	0	0
1115737|F|0-46|CT	A	1A	548300959	C	T	0.141566	0.858434	-1	-1	0	0	0	0	2	-0.847277	-0.627666	-0.966534	-0.0797316	0.00568864	0.193934	yes	yes				yes	1	0	0	59	416	23	0.933202	0.0451866	0.021611	0.259725	83	0	0	0	1	0	0	0	1	0	0	0	0
1126715|F|0-59|GA	A	1A	548376638	G	A	0.765046	0.234954	0	0	0	0	0	0	0	0.0487901	-0.156189	0.810355	0.0246801	-0.00809386	-0.203207	yes	no					0	0	0	268	39	125	0.603143	0.24558	0.151277	0.0378566	84	0	0	0	1	0	0	0	1	0	0	0	0
1056260|F|0-53|AC	A	1A	548442404	A	C	0.158103	0.841897																							0	346	160	0.679764	0.314342	0.00589391	0.00448914	84	0	0	0	1	0	0	0	0	0	0	0	0
5323934|F|0-19|TC	A	1A	548582464	T	C	0.891185	0.108815	1	1	0	0	0	0	2	1.49121	1.12727	0.160158	0.507429	0.0147017	-0.333702	yes	yes				yes	1	0	0	321	37	5	0.70334	0.00982318	0.286837	0.190244	83	0	0	0	1	0	0	0	1	0	0	0	0
3959679|F|0-7|CG	A	1A	549711859	C	G	0.870079	0.129921																							376	0	132	0.738703	0.259332	0.00196464	0.00441033	85	0	1	0	0	0	0	0	0	0	0	0	0
1068218|F|0-59|CG	A	1A	549856206	C	G	0.214912	0.785088	0	0	0	0	0	0	0	0.0110228	0.0409222	-1.59041	0.541301	0.0152109	-0.118848			yes				0	0	0	42	237	63	0.548134	0.123772	0.328094	0.240381	82	0	1	0	0	0	0	0	0	0	0	0	0
998689|F|0-66|TC	A	1A	550607968	T	C	0.80167	0.19833	0	0	0	0	0	0	0	0.52872	0.368611	1.13591	-0.17745	-0.012777	-0.0304598	yes	yes	no				0	0	0	375	86	18	0.905697	0.0353635	0.0589391	0.349226	82	0	0	0	1	0	0	1	0	0	0	0	0
2338479|F|0-26|CG	A	1A	550790885	C	G	0.206208	0.793792	0	0	0	0	0	0	0	-0.530455	-0.365091	-1.23048	0.0431939	0.00875812	0.0961269	yes	yes	no				0	0	0	84	349	18	0.850688	0.0353635	0.113949	0.346401	82	0	0	0	1	0	0	0	0	0	0	0	0
3937373|F|0-26|GA	A	1A	552119316	G	A	0.814961	0.185039																							323	3	182	0.640472	0.357564	0.00196464	0.0122135	86	0	0	0	1	0	0	0	0	0	0	0	0
994416|F|0-29|GA	A	1A	552526347	G	A	0.621495	0.378505	0	0	0	0	0	0	0	0.146211	0.10757	-0.445245	0.0796169	-0.00331537	-0.0860743							0	0	0	261	157	10	0.821218	0.0196464	0.159136	0.00252236	86	0	0	0	1	0	0	0	1	0	0	0	0
1021495|F|0-11|TG	A	1A	554088935	T	G	0.71063	0.28937																							217	3	288	0.43222	0.565815	0.00196464	0.00741307	87	0	1	0	0	0	0	0	0	0	0	0	0
3064476|F|0-32|TG	A	1A	556090181	T	G	0.871032	0.128968	1	1	0	0	0	0	2	0.906154	0.669043	0.750042	0.21166	0.00412885	-0.128643	yes	yes				yes	1	0	0	428	54	22	0.946955	0.043222	0.00982318	0.22318	83	0	0	1	0	0	0	0	0	0	1	0	0
1082286|F|0-26|AG	A	1A	556796476	A	G	0.794258	0.205742	0	0	0	0	0	0	0	-0.411188	-0.245668	-1.30142	0.280893	-0.0136735	-0.31012	no	yes	no		yes	yes	0	0	0	325	79	14	0.793713	0.0275049	0.178782	0.0154963	87	0	1	0	0	0	0	0	0	0	0	0	0
1082286|F|0-17|GA	A	1A	556796485	G	A	0.873057	0.126943	-1	-1	0	0	0	0	2	-1.04323	-0.867556	0.491656	-1.29055	-0.0259821	0.363686	yes	yes		yes		no	1	0	0	335	47	4	0.750491	0.00785855	0.24165	0.00637118	85	0	1	0	0	0	0	0	0	0	0	0	0
3064790|F|0-16|TC	A	1A	557108855	T	C	0.12747	0.87253	-1	0	0	0	0	0	1	-0.824716	-0.584576	-0.747886	-0.15082	0.00123748	0.0873462	yes	yes				no	1	0	0	55	432	19	0.956778	0.0373281	0.00589391	0.231863	83	0	0	0	1	0	0	0	0	0	0	0	0
6040088|F|0-6|AG	A	1A	557295905	A	G	0.12635	0.87365	-1	-1	0	0	0	0	2	-0.899321	-0.639264	-1.10044	-0.145467	-0.00114434	0.157667	yes	yes				yes	1	0	0	51	397	15	0.880157	0.0294695	0.0903733	0.242462	83	0	0	0	1	0	0	0	1	0	0	0	0
1120651|F|0-33|TC	A	1A	557314695	T	C	0.105583	0.894417	0	0	0	0	0	0	0	0.420964	0.241248	-0.612193	1.74843	0.102863	0.0721066	no	yes	yes	no	no		0	0	0	38	363	11	0.787819	0.021611	0.19057	0.160463	82	0	0	0	1	0	0	0	1	0	0	0	0
2263833|F|0-49|CT	A	1A	557886121	C	T	0.814775	0.185225	0	0	0	0	0	0	0	0.548074	0.369393	0.308308	-0.174981	-0.0297239	-0.236135	yes	yes		yes		yes	0	0	0	374	80	13	0.891945	0.0255403	0.0825147	0.342489	82	0	0	0	1	0	0	1	0	0	0	0	0
1094943|F|0-57|GA	A	1A	557977404	G	A	0.262387	0.737613	0	0	0	0	0	0	0	-0.528191	-0.364899	-0.66888	1.21272	0.0255596	0.0458402	yes	yes	no	no		yes	0	0	0	105	316	23	0.827112	0.0451866	0.127701	0.321379	82	0	0	0	1	0	0	0	1	0	0	0	0
1237923|F|0-29|CT	A	1A	558031431	C	T	0.118762	0.881238																							1	383	117	0.75442	0.229862	0.0157171	0.0155964	87	0	0	0	1	0	0	0	1	0	0	0	0
1237923|F|0-26|GA	A	1A	558031434	G	A	0.301389	0.698611	0	0	0	0	0	0	0	0.183601	0.1174	0.763429	0.0143134	0.00310432	0.0252862			no				0	0	0	99	242	19	0.669941	0.0373281	0.292731	0.00256118	87	0	0	0	1	0	0	0	1	0	0	0	0
2264291|F|0-10|GC	A	1A	558316677	G	C	0.132568	0.867432	-1	-1	0	0	0	0	2	-0.927528	-0.697767	-0.960834	-0.397079	-0.0103005	0.191627	yes	yes				yes	1	0	0	56	408	15	0.911591	0.0294695	0.0589391	0.192071	83	0	0	0	1	0	0	0	0	0	0	0	0
2340991|F|0-31|GT	A	1A	558487471	G	T	0.861055	0.138945	1	0	0	0	0	0	1	0.809984	0.574872	0.951937	0.0729528	-0.00578761	-0.27855	yes	yes				yes	1	0	0	414	58	21	0.927308	0.0412574	0.0314342	0.187276	83	0	0	0	1	0	0	0	1	0	0	0	0
1161396|F|0-13|CT	A	1A	558591438	C	T	0.135881	0.864119	-1	0	0	0	0	0	1	-0.774034	-0.573627	-1.08048	-0.0228394	-0.00496437	0.0784753	yes	yes					1	0	0	56	399	16	0.89391	0.0314342	0.0746562	0.16621	83	0	1	0	0	0	0	0	0	0	0	0	0
3064684|F|0-37|TC	A	1A	559780854	T	C	0.862275	0.137725	1	0	0	0	0	0	1	0.781166	0.581215	1.0559	0.143155	0.00106023	-0.221245	yes	yes				yes	1	0	0	418	55	28	0.929273	0.0550098	0.0157171	0.150283	83	0	0	0	1	0	0	0	1	0	0	0	0
1099504|F|0-43|CT	A	1A	559886969	C	T	0.150862	0.849138	-1	0	0	0	0	0	1	-0.772262	-0.584645	-1.17988	-0.225068	-0.00062884	0.0990379	yes	yes				no	1	0	0	60	384	20	0.872299	0.0392927	0.0884086	0.132758	83	0	0	0	1	0	0	0	0	0	0	0	0
5324321|F|0-62|CG	A	1A	560469466	C	G	0.101449	0.898551	-1	-1	0	0	0	0	2	-1.01506	-0.77023	-1.09667	-0.201865	-0.0112323	0.171516	yes	yes				yes	1	0	0	17	347	50	0.715128	0.0982318	0.18664	0.114204	83	0	1	0	0	0	0	0	0	0	0	0	0
5324321|F|0-14|AG	A	1A	560469514	A	G	0.157767	0.842233	-1	0	0	0	0	0	1	-0.765604	-0.54526	-0.834275	-0.243096	-0.00964004	0.115431	yes	yes				yes	1	0	0	63	345	4	0.801572	0.00785855	0.19057	0.123302	83	0	1	0	0	0	0	0	0	0	0	0	0
4992977|F|0-54|AG	A	1A	560895919	A	G	0.447301	0.552699	0	0	0	0	0	0	0	-0.549383	-0.480874	0.462452	-0.624326	0.00122438	0.468132	yes	yes				yes	0	0	0	111	152	126	0.516699	0.247544	0.235756	0.00234501	78	0	0	0	1	0	0	0	1	0	0	0	0
985133|F|0-15|AG	A	1A	564125293	A	G	0.169625	0.830375	0	0	0	0	0	0	0	-0.61283	-0.444629	-0.212433	0.154531	0.0280889	0.209047	yes	yes				yes	0	0	0	73	408	26	0.94499	0.0510806	0.00392927	0.262465	82	0	0	0	1	0	0	0	1	0	0	0	0
1074666|F|0-12|GT	A	1A	564314347	G	T	0.826031	0.173969	0	0	0	0	0	0	0	0.688144	0.558652	0.207531	-0.220586	-0.0284479	-0.170747	yes	no		yes		yes	0	0	0	315	62	11	0.740668	0.021611	0.237721	0.176155	82	0	0	0	1	0	0	0	0	0	0	0	0
3222242|F|0-37|GA	A	1A	564338414	G	A	0.701613	0.298387	0	0	0	0	0	0	0	-0.191352	-0.245191	0.908255	-0.630217	-0.0142791	0.0508549	no				yes	no	0	0	0	295	120	19	0.815324	0.0373281	0.147348	0.00274075	58	0	0	0	1	0	0	0	1	0	0	0	0
1133593|F|0-20|TA	A	1A	564453900	T	A	0.153061	0.846939	1	1	0	0	0	0	2	0.830296	0.734321	0.233121	0.597949	0.0494507	0.0741849	no	yes	yes		no	no	1	0	0	59	365	17	0.833006	0.0333988	0.133595	0.00240042	88	0	0	0	1	0	0	0	1	0	0	0	0
985554|F|0-36|CT	A	1A	564585147	C	T	0.815522	0.184478	0	0	0	0	0	0	0	0.6713	0.432414	0.376045	-0.243928	-0.0300579	-0.145917	yes	yes		yes			0	0	0	315	67	11	0.750491	0.021611	0.227898	0.195254	82	0	0	0	1	0	0	0	0	1	0	0	0
3956455|F|0-6|TC	A	1A	564668247	T	C	0.214067	0.785933	-1	0	0	0	0	0	1	-0.78836	-0.592159	-0.459944	0.535303	0.0804489	0.295381	yes	yes		yes	no	yes	1	0	0	34	221	72	0.500982	0.141454	0.357564	0.182314	82	0	0	0	1	0	0	1	0	0	0	0	0
999895|F|0-45|CA	A	1A	565187582	C	A	0.192124	0.807876	0	0	0	0	0	0	0	-0.654422	-0.473733	-0.347098	0.160215	0.0217466	-0.0154868	yes	yes				no	0	0	0	72	330	17	0.789784	0.0333988	0.176817	0.211278	82	0	0	0	1	0	0	0	1	0	0	0	0
987669|F|0-11|TG	A	1A	565198894	T	G	0.818812	0.181188	0	0	0	0	0	0	0	0.554561	0.397183	0.297214	-0.41576	-0.0562602	-0.129406	yes	yes		yes	no	yes	0	0	0	400	78	27	0.939096	0.0530452	0.00785855	0.239163	82	0	0	0	1	0	0	0	1	0	0	0	0
5361775|F|0-26|TG	A	1A	565211158	T	G	0.112903	0.887097																							3	387	106	0.766208	0.208251	0.0255403	0.188024	82	0	0	0	1	0	0	0	1	0	0	0	0
1093972|F|0-29|TG	A	1A	565294670	T	G	0.180527	0.819473	0	0	0	0	0	0	0	-0.592125	-0.420206	-0.286063	0.244529	0.0319766	0.254795	yes	yes				yes	0	0	0	75	390	28	0.913556	0.0550098	0.0314342	0.221951	82	0	0	1	0	0	0	0	0	0	1	0	0
1006808|F|0-27|CT	A	1A	565395781	C	T	0.181637	0.818363	0	0	0	0	0	0	0	-0.506059	-0.301353	-0.223937	1.32635	0.0590703	0.197997	yes	no		no	no	yes	0	0	0	79	398	24	0.937132	0.0471513	0.0157171	0.208034	82	0	0	0	1	0	0	0	1	0	0	0	0
987869|F|0-42|AC	A	1A	565519207	A	C	0.812796	0.187204	0	0	0	0	0	0	0	0.639304	0.464275	0.492741	-0.460927	-0.0245574	0.0313464	yes	yes		yes		yes	0	0	0	337	73	12	0.805501	0.0235756	0.170923	0.162844	82	0	1	0	0	0	0	0	0	0	0	0	0
988436|F|0-41|TC	A	1A	566064814	T	C	0.183099	0.816901	0	0	0	0	0	0	0	-0.567487	-0.406053	-0.462715	1.16724	0.0271399	0.116646	yes	yes		no		yes	0	0	0	76	391	30	0.917485	0.0589391	0.0235756	0.183135	82	0	0	0	1	0	0	0	1	0	0	0	0
2264210|F|0-44|CA	A	1A	566224722	C	A	0.663377	0.336623	0	0	0	0	0	0	0	0.134378	0.167045	-0.221096	-0.432231	-0.0446711	0.11733	no				no		0	0	0	208	59	189	0.524558	0.371316	0.104126	0.0473892	82	0	0	0	1	0	0	0	1	0	0	0	0
2264210|F|0-64|CG	A	1A	566224742	C	G	0.185924	0.814076	0	0	0	0	0	0	0	-0.554495	-0.381508	-0.255921	1.28868	0.024673	0.0394492	yes	yes		no		no	0	0	0	79	378	19	0.897839	0.0373281	0.064833	0.163725	82	0	0	0	1	0	0	0	1	0	0	0	0
1288861|F|0-64|TC	A	1A	566587512	T	C	0.779787	0.220213	0	0	0	0	0	0	0	0.485856	0.31709	0.973371	-0.330861	-0.0224616	-0.126341	yes	yes	no				0	0	0	355	92	23	0.878193	0.0451866	0.0766208	0.136701	82	0	0	0	1	0	0	0	1	0	0	0	0
1097167|F|0-9|GA	A	1A	568003154	G	A	0.219149	0.780851	0	0	0	0	0	0	0	-0.508586	-0.334541	-0.581274	0.205688	0.0208713	0.142238	yes	yes					0	0	0	93	357	20	0.884086	0.0392927	0.0766208	0.12707	82	0	0	0	1	0	0	0	1	0	0	0	0
5969644|F|0-44|CG	A	1A	568032856	C	G	0.813786	0.186214	0	0	0	0	0	0	0	0.58472	0.405902	0.0990296	-1.04103	-0.0534199	-0.257912	yes	yes		no	no	yes	0	0	0	386	81	19	0.917485	0.0373281	0.0451866	0.139429	82	0	0	0	1	0	0	0	0	0	0	0	0
1022753|F|0-34|CG	A	1A	568381115	C	G	0.806277	0.193723	0	0	0	0	0	0	0	0.542048	0.381475	0.662295	-0.113982	-0.0236206	-0.234242	yes	yes					0	0	0	363	80	19	0.870334	0.0373281	0.0923379	0.105162	82	0	0	0	1	0	0	0	0	0	0	0	0
1085258|F|0-61|GC	A	1A	568459119	G	C	0.149171	0.850829	0	0	0	0	0	0	0	-0.564248	-0.363367	-0.948636	1.71653	0.0184661	0.257316	yes	yes		no			0	0	0	51	305	6	0.699411	0.0117878	0.288802	0.0589637	82	0	0	1	0	0	0	0	0	0	1	0	0
985288|F|0-64|TA	A	1A	568556791	T	A	0.843818	0.156182	0	0	0	0	0	0	0	0.59971	0.408305	0.313262	-0.113049	-0.0257538	-0.166711	yes	yes		yes		yes	0	0	0	384	67	10	0.886051	0.0196464	0.0943026	0.107564	82	0	0	0	1	0	0	0	1	0	0	0	0
2291824|F|0-23|CT	A	1A	568703263	C	T	0.841336	0.158664	0	0	0	0	0	0	0	0.593966	0.417164	0.297969	-1.2264	-0.064686	-0.177043	yes	yes		no	no	yes	0	0	0	398	71	10	0.921415	0.0196464	0.0589391	0.107066	82	0	0	0	1	0	0	1	0	0	0	0	0
1134976|F|0-38|AG	A	1A	569246480	A	G	0.150442	0.849558	0	0	0	0	0	0	0	-0.647862	-0.460725	-0.167676	1.12384	0.0305552	0.13927	yes	yes		no	no	yes	0	0	0	60	376	16	0.856582	0.0314342	0.111984	0.0817661	82	0	0	0	1	0	0	0	1	0	0	0	0
1125881|F|0-58|AG	A	1A	570134061	A	G	0.825147	0.174853	0	0	0	0	0	0	0	0.538839	0.382393	0.168958	-0.150952	-0.0447429	-0.11709	yes	yes		yes	no	yes	0	0	0	406	75	28	0.94499	0.0550098	0	0.0841792	82	0	0	0	1	0	0	0	0	1	0	0	0
983785|F|0-15|AC	A	1A	570226695	A	C	0.849188	0.150812	0	0	0	0	0	0	0	0.458443	0.311818	-0.00752389	-0.119966	-0.0266454	-0.179464	yes	yes					0	0	0	363	62	6	0.834971	0.0117878	0.153242	0.0545313	82	0	0	0	1	1	0	0	0	0	0	0	0
1067105|F|0-35|CA	A	1A	570227644	C	A	0.829522	0.170478	0	0	0	0	0	0	0	0.529787	0.372496	0.330818	-0.399975	-0.0497779	0.0300354	yes	yes		yes	no	yes	0	0	0	393	76	12	0.921415	0.0235756	0.0550098	0.060052	82	0	0	0	1	0	0	1	0	0	0	0	0
1230533|F|0-37|GT	A	1A	572022482	G	T	0.778846	0.221154	0	0	0	0	0	0	0	0.606879	0.383908	0.712499	-0.440626	-0.0785091	-0.145854	yes	yes		yes	no		0	0	0	242	68	2	0.609037	0.00392927	0.387033	0.0269172	82	0	0	0	1	0	0	0	0	1	0	0	0
1001565|F|0-34|TC	A	1A	572680899	T	C	0.427723	0.572277	0	0	0	0	0	0	0	0.0164278	-0.00155079	0.279243	-0.318977	-0.0158491	0.0652737	yes		yes	yes			0	0	0	195	268	42	0.909627	0.0825147	0.00785855	0.0162717	89	0	0	0	1	0	0	1	0	0	0	0	0
2256474|F|0-56|AG	A	1A	573393002	A	G	0.833333	0.166667	0	0	0	0	0	0	0	0.528817	0.426182	0.255775	-0.0615947	-0.0182963	-0.191942	no	yes					0	0	0	399	67	32	0.915521	0.0628684	0.021611	0.0626922	82	0	0	0	1	0	0	0	1	0	0	0	0
997180|F|0-32|CT	A	1A	573393087	C	T	0.185658	0.814342	0	0	0	0	0	0	0	-0.433679	-0.33038	-0.286129	0.153515	0.017074	0.132654	no	yes					0	0	0	80	400	29	0.943026	0.0569745	0	0.0471305	82	0	0	0	1	0	0	0	1	0	0	0	0
2280515|F|0-6|TC	A	1A	573439902	T	C	0.838308	0.161692	0	0	0	0	0	0	0	0.553872	0.404628	0.430327	0.0199763	-0.0197479	0.07313	yes	yes				no	0	0	0	332	60	10	0.770138	0.0196464	0.210216	0.0341015	82	0	0	0	1	0	0	0	0	0	0	0	0
1213940|F|0-31|AC	A	1A	573920811	A	C	0.149315	0.850685	-1	0	0	0	0	0	1	-0.78087	-0.593119	-0.576682	0.240087	0.0220272	0.022855	yes	yes					1	0	0	25	281	59	0.601179	0.115914	0.282908	0.0279902	82	0	0	0	1	0	1	0	0	0	0	0	0
1213940|F|0-37|TG	A	1A	573920817	T	G	0.150888	0.849112	0	0	0	0	0	0	0	-0.600125	-0.460419	-0.582092	0.0772631	0.0187521	0.148467	yes	yes					0	0	0	69	423	15	0.966601	0.0294695	0.00392927	0.0239315	82	0	0	1	0	0	0	0	0	0	1	0	0
1212346|F|0-12|GA	A	1A	574399098	G	A	0.745968	0.254032																							246	2	248	0.48723	0.48723	0.0255403	0.00869377	90	0	0	0	1	0	0	1	0	0	0	0	0
1013123|F|0-25|TC	A	1A	574644356	T	C	0.722664	0.277336																							229	5	269	0.459725	0.528487	0.0117878	0.00375049	90	0	0	0	1	0	1	0	0	0	0	0	0
33847232|F|0-46|TC	A	1A	575219253	T	C	0.115819	0.884181	0	0	0	0	0	0	0	-0.129584	-0.0948627	-0.580418	-0.0858767	0.0951087	0.0286667					no	yes	0	0	0	39	311	4	0.687623	0.00785855	0.304519	0.0123787	82	0	0	0	1	0	0	0	1	0	0	0	0
989816|F|0-24|AC	A	1A	575223412	A	C	0.884259	0.115741	0	0	0	0	0	0	0	0.158528	0.0743907	0.64342	-0.0419766	-0.0222995	-0.00377093						yes	0	0	0	379	47	6	0.836935	0.0117878	0.151277	0.00884397	82	0	0	0	1	0	0	1	0	0	0	0	0
1003996|F|0-47|TC	A	1A	577373186	T	C	0.373884	0.626116	0	0	0	0	0	0	0	-0.145388	-0.0840161	-0.371319	0.482051	0.019527	-0.363209						no	0	0	0	163	276	9	0.862475	0.0176817	0.119843	0.0643863	91	0	0	0	1	0	0	0	1	0	0	0	0
998103|F|0-62|GA	A	1A	577377232	G	A	0.35274	0.64726	0	0	0	0	0	0	0	-0.127732	-0.0731674	-0.40756	1.24464	0.0205961	-0.0957108			no	no		yes	0	0	0	146	275	17	0.827112	0.0333988	0.139489	0.0545742	91	0	0	0	1	0	0	0	1	0	0	0	0
33847394|F|0-11|CG	A	1A	577480402	C	G	0.781863	0.218137	0	0	0	0	0	0	0	0.326293	0.20805	1.05913	-0.986915	0.00256071	0.56588			yes	no		no	0	0	0	315	85	8	0.785855	0.0157171	0.198428	0.0698229	91	0	0	0	1	0	0	0	1	0	0	0	0
1098094|F|0-46|AG	A	1A	577508665	A	G	0.253438	0.746562	0	0	0	0	0	0	0	-0.218352	-0.15289	-1.15849	0.52503	0.00291535	-0.44839			yes			no	0	0	0	116	367	26	0.948919	0.0510806	0	0.0823465	91	0	0	0	1	0	0	0	0	0	0	0	0
1084507|F|0-24|TA	A	1A	577636386	T	A	0.140162	0.859838	0	0	-1	0	0	0	1	0.0145715	0.00818031	-1.7474	1.15955	-0.00780142	-0.44433			yes	no			0	1	0	48	315	8	0.713163	0.0157171	0.27112	0.0462	91	0	0	0	1	0	0	0	0	1	0	0	0
1229311|F|0-68|TC	A	1A	577719590	T	C	0.224551	0.775449	0	0	0	0	0	0	0	-0.336636	-0.428947	-1.23303	0.607807	-0.00765249	-0.236064		no	yes	no		yes	0	0	0	98	374	29	0.927308	0.0569745	0.0157171	0.0779423	91	0	1	0	0	0	0	0	0	0	0	0	0
3024089|F|0-20|AG	A	1A	577776035	A	G	0.174303	0.825697																							0	327	175	0.642436	0.343811	0.0137525	0.0159544	92	0	0	1	0	0	0	0	0	0	1	0	0
2282236|F|0-56|GC	A	1A	577805429	G	C	0.766667	0.233333	0	0	0	0	0	0	0	0.359174	0.266282	0.814937	-0.432471	0.00571801	0.237792			yes	no		yes	0	0	0	305	89	11	0.774067	0.021611	0.204322	0.0605904	91	0	0	0	1	0	0	0	1	0	0	0	0
1092004|F|0-37|CT	A	1A	577891326	C	T	0.860279	0.139721	0	0	0	0	0	0	0	0.124746	0.138353	0.718472	-0.120593	0.0847215	0.308339	yes		no		no	yes	0	0	0	369	8	124	0.740668	0.243615	0.0157171	0.0496386	91	0	0	0	1	0	0	1	0	0	0	0	0
1691619|F|0-67|CT	A	1A	577986628	C	T	0.314851	0.685149	0	0	0	0	0	0	0	-0.233823	-0.346753	-0.662481	0.20245	-0.0161709	-0.256086		no	yes			yes	0	0	0	145	332	28	0.937132	0.0550098	0.00785855	0.0968068	91	0	1	0	0	0	0	0	0	0	0	0	0
1119289|F|0-51|CG	A	1A	578015317	C	G	0.310127	0.689873	0	0	0	0	0	0	0	-0.245819	-0.405119	-0.505234	0.00818992	-0.0208282	-0.267123		no				yes	0	0	0	136	316	22	0.888016	0.043222	0.0687623	0.0750819	91	0	0	0	1	0	0	0	0	1	0	0	0
1129964|F|0-42|CG	A	1A	578208223	C	G	0.301053	0.698947	0	0	0	0	0	0	0	-0.305919	-0.287935	-0.37111	-0.470524	-0.0239454	-0.172361		yes		no		yes	0	0	0	133	322	20	0.89391	0.0392927	0.0667976	0.0690099	91	0	1	0	0	0	0	0	0	0	0	0	0
1008576|F|0-67|GC	A	1A	578237061	G	C	0.311975	0.688025	0	0	0	0	0	0	0	-0.242688	-0.375952	-0.188469	0.19194	-0.0170499	-0.265832		no	no			yes	0	0	0	140	319	17	0.901768	0.0333988	0.064833	0.0580141	91	0	0	0	1	0	0	0	1	0	0	0	0
1001398|F|0-25|TG	A	1A	578299695	T	G	0.31854	0.68146	0	0	0	0	0	0	0	-0.228939	-0.315519	-0.424621	0.0892439	-0.0403014	-0.213849		no	yes		no	yes	0	0	0	146	330	31	0.935167	0.0609037	0.00392927	0.0486793	91	0	0	0	1	0	0	0	1	0	0	0	0
1064767|F|0-44|GA	A	1A	578329017	G	A	0.532609	0.467391	0	0	0	0	0	0	0	0.0515307	-0.00590298	-0.00911127	0.566211	-0.000224557	-0.566791						no	0	0	0	233	203	24	0.856582	0.0471513	0.0962672	0.0331256	92	0	0	0	1	0	0	0	1	0	0	0	0
2259648|F|0-5|AG	A	1A	578357031	A	G	0.319527	0.680473	0	0	0	0	0	0	0	-0.263563	-0.340299	-0.444026	0.161552	-0.0147638	-0.248602	no	no	yes			yes	0	0	0	152	335	20	0.956778	0.0392927	0.00392927	0.02757	91	0	0	1	0	0	0	0	0	0	1	0	0
3064615|F|0-6|CT	A	1A	578785369	C	T	0.258858	0.741142	0	0	0	0	0	0	0	0.185667	0.2749	0.307703	1.16259	0.0492182	0.0830035		no	no	no	no		0	0	0	119	364	25	0.948919	0.0491159	0.00196464	0.0344454	92	0	0	0	1	0	0	0	1	0	0	0	0
1206867|F|0-23|AT	A	1A	578790056	A	T	0.828694	0.171306	0	0	0	0	0	0	0	-0.304742	-0.437103	-1.06073	-0.465479	-0.0253451	-0.079086	no	no	yes				0	0	0	382	75	10	0.897839	0.0196464	0.0825147	0.0260887	92	0	0	0	1	0	0	0	1	0	0	0	0
2278731|F|0-46|TC	A	1A	578790546	T	C	0.232804	0.767196	0	0	0	0	0	0	0	0.0796212	0.0318816	0.403382	0.308714	0.015575	0.0103817						yes	0	0	0	83	285	10	0.722986	0.0196464	0.257367	0.00501427	93	0	0	0	1	0	0	0	1	0	0	0	0
3025068|F|0-8|AG	A	1A	578815425	A	G	0.682087	0.317913																							185	0	323	0.363458	0.634578	0.00196464	0.00419559	93	0	0	0	1	0	0	1	0	0	0	0	0
2253156|F|0-16|AG	A	1A	578933504	A	G	0.583661	0.416339	0	0	0	0	0	0	0	-0.0388384	-0.0222157	-0.500503	-0.271624	-0.00365654	0.0928115							0	0	0	280	195	33	0.933202	0.064833	0.00196464	0.0171275	92	0	1	0	0	0	0	0	0	0	0	0	0
2304406|F|0-29|TC	A	1A	579157342	T	C	0.877273	0.122727	1	1	0	0	0	0	2	1.03985	0.848496	-0.861285	1.26812	0.0268835	-0.299306	no	yes		no		yes	1	0	0	382	50	8	0.848723	0.0157171	0.13556	0.0215514	94	0	0	0	1	0	0	0	1	0	0	0	0
2279773|F|0-39|GT	A	1A	579218100	G	T	0.486842	0.513158	0	0	0	0	0	0	0	0.0551898	0.0233978	1.17844	0.12902	-0.000871396	0.0311339			yes				0	0	0	192	203	23	0.776031	0.0451866	0.178782	0.014348	92	0	0	0	1	0	0	0	1	0	0	0	0
1125323|F|0-58|TG	A	1A	580021442	T	G	0.853831	0.146169	1	1	0	0	0	0	2	0.81666	0.647716	-0.285509	0.330304	0.014323	-0.0154026	no	yes		yes		no	1	0	0	414	63	19	0.937132	0.0373281	0.0255403	0.0167405	94	0	0	0	1	0	0	0	1	0	0	0	0
1263999|F|0-17|AG	A	1A	580421624	A	G	0.262295	0.737705	0	0	0	0	0	0	0	0.138193	0.025272	0.576765	-0.189722	-0.00218321	0.526455				yes		no	0	0	0	121	353	14	0.931238	0.0275049	0.0412574	0.0322965	89	0	1	0	0	0	0	0	0	0	0	0	0
1230450|F|0-6|CT	A	1A	580576616	C	T	0.597852	0.402148	0	0	0	0	0	0	0	-0.122065	-0.321228	0.00544508	0.0731079	-0.00709418	-0.0958593		no		no		yes	0	0	0	240	158	21	0.781925	0.0412574	0.176817	0.00189309	95	0	0	0	1	0	0	0	0	0	0	0	0
3222498|F|0-16|AG	A	1A	581938039	A	G	0.865613	0.134387	0	0	0	0	0	0	0	0.0289204	0.0305854	1.4412	-0.132823	-0.0139515	-0.0509959			yes	no			0	0	0	422	52	32	0.931238	0.0628684	0.00589391	0.0556055	91	0	0	0	1	0	0	0	0	0	0	0	0
1093174|F|0-45|TC	A	1A	582276079	T	C	0.876008	0.123992	0	0	0	0	0	0	0	0.0915527	0.069691	1.14686	-0.33838	-0.015083	-0.150396			yes	yes			0	0	0	425	52	19	0.937132	0.0373281	0.0255403	0.0388767	91	0	0	0	1	0	0	0	0	0	0	0	0
3020917|F|0-35|GA	A	1A	582567767	G	A	0.8394	0.1606	0	0	1	0	0	0	1	0.157707	0.105292	2.04077	-1.18493	-0.0260908	-0.00872367	yes		yes	no			0	1	0	382	65	20	0.878193	0.0392927	0.0825147	0.0275854	91	0	0	0	1	0	0	0	1	0	0	0	0
9724274|F|0-44|TC	A	1A	582654763	T	C	0.412298	0.587702	0	0	0	0	0	0	0	0.414872	0.433192	-0.584367	1.14861	0.0101177	-0.220829	no	yes		no	yes		0	0	0	189	276	31	0.913556	0.0609037	0.0255403	0.089632	96	0	0	0	1	0	0	0	0	0	0	0	0
5050389|F|0-54|AG	A	1A	582763967	A	G	0.359649	0.640351	0	0	0	0	0	0	0	-0.3211	-0.397289	0.731397	-1.09821	-0.00660615	0.599253	no	no	no	yes	yes	no	0	0	0	114	210	18	0.636542	0.0353635	0.328094	0.0257302	96	0	0	1	0	0	0	0	0	0	1	0	0
3023789|F|0-27|TC	A	1A	583529709	T	C	0.529289	0.470711	0	0	0	0	0	0	0	0.253635	0.191084	0.413838	0.150204	0.00165219	-0.133476							0	0	0	233	205	40	0.860511	0.0785855	0.0609037	0.169953	97	0	0	1	0	0	0	0	0	0	1	0	0
1092148|F|0-48|AG	A	1A	583895754	A	G	0.552789	0.447211	0	0	0	0	0	0	0	0.22125	0.166944	0.0289644	0.293644	0.00498495	-0.152632							0	0	0	260	207	35	0.917485	0.0687623	0.0137525	0.144857	97	0	0	1	0	0	0	0	0	0	1	0	0
1150205|F|0-49|GC	A	1A	583992209	G	C	0.546627	0.453373	0	0	0	0	0	0	0	0.14496	0.209701	0.0246729	0.372086	0.00539507	-0.203555	no						0	0	0	256	209	39	0.913556	0.0766208	0.00982318	0.130513	97	0	0	0	1	0	0	0	0	0	0	0	0
1130028|F|0-50|CT	A	1A	583992305	C	T	0.644444	0.355556	0	0	0	0	0	0	0	-0.364892	-0.425812	0.832444	-0.951206	-0.0178805	0.352948	no	no		yes	yes	yes	0	0	0	302	159	34	0.905697	0.0667976	0.0275049	0.0852063	96	0	0	0	1	0	0	0	0	0	0	0	0
1089676|F|0-46|TC	A	1A	584083646	T	C	0.868056	0.131944	0	0	0	0	0	0	0	0.180422	0.092242	1.21745	-0.238965	-0.0151221	-0.0716878	yes	yes	no				0	0	0	429	58	17	0.956778	0.0333988	0.00982318	0.0299915	97	0	0	0	1	0	0	0	0	0	0	0	0
3937948|F|0-16|GC	A	1A	584084194	G	C	0.553254	0.446746	0	0	0	0	0	0	0	0.153316	0.213711	0.0949713	0.397607	0.00789491	-0.184905	no						0	0	0	256	202	49	0.899804	0.0962672	0.00392927	0.0985938	97	0	0	1	0	0	0	0	0	0	1	0	0
989234|F|0-22|GA	A	1A	584811167	G	A	0.359406	0.640594	0	0	0	0	0	0	0	0.545368	0.655878	0.686891	0.263532	-0.0206733	-0.332147		no			no		0	0	0	7	149	349	0.306483	0.685658	0.00785855	0.149932	98	0	0	0	1	0	0	0	0	0	0	0	0
2339165|F|0-34|CT	A	1A	585453558	C	T	0.824263	0.175737	0	0	0	0	0	0	0	0.248983	0.284264	0.0848364	0.429064	0.0215751	-0.0630302							0	0	0	358	72	11	0.844794	0.021611	0.133595	0.088299	98	0	0	0	1	0	0	0	1	0	0	0	0
5324913|F|0-18|CT	A	1A	585645875	C	T	0.657957	0.342043	0	0	0	0	0	0	0	0.421691	0.530599	-0.371107	0.832759	0.0121928	-0.418402	no	no		yes		no	0	0	0	269	136	16	0.795678	0.0314342	0.172888	0.141032	98	0	0	0	1	0	0	0	1	0	0	0	0
993363|F|0-8|AG	A	1A	585652280	A	G	0.611111	0.388889	0	0	0	0	0	0	0	0.509	0.420739	-0.415959	1.36739	0.00820802	-0.685783	no	yes		no		no	0	0	0	249	155	19	0.793713	0.0373281	0.168959	0.101399	98	0	0	0	1	0	0	0	1	0	0	0	0
997175|F|0-37|GC	A	1A	585656558	G	C	0.551896	0.448104	0	0	0	0	0	0	0	0.580684	0.476652	-0.113352	0.6797	0.0169896	-0.262965	no	yes		yes	yes		0	0	0	265	213	23	0.939096	0.0451866	0.0157171	0.130922	98	0	0	0	1	0	0	0	1	0	0	0	0
993502|F|0-49|GA	A	1A	586108109	G	A	0.560852	0.439148	0	0	0	0	0	0	0	0.496532	0.438626	-0.0682707	1.2874	0.0328929	-0.295298	no	yes		no	no		0	0	0	261	201	31	0.907662	0.0609037	0.0314342	0.111929	98	0	0	0	1	0	0	0	1	0	0	0	0
3034023|F|0-18|GA	A	1A	586506968	G	A	0.871951	0.128049	0	0	0	0	0	0	0	0.410115	0.687594	0.356626	0.254837	0.0026546	0.0337226		no					0	0	0	372	6	114	0.742633	0.223969	0.0333988	0.000800588	20	0	0	0	1	0	0	0	1	0	0	0	0
2260436|F|0-34|CA	A	1A	586706397	C	A	0.792531	0.207469	0	0	0	0	0	0	0	-0.250552	-0.188994	0.46421	-0.252463	0.0210397	0.326425	yes			yes		yes	0	0	0	371	89	22	0.903733	0.043222	0.0530452	0.0867142	99	0	0	0	1	0	0	0	1	0	0	0	0
1274604|F|0-57|CT	A	1A	587860891	C	T	0.508982	0.491018	0	0	0	0	0	0	0	-0.0222731	0.00871944	-0.087307	0.159266	0.0112753	0.0892494	yes				yes		0	0	0	236	227	38	0.909627	0.0746562	0.0157171	0.229741	99	0	0	0	1	0	0	0	0	0	0	0	0
992499|F|0-48|AG	A	1A	588018477	A	G	0.485092	0.514908	0	0	0	0	0	0	0	0.0596513	0.0601035	0.0512333	-0.0762967	0.00111493	0.0900549	yes						0	0	0	200	213	23	0.811395	0.0451866	0.143418	0.151241	99	0	1	0	0	0	0	0	0	0	0	0	0
1198074|F|0-34|AG	A	1A	588382900	A	G	0.453039	0.546961	0	0	0	0	0	0	0	-0.355341	-0.361511	-0.367933	-0.0649476	0.00732841	0.113533		no				yes	0	0	0	156	190	16	0.679764	0.0314342	0.288802	0.241385	98	0	0	0	1	0	0	0	0	0	0	0	0
3960898|F|0-7|TC	A	1A	588683254	T	C	0.480603	0.519397	0	0	0	0	0	0	0	-0.250383	-0.312501	-0.630877	-0.180912	0.00492369	0.232826	no	no				yes	0	0	0	206	224	34	0.844794	0.0667976	0.0884086	0.197623	98	0	0	0	1	0	0	0	1	0	0	0	0
1240234|F|0-31|CG	A	1A	589475184	C	G	0.519685	0.480315	0	0	0	0	0	0	0	-0.347213	-0.436021	0.363407	-0.391078	-0.0033077	0.173735	no	no					0	0	0	186	171	24	0.701375	0.0471513	0.251473	0.252753	99	0	0	0	1	0	0	0	1	0	0	0	0
990592|F|0-67|CT	A	1A	589482354	C	T	0.351406	0.648594	0	0	0	0	0	0	0	0.369399	0.447969	0.242757	0.358562	0.0112877	-0.0793071	no	no					0	0	0	158	306	34	0.911591	0.0667976	0.021611	0.244341	99	0	0	0	1	0	0	0	1	0	0	0	0
2266116|F|0-54|CT	A	1A	589607016	C	T	0.61851	0.38149	0	0	0	0	0	0	0	-0.404546	-0.379749	-0.0633234	-0.296687	0.00331646	0.215604	no	yes					0	0	0	267	162	14	0.842829	0.0275049	0.129666	0.221958	99	0	0	0	1	0	0	1	0	0	0	0	0
3955480|F|0-39|GC	A	1A	589822654	G	C	0.313387	0.686613	0	0	0	0	0	0	0	0.499329	0.455292	-0.110491	1.04208	-5.71504e-05	-0.402502	no	yes		no			0	0	0	144	328	21	0.927308	0.0412574	0.0314342	0.251164	99	0	0	0	1	1	0	0	0	0	0	0	0
2262650|F|0-6|TC	A	1A	589866718	T	C	0.64059	0.35941	0	0	0	0	0	0	0	-0.498398	-0.428656	-0.0249455	-1.05625	-0.00460999	0.385963	yes	yes		no			0	0	0	275	151	15	0.836935	0.0294695	0.133595	0.192523	99	0	0	0	1	0	0	0	1	0	0	0	0
1130619|F|0-42|GA	A	1A	589995219	G	A	0.324297	0.675703	0	0	0	0	0	0	0	0.539354	0.423587	0.0880403	1.00695	0.00141994	-0.3864	yes	yes		no			0	0	0	145	320	33	0.913556	0.064833	0.021611	0.185039	99	0	0	0	1	0	0	0	1	0	0	0	0
2262964|F|0-52|TC	A	1A	590005256	T	C	0.623506	0.376494	0	0	0	0	0	0	0	0.182666	0.230897	-0.16149	0.13204	-0.00247375	-0.263416	no	no				yes	0	0	0	297	173	32	0.923379	0.0628684	0.0137525	0.241987	98
1243497|F|0-10|GA	A	1A	590142135	G	A	0.475871	0.524129	0	0	0	0	0	0	0	0.57135	0.532747	-0.0878514	0.355042	-0.000589328	-0.353559	no	yes				yes	0	0	0	170	188	15	0.70334	0.0294695	0.267191	0.194938	99	0	0	0	1	0	0	0	1	0	0	0	0
1237384|F|0-44|TC	A	1A	590240890	T	C	0.413319	0.586681	0	0	0	0	0	0	0	-0.255982	-0.310481	0.187278	-0.18766	0.00534011	-0.0239345	no	no				no	0	0	0	178	260	35	0.860511	0.0687623	0.0707269	0.145087	98	0	0	0	1	0	0	0	1	0	0	0	0
1023334|F|0-66|AG	A	1A	590521870	A	G	0.279133	0.720867	0	0	0	0	0	0	0	0.473466	0.556685	0.297265	0.166141	0.0224075	0.143893	no	no					0	0	0	10	173	186	0.359528	0.365422	0.275049	0.0103965	86	0	0	0	1	0	0	0	1	0	0	0	0
1091952|F|0-13|GT	A	1A	590554922	G	T	0.340625	0.659375	0	0	0	0	0	0	0	-0.0216107	-0.0446419	0.124752	0.209622	0.0178069	0.288552						yes	0	0	0	144	297	39	0.866405	0.0766208	0.0569745	0.175995	98	0	0	0	1	0	0	1	0	0	0	0	0
3570177|F|0-45|AG	A	1A	590967860	A	G	0.561995	0.438005	0	0	0	0	0	0	0	0.303718	0.287304	0.124782	-0.0592108	-0.0190264	-0.189813		no					0	0	0	197	151	23	0.683694	0.0451866	0.27112	0.0636216	99	0	0	1	0	0	0	0	0	0	1	0	0
4990916|F|0-47|TC	A	1A	590967862	T	C	0.39726	0.60274	0	0	0	0	0	0	0	0.0578298	0.0169444	-0.365584	0.220975	0.0219389	0.272506					yes	yes	0	0	0	133	208	24	0.669941	0.0471513	0.282908	0.314074	99	1	0	0	0	0	0	0	0	0	0	0	0
2258496|F|0-56|CT	A	1A	590967871	C	T	0.59726	0.40274	0	0	0	0	0	0	0	-0.0490446	-0.00712658	0.323549	-0.277967	-0.024157	-0.283696					yes	yes	0	0	0	208	137	20	0.6778	0.0392927	0.282908	0.148841	99	0	1	0	0	0	0	0	0	0	0	0	0
3064564|F|0-53|CA	A	1A	592325581	C	A	0.662076	0.337924	0	0	0	0	0	0	0	-0.293858	-0.383506	-0.0434292	-0.562546	-0.0401267	-0.158539	no	no	yes		no	yes	0	0	0	302	149	21	0.886051	0.0412574	0.0726916	0.0333484	99	0	1	0	0	0	0	0	0	0	0	0	0
7352455|F|0-25|GA	A	1A	592523896	G	A	0.885542	0.114458																							386	2	110	0.762279	0.21611	0.021611	0.000914057	100	0	0	0	1	0	0	1	0	0	0	0	0
23884247|F|0-35|GA	A	1A	592756622	G	A	0.215976	0.784024	0	0	0	0	0	0	0	-0.423996	-0.359541	-0.0626826	-1.0199	-0.0376751	0.132197	no	yes		no	yes	yes	0	0	0	69	261	8	0.64833	0.0157171	0.335953	0.023557	94	0	0	0	1	0	0	1	0	0	0	0	0
4910830|F|0-49|TC	B	1B	1202514	T	C	0.152174	0.847826	0	0	0	0	0	0	0	-0.0152508	0.0155471	-0.0265947	-0.0209559	0.00453121	-0.116305			no				0	0	0	57	345	12	0.789784	0.0235756	0.18664	0.0114067	1	0	0	1	0	0	0	0	0	0	1	0	0
1168714|F|0-11|TG	B	1B	1426823	T	G	0.157658	0.842342	0	0	0	0	0	0	0	0.75148	0.604286	0.777428	1.14031	0.0530254	-0.160149	no	yes		no	no		0	0	0	49	277	7	0.640472	0.0137525	0.345776	0.00403245	2	0	0	0	1	0	1	0	0	0	0	0	0
983031|F|0-53|TC	B	1B	5001706	T	C	0.872093	0.127907	0	0	0	0	0	0	0	-0.495129	-0.34001	-1.38151	0.122064	-0.0373125	-0.386771	no	yes	no			yes	0	0	0	407	55	11	0.907662	0.021611	0.0707269	0.0124624	1	0	0	0	1	0	0	1	0	0	0	0	0
1206587|F|0-34|AG	B	1B	5549059	A	G	0.631687	0.368313	0	0	0	0	0	0	0	0.0903133	0.16303	-0.791474	2.12422	0.0245152	-0.321983				no			0	0	0	172	44	270	0.424361	0.530452	0.0451866	0.00666306	3	0	0	0	1	0	0	0	1	0	0	0	0
995296|F|0-54|CA	B	1B	6756178	C	A	0.864155	0.135845	0	0	0	0	0	0	0	-0.170424	-0.297206	0.599201	-0.287151	0.00241318	0.306927	no						0	0	0	372	53	13	0.834971	0.0255403	0.139489	0.0565461	4	0	0	0	1	0	0	0	1	0	0	0	0
1020685|F|0-23|TC	B	1B	6783243	T	C	0.870056	0.129944	0	0	0	0	0	0	0	-0.391341	-0.372213	0.74359	-0.0654453	0.0122834	0.367066	no						0	0	0	302	40	12	0.671906	0.0235756	0.304519	0.0483384	4	0	0	0	1	0	0	0	1	0	0	0	0
1020885|F|0-62|TC	B	1B	7063727	T	C	0.831019	0.168981	0	0	0	0	0	0	0	-0.367634	-0.451785	0.678211	-0.420224	-0.013085	0.135609		no					0	0	0	349	63	20	0.80943	0.0392927	0.151277	0.0605877	5	0	0	0	1	0	0	0	1	0	0	0	0
1072398|F|0-24|AG	B	1B	7212631	A	G	0.892019	0.107981	0	0	0	0	0	0	0	-0.376922	-0.404309	0.931825	-0.0929902	0.00243639	0.308657	no	no					0	0	0	374	40	12	0.81336	0.0235756	0.163065	0.0348364	4	0	0	0	1	0	0	0	1	0	0	0	0
1072398|F|0-48|AG	B	1B	7212655	A	G	0.875291	0.124709	0	0	0	0	0	0	0	-0.221927	-0.25645	0.482	-0.235179	-0.0111911	0.116495	no						0	0	0	365	43	21	0.801572	0.0412574	0.157171	0.0318492	4	0	0	0	1	0	0	0	1	0	0	0	0
1114944|F|0-22|GA	B	1B	7230779	G	A	0.132135	0.867865	0	0	0	0	0	0	0	0.298217	0.258783	-0.492749	0.229396	0.0557618	0.0460521					no		0	0	0	53	401	19	0.891945	0.0373281	0.0707269	0.0223783	4	0	0	0	1	0	0	0	1	0	0	0	0
980920|F|0-64|GT	B	1B	7368203	G	T	0.894988	0.105012	0	0	0	0	0	0	0	-0.286746	-0.291909	0.83781	-0.0943491	0.0058773	0.172045							0	0	0	359	28	32	0.760314	0.0628684	0.176817	0.0183342	4	0	0	0	1	0	0	0	1	0	0	0	0
1008436|F|0-11|AG	B	1B	7416477	A	G	0.803571	0.196429	0	0	0	0	0	0	0	-0.027939	-0.0132907	-0.591628	0.279132	0.00866279	-0.0864238							0	0	0	277	39	76	0.620825	0.149312	0.229862	0.00581701	6	0	0	0	1	0	0	0	1	0	0	0	0
1001163|F|0-61|CA	B	1B	8181707	C	A	0.409412	0.590588	0	0	0	0	0	0	0	-0.34018	-0.372927	-0.599165	-0.40932	-0.0151248	0.109566	yes	no	no				0	0	0	167	244	14	0.807466	0.0275049	0.165029	0.0408828	5	0	1	0	0	0	0	0	0	0	0	0	0
1110535|F|0-31|TC	B	1B	8236526	T	C	0.894118	0.105882	0	0	0	0	0	0	0	-0.00138637	-0.00806646	0.0531954	-0.118389	0.0239033	0.277867						yes	0	0	0	377	42	6	0.823183	0.0117878	0.165029	0.0511538	5	0	0	0	1	0	0	0	1	0	0	0	0
989167|F|0-45|AG	B	1B	8569709	A	G	0.466316	0.533684	0	0	0	0	0	0	0	-0.243344	-0.163737	-0.404001	-0.280239	-0.00660864	0.169309	yes				yes		0	0	0	205	237	33	0.868369	0.064833	0.0667976	0.0332326	5	0	0	0	1	0	0	0	1	0	0	0	0
989369|F|0-22|GA	B	1B	9082155	G	A	0.479787	0.520213	0	0	0	0	0	0	0	0.00691776	0.0197358	-1.03958	-0.0305867	-0.0187065	-0.284668			no				0	0	0	210	229	31	0.862475	0.0609037	0.0766208	0.0691354	7	0	0	0	1	1	0	0	0	0	0	0	0
2271395|F|0-10|TC	B	1B	9263666	T	C	0.446381	0.553619	0	0	0	0	0	0	0	0.0664659	0.0373216	0.933769	0.0680749	0.0130202	0.184483	yes		no				0	0	0	162	202	9	0.715128	0.0176817	0.267191	0.0512372	7	0	1	0	0	0	0	0	0	0	0	0	0
4989084|F|0-34|TG	B	1B	9270205	T	G	0.418079	0.581921	0	0	0	0	0	0	0	0.0234272	0.0148757	0.830199	0.0507744	0.0137375	0.200659	yes						0	0	0	143	201	10	0.675835	0.0196464	0.304519	0.0436917	7	0	1	0	0	0	0	0	0	0	0	0	0
3021864|F|0-9|AG	B	1B	9711621	A	G	0.464894	0.535106	0	0	0	0	0	0	0	-0.102531	-0.0841935	0.651748	-0.217302	-0.0018038	0.0854715			no				0	0	0	204	237	29	0.866405	0.0569745	0.0766208	0.0606559	7	0	1	0	0	0	0	0	0	0	0	0	0
997799|F|0-12|GA	B	1B	10086248	G	A	0.410835	0.589165	0	0	0	0	0	0	0	-0.0653082	0.0081309	-0.182994	-0.132947	-0.0154728	-0.0848458						yes	0	0	0	165	244	34	0.803536	0.0667976	0.129666	0.0265763	5	0	0	0	1	0	0	0	0	0	0	0	0
29430024|F|0-28|CG	B	1B	11406960	C	G	0.440104	0.559896	0	0	0	0	0	0	0	0.0391806	0.0248014	0.822696	-0.0292205	0.0127154	0.104835			no				0	0	0	163	209	12	0.730845	0.0235756	0.24558	0.0529308	7	0	0	1	0	0	0	0	0	0	1	0	0
1127745|F|0-21|CT	B	1B	12101269	C	T	0.848703	0.151297	0	0	0	0	0	0	0	0.230198	0.263155	-0.952148	-0.246078	-0.016925	-0.241094		yes	no				0	0	0	292	50	5	0.671906	0.00982318	0.318271	0.0227092	8	0	0	0	1	0	0	0	1	0	0	0	0
1091047|F|0-32|AG	B	1B	12333319	A	G	0.409686	0.590314	0	0	0	0	0	0	0	-0.07841	-0.0486977	0.755034	-0.0214974	0.0080636	0.103703							0	0	0	148	217	17	0.717092	0.0333988	0.249509	0.0428479	7	0	0	0	1	0	0	0	1	0	0	0	0
3024056|F|0-37|AG	B	1B	12427293	A	G	0.491991	0.508009	0	0	0	0	0	0	0	0.0174728	0.0217225	0.849132	0.0232342	0.0175728	0.158429			no				0	0	0	193	200	44	0.772102	0.086444	0.141454	0.0393227	7	0	0	0	1	0	0	1	0	0	0	0	0
1093829|F|0-30|GA	B	1B	12605330	G	A	0.585995	0.414005	0	0	0	0	0	0	0	-0.14446	-0.123522	0.843716	-0.205024	-0.00111215	0.0618042					yes		0	0	0	228	158	21	0.75835	0.0412574	0.200393	0.0283812	7	0	0	0	1	0	0	0	1	0	0	0	0
1249642|F|0-34|GT	B	1B	13027149	G	T	0.118947	0.881053																							0	362	113	0.711198	0.222004	0.0667976	0.0204572	9	0	0	0	1	0	0	0	1	0	0	0	0
2280710|F|0-7|CG	B	1B	13276553	C	G	0.660436	0.339564	0	0	0	0	0	0	0	-0.0909107	-0.00775331	-1.43325	-0.0676866	-0.0368158	-0.325625	yes		yes			yes	0	0	0	207	104	10	0.611002	0.0196464	0.369352	0.0380045	10	0	0	1	0	0	0	0	0	0	1	0	0
1271003|F|0-35|CG	B	1B	13507288	C	G	0.246933	0.753067	0	0	1	0	0	0	1	0.278549	0.23459	1.68008	0.33563	0.00945782	0.176956	yes	yes	yes		no		0	1	0	79	244	3	0.634578	0.00589391	0.359528	0.0289808	10	0	0	0	1	0	0	0	0	0	0	0	0
1207903|F|0-56|AT	B	1B	13507309	A	T	0.828018	0.171982	0	0	-1	0	0	0	1	-0.314008	-0.257597	-1.72759	-0.256732	-0.0206437	-0.341985	yes	yes	yes		no	no	0	1	0	357	69	13	0.836935	0.0255403	0.137525	0.0245497	10	0	0	0	1	0	0	0	0	0	0	0	0
9723692|F|0-33|CT	B	1B	13510393	C	T	0.526316	0.473684	0	0	0	0	0	0	0	0.143212	0.0491114	1.12355	-0.15601	0.0108888	0.287418			no				0	0	0	183	164	14	0.681729	0.0275049	0.290766	0.0502325	9	0	0	0	1	0	0	0	1	0	0	0	0
3029475|F|0-17|GA	B	1B	13893596	G	A	0.722084	0.277916	0	0	0	0	0	0	0	-0.210406	-0.127072	-1.67262	0.403374	-0.0185478	-0.340946	yes	yes	yes		yes		0	0	0	279	100	24	0.744597	0.0471513	0.208251	0.045865	10	0	1	0	0	0	0	0	0	0	0	0	0
23884458|F|0-46|CT	B	1B	15207238	C	T	0.379819	0.620181	0	0	0	0	0	0	0	-0.382931	-0.448552	0.805656	-0.224382	0.00955044	0.357807	no	no	no			yes	0	0	0	161	267	13	0.840864	0.0255403	0.133595	0.0372598	8	0	0	0	1	0	0	0	1	0	0	0	0
1163852|F|0-15|GC	B	1B	15393034	G	C	0.385593	0.614407	0	0	0	0	0	0	0	0.0988943	0.042875	0.330213	-0.282336	-0.00356642	0.221343	yes			yes			0	0	0	149	257	66	0.797642	0.129666	0.0726916	0.138753	11	0	0	0	1	0	0	0	1	0	0	0	0
2261278|F|0-9|GC	B	1B	15435372	G	C	0.156338	0.843662	0	0	0	0	0	0	0	0.635066	0.43754	0.942064	0.173018	-0.00667865	-0.359344	yes	yes				yes	0	0	0	51	295	9	0.679764	0.0176817	0.302554	0.0032645	12	0	0	0	1	0	0	1	0	0	0	0	0
987796|F|0-50|AT	B	1B	15584547	A	T	0.684211	0.315789																							177	2	296	0.35167	0.581532	0.0667976	0.115023	11	0	0	0	1	0	0	0	1	0	0	0	0
2277837|F|0-32|GC	B	1B	15658769	G	C	0.708549	0.291451	0	0	0	0	0	0	0	-0.0978799	-0.0167161	-0.0667305	0.0100079	0.00404326	-0.0764663				yes			0	0	0	266	105	15	0.72888	0.0294695	0.24165	0.0856761	11	0	0	1	0	0	0	0	0	0	1	0	0
1022291|F|0-6|AG	B	1B	15877887	A	G	0.673767	0.326233	0	0	0	0	0	0	0	-0.00827758	0.066272	-0.421897	0.937524	0.00135605	-0.152142	yes	yes		no			0	0	0	283	128	35	0.807466	0.0687623	0.123772	0.124201	11	0	0	1	0	0	0	0	0	0	1	0	0
1090798|F|0-22|CT	B	1B	16427739	C	T	0.733936	0.266064	0	0	0	0	0	0	0	0.295216	0.326437	-0.139164	1.29196	0.0102103	-0.411576				yes		no	0	0	0	258	25	215	0.555992	0.422397	0.021611	0.0254406	13	0	1	0	0	0	0	0	0	0	0	0	0
1201416|F|0-16|AG	B	1B	16427774	A	G	0.590812	0.409188	0	0	0	0	0	0	0	0.0827729	0.106084	-0.484306	0.190418	-0.00106536	-0.190735	yes						0	0	0	258	173	37	0.846758	0.0726916	0.0805501	0.13557	11	0	0	0	1	0	0	0	0	1	0	0	0
5324649|F|0-41|CA	B	1B	16593961	C	A	0.429885	0.570115	0	0	0	0	0	0	0	-0.0890394	-0.209189	0.342212	-0.140232	-0.00503404	0.0641936	yes	no					0	0	0	175	236	24	0.807466	0.0471513	0.145383	0.117229	11	0	0	0	1	0	0	0	1	0	0	0	0
5324649|F|0-67|AG	B	1B	16593987	A	G	0.554441	0.445559	0	0	0	0	0	0	0	-0.179816	-0.17679	0.0551492	-0.145964	-0.00152294	0.0916798	yes		yes				0	0	0	188	150	11	0.664047	0.021611	0.314342	0.0834709	11	0	0	0	1	0	0	0	1	0	0	0	0
1003314|F|0-53|TG	B	1B	16594148	T	G	0.396288	0.603712	0	0	0	0	0	0	0	-0.00442399	-0.127785	0.634205	-0.229036	-0.00663799	0.119428	yes	no					0	0	0	167	262	29	0.842829	0.0569745	0.100196	0.107716	11	0	0	0	1	0	0	0	1	0	0	0	0
1097268|F|0-19|GC	B	1B	16594217	G	C	0.385135	0.614865	0	0	0	0	0	0	0	0.0136504	-0.0908805	0.501007	-0.882715	-0.00866704	0.130962	yes	no		no			0	0	0	158	260	26	0.821218	0.0510806	0.127701	0.0910015	11	0	0	0	1	0	0	0	1	0	0	0	0
1097268|F|0-50|AT	B	1B	16594248	A	T	0.557994	0.442006	0	0	0	0	0	0	0	-0.00649391	-0.0351799	-0.241405	-0.343465	-0.0217429	0.0295086	yes			yes			0	0	0	172	135	12	0.603143	0.0235756	0.373281	0.0660139	11	0	0	0	1	0	0	0	1	0	0	0	0
1022285|F|0-19|TC	B	1B	16627974	T	C	0.476562	0.523438	0	0	0	0	0	0	0	-0.0887278	-0.117681	0.739791	-0.135229	0.00123779	0.0711515	yes	yes					0	0	0	175	193	16	0.722986	0.0314342	0.24558	0.0643435	11	0	0	0	1	0	0	0	1	0	0	0	0
4910862|F|0-45|TC	B	1B	16666587	T	C	0.575444	0.424556	0	0	0	0	0	0	0	-0.133777	-0.104743	-0.0298533	-0.237821	-0.0172631	-0.0245854	yes						0	0	0	186	135	17	0.630648	0.0333988	0.335953	0.0441891	11	0	0	0	1	0	0	0	1	0	0	0	0
1032293|F|0-50|AG	B	1B	17613029	A	G	0.862864	0.137136	0	0	0	0	0	0	0	-0.285736	-0.42488	-0.982543	0.269599	0.00321549	0.0636982	yes	no	yes				0	0	0	351	52	9	0.791749	0.0176817	0.19057	0.0449744	14	0	0	0	1	0	0	0	1	0	0	0	0
1164254|F|0-59|GC	B	1B	17623649	G	C	0.345013	0.654987	0	0	0	0	0	0	0	-0.0369867	-0.101654	0.0676518	-0.288149	-0.00940173	0.0906759	yes						0	0	0	125	240	6	0.717092	0.0117878	0.27112	0.0466662	11	0	0	1	0	0	0	0	0	0	1	0	0
1264748|F|0-15|GA	B	1B	17789276	G	A	0.404025	0.595975	0	0	0	0	0	0	0	-0.133683	-0.139904	0.094997	0.179672	0.0282695	0.0414287				no		yes	0	0	0	123	185	15	0.605108	0.0294695	0.365422	0.0267029	8	0	0	0	1	0	0	0	0	1	0	0	0
999471|F|0-10|CT	B	1B	17816558	C	T	0.552916	0.447084	0	0	0	0	0	0	0	-0.121848	-0.141329	0.662454	-0.180188	0.0115164	0.212358							0	0	0	239	190	34	0.842829	0.0667976	0.0903733	0.0497956	8	0	0	0	1	0	0	0	0	1	0	0	0
1127610|F|0-51|AG	B	1B	17890512	A	G	0.703704	0.296296	0	0	0	0	0	0	0	-0.103546	-0.0411583	-1.16752	0.0765774	-0.00584672	-0.0983159							0	0	0	218	86	20	0.59725	0.0392927	0.363458	0.0679574	14	0	0	0	1	0	0	0	0	1	0	0	0
4911046|F|0-5|CA	B	1B	18359101	C	A	0.29783	0.70217	0	0	0	0	0	0	0	0.0114763	-0.00630565	-0.612183	0.135208	0.00412951	-0.0623703							0	0	0	63	268	176	0.650295	0.345776	0.00392927	0.0154469	15	0	0	0	1	0	0	1	0	0	0	0	0
2362971|F|0-38|CG	B	1B	18570786	C	G	0.107251	0.892749	0	0	0	0	0	0	0	0.187166	0.0465938	0.923008	0.265704	0.04003	-0.0620782	yes					yes	0	0	0	33	293	5	0.640472	0.00982318	0.349705	0.0380866	11	0	1	0	0	0	0	0	0	0	0	0	0
4910508|F|0-40|TG	B	1B	18677150	T	G	0.213115	0.786885	0	0	0	0	0	0	0	0.252198	0.171358	0.885674	-0.372261	9.82597e-05	0.10057	yes						0	0	0	82	327	18	0.803536	0.0353635	0.1611	0.0583839	14	0	0	0	1	0	0	0	1	0	0	0	0
1091512|F|0-43|GA	B	1B	18683599	G	A	0.857303	0.142697	0	0	0	0	0	0	0	-0.148292	-0.114116	-0.311132	-0.0453378	0.0103803	0.193973							0	0	0	375	57	13	0.848723	0.0255403	0.125737	0.0811275	5	0	1	0	0	0	0	0	0	0	0	0	0
1091512|F|0-6|CA	B	1B	18683636	C	A	0.861486	0.138514	0	0	0	0	0	0	0	-0.135067	-0.102966	-0.366368	-0.0496505	0.0131009	0.256467						no	0	0	0	377	56	11	0.850688	0.021611	0.127701	0.061639	5	0	0	1	0	0	0	0	0	0	1	0	0
1207232|F|0-46|GC	B	1B	19773111	G	C	0.80805	0.19195	0	0	0	0	0	0	0	-0.226644	-0.168484	-0.587232	-0.0749539	0.0144594	0.246605							0	0	0	255	56	12	0.611002	0.0235756	0.365422	0.0364975	5	0	0	0	1	0	0	0	1	0	0	0	0
1207232|F|0-23|GA	B	1B	19773134	G	A	0.769231	0.230769	0	0	0	0	0	0	0	-0.346208	-0.228934	-0.752773	0.193759	-0.00297895	0.00563666	yes		no				0	0	0	253	71	14	0.636542	0.0275049	0.335953	0.0683476	11	0	0	0	1	0	0	0	1	0	0	0	0
1000211|F|0-30|GA	B	1B	20047970	G	A	0.24024	0.75976	0	0	0	0	0	0	0	0.322179	0.215888	0.59728	-0.165418	0.00639919	0.0789849	yes		no				0	0	0	71	244	18	0.618861	0.0353635	0.345776	0.0501951	11	0	0	0	1	0	0	0	0	0	0	0	0
1279918|F|0-18|TA	B	1B	20047982	T	A	0.277937	0.722063	0	0	0	0	0	0	0	0.264298	0.185361	0.747543	-0.212034	-0.00385204	-0.150341	yes					yes	0	0	0	87	242	20	0.646365	0.0392927	0.314342	0.0471925	14	0	0	0	1	0	0	0	0	0	0	0	0
4002770|F|0-23|TA	B	1B	20568575	T	A	0.205212	0.794788	0	0	0	0	0	0	0	0.268331	0.196532	0.524504	0.110962	-0.00883357	-0.167786		yes					0	0	0	61	242	4	0.595285	0.00785855	0.396857	0.0136393	5	0	0	0	1	0	0	0	0	0	0	0	0
2264432|F|0-57|TG	B	1B	20742649	T	G	0.814493	0.185507	0	0	0	0	0	0	0	-0.322392	-0.285378	-0.219067	0.0441162	-0.0165612	-0.0230015	no		yes			yes	0	0	0	276	59	10	0.658153	0.0196464	0.3222	0.0286046	11	0	0	0	1	0	0	0	1	0	0	0	0
1048511|F|0-5|GC	B	1B	20836349	G	C	0.812236	0.187764	0	0	0	0	0	0	0	-0.169314	-0.12021	-0.865481	0.158694	0.00322063	0.0547561	no						0	0	0	371	75	28	0.876228	0.0550098	0.0687623	0.0418656	14	0	1	0	0	0	0	0	0	0	0	0	0
1202590|F|0-35|GA	B	1B	21536761	G	A	0.736407	0.263593	0	0	0	0	0	0	0	0.201077	0.095967	1.49641	0.514963	-0.0116548	-0.0317137					no		0	0	0	228	28	167	0.502947	0.328094	0.168959	0.0080615	14	0	0	0	1	0	0	0	0	0	0	0	0
1212708|F|0-42|TG	B	1B	22156043	T	G	0.379093	0.620907	0	0	0	0	0	0	0	-0.133622	-0.046034	-0.706102	-0.109808	-0.00829629	0.0396627	yes						0	0	0	139	235	23	0.734774	0.0451866	0.220039	0.0619255	16	0	0	0	1	0	0	0	0	0	0	0	0
1095266|F|0-17|TC	B	1B	22156130	T	C	0.637097	0.362903	0	0	0	0	0	0	0	0.0917456	0.00733008	0.630494	0.0334666	0.00492472	-0.0673043	yes						0	0	0	230	128	14	0.70334	0.0275049	0.269155	0.0321342	16	0	0	0	1	0	0	0	0	0	0	0	0
1107595|F|0-10|AG	B	1B	22700705	A	G	0.886792	0.113208	0	0	0	0	0	0	0	-0.233276	-0.228075	-0.178917	-0.381003	0.0150138	0.299415						no	0	0	0	310	23	38	0.654224	0.0746562	0.27112	0.0104958	4	0	0	0	1	0	0	0	0	0	0	0	0
4260656|F|0-27|GA	B	1B	22928208	G	A	0.856061	0.143939	0	0	0	0	0	0	0	0.427201	0.222918	-0.199404	0.217936	-0.0144287	-0.263014	no	yes					0	0	0	278	43	9	0.630648	0.0176817	0.35167	0.0113364	16	0	0	0	1	0	0	0	1	0	0	0	0
4260656|F|0-17|GA	B	1B	22928218	G	A	0.897476	0.102524	1	1	0	0	0	0	2	0.966995	0.652994	-0.559452	0.791917	0.0107544	-0.24435	no	yes					1	0	0	282	30	5	0.612967	0.00982318	0.37721	0.0318195	17	0	0	0	1	0	0	0	1	0	0	0	0
1091447|F|0-18|AG	B	1B	24109660	A	G	0.885417	0.114583	0	0	0	0	0	0	0	-0.0813299	0.0626184	-0.916942	0.511898	0.00126075	-0.388488							0	0	0	368	35	29	0.791749	0.0569745	0.151277	0.135725	13	0	0	0	1	0	0	0	1	0	0	0	0
1269224|F|0-47|AG	B	1B	24223851	A	G	0.165823	0.834177	0	0	0	0	0	0	0	-0.575257	-0.440246	-0.2842	-0.137435	-0.0229311	0.0365158	no	yes				yes	0	0	0	54	318	23	0.730845	0.0451866	0.223969	0.0658712	17	0	0	0	1	0	0	0	1	0	0	0	0
4440261|F|0-13|TC	B	1B	24511235	T	C	0.612445	0.387555	0	0	0	0	0	0	0	0.120396	0.176011	-0.431877	0.156847	-0.0065072	-0.324471							0	0	0	171	68	219	0.469548	0.430255	0.100196	0.039856	14	0	1	0	0	0	0	0	0	0	0	0	0
1680765|F|0-35|TC	B	1B	24591834	T	C	0.180707	0.819293	0	-1	0	0	0	0	1	-0.531466	-0.657695	-0.451452	-0.224941	-0.0264774	0.0308252	no	no				yes	1	0	0	62	297	9	0.705305	0.0176817	0.277014	0.0527518	17	0	0	0	1	0	0	0	1	0	0	0	0
4991711|F|0-20|AC	B	1B	24716300	A	C	0.198113	0.801887	0	0	0	0	0	0	0	-0.373593	-0.409364	-0.580348	-0.26501	-0.036518	-0.15105	yes	no				yes	0	0	0	31	223	64	0.499018	0.125737	0.375246	0.0419154	17	0	0	0	1	0	0	0	1	0	0	0	0
4543072|F|0-25|TC	B	1B	24736447	T	C	0.109012	0.890988	0	0	0	0	0	0	0	-0.148873	-0.384074	1.11548	-0.804927	-0.0129164	0.484422		no		yes			0	0	0	34	303	7	0.662083	0.0137525	0.324165	0.139977	13	0	0	0	1	0	0	0	1	0	0	0	0
3029489|F|0-5|CA	B	1B	24736751	C	A	0.766067	0.233933	0	0	0	0	0	0	0	0.528448	0.588549	0.395778	0.326272	0.0160905	0.0669138	yes	no			no	yes	0	0	0	293	86	10	0.744597	0.0196464	0.235756	0.0211297	17	0	0	0	1	0	0	0	1	0	0	0	0
1081768|F|0-14|CG	B	1B	24932478	C	G	0.552147	0.447853	0	0	0	0	0	0	0	-0.0352161	-0.0445533	-0.561065	1.10362	-0.000338375	-0.671233	yes		no	no		no	0	0	0	256	205	28	0.905697	0.0550098	0.0392927	0.0660766	16	0	0	1	0	0	0	0	0	0	1	0	0
2261022|F|0-35|TC	B	1B	25821788	T	C	0.692744	0.307256	0	0	0	0	0	0	0	-0.0804353	-0.0251147	-0.230359	0.0998621	0.0164718	0.157494							0	0	0	293	123	25	0.817289	0.0491159	0.133595	0.0234623	14	0	0	0	1	0	0	0	0	1	0	0	0
1115814|F|0-58|CG	B	1B	28041252	C	G	0.757862	0.242138	0	0	0	0	0	0	0	0.0483366	0.082258	-0.618296	0.958089	0.00384104	-0.862225			no	yes	yes	no	0	0	0	283	37	157	0.628684	0.308448	0.0628684	0.0340798	13	0	1	0	0	0	0	0	0	0	0	0	0
1115814|F|0-25|GC	B	1B	28041285	G	C	0.857853	0.142147	0	0	0	0	0	0	0	-0.0666054	-0.00672754	-0.75661	0.595885	0.0101481	-0.373528	yes			yes			0	0	0	423	63	17	0.954813	0.0333988	0.0117878	0.0489844	13	0	1	0	0	0	0	0	0	0	0	0	0
991524|F|0-25|TA	B	1B	28593253	T	A	0.871069	0.128931	0	0	0	0	0	0	0	0.017458	-0.0384695	-1.35741	-0.328953	-0.00972026	0.152829							0	0	0	360	6	111	0.719057	0.218075	0.0628684	0.00199797	18	0	0	0	1	0	0	0	1	0	0	0	0
1015854|F|0-36|GC	B	1B	29119815	G	C	0.147416	0.852584	0	0	0	0	0	0	0	0.131656	0.0924336	-0.074726	0.0949034	-0.0134219	-0.0680713							0	0	0	40	272	17	0.612967	0.0333988	0.353635	0.00456822	19	0	0	0	1	0	0	0	1	0	0	0	0
1072250|F|0-60|CT	B	1B	29269991	C	T	0.743169	0.256831	0	0	0	0	0	0	0	-0.397009	-0.488181	-0.627406	-0.306704	-0.0129281	0.160351	no	no	yes				0	0	0	269	91	6	0.707269	0.0117878	0.280943	0.00757984	20	0	0	0	1	0	0	1	0	0	0	0	0
7343345|F|0-15|GA	B	1B	29393851	G	A	0.883008	0.116992	0	0	0	0	0	0	0	0.178014	0.267866	-1.19917	0.588383	0.00292496	-0.43451							0	0	0	314	39	6	0.693517	0.0117878	0.294695	0.0463101	13	0	0	1	0	0	0	0	0	0	1	0	0
1069301|F|0-16|CT	B	1B	32775921	C	T	0.599798	0.400202	-1	0	0	0	0	0	1	-0.802827	-0.55214	-1.6922	0.0813762	-0.0162959	-0.367113	yes	yes	no				1	0	0	122	23	351	0.284872	0.689587	0.0255403	0.0200486	13	0	0	0	1	0	0	0	1	0	0	0	0
3029271|F|0-24|AT	B	1B	33009291	A	T	0.867769	0.132231	0	0	0	0	0	0	0	-0.142361	-0.0306942	0.107742	-0.678494	-0.019745	0.115234			no				0	0	0	367	11	106	0.742633	0.208251	0.0491159	0.0262822	21	0	0	1	0	0	0	0	0	0	1	0	0
3029271|F|0-16|TC	B	1B	33009299	T	C	0.575397	0.424603	0	0	0	0	0	-1	1	0.252701	0.343346	-1.41263	1.36518	-0.0172412	-0.682605	no		no	no		yes	0	0	1	110	34	360	0.282908	0.707269	0.00982318	0.0106033	13	0	1	0	0	0	0	0	0	0	0	0	0
4909406|F|0-65|AG	B	1B	33009377	A	G	0.885504	0.114496	0	0	0	0	0	0	0	-0.163042	-0.0372387	0.930071	-0.704881	-0.00861604	0.275719							0	0	0	379	12	85	0.768173	0.166994	0.064833	0.00239665	21	0	1	0	0	0	0	0	0	0	0	0	0
1165239|F|0-37|CG	B	1B	38017383	C	G	0.800211	0.199789	0	0	0	0	0	0	0	-0.250977	-0.210368	0.0442679	-0.520479	-0.050458	-0.18071					no	yes	0	0	0	366	82	25	0.880157	0.0491159	0.0707269	0.141011	22	0	0	0	1	0	0	0	1	0	0	0	0
1107243|F|0-40|CT	B	1B	38225358	C	T	0.791667	0.208333	0	0	0	0	0	0	0	-0.303431	-0.365218	-0.0749176	-0.490233	-0.0417338	-0.20232	no	no			no	yes	0	0	0	357	84	27	0.866405	0.0530452	0.0805501	0.114379	22	0	0	0	1	0	0	0	0	1	0	0	0
993205|F|0-37|TG	B	1B	39312465	T	G	0.219457	0.780543	0	0	0	0	1	0	1	0.229197	0.152645	-0.0387174	0.554269	0.0605472	0.254269					no	yes	0	0	1	90	338	14	0.840864	0.0275049	0.131631	0.0968343	22	0	0	0	1	0	0	1	0	0	0	0	0
998711|F|0-68|GA	B	1B	39541185	G	A	0.215247	0.784753	0	0	0	0	0	0	0	0.205822	0.14437	-0.158906	0.370882	0.0412006	0.141329				no	no	yes	0	0	0	89	343	14	0.848723	0.0275049	0.123772	0.0856147	22	0	0	1	0	0	0	0	0	0	1	0	0
7344018|F|0-8|CA	B	1B	39582371	C	A	0.737875	0.262125	0	0	0	0	0	0	0	-0.208674	-0.164974	0.183435	-0.397735	-0.0577105	-0.284996					no	yes	0	0	0	294	88	51	0.750491	0.100196	0.149312	0.0642522	22	0	0	0	1	0	0	1	0	0	0	0	0
992751|F|0-26|CG	B	1B	39706147	C	G	0.865269	0.134731	0	0	0	0	0	0	0	-0.0218258	0.0206238	-1.17333	0.763472	0.00671503	-0.451427	no		no	yes			0	0	0	399	33	69	0.848723	0.13556	0.0157171	0.0115729	13	0	1	0	0	0	0	0	0	0	0	0	0
1223858|F|0-13|AG	B	1B	41316141	A	G	0.566929	0.433071	0	0	0	0	0	0	0	0.0784219	0.485266	0.540567	0.350361	0.00821669	-0.293464	yes	no					0	0	0	101	33	374	0.263261	0.734774	0.00196464	0.0107406	13	0	0	0	1	0	0	0	1	0	0	0	0
997400|F|0-32|GT	B	1B	44839268	G	T	0.21267	0.78733	0	0	0	0	0	0	0	0.481846	0.630706	0.6357	0.220217	4.99354e-05	-0.26418		no	yes				0	0	0	34	288	120	0.632613	0.235756	0.131631	0.192523	22	0	0	0	1	0	0	0	1	0	0	0	0
1104558|F|0-33|CG	B	1B	45375569	C	G	0.707447	0.292553	0	0	0	0	0	0	0	-0.395396	-0.329027	-0.291015	-0.0848604	0.00438778	0.116295	yes	no	yes				0	0	0	318	123	29	0.866405	0.0569745	0.0766208	0.246059	22	0	0	0	1	0	0	0	1	0	0	0	0
3064907|F|0-64|GC	B	1B	46225625	G	C	0.270179	0.729821	0	0	0	0	0	0	0	0.217297	0.294878	0.319061	0.123266	-0.00741242	-0.117587	no		yes				0	0	0	113	318	15	0.846758	0.0294695	0.123772	0.21389	22	0	0	0	1	0	0	0	0	1	0	0	0
2267315|F|0-41|TC	B	1B	46225648	T	C	0.713785	0.286215	0	0	0	0	0	0	0	-0.283158	-0.233262	-0.245273	-0.0932983	0.0068142	0.111638			yes				0	0	0	300	117	11	0.819253	0.021611	0.159136	0.193856	22	0	0	0	1	0	0	0	0	1	0	0	0
1282355|F|0-29|TC	B	1B	46257123	T	C	0.319613	0.680387	0	0	0	0	0	0	0	0.342408	0.463815	0.0644592	0.0956634	-0.0166184	-0.261478	no	no	yes				0	0	0	124	273	16	0.779961	0.0314342	0.188605	0.187944	22	0	0	0	1	0	0	0	1	0	0	0	0
4989237|F|0-32|TG	B	1B	46257181	T	G	0.360111	0.639889	0	0	0	0	0	0	0	0.288482	0.389852	0.0451188	0.286746	0.00601293	-0.11241	no	no	yes				0	0	0	127	228	6	0.697446	0.0117878	0.290766	0.148162	22	0	0	0	1	0	0	0	1	0	0	0	0
2262750|F|0-42|TC	B	1B	46257370	T	C	0.347411	0.652589	0	0	0	0	0	0	0	0.307208	0.222977	0.117729	0.215105	0.000923112	-0.182055			yes				0	0	0	122	234	11	0.699411	0.021611	0.278978	0.151679	22	0	0	0	1	0	0	0	1	0	0	0	0
989222|F|0-28|CT	B	1B	46390028	C	T	0.301296	0.698704	0	0	0	0	0	0	0	0.220263	0.288683	0.0226132	0.110925	-0.011792	-0.185587	no		yes				0	0	0	126	310	27	0.856582	0.0530452	0.0903733	0.164932	22	0	0	0	1	0	0	0	1	0	0	0	0
1112131|F|0-20|CA	B	1B	46660489	C	A	0.697826	0.302174	0	0	0	0	0	0	0	-0.230018	-0.321482	-0.152315	-0.0797288	0.00995428	0.158029	no	no	yes				0	0	0	307	125	28	0.848723	0.0550098	0.0962672	0.145918	22	0	0	0	1	0	0	0	1	0	0	0	0
3064462|F|0-6|GC	B	1B	46660512	G	C	0.289474	0.710526	0	0	0	0	0	0	0	0.205026	0.277169	0.314753	0.11176	-0.00629427	-0.140947	no		yes				0	0	0	125	325	25	0.884086	0.0491159	0.0667976	0.13212	22	0	0	0	1	0	0	0	1	0	0	0	0
3570165|F|0-9|TG	B	1B	47503074	T	G	0.725995	0.274005	0	0	0	0	0	0	0	-0.25009	-0.366395	-0.117717	-0.108743	0.0116718	0.190325	no	no	yes				0	0	0	302	109	16	0.807466	0.0314342	0.1611	0.100881	22	0	0	0	1	0	0	1	0	0	0	0	0
2279800|F|0-37|TC	B	1B	47544548	T	C	0.788056	0.211944	0	0	0	0	0	0	0	-0.128171	-0.249056	-0.204543	0.117744	0.0298679	0.217384	no		no				0	0	0	332	86	9	0.821218	0.0176817	0.1611	0.0722052	22	0	1	0	0	0	0	0	0	0	0	0	0
980298|F|0-5|GA	B	1B	48279853	G	A	0.687198	0.312802	0	0	0	0	0	0	0	-0.186323	-0.26436	-0.283514	0.0121163	0.00754559	0.0910461	no		yes				0	0	0	276	121	17	0.779961	0.0333988	0.18664	0.0730657	22	0	1	0	0	0	0	0	0	0	0	0	0
1209274|F|0-14|GA	B	1B	48279869	G	A	0.717949	0.282051	0	0	0	0	0	0	0	-0.174263	-0.183195	0.100265	0.290968	0.0214543	0.118274			yes				0	0	0	246	93	12	0.666012	0.0235756	0.310413	0.0576611	22	0	0	1	0	0	0	0	0	0	1	0	0
5365667|F|0-10|GC	B	1B	48904369	G	C	0.444615	0.555385	0	0	0	0	0	0	0	0.245097	0.17884	0.185868	-0.00418481	-0.0165397	-0.123635							0	0	0	137	173	15	0.609037	0.0294695	0.361493	0.0432213	22	0	1	0	0	0	0	0	0	0	0	0	0
32940454|F|0-18|GA	B	1B	48919343	G	A	0.371935	0.628065	0	0	0	0	0	0	0	0.246188	0.275852	0.38927	0.225426	-0.000333348	-0.0905691	no		yes				0	0	0	132	226	9	0.70334	0.0176817	0.278978	0.0292195	22	0	0	0	1	0	0	0	1	0	0	0	0
4992730|F|0-46|CT	B	1B	50019577	C	T	0.829837	0.170163	-1	-1	0	0	0	0	2	-0.97509	-0.746596	-0.570883	-0.620298	-0.00947061	0.215826	yes	yes	yes				1	0	0	348	65	16	0.811395	0.0314342	0.157171	0.0143363	23	0	0	0	1	0	0	0	1	0	0	0	0
1194276|F|0-13|TC	B	1B	50086792	T	C	0.219745	0.780255	0	0	0	0	-1	0	1	-0.55242	-0.418352	-0.656264	-1.27774	-0.0590922	-0.0485364	yes	yes		no	yes	yes	0	0	1	94	358	19	0.888016	0.0373281	0.0746562	0.0575265	24	0	0	0	1	0	0	0	1	0	0	0	0
1864032|F|0-55|TC	B	1B	52408393	T	C	0.783582	0.216418	0	0	0	0	0	0	0	-0.0257839	0.00379208	0.222291	-0.256011	-0.0475899	-0.210135			yes		no	yes	0	0	0	353	87	29	0.86444	0.0569745	0.0785855	0.0660904	22	0	0	0	1	0	0	0	0	0	0	0	0
1060489|F|0-37|GC	B	1B	52555395	G	C	0.228261	0.771739	0	0	0	0	0	0	0	-0.219033	-0.19004	-0.644636	0.199205	0.0304809	0.204083							0	0	0	74	274	20	0.683694	0.0392927	0.277014	0.0592191	22	0	0	0	1	0	0	0	1	0	0	0	0
3023113|F|0-29|TG	B	1B	52555803	T	G	0.878178	0.121822	0	0	0	0	0	0	0	0.513339	0.338497	0.375705	0.513515	0.0120503	-0.18869	no	yes					0	0	0	411	54	7	0.913556	0.0137525	0.0726916	0.0395131	22	0	0	0	1	0	0	0	1	0	0	0	0
2260177|F|0-68|CT	B	1B	52614849	C	T	0.82636	0.17364	0	0	0	0	0	0	0	0.393958	-0.0453581	-0.627842	0.582943	-0.000542846	-0.374951	yes	no		yes		no	0	0	0	321	9	148	0.64833	0.290766	0.0609037	0.00740814	25	0	0	0	1	0	0	0	1	0	0	0	0
2270389|F|0-45|GC	B	1B	52639971	G	C	0.808858	0.191142	0	0	0	0	1	0	1	0.61161	0.516033	0.5252	1.17243	0.0856306	0.197945	yes	yes		no	no	yes	0	0	1	343	78	8	0.827112	0.0157171	0.157171	0.0562043	24	0	0	0	1	0	0	0	1	0	0	0	0
1062494|F|0-18|GA	B	1B	53939807	G	A	0.860149	0.139851	0	0	0	0	0	0	0	0.441775	0.507764	-0.0818883	1.45895	0.0424416	0.0394889	no	no	no	no	yes	yes	0	0	0	344	53	7	0.779961	0.0137525	0.206287	0.10075	24	0	0	0	1	0	0	0	1	0	0	0	0
2265325|F|0-44|TC	B	1B	56895028	T	C	0.122642	0.877358	0	0	0	0	0	0	0	-0.570624	-0.577986	0.383835	-0.710072	-0.0392317	-0.0546082	no	no	yes			yes	0	0	0	48	368	8	0.817289	0.0157171	0.166994	0.108763	24	0	0	0	1	0	0	0	0	0	0	0	0
2265714|F|0-65|GA	B	1B	57629986	G	A	0.880342	0.119658	1	0	0	0	0	0	1	0.726263	0.610553	0.000570394	1.75483	0.0934149	0.0404267	no	yes		no	no	yes	1	0	0	406	50	12	0.895874	0.0235756	0.0805501	0.138805	24	0	1	0	0	0	0	0	0	0	0	0	0
2265714|F|0-10|CG	B	1B	57630041	C	G	0.734801	0.265199	0	0	0	0	0	0	0	0.382981	0.543687	0.0585422	0.336551	0.00415324	-0.071281		no					0	0	0	283	59	135	0.671906	0.265226	0.0628684	0.0981126	26	0	0	1	0	0	0	0	0	0	1	0	0
3020833|F|0-20|GA	B	1B	57631029	G	A	0.843816	0.156184																							332	4	141	0.660118	0.277014	0.0628684	0.024817	22	0	0	0	1	0	0	1	0	0	0	0	0
4993225|F|0-29|GA	B	1B	57643822	G	A	0.627745	0.372255	1	0	0	0	0	0	1	0.756601	0.565181	1.12258	1.58097	0.031255	-0.335202	no	yes	yes	no			1	0	0	154	26	321	0.353635	0.630648	0.0157171	0.0502029	27	0	1	0	0	0	0	0	0	0	0	0	0
2278729|F|0-54|CT	B	1B	57706626	C	T	0.348416	0.651584	0	0	0	0	0	0	0	-0.252946	-0.345385	0.140578	-0.0475468	0.00971089	0.102377		no					0	0	0	143	277	22	0.825147	0.043222	0.131631	0.0445912	26	0	0	0	1	0	0	1	0	0	0	0	0
1082843|F|0-43|TC	B	1B	57723630	T	C	0.123418	0.876582	-1	-1	0	0	0	0	2	-0.803814	-0.659537	0.182334	-1.84654	-0.100723	-0.00296694	no	yes		no	no	yes	1	0	0	50	407	17	0.897839	0.0333988	0.0687623	0.110391	24	0	0	0	1	0	0	0	1	0	0	0	0
1135339|F|0-43|GA	B	1B	57723713	G	A	0.166667	0.833333	0	0	0	0	0	0	0	-0.670396	-0.572733	0.459542	-0.592074	-0.0729197	0.0193998	no	yes			no	yes	0	0	0	56	302	11	0.70334	0.021611	0.275049	0.0727372	24	0	0	0	1	0	0	0	1	0	0	0	0
4992556|F|0-7|CT	B	1B	57791419	C	T	0.100877	0.899123	0	0	0	0	0	0	0	-0.549818	-0.441302	0.400265	-0.6913	-0.0508084	-0.30388						yes	0	0	0	10	283	49	0.575639	0.0962672	0.328094	0.0508682	24	0	1	0	0	0	0	0	0	0	0	0	0
1126499|F|0-10|GA	B	1B	59044586	G	A	0.790634	0.209366	0	0	0	0	0	0	0	0.167149	0.117199	-0.179815	0.097679	0.0102488	-0.00681815					yes		0	0	0	284	73	6	0.701375	0.0117878	0.286837	0.0981142	28	0	0	0	1	0	0	1	0	0	0	0	0
1214036|F|0-65|GC	B	1B	59193611	G	C	0.645722	0.354278	0	0	0	0	0	0	0	0.0417813	0.061631	0.353539	-0.014794	-0.000695848	0.0232389							0	0	0	234	125	15	0.705305	0.0294695	0.265226	0.0894955	20	0	0	1	0	0	0	0	0	0	1	0	0
1214036|F|0-28|GT	B	1B	59193648	G	T	0.76947	0.23053	0	0	0	0	0	0	0	0.270964	0.265822	-0.327014	0.774186	0.0288489	0.132119			yes	no			0	0	0	245	72	4	0.62279	0.00785855	0.369352	0.0644441	28	0	0	1	0	0	0	0	0	0	1	0	0
1199799|F|0-26|CT	B	1B	60256434	C	T	0.230942	0.769058	0	0	0	0	0	0	0	-0.156205	-0.131632	0.301889	-0.482599	-0.0121133	0.113175							0	0	0	93	333	20	0.836935	0.0392927	0.123772	0.102002	28	0	1	0	0	0	0	0	0	0	0	0	0
1126427|F|0-10|TC	B	1B	60256467	T	C	0.768657	0.231343	0	0	0	0	0	0	0	0.110486	0.115117	-0.403346	0.334651	0.00719659	-0.14196							0	0	0	346	94	29	0.86444	0.0569745	0.0785855	0.0617394	28	0	1	0	0	0	0	0	0	0	0	0	0
1127613|F|0-63|AG	B	1B	60270868	A	G	0.785494	0.214506	0	0	0	0	0	0	0	-0.0897386	-0.0452604	-0.517267	0.245013	-0.00353587	-0.265567							0	0	0	251	66	7	0.62279	0.0137525	0.363458	0.0300946	28	0	0	0	1	0	0	0	1	0	0	0	0
1295282|F|0-25|GT	B	1B	61041778	G	T	0.748447	0.251553	0	0	0	0	0	0	0	0.126899	0.0902096	0.153654	-0.245381	0.00740572	0.214108							0	0	0	239	79	4	0.624754	0.00785855	0.367387	0.147772	29	0	0	0	1	0	0	0	1	0	0	0	0
4990428|F|0-25|TA	B	1B	63051107	T	A	0.846074	0.153926	0	0	0	0	0	0	0	-0.560964	-0.393726	-1.44647	-0.575947	-0.00821142	0.0575441	yes	yes	no				0	0	0	343	8	133	0.689587	0.261297	0.0491159	0.0771647	27	0	0	1	0	0	0	0	0	0	1	0	0
3942750|F|0-9|GA	B	1B	65346179	G	A	0.581673	0.418327	0	0	0	0	0	0	0	0.434472	0.381159	1.18538	1.02565	0.026955	-0.269633		yes	yes				0	0	0	108	26	368	0.263261	0.722986	0.0137525	0.0642174	27	0	0	0	1	0	0	0	0	0	0	0	0
4991147|F|0-11|AG	B	1B	65369627	A	G	0.729675	0.270325	0	0	0	0	0	0	0	-0.4589	-0.249104	0.430285	0.127525	0.00727253	-0.00824446	yes						0	0	0	249	23	220	0.534381	0.43222	0.0333988	0.0217873	25	0	0	0	1	0	0	0	1	0	0	0	0
1053014|F|0-33|GC	B	1B	65707586	G	C	0.84265	0.15735	0	0	-1	0	0	0	1	-0.461225	-0.311567	-2.03339	-0.677123	-0.011588	0.0642419	yes	yes	yes				0	1	0	339	8	136	0.681729	0.267191	0.0510806	0.0241042	27	0	0	0	1	0	0	0	1	0	0	0	0
1229852|F|0-12|TC	B	1B	65768442	T	C	0.110193	0.889807	0	0	0	0	0	0	0	-0.156638	-0.232149	1.1111	-0.659143	0.00262296	0.54966				no			0	0	0	36	319	8	0.697446	0.0157171	0.286837	0.0846332	13	0	0	0	1	0	0	1	0	0	0	0	0
1117619|F|0-41|CT	B	1B	67414583	C	T	0.257479	0.742521	0	0	0	0	0	0	0	-0.252344	-0.346353	-0.722236	-0.0130034	0.0154898	0.108028		no	yes				0	0	0	108	335	25	0.870334	0.0491159	0.0805501	0.123771	20	0	0	0	1	0	0	1	0	0	0	0	0
1004259|F|0-22|CT	B	1B	67534688	C	T	0.334452	0.665548	0	0	0	0	0	0	0	0.346311	0.281809	0.641089	0.209966	0.00196818	0.00368743	yes	yes					0	0	0	137	285	25	0.829077	0.0491159	0.121807	0.325464	29	0	0	1	0	0	0	0	0	0	1	0	0
1236819|F|0-33|AC	B	1B	67534699	A	C	0.109012	0.890988	0	0	0	0	0	0	0	0.155435	-0.0263372	1.39012	-0.771874	-0.00664557	0.515224	yes	no		yes			0	0	0	34	303	7	0.662083	0.0137525	0.324165	0.040123	13	0	1	0	0	0	0	0	0	0	0	0	0
1398347|F|0-19|CA	B	1B	67670147	C	A	0.888655	0.111345	0	0	0	0	0	0	0	0.359231	0.261621	-1.20987	0.363184	-0.00045189	-0.260378	no						0	0	0	377	7	92	0.75442	0.180747	0.064833	0.00101863	30	0	0	0	1	0	0	0	1	0	0	0	0
1001875|F|0-14|TC	B	1B	68725720	T	C	0.280769	0.719231	0	0	0	0	0	0	0	0.0704452	0.0766995	-0.0786626	0.619844	0.00531804	-0.245							0	0	0	105	276	9	0.748527	0.0176817	0.233792	0.385576	29	0	0	0	1	0	0	0	1	0	0	0	0
1141693|F|0-58|AT	B	1B	69542618	A	T	0.270026	0.729974	0	0	0	0	0	0	0	0.0800298	0.0834834	-0.0821174	0.212961	0.00878514	-0.114041							0	0	0	101	279	7	0.746562	0.0137525	0.239686	0.360529	29	0	1	0	0	0	0	0	0	0	0	0	0
3023898|F|0-34|TC	B	1B	70190676	T	C	0.304069	0.695931	0	0	0	0	0	0	0	-0.0124873	0.000834873	0.0663286	0.23478	0.00744914	-0.0107867							0	0	0	130	313	24	0.870334	0.0471513	0.0825147	0.482726	29	0	0	0	1	0	0	1	0	0	0	0	0
7353368|F|0-67|AG	B	1B	71297328	A	G	0.411765	0.588235	0	0	0	0	0	0	0	-0.241143	-0.194781	-0.660766	0.0655743	-0.0123981	-0.167904			no				0	0	0	121	175	10	0.581532	0.0196464	0.398821	0.348085	29	0	0	0	1	0	0	0	1	0	0	0	0
1096068|F|0-37|CT	B	1B	71297358	C	T	0.435737	0.564263	0	0	0	0	0	0	0	-0.251129	-0.204695	-0.485608	0.0502166	-0.0109519	-0.124631							0	0	0	134	175	10	0.607073	0.0196464	0.373281	0.345469	29	0	0	0	1	0	0	0	1	0	0	0	0
3937513|F|0-44|AC	B	1B	72712477	A	C	0.683544	0.316456	0	0	0	0	0	0	0	-0.0094913	-0.0269464	-0.0509246	-0.219172	-0.000596095	0.0988054							0	0	0	306	132	36	0.860511	0.0707269	0.0687623	0.370588	29	0	0	0	1	0	0	0	1	0	0	0	0
1009602|F|0-30|TC	B	1B	74894895	T	C	0.653938	0.346062	0	0	0	0	0	0	0	-0.212567	-0.359891	0.101633	-0.126457	0.00362633	0.0659021		no	no				0	0	0	267	138	14	0.795678	0.0275049	0.176817	0.234949	29	0	0	0	1	0	0	0	1	0	0	0	0
33847259|F|0-6|GA	B	1B	83204269	G	A	0.830769	0.169231	0	0	0	0	0	0	0	-0.605014	-0.485761	-0.65261	0.710571	0.00985062	-0.216401	yes	yes		no	no		0	0	0	267	52	6	0.626719	0.0117878	0.361493	0.024154	31	0	0	0	1	0	0	1	0	0	0	0	0
6036492|F|0-53|TA	B	1B	83945390	T	A	0.236559	0.763441	0	0	0	0	0	0	0	-0.245135	-0.341515	-0.945347	-0.0916836	0.00503688	0.0184764		no	yes				0	0	0	93	338	34	0.846758	0.0667976	0.086444	0.0754829	20	0	0	0	1	0	0	0	1	0	0	0	0
1144895|F|0-16|GT	B	1B	83948658	G	T	0.549333	0.450667	0	0	0	0	0	0	0	-0.105109	-0.129144	0.792796	-0.136383	-0.0117546	-0.292554				yes			0	0	0	122	85	168	0.40668	0.330059	0.263261	0.013672	32	0	0	0	1	0	0	0	1	0	0	0	0
1105435|F|0-25|CA	B	1B	83969380	C	A	0.61359	0.38641	0	1	0	0	0	0	1	0.629853	0.762756	0.0394625	1.17501	0.0280364	-0.261911	no	no		no		no	1	0	0	138	26	329	0.3222	0.646365	0.0314342	0.0186601	27	0	1	0	0	0	0	0	0	0	0	0	0
3022990|F|0-33|AT	B	1B	85287658	A	T	0.312766	0.687234	0	0	0	0	0	0	0	-0.0501605	-0.0330712	-0.0315792	0.191622	0.0002416	-0.0506602							0	0	0	134	310	26	0.872299	0.0510806	0.0766208	0.35858	29	0	0	0	1	0	0	0	1	0	0	0	0
2278550|F|0-68|AG	B	1B	85398236	A	G	0.382834	0.617166	0	0	0	0	0	0	0	-0.0788512	-0.0488083	-0.71094	0.158354	-0.0030327	-0.0821603							0	0	0	133	219	15	0.691552	0.0294695	0.278978	0.258455	29	0	0	0	1	0	0	0	1	0	0	0	0
2338652|F|0-22|GC	B	1B	85769487	G	C	0.697917	0.302083	0	0	0	0	0	0	0	0.0886126	0.0559994	0.311534	-0.177876	0.0107564	0.14799							0	0	0	263	111	10	0.734774	0.0196464	0.24558	0.210878	29	0	0	0	1	0	0	0	1	0	0	0	0
2255150|F|0-56|CA	B	1B	86948165	C	A	0.597527	0.402473	0	0	0	0	0	0	0	0.192363	0.122325	0.279688	-0.0741641	0.0120149	0.156415	yes						0	0	0	203	132	29	0.658153	0.0569745	0.284872	0.203213	29	0	0	0	1	0	0	0	1	0	0	0	0
1227394|F|0-29|AT	B	1B	87134499	A	T	0.691441	0.308559	0	0	0	0	0	0	0	-0.0193184	-0.0301743	-0.00333223	-0.248089	-0.00520291	0.0303838							0	0	0	300	130	14	0.844794	0.0275049	0.127701	0.176265	29	0	0	0	1	0	0	0	1	0	0	0	0
1003611|F|0-20|AT	B	1B	89450786	A	T	0.701053	0.298947	0	0	0	0	0	0	0	0.0461883	0.0274438	0.0893069	-0.171111	-0.002821	0.0431805							0	0	0	318	127	30	0.874263	0.0589391	0.0667976	0.108588	29	0	0	0	1	0	0	0	1	0	0	0	0
2266736|F|0-48|CG	B	1B	90226495	C	G	0.701053	0.298947	0	0	0	0	0	0	0	-0.00727784	-0.0233784	0.10395	-0.20449	0.00136732	0.133979							0	0	0	321	130	24	0.886051	0.0471513	0.0667976	0.012788	29	0	0	0	1	0	0	0	1	0	0	0	0
1208325|F|0-7|AT	B	1B	90427120	A	T	0.808333	0.191667	0	0	0	0	0	0	0	-0.546323	-0.571609	-0.606971	-0.465118	-0.011425	0.0998725	no	no					0	0	0	311	15	154	0.640472	0.302554	0.0569745	0.00178803	27	0	0	0	1	0	0	1	0	0	0	0	0
1024605|F|0-8|CG	B	1B	92327264	C	G	0.874506	0.125494	1	1	0	0	0	0	2	1.02233	0.808136	-0.627793	0.890039	0.00205913	-0.295761	yes	yes		no	yes	yes	1	0	0	435	56	15	0.964637	0.0294695	0.00589391	0.00883362	33	0	0	0	1	0	0	0	0	0	0	0	0
1269269|F|0-5|TC	B	1B	92330080	T	C	0.255976	0.744024																							4	249	249	0.497053	0.489194	0.0137525	0.0143345	20	0	0	0	1	0	0	0	0	0	0	0	0
1090566|F|0-51|GA	B	1B	94004396	G	A	0.839703	0.160297	0	0	0	0	0	0	0	-0.380879	-0.230942	-0.0969982	-0.0831837	0.0171022	0.0664129	no				yes	yes	0	0	0	382	62	27	0.872299	0.0530452	0.0746562	0.00879948	34	0	0	0	1	0	1	0	0	0	0	0	0
3950783|F|0-6|AG	B	1B	95344240	A	G	0.825	0.175	0	0	0	0	0	0	0	-0.522202	-0.5908	0.335496	-0.0075345	0.0204808	0.157158	no	no	yes		no		0	0	0	308	61	11	0.724951	0.021611	0.253438	0.0197782	35	0	0	0	1	0	0	0	1	0	0	0	0
3950783|F|0-26|AG	B	1B	95344260	A	G	0.795103	0.204897	0	0	0	0	0	0	0	0.263083	0.215167	-0.290431	0.0345847	-0.00265765	-0.0819831							0	0	0	300	71	17	0.72888	0.0333988	0.237721	0.00997341	35	0	0	0	1	0	0	0	1	0	0	0	0
1010973|F|0-10|GA	B	1B	105539101	G	A	0.869703	0.130297	0	0	0	0	0	0	0	-0.1461	-0.0132484	0.148251	-0.344251	-0.00440998	-0.448235				no	yes		0	0	0	356	7	109	0.713163	0.214145	0.0726916	9.57683e-05	36	0	0	0	1	0	0	0	1	0	0	0	0
1077116|F|0-17|TC	B	1B	114475231	T	C	0.888889	0.111111	0	0	0	0	0	0	0	0.704627	0.586904	0.138096	1.04656	0.0169026	-0.0784653	yes	yes					0	0	0	278	19	36	0.583497	0.0707269	0.345776		37	0	0	0	1	0	0	0	1	0	0	0	0
1217538|F|0-53|AG	B	1B	137436666	A	G	0.86853	0.13147	0	0	0	1	0	0	1	0.622586	0.567748	-0.0483462	1.60892	0.0433976	-0.520548	yes	yes		no	no		0	0	1	369	13	101	0.750491	0.198428	0.0510806	0.000681468	38	0	0	0	1	0	0	0	1	0	0	0	0
2302429|F|0-36|AG	B	1B	138857197	A	G	0.868354	0.131646	0	0	0	0	0	0	0	0.159123	0.0774672	0.751187	0.160822	-0.0333197	-0.201		yes			no		0	0	0	339	48	8	0.760314	0.0157171	0.223969	0.00934456	34	0	0	0	1	0	0	0	1	0	0	0	0
1066181|F|0-66|TC	B	1B	141683795	T	C	0.9	0.1	0	0	0	0	0	0	0	-0.206426	-0.166593	0.635412	-0.115738	-0.00887959	-0.0348399	yes		no				0	0	0	347	35	8	0.750491	0.0157171	0.233792		23	0	0	0	1	0	0	0	1	0	0	0	0
3222377|F|0-34|GC	B	1B	162789019	G	C	0.810753	0.189247	0	0	0	0	0	0	0	-0.43386	-0.139652	0.174277	-0.149164	-0.00456852	0.022116	no	yes					0	0	0	306	17	142	0.634578	0.278978	0.086444	0.00931185	39	0	0	0	1	0	0	0	1	0	0	0	0
2264333|F|0-25|CG	B	1B	171149077	C	G	0.161039	0.838961	0	0	0	0	0	0	0	0.20088	0.109899	1.28674	-0.0792691	0.0268016	0.386425	yes		no			no	0	0	0	59	320	6	0.744597	0.0117878	0.243615	0.00655867	40	0	0	0	1	0	0	0	1	0	0	0	0
1193859|F|0-36|CT	B	1B	172763143	C	T	0.615464	0.384536	0	0	0	0	0	0	0	0.133752	0.153512	-0.683876	-0.671284	-0.024834	0.109389	yes	yes					0	0	0	131	19	335	0.294695	0.658153	0.0471513	0.00917941	13	0	0	0	1	0	0	0	1	0	0	0	0
1133545|F|0-56|GA	B	1B	176291120	G	A	0.545977	0.454023	0	0	0	0	0	0	0	0.0129246	-0.0016514	-0.630687	-0.423262	-0.0159754	0.057441			yes		no		0	0	0	232	192	11	0.833006	0.021611	0.145383	0.248943	41	0	0	0	1	0	0	0	1	0	0	0	0
1097765|F|0-63|AG	B	1B	181218252	A	G	0.600299	0.399701	0	0	0	0	0	0	0	-0.258989	-0.228725	-0.948119	-0.295178	-0.00815223	0.0730255			no				0	0	0	195	128	11	0.634578	0.021611	0.343811	0.0100349	41	0	0	1	0	0	0	0	0	0	1	0	0
3942930|F|0-5|TC	B	1B	182651395	T	C	0.5499	0.4501	0	0	0	0	0	0	0	-0.280423	-0.20919	1.57352	0.473922	0.0167072	-0.169349			no	yes			0	0	0	103	53	345	0.306483	0.6778	0.0157171		23	0	0	0	1	0	0	0	1	0	0	0	0
4990927|F|0-55|AG	B	1B	218958780	A	G	0.294411	0.705589	0	0	0	0	0	0	0	-0.211818	-0.216567	-1.12251	0.594751	0.0231975	0.0510836	no		yes				0	0	0	7	213	281	0.43222	0.552063	0.0157171	0.000995236	20	0	0	0	1	0	0	0	1	0	0	0	0
4992490|F|0-20|GA	B	1B	238766688	G	A	0.729058	0.270942	0	0	0	0	0	0	0	0.414652	0.517949	-0.476722	0.289986	0.00324146	-0.308396	no	no					0	0	0	226	51	105	0.544204	0.206287	0.249509		25	0	0	0	1	0	0	0	1	0	0	0	0
3952739|F|0-16|AG	B	1B	261327601	A	G	0.293413	0.706587	0	0	0	0	0	0	0	-0.0647198	0.0196027	1.17935	-0.231122	-0.0319445	-0.155292			yes		no		0	0	0	63	201	70	0.518664	0.137525	0.343811	0.0400759	29	0	0	0	1	0	0	0	1	0	0	0	0
2299820|F|0-65|GC	B	1B	263748920	G	C	0.529343	0.470657	0	0	0	0	0	0	0	0.205656	0.12721	0.283052	0.212977	0.0125107	-0.0641446	yes		yes			yes	0	0	0	218	193	15	0.807466	0.0294695	0.163065	0.0389496	41	0	1	0	0	0	0	0	0	0	0	0	0
1127277|F|0-59|GC	B	1B	264762000	G	C	0.55836	0.44164	0	0	0	0	0	0	0	0.0102835	0.0257185	-1.13908	0.176339	-0.00337139	-0.208347			yes		yes		0	0	0	174	137	6	0.611002	0.0117878	0.37721	0.00594967	41	0	0	0	1	0	0	0	0	0	0	0	0
982998|F|0-19|CT	B	1B	269059447	C	T	0.734066	0.265934	0	0	0	0	0	0	0	0.0737123	0.069643	0.110122	0.348269	-0.00258711	0.00643639			yes			yes	0	0	0	262	49	144	0.611002	0.282908	0.10609	0.0788039	42	0	0	0	1	0	0	0	1	0	0	0	0
998692|F|0-45|CG	B	1B	272880854	C	G	0.706933	0.293067	0	0	0	0	0	0	0	0.119648	0.0728385	0.871636	-0.301912	-0.0154223	-0.0424004	no		yes			no	0	0	0	330	133	13	0.909627	0.0255403	0.064833	0.406532	42	0	0	0	1	0	0	0	0	1	0	0	0
1009747|F|0-37|CG	B	1B	277959820	C	G	0.639721	0.360279	0	0	0	0	0	0	0	0.0962873	0.0480374	1.29677	-0.215422	-0.0124466	0.18118	no		yes			yes	0	0	0	304	164	33	0.91945	0.064833	0.0157171	0.527906	42	0	0	1	0	0	0	0	0	0	1	0	0
3570041|F|0-35|GA	B	1B	280756367	G	A	0.582073	0.417927	0	0	0	0	0	0	0	0.0790496	0.0290237	1.36303	-0.659878	-0.0121292	0.0643068			yes	no		no	0	0	0	255	179	29	0.852652	0.0569745	0.0903733	0.454624	42	0	0	0	1	0	0	0	1	0	0	0	0
1005224|F|0-60|AG	B	1B	282055536	A	G	0.638277	0.361723	0	0	0	0	0	0	0	0.106924	0.0363187	1.32074	-0.268689	-0.0141041	0.161714			yes			yes	0	0	0	305	167	27	0.927308	0.0530452	0.0196464	0.457073	42	0	0	0	1	0	0	0	1	0	0	0	0
3533357|F|0-13|AG	B	1B	282281697	A	G	0.3389	0.6611																							0	164	345	0.3222	0.6778	0	0.391444	42	0	0	0	1	0	0	0	1	0	0	0	0
999131|F|0-59|TA	B	1B	282282007	T	A	0.636659	0.363341	0	0	0	0	0	0	0	0.16744	0.0752569	1.52159	-0.137329	-0.00432155	0.269905	no	yes	yes	yes		yes	0	0	0	285	159	17	0.872299	0.0333988	0.0943026	0.300581	42	0	0	0	1	0	0	0	1	0	0	0	0
5325110|F|0-8|AC	B	1B	283127764	A	C	0.335714	0.664286	0	0	0	0	0	0	0	-0.101663	-0.0178152	-1.20366	0.16345	0.00795598	-0.190664			yes			yes	0	0	0	150	311	29	0.905697	0.0569745	0.0373281	0.216615	42	0	0	0	1	0	0	0	1	0	0	0	0
1262236|F|0-40|CT	B	1B	285187125	C	T	0.766566	0.233434	0	0	0	0	0	0	0	-0.0114627	-0.052886	0.953442	0.245161	-0.0413662	-0.151165			yes		no		0	0	0	248	71	13	0.626719	0.0255403	0.347741	7.19904e-05	34	0	0	0	1	0	0	0	1	0	0	0	0
3026474|F|0-47|AG	B	1B	286756310	A	G	0.694268	0.305732	0	0	0	0	0	0	0	0.107075	0.00956682	1.33255	-0.164746	-0.0100951	0.149021			yes			yes	0	0	0	317	134	20	0.886051	0.0392927	0.0746562	0.00387351	42	0	0	0	1	0	0	0	0	0	0	0	0
1227509|F|0-65|CT	B	1B	288807779	C	T	0.146998	0.853002	1	1	0	0	0	0	2	0.943628	0.760214	0.759466	0.43904	-0.00222457	-0.590616	yes	yes				yes	1	0	0	14	355	114	0.724951	0.223969	0.0510806		43	0	0	0	1	0	0	1	0	0	0	0	0
1119193|F|0-6|GA	B	1B	310925700	G	A	0.889113	0.110887	0	0	0	0	0	0	0	-0.481984	-0.585089	1.02721	-0.686716	-0.0500528	-0.0678481	no	no	no		no		0	0	0	434	48	14	0.946955	0.0275049	0.0255403	0.286438	23	0	0	0	1	0	0	0	0	0	0	0	0
3222140|F|0-37|GA	B	1B	313275144	G	A	0.893426	0.106574	0	0	0	0	0	0	0	-0.365827	-0.34125	0.938414	-0.594406	-0.0251457	0.0618145	no		no		no		0	0	0	440	45	17	0.952849	0.0333988	0.0137525	0.211379	23	0	0	0	1	0	0	0	1	0	0	0	0
6027412|F|0-28|TC	B	1B	317845874	T	C	0.113071	0.886929	0	0	0	0	0	0	0	0.522368	0.584933	-0.765646	0.791642	0.0283316	-0.0746847	yes	no		no	yes		0	0	0	46	419	17	0.913556	0.0333988	0.0530452	0.0842234	23	0	0	0	1	1	0	0	0	0	0	0	0
5411878|F|0-24|TC	B	1B	327347297	T	C	0.123543	0.876457	0	0	0	0	0	0	0	-0.440366	-0.213011	0.184243	-0.193686	0.00748014	0.111322	yes	no				no	0	0	0	49	372	8	0.827112	0.0157171	0.157171	0.133254	41	0	0	0	1	0	0	0	0	1	0	0	0
1262278|F|0-12|GA	B	1B	327567658	G	A	0.864008	0.135992	0	0	0	0	0	0	0	0.471992	0.392699	-0.0598632	0.0326726	-0.00612689	-0.240041	yes	no				yes	0	0	0	416	60	13	0.935167	0.0255403	0.0392927	0.047309	41	0	0	0	1	0	0	0	1	0	0	0	0
2306630|F|0-5|GC	B	1B	328942636	G	C	0.812641	0.187359	0	0	0	0	0	0	0	0.208776	0.191194	0.0724541	0.124914	0.00327023	-0.061325							0	0	0	351	74	18	0.834971	0.0353635	0.129666	0.256373	23	0	1	0	0	0	0	0	0	0	0	0	0
979170|F|0-59|CG	B	1B	328992891	C	G	0.815737	0.184263	0	0	0	0	0	0	0	0.167847	0.132704	0.298657	0.0204488	-0.000596444	-0.0322843							0	0	0	398	81	23	0.941061	0.0451866	0.0137525	0.160698	23	0	0	0	1	0	0	1	0	0	0	0	0
1091521|F|0-25|TC	B	1B	336215751	T	C	0.739669	0.260331	0	0	0	0	0	0	0	-0.190586	-0.130407	1.15307	-1.47328	-0.0370772	0.132924				no			0	0	0	254	22	208	0.54224	0.408644	0.0491159	0.012889	44	0	0	0	1	0	0	0	1	0	0	0	0
991290|F|0-6|TC	B	1B	340462171	T	C	0.279528	0.720472	0	0	0	0	0	0	0	-0.0826861	-0.142617	1.26182	-0.338907	-0.0168803	0.0128686	yes	yes	yes		yes		0	0	0	126	350	32	0.935167	0.0628684	0.00196464	0.156733	41	0	0	0	1	0	0	0	0	0	0	0	0
1092395|F|0-38|CG	B	1B	342643794	C	G	0.883858	0.116142	0	0	0	0	0	0	0	-0.435602	-0.581879	0.603382	-0.553376	-0.0128488	0.158241	no	no	no				0	0	0	439	49	20	0.958743	0.0392927	0.00196464	0.286837	23	0	0	1	0	0	0	0	0	0	1	0	0
2261571|F|0-21|TC	B	1B	348862967	T	C	0.892276	0.107724	0	0	0	0	0	0	0	-0.314946	-0.324959	0.571928	-0.341404	-0.000953971	0.218469	no						0	0	0	432	46	14	0.939096	0.0275049	0.0333988	0.201797	23	0	0	1	0	0	0	0	0	0	1	0	0
1024545|F|0-24|TC	B	1B	354232567	T	C	0.760304	0.239696	0	0	0	0	0	0	0	-0.106736	-0.0122709	-1.43878	0.358881	0.010007	-0.019893			yes				0	0	0	340	100	21	0.86444	0.0412574	0.0943026	0.237949	41	0	0	1	0	0	0	0	0	0	1	0	0
1060103|F|0-65|GA	B	1B	354654395	G	A	0.898204	0.101796	0	0	0	0	0	0	0	-0.387343	-0.363074	0.236494	-0.496054	-0.00855281	0.190491	no						0	0	0	438	39	24	0.937132	0.0471513	0.0157171	0.00516642	23	0	0	0	1	0	0	1	0	0	0	0	0
4993227|F|0-49|GC	B	1B	366877779	G	C	0.315145	0.684855	0	0	0	0	0	0	0	0.0418628	-0.0335106	1.45177	-0.504449	-0.0133484	0.124487			yes		yes		0	0	0	137	303	9	0.86444	0.0176817	0.117878		41	0	0	0	1	0	0	0	1	0	0	0	0
1081953|F|0-5|TC	B	1B	390429384	T	C	0.260933	0.739067	0	0	-1	0	0	0	1	-0.436193	-0.339004	-2.22181	0.0404698	-0.00969389	0.102015	yes	yes	no				0	1	0	71	235	37	0.601179	0.0726916	0.32613	0.279488	45	0	0	0	1	0	0	0	1	0	0	0	0
1081953|F|0-8|CG	B	1B	390429387	C	G	0.109127	0.890873																							2	396	106	0.781925	0.208251	0.00982318	0.21313	45	0	0	0	1	0	0	0	1	0	0	0	0
1081953|F|0-26|GA	B	1B	390429405	G	A	0.107495	0.892505																							1	399	107	0.785855	0.210216	0.00392927	0.0132696	45	0	0	0	1	0	0	0	1	0	0	0	0
1745060|F|0-28|CA	B	1B	394854183	C	A	0.879684	0.120316																							385	0	122	0.756385	0.239686	0.00392927	0.0185258	46	0	1	0	0	0	0	0	0	0	0	0	0
3954247|F|0-15|TC	B	1B	402113645	T	C	0.859528	0.140472																							366	0	143	0.719057	0.280943	0	0.000536829	47	0	0	0	1	0	1	0	0	0	0	0	0
1096295|F|0-39|AC	B	1B	404896706	A	C	0.876726	0.123274	0	0	0	0	0	0	0	-0.00938782	-0.0209697	0.324902	0.504947	0.0121287	-0.116065							0	0	0	436	54	17	0.962672	0.0333988	0.00392927		42	0	0	0	1	0	0	1	0	0	0	0	0
1022873|F|0-16|GA	B	1B	442959106	G	A	0.772632	0.227368	0	0	0	0	0	0	0	-0.546696	-0.362866	0.582427	-0.511971	-0.00360123	0.175963	no	yes	no		yes		0	0	0	354	95	26	0.882122	0.0510806	0.0667976	0.129407	34	0	1	0	0	0	0	0	0	0	0	0	0
1167425|F|0-30|AG	B	1B	442968510	A	G	0.77712	0.22288	0	0	0	0	0	0	0	-0.478035	-0.314428	0.393326	-1.01807	-0.00970414	0.208544	no	yes		no	yes		0	0	0	376	95	36	0.925344	0.0707269	0.00392927	0.0847056	34	0	0	0	1	0	0	1	0	0	0	0	0
1025205|F|0-20|TC	B	1B	443992030	T	C	0.275424	0.724576	0	0	0	0	0	0	0	-0.100708	-0.0469104	-0.285787	0.501101	9.87701e-05	0.0082644					no		0	0	0	58	217	79	0.540275	0.155206	0.304519	0.0135553	26	0	0	0	1	0	0	0	0	0	0	0	0
1094760|F|0-6|GA	B	1B	448740348	G	A	0.766187	0.233813	0	0	0	0	0	0	0	-0.325483	-0.330941	1.42349	-1.44166	0.00469963	0.421694	yes	yes	yes	no	yes		0	0	0	313	91	13	0.793713	0.0255403	0.180747	0.0267289	34	0	0	1	0	0	0	0	0	0	1	0	0
1092972|F|0-19|GA	B	1B	451069955	G	A	0.736928	0.263072	0	0	0	0	0	0	0	-0.160393	-0.161827	0.432662	-0.289839	-0.00375574	-0.0310289	yes	yes	yes				0	0	0	221	76	9	0.583497	0.0176817	0.398821	0.0375918	34	0	0	0	1	0	0	0	0	0	0	0	0
1085163|F|0-21|TC	B	1B	452765224	T	C	0.710059	0.289941	0	0	0	0	0	0	0	0.0797849	0.0280855	0.546152	0.0375837	-0.00546279	0.014126			no				0	0	0	341	128	38	0.921415	0.0746562	0.00392927	0.346268	39	0	0	0	1	0	0	0	0	0	0	0	0
1049867|F|0-15|AC	B	1B	452770221	A	C	0.709486	0.290514	0	0	0	0	0	0	0	0.102654	0.0423597	0.567565	-0.0161369	-0.00432459	0.0324531			no				0	0	0	340	128	38	0.91945	0.0746562	0.00589391	0.297826	39	0	0	0	1	0	0	0	1	0	0	0	0
4260657|F|0-25|AG	B	1B	453188672	A	G	0.754527	0.245473	0	0	0	0	0	0	0	0.142449	0.0634792	0.523089	0.056549	0.00421832	0.0950005			no				0	0	0	363	110	24	0.929273	0.0471513	0.0235756	0.332257	39	0	0	0	1	0	0	0	0	1	0	0	0
1131885|F|0-8|AG	B	1B	453278397	A	G	0.25	0.75	0	0	0	0	0	0	0	-0.104573	-0.215141	0.309084	-0.18302	0.0116496	0.397846	no						0	0	0	43	236	107	0.548134	0.210216	0.24165	0.0333003	37	0	0	0	1	0	0	0	1	0	0	0	0
1215559|F|0-39|AG	B	1B	453278609	A	G	0.854412	0.145588	0	0	0	0	0	0	0	0.00132153	-0.052311	1.05885	-0.178921	0.0182162	0.165892						no	0	0	0	285	44	11	0.646365	0.021611	0.332024	0.154772	39	0	0	0	1	0	0	0	1	0	0	0	0
1125554|F|0-37|TA	B	1B	454887980	T	A	0.789823	0.210177	0	0	0	0	0	0	0	0.070712	-0.033507	0.549229	-0.148256	0.0032243	-0.0847032						no	0	0	0	347	85	20	0.848723	0.0392927	0.111984	0.276218	39	0	0	0	1	0	0	0	1	0	0	0	0
2301620|F|0-8|TC	B	1B	454888205	T	C	0.195122	0.804878	0	0	0	0	0	0	0	0.0190669	0.0696288	-0.528993	0.129537	-0.00144902	-0.0909405							0	0	0	67	292	10	0.705305	0.0196464	0.275049	0.165346	39	0	0	0	1	0	0	0	1	0	0	0	0
4988908|F|0-51|CA	B	1B	456188163	C	A	0.249	0.751	0	0	0	0	0	0	0	-0.12345	-0.048441	-0.690403	0.00618336	-0.000921047	-0.0689018			no				0	0	0	110	361	29	0.925344	0.0569745	0.0176817	0.156685	39	0	0	1	0	0	0	0	0	0	1	0	0
1030274|F|0-45|CG	B	1B	456433024	C	G	0.107283	0.892717	0	0	0	0	0	0	0	-0.414419	-0.245827	-0.979321	1.58182	0.0428382	-0.157569	yes	yes	no	no	yes		0	0	0	40	439	29	0.941061	0.0569745	0.00196464	0.0131585	48	0	0	1	0	0	0	0	0	0	1	0	0
32940349|F|0-31|AG	B	1B	457378212	A	G	0.814815	0.185185	0	0	0	0	0	0	0	0.19547	0.10073	0.360562	0.437832	0.0212256	0.079974			no		no		0	0	0	367	78	14	0.874263	0.0275049	0.0982318	0.00602083	39	0	0	0	1	0	0	1	0	0	0	0	0
991415|F|0-28|TC	B	1B	465965552	T	C	0.886811	0.113189																							393	0	115	0.772102	0.225933	0.00196464	0.00217763	46	0	0	1	0	0	0	0	0	0	1	0	0
1283227|F|0-40|TC	B	1B	468590181	T	C	0.119624	0.880376	0	0	0	0	0	0	0	0.227253	0.176481	-0.15412	0.646857	0.0205109	-0.308012						no	0	0	0	42	325	5	0.721022	0.00982318	0.269155	0.00144295	49	0	0	0	1	0	0	0	1	0	0	0	0
1002167|F|0-29|AG	B	1B	483119502	A	G	0.170168	0.829832	0	0	0	0	0	0	0	-0.512472	-0.324012	-0.595834	-0.118536	0.00767056	-0.0126503	yes	yes		no	yes		0	0	0	74	388	14	0.907662	0.0275049	0.064833	0.296465	48	0	0	0	1	0	0	0	0	0	0	0	0
9721622|F|0-27|AG	B	1B	483882562	A	G	0.153689	0.846311	0	0	0	0	0	0	0	-0.546167	-0.478827	-0.437644	0.0761646	0.0149289	0.044111	yes	no			yes		0	0	0	68	406	14	0.931238	0.0275049	0.0412574	0.284659	48	0	0	0	1	0	0	0	1	0	0	0	0
1009885|F|0-41|GA	B	1B	484510106	G	A	0.789801	0.210199	0	0	0	0	0	0	0	0.45622	0.403236	0.628144	-0.0990532	-0.009131	0.0835129	yes	no			yes		0	0	0	313	80	9	0.772102	0.0176817	0.210216	0.225759	48	0	0	0	1	0	0	0	1	0	0	0	0
996356|F|0-40|CG	B	1B	484923559	C	G	0.16568	0.83432	0	0	0	0	0	0	0	-0.502329	-0.295626	-0.700177	0.144874	0.0115758	-0.0268109	yes	yes		no	yes		0	0	0	72	411	24	0.948919	0.0471513	0.00392927	0.223701	48	0	0	0	1	0	0	0	1	0	0	0	0
998633|F|0-40|TG	B	1B	487410888	T	G	0.817097	0.182903	0	0	0	0	0	0	0	0.359609	0.216198	0.40756	-0.00687855	-0.0118944	-0.0268947	yes	yes		yes	yes		0	0	0	399	80	24	0.941061	0.0471513	0.0117878	0.182683	48	0	0	0	1	0	0	1	0	0	0	0	0
3064594|F|0-67|CG	B	1B	487411979	C	G	0.188605	0.811395	0	0	0	0	0	0	0	-0.414381	-0.255687	-0.543961	-0.0602762	0.00833593	-0.0233916	yes	yes		yes	yes		0	0	0	83	400	26	0.948919	0.0510806	0	0.146969	48	0	0	0	1	0	0	1	0	0	0	0	0
1198409|F|0-9|AG	B	1B	488037989	A	G	0.688578	0.311422	0	0	0	0	0	0	0	0.292059	0.167857	0.960075	-0.0624291	-0.00185595	0.134178	yes	no	yes		yes		0	0	0	305	130	29	0.854617	0.0569745	0.0884086	0.142548	48	0	0	0	1	0	0	0	1	0	0	0	0
991012|F|0-40|TC	B	1B	488650178	T	C	0.331234	0.668766	0	0	0	0	0	0	0	-0.355624	-0.250757	-0.642747	-0.0626228	0.00782352	-0.0934196	yes	no	yes		yes		0	0	0	123	257	17	0.746562	0.0333988	0.220039	0.101881	48	0	0	0	1	0	0	0	1	0	0	0	0
1063426|F|0-26|TG	B	1B	489207876	T	G	0.757367	0.242633	0	0	0	0	0	0	0	0.415499	0.267785	0.543074	0.125421	-0.00523209	0.0303832	yes	yes			yes		0	0	0	368	106	35	0.931238	0.0687623	0	0.110117	48	0	0	0	1	0	0	0	0	0	0	0	0
1006764|F|0-33|TA	B	1B	491229424	T	A	0.761438	0.238562	0	0	0	0	0	0	0	0.444068	0.296167	0.707276	-0.00450288	0.00260866	0.158795	yes	yes			yes		0	0	0	343	103	13	0.876228	0.0255403	0.0982318	0.0596155	48	0	0	0	1	0	0	0	0	0	0	0	0
3025043|F|0-32|CT	B	1B	493862366	C	T	0.807613	0.192387	0	0	0	0	0	0	0	0.346068	0.357791	-0.0796926	0.122077	-0.0242874	-0.163217	no	no			yes		0	0	0	379	80	27	0.901768	0.0530452	0.0451866	0.0139919	48	0	0	0	1	0	0	1	0	0	0	0	0
4396104|F|0-20|AG	B	1B	497378981	A	G	0.849505	0.150495	0	0	0	0	0	0	0	-0.59268	-0.484863	-0.497022	-0.668793	-0.0175298	0.158986	yes	yes			yes		0	0	0	421	68	16	0.960707	0.0314342	0.00785855	0.236353	50	0	0	0	1	0	0	0	1	0	0	0	0
1242530|F|0-38|AG	B	1B	498063992	A	G	0.84585	0.15415	0	0	0	0	0	0	0	-0.602275	-0.488779	-0.398789	-0.739417	-0.0180572	0.033424	yes	yes			yes	no	0	0	0	415	65	26	0.943026	0.0510806	0.00589391	0.205929	50	0	1	0	0	0	0	0	0	0	0	0	0
2347823|F|0-48|GT	B	1B	499556038	G	T	0.719144	0.280856	0	0	0	0	0	0	0	-0.0675824	0.0350871	-0.704658	0.235312	0.0296105	0.057004	yes	yes					0	0	0	280	106	11	0.75835	0.021611	0.220039	0.0110748	51	0	0	0	1	0	0	0	1	0	0	0	0
1063973|F|0-19|GC	B	1B	499899200	G	C	0.860587	0.139413	0	0	0	0	0	0	0	-0.617599	-0.532023	-0.231942	-0.97794	-0.024808	0.224735	yes	yes		no	yes	yes	0	0	0	402	58	17	0.903733	0.0333988	0.0628684	0.235544	50	0	0	0	1	0	0	1	0	0	0	0	0
1122914|F|0-40|TC	B	1B	501982555	T	C	0.86687	0.13313	0	0	0	0	0	0	0	-0.634852	-0.513996	-0.263173	-0.992261	-0.0223996	-0.10609	yes	yes		no	yes	no	0	0	0	418	57	17	0.933202	0.0333988	0.0333988	0.180458	50	0	0	0	1	0	0	0	1	0	0	0	0
2322839|F|0-68|CG	B	1B	502317172	C	G	0.745868	0.254132	0	0	0	0	0	0	0	0.0817145	0.0619093	-1.21621	1.66272	0.0209933	-0.832367			yes	no		no	0	0	0	248	10	226	0.506876	0.444008	0.0491159	0.00727804	52	0	0	0	1	0	0	0	1	0	0	0	0
19485113|F|0-15|CT	B	1B	502639517	C	T	0.152703	0.847297	1	0	0	0	0	0	1	0.757121	0.527329	-0.130036	0.642618	0.0770805	-0.0570143	no	yes			no		1	0	0	55	312	3	0.721022	0.00589391	0.273084	0.131613	50	0	0	1	0	0	0	0	0	0	1	0	0
32940595|F|0-47|TC	B	1B	504091528	T	C	0.873626	0.126374	0	0	0	0	0	0	0	-0.327818	-0.276635	0.5768	-0.282723	-0.00751862	0.204777			no				0	0	0	315	43	6	0.70334	0.0117878	0.284872	0.114537	50	0	1	0	0	0	0	0	0	0	0	0	0
2266225|F|0-36|TG	B	1B	504506778	T	G	0.866601	0.133399	0	0	0	0	0	0	0	-0.644947	-0.542617	-0.097561	-1.05146	-0.0239052	0.190511	yes	yes		no	yes		0	0	0	430	59	17	0.960707	0.0333988	0.00589391	0.137661	50	0	1	0	0	0	0	0	0	0	0	0	0
1162330|F|0-63|CT	B	1B	505061917	C	T	0.861277	0.138723	0	0	0	0	0	0	0	-0.622146	-0.519833	-0.048959	-0.714276	-0.0214422	0.178204	yes	yes			yes	yes	0	0	0	422	60	19	0.946955	0.0373281	0.0157171	0.0959506	50	0	0	0	1	0	0	0	0	1	0	0	0
4909680|F|0-8|CT	B	1B	508709619	C	T	0.101996	0.898004	1	1	0	0	0	0	2	0.914402	0.679971	1.08749	1.0114	0.0244113	-0.205625	yes	yes				yes	1	0	0	45	404	2	0.882122	0.00392927	0.113949	0.0402412	50	0	0	0	1	0	0	0	0	0	0	0	0
1120791|F|0-30|AG	B	1B	512632680	A	G	0.546778	0.453222	0	0	0	0	0	0	0	0.203073	0.240976	-0.581988	0.2735	0.0079908	-0.00198782		no	no		yes		0	0	0	248	203	30	0.886051	0.0589391	0.0550098	0.0918059	15	0	1	0	0	0	0	0	0	0	0	0	0
979031|F|0-41|GA	B	1B	512768473	G	A	0.839394	0.160606	0	0	0	0	0	0	0	-0.57868	-0.453475	-0.343004	-0.364924	-0.00336291	0.0248052	yes	yes			yes	no	0	0	0	407	71	17	0.939096	0.0333988	0.0275049	0.0557916	50	0	0	0	1	0	0	0	1	0	0	0	0
999629|F|0-6|AC	B	1B	512816125	A	C	0.836	0.164	0	0	0	0	0	0	0	-0.601562	-0.474003	-0.62347	-0.40769	-0.037797	0.107004	yes	yes			no		0	0	0	409	73	18	0.946955	0.0353635	0.0176817	0.0345442	50	0	0	0	1	0	0	0	1	0	0	0	0
1252529|F|0-8|AG	B	1B	514077117	A	G	0.801572	0.198428	0	0	0	0	0	0	0	-0.206032	-0.16548	0.385976	0.0349936	-0.00623919	-0.0952607							0	0	0	397	90	22	0.956778	0.043222	0	0.246968	53	0	1	0	0	0	0	0	0	0	0	0	0
1201853|F|0-42|CT	B	1B	514572664	C	T	0.8286	0.1714	0	0	0	0	0	0	0	-0.203061	-0.160719	0.1482	0.0685076	-0.00248027	-0.127983							0	0	0	395	71	27	0.915521	0.0530452	0.0314342	0.246314	53	0	0	0	1	0	0	0	1	0	0	0	0
1268179|F|0-31|TC	B	1B	514573091	T	C	0.164622	0.835378	0	0	0	0	0	0	0	0.22032	0.172137	-0.172013	-0.0364878	0.00606082	0.123465							0	0	0	71	399	19	0.923379	0.0373281	0.0392927	0.228093	53	0	0	0	1	0	0	0	1	0	0	0	0
1203307|F|0-23|CT	B	1B	514573142	C	T	0.830247	0.169753	0	0	0	0	0	0	0	-0.179802	-0.13999	0.121236	0.0873815	-0.0011778	-0.0907594							0	0	0	394	73	19	0.917485	0.0373281	0.0451866	0.204216	53	0	0	0	1	0	0	0	1	0	0	0	0
26673039|F|0-49|TC	B	1B	515915395	T	C	0.175063	0.824937	0	0	0	0	0	0	0	0.121572	0.0810987	0.226537	-0.338061	0.01136	0.281118						yes	0	0	0	66	324	7	0.766208	0.0137525	0.220039	0.144868	53	0	0	0	1	0	0	0	0	0	0	0	0
1208478|F|0-13|GC	B	1B	516119523	G	C	0.830957	0.169043	0	0	0	0	0	0	0	-0.171832	-0.132763	0.17354	0.0713411	-0.00585827	-0.14741							0	0	0	397	72	22	0.921415	0.043222	0.0353635	0.153288	53	0	0	0	1	0	0	0	1	0	0	0	0
982551|F|0-33|CT	B	1B	516121691	C	T	0.83693	0.16307	0	0	0	0	0	0	0	-0.150158	-0.118877	0.0175126	0.240146	0.00172447	-0.14811							0	0	0	346	65	6	0.807466	0.0117878	0.180747	0.108424	53	0	0	0	1	0	0	0	1	0	0	0	0
1090513|F|0-38|CT	B	1B	516951252	C	T	0.798625	0.201375	0	0	0	0	0	0	0	-0.24728	-0.199914	0.478668	0.0717944	0.000450594	-0.0500139							0	0	0	394	90	25	0.950884	0.0491159	0	0.0899375	53	0	0	0	1	1	0	0	0	0	0	0	0
2277434|F|0-18|AT	B	1B	517350020	A	T	0.828063	0.171937	0	0	0	0	0	0	0	-0.174677	-0.134914	0.0980993	0.0900937	-0.0101413	-0.185404						yes	0	0	0	410	78	18	0.958743	0.0353635	0.00589391	0.0792984	53	0	0	0	1	0	0	0	0	0	0	0	0
3064610|F|0-23|TC	B	1B	517350295	T	C	0.833663	0.166337	0	0	0	0	0	0	0	-0.176196	-0.133212	0.0639919	0.168287	-0.0032637	-0.173064							0	0	0	411	74	20	0.952849	0.0392927	0.00785855	0.0455869	53	0	0	0	1	0	0	0	0	0	0	0	0
2339912|F|0-36|CG	B	1B	518877213	C	G	0.438776	0.561224	0	0	0	0	0	0	0	-0.0106379	-0.00205662	-1.04852	0.0623201	0.000774091	0.013466	yes	yes	no		yes	yes	0	0	0	203	263	24	0.915521	0.0471513	0.0373281	0.113328	15	0	0	0	1	0	0	0	1	0	0	0	0
1070587|F|0-7|CG	B	1B	520390136	C	G	0.780079	0.219921																							286	2	219	0.565815	0.430255	0.00392927	0.0751784	15	0	0	0	1	0	0	0	1	0	0	0	0
3222160|F|0-21|TA	B	1B	520682495	T	A	0.425253	0.574747	0	0	0	0	0	0	0	-0.0049065	-0.0181255	-1.09003	0.058466	0.000273737	-0.0197538	yes	yes	no		yes	yes	0	0	0	193	267	35	0.903733	0.0687623	0.0275049	0.0637311	15	0	0	0	1	0	0	0	0	0	0	0	0
1092291|F|0-36|GA	B	1B	521004908	G	A	0.461538	0.538462	0	0	0	0	0	0	0	0.0726967	0.0414283	-0.963861	0.0929448	-0.00190202	-0.106531	yes	yes	no		yes	yes	0	0	0	207	244	30	0.886051	0.0589391	0.0550098	0.0417668	15	0	0	0	1	0	0	0	0	0	0	0	0
988758|F|0-46|GA	B	1B	526750541	G	A	0.191552	0.808448	0	0	0	0	0	0	0	0.258407	0.162303	0.0122164	-0.038799	-0.00623454	-0.0370714							0	0	0	84	398	27	0.946955	0.0530452	0	0.140935	51	0	0	0	1	0	0	0	1	0	0	0	0
5582073|F|0-10|CT	B	1B	527333961	C	T	0.71611	0.28389																							222	2	285	0.440079	0.559921	0	0.00263682	31	0	0	0	1	0	0	0	1	0	0	0	0
1229218|F|0-36|TC	B	1B	528360195	T	C	0.888998	0.111002	0	0	0	0	0	0	0	-0.17608	-0.0866069	-0.480538	0.111398	-0.00643889	-0.165989							0	0	0	448	52	9	0.982318	0.0176817	0	0.189154	51	0	1	0	0	0	0	0	0	0	0	0	0
4993053|F|0-53|AG	B	1B	529288354	A	G	0.108566	0.891434	0	0	0	0	0	0	0	0.172143	0.0830084	0.550878	-0.115353	0.00666439	0.187584	no						0	0	0	49	442	11	0.964637	0.021611	0.0137525	0.149441	51	0	1	0	0	0	0	0	0	0	0	0	0
4404492|F|0-13|CT	B	1B	529627555	C	T	0.299383	0.700617	0	0	0	0	0	0	0	0.115598	0.103497	-0.00679789	0.128449	-0.00828875	-0.310338			no				0	0	0	92	222	10	0.616896	0.0196464	0.363458	0.0967402	51	0	0	0	1	0	0	0	1	0	0	0	0
1091942|F|0-60|AG	B	1B	529627602	A	G	0.501174	0.498826	0	0	0	0	0	0	0	-0.0990064	-0.0268534	-0.52927	0.141189	0.00747947	-0.246098			yes	yes		no	0	0	0	194	193	39	0.760314	0.0766208	0.163065	0.0256389	54	0	0	0	1	0	0	0	1	0	0	0	0
4992492|F|0-6|AC	B	1B	529627799	A	C	0.310127	0.689873	0	0	0	0	0	0	0	0.101322	0.0726132	-0.74104	0.160406	-0.00978876	-0.36496			yes				0	0	0	93	213	10	0.601179	0.0196464	0.379175	0.0667315	51	0	0	0	1	0	0	0	1	0	0	0	0
1219577|F|0-12|TC	B	1B	529854670	T	C	0.873118	0.126882	0	0	0	0	0	0	0	-0.193583	-0.0693766	-0.294057	0.0749366	0.00236323	-0.0754253							0	0	0	397	50	18	0.878193	0.0353635	0.086444	0.103945	51	0	0	0	1	0	0	0	1	0	0	0	0
2261959|F|0-45|GC	B	1B	529996301	G	C	0.883721	0.116279	0	0	0	0	0	0	0	-0.170761	-0.0724248	-0.342071	0.0953196	-0.00701018	-0.205911							0	0	0	413	50	10	0.909627	0.0196464	0.0707269	0.0747383	51	0	0	0	1	0	0	0	0	0	0	0	0
1206258|F|0-14|AG	B	1B	530480101	A	G	0.850394	0.149606	0	0	0	0	0	0	0	0.114025	0.143757	-0.355281	-0.0922579	0.0571143	0.163369				yes	no	yes	0	0	0	322	55	4	0.740668	0.00785855	0.251473	0.066294	51	0	0	0	1	0	0	0	0	1	0	0	0
2259421|F|0-54|TA	B	1B	530659309	T	A	0.877232	0.122768	0	0	0	0	0	0	0	-0.0495535	-0.105377	0.527134	0.417101	-0.00653918	-0.174534						yes	0	0	0	390	52	6	0.868369	0.0117878	0.119843	0.0292447	50	0	0	0	1	0	0	0	0	1	0	0	0
1219070|F|0-62|TC	B	1B	530957854	T	C	0.847913	0.152087	0	0	0	0	0	0	0	-0.206383	-0.232129	0.595425	0.0460716	0.00619483	0.200069						yes	0	0	0	417	67	19	0.950884	0.0373281	0.0117878	0.0204803	50	0	0	0	1	0	0	1	0	0	0	0	0
4909722|F|0-39|AG	B	1B	531726815	A	G	0.759109	0.240891	0	0	0	0	0	0	0	-0.112479	-0.12975	0.306	-0.481891	-0.0134338	0.111568	no						0	0	0	362	106	26	0.91945	0.0510806	0.0294695	0.0560156	53	0	0	0	1	0	0	0	1	0	0	0	0
1098887|F|0-7|CT	B	1B	531867384	C	T	0.817172	0.182828	0	0	0	0	0	0	0	-0.291151	-0.165746	0.0483583	-0.0512826	-0.000199418	-0.056803	yes						0	0	0	394	80	21	0.931238	0.0412574	0.0275049	0.0324077	53	0	0	0	1	0	0	0	1	0	0	0	0
29430256|F|0-48|TC	B	1B	532397419	T	C	0.108639	0.891361	0	0	0	0	0	0	0	0.296349	0.173768	1.51185	0.44456	0.0118383	-0.195178			no				0	0	0	41	340	1	0.748527	0.00196464	0.249509	0.0798611	51	0	0	0	1	0	0	1	0	0	0	0	0
4911035|F|0-24|TC	B	1B	532541702	T	C	0.112936	0.887064	0	0	0	0	0	0	0	0.305325	0.174351	0.832351	0.444688	0.011218	-0.203048	yes		no	no			0	0	0	47	424	16	0.925344	0.0314342	0.043222	0.063716	51	0	0	0	1	0	0	0	1	0	0	0	0
986047|F|0-46|TA	B	1B	534238947	T	A	0.838235	0.161765	0	0	0	0	0	0	0	0.398891	0.307993	-0.485401	0.328591	-0.0133113	-0.261125	yes						0	0	0	342	20	114	0.711198	0.223969	0.064833	0.0455298	45	0	0	0	1	0	0	0	1	0	0	0	0
12774384|F|0-12|GA	B	1B	534238981	G	A	0.247323	0.752677	0	0	0	0	0	0	0	-0.36725	-0.230438	0.465897	-0.455627	0.0064423	0.254617	yes	no					0	0	0	97	333	37	0.844794	0.0726916	0.0825147	0.0251764	45	0	0	0	1	0	0	0	1	0	0	0	0
1018898|F|0-27|AG	B	1B	535939787	A	G	0.316594	0.683406	0	0	0	0	0	0	0	0.293406	0.21215	0.499146	0.18676	-0.00286096	-0.259842	no	yes		no	no		0	0	0	131	299	28	0.844794	0.0550098	0.100196	0.0381214	54	0	0	1	0	0	0	0	0	0	1	0	0
1233262|F|0-22|CT	B	1B	537657379	C	T	0.559055	0.440945	0	0	0	0	0	0	0	0.153159	0.160202	-0.422957	-0.158809	-0.0153485	-0.320763		yes			no		0	0	0	266	206	36	0.927308	0.0707269	0.00196464	0.0306553	55	0	0	0	1	0	0	0	0	0	0	0	0
1046839|F|0-25|CT	B	1B	537680418	C	T	0.413174	0.586826	0	0	0	0	0	0	0	0.159414	0.230425	0.395345	0.331382	0.00545974	-0.159027		no					0	0	0	189	276	36	0.913556	0.0707269	0.0157171	0.0388592	54	0	0	0	1	0	0	0	1	0	0	0	0
1212905|F|0-24|TC	B	1B	543018672	T	C	0.820479	0.179521	0	0	0	0	0	0	0	-0.0508013	-0.0433128	0.141958	0.275983	0.0170891	-0.186237				no			0	0	0	306	65	5	0.72888	0.00982318	0.261297	0.0578233	15	0	0	0	1	0	0	1	0	0	0	0	0
1064807|F|0-32|GA	B	1B	543486068	G	A	0.236784	0.763216	0	0	0	0	0	0	0	0.0795013	0.0462053	-1.31562	1.18977	0.0153442	-0.126071			yes	no	yes	no	0	0	0	98	337	19	0.854617	0.0373281	0.108055	0.0583984	15	0	0	0	1	0	0	0	1	0	0	0	0
2278693|F|0-40|GA	B	1B	544133222	G	A	0.77112	0.22888	0	0	0	0	0	0	0	-0.273129	-0.144828	0.062399	0.181573	0.0179387	0.147325	yes						0	0	0	381	105	23	0.954813	0.0451866	0	0.0569933	15	0	0	0	1	0	0	0	0	1	0	0	0
33847241|F|0-23|GC	B	1B	546701499	G	C	0.132353	0.867647	0	0	0	0	0	0	0	0.37107	0.113815	0.614879	-0.488607	-0.0252612	0.069083	yes						0	0	0	39	264	3	0.595285	0.00589391	0.398821	0.0604049	56	0	0	0	1	0	0	0	1	0	0	0	0
33847420|F|0-14|GA	B	1B	547524267	G	A	0.607143	0.392857	0	0	0	0	0	0	0	-0.162633	-0.0773323	0.158181	-0.256934	-0.00858665	0.0249724	yes		no				0	0	0	266	170	12	0.856582	0.0235756	0.119843	0.0826577	57	0	0	1	0	0	0	0	0	0	1	0	0
5324668|F|0-14|GA	B	1B	547524267	G	A	0.5998	0.4002	0	0	0	0	0	0	0	-0.103649	-0.0273411	0.133259	0.0281815	-0.00267501	-0.105167	yes		no				0	0	0	288	188	25	0.935167	0.0491159	0.0157171	0.0803474	57	0	0	1	0	0	0	0	0	0	1	0	0
2255213|F|0-6|GA	B	1B	548620015	G	A	0.705179	0.294821	0	0	0	0	0	0	0	0.0132825	-0.00945914	0.505386	-0.138532	-0.017056	-0.147961	yes		yes				0	0	0	333	127	42	0.903733	0.0825147	0.0137525	0.0798149	57	0	0	0	1	0	0	0	0	0	0	0	0
1032134|F|0-46|AG	B	1B	548628321	A	G	0.719697	0.280303	0	0	0	0	0	0	0	0.0220437	0.0177463	0.500818	-0.182128	-0.0153195	-0.0673574	yes		no				0	0	0	326	123	13	0.882122	0.0255403	0.0923379	0.0624793	57	0	0	0	1	0	0	0	1	0	0	0	0
995057|F|0-40|GC	B	1B	548898672	G	C	0.115217	0.884783	0	0	0	0	0	0	0	0.266769	0.061424	0.49039	-0.348889	-0.0501584	-0.055964	yes			yes	no		0	0	0	48	402	10	0.884086	0.0196464	0.0962672	0.0593325	56	0	0	0	1	0	0	0	1	0	0	0	0
1088904|F|0-59|GA	B	1B	549454459	G	A	0.169355	0.830645	0	0	0	0	0	0	0	0.186621	0.0585038	0.0857706	-0.298108	-0.0189664	0.078854	yes						0	0	0	74	402	20	0.935167	0.0392927	0.0255403	0.0490279	15	0	0	0	1	0	0	0	0	1	0	0	0
1094531|F|0-10|GC	B	1B	549518505	G	C	0.781496	0.218504																							286	0	222	0.561886	0.436149	0.00196464	0.0096252	55	0	0	0	1	0	0	0	1	0	0	0	0
5323721|F|0-5|CA	B	1B	550037617	C	A	0.799465	0.200535	0	0	0	0	0	0	0	0.0884451	0.0504362	0.853151	-0.350677	-0.0184479	-0.0366561	yes		yes				0	0	0	294	70	10	0.715128	0.0196464	0.265226	0.0499394	58	0	0	0	1	0	0	1	0	0	0	0	0
4910910|F|0-25|TG	B	1B	550223966	T	G	0.284211	0.715789	0	0	0	0	0	0	0	0.110315	0.056038	0.2486	-0.199087	-0.00472405	0.0953694	yes						0	0	0	105	269	6	0.734774	0.0117878	0.253438	0.053701	57	0	0	0	1	0	0	0	1	0	0	0	0
4262070|F|0-57|GA	B	1B	550288165	G	A	0.307783	0.692217	0	0	0	0	0	0	0	-0.048076	-0.0566646	-0.195551	-0.395895	-0.00708731	0.225911	yes						0	0	0	122	285	17	0.799607	0.0333988	0.166994	0.0491814	57	0	0	0	1	0	0	0	1	0	0	0	0
5411701|F|0-47|AC	B	1B	550684980	A	C	0.300554	0.699446	0	0	0	0	0	0	0	0.0929327	0.124155	0.0845073	0.190665	0.0323933	0.239067							0	0	0	66	210	85	0.54224	0.166994	0.290766	0.0307993	57	0	0	0	1	0	0	1	0	0	0	0	0
1718884|F|0-37|CT	B	1B	551869839	C	T	0.18408	0.81592	0	0	0	0	0	0	0	0.0545139	0.0722492	-0.965525	1.29432	0.0226661	-0.0350699			yes	no			0	0	0	72	326	4	0.781925	0.00785855	0.210216	0.0345981	58	0	1	0	0	0	0	0	0	0	0	0	0
1118836|F|0-16|AG	B	1B	553024737	A	G	0.4125	0.5875	0	0	0	0	0	0	0	0.633254	0.461405	-0.792082	0.400593	-0.0209038	-0.599405	no	yes		yes	yes	no	0	0	0	93	170	177	0.516699	0.347741	0.13556	0.00922375	55	0	1	0	0	0	0	0	0	0	0	0	0
7930381|F|0-25|TA	B	1B	553889881	T	A	0.898844	0.101156	0	0	0	0	0	0	0	0.167707	0.137321	0.294973	0.427864	-0.0138177	-0.157224							0	0	0	291	15	40	0.601179	0.0785855	0.320236	0.00168475	33	0	0	0	1	0	0	0	1	0	0	0	0
1003909|F|0-44|AT	B	1B	553979313	A	T	0.754717	0.245283	0	0	0	0	0	0	0	-0.622343	-0.402722	0.869375	-1.08474	-0.0338361	0.418381	no	yes	no	yes	yes	yes	0	0	0	276	33	168	0.607073	0.330059	0.0628684	0.0204983	58	0	1	0	0	0	0	0	0	0	0	0	0
2257211|F|0-57|CT	B	1B	554522237	C	T	0.894094	0.105906	0	0	0	-1	-1	0	2	-0.0841148	-0.0901874	0.483977	-1.95055	-0.0454119	0.147666	yes		no	no	yes		0	0	1	434	47	10	0.94499	0.0196464	0.0353635	0.063353	58	0	0	0	1	0	0	0	1	0	0	0	0
984340|F|0-11|AT	B	1B	554690440	A	T	0.899804	0.100196	0	0	0	-1	0	0	1	-0.112255	-0.140743	1.02052	-1.90352	-0.0444823	0.319372	yes		no	no	yes	yes	0	0	1	452	45	12	0.976424	0.0235756	0	0.0626154	58	0	0	0	1	0	0	1	0	0	0	0	0
2252572|F|0-8|CT	B	1B	555055846	C	T	0.897796	0.102204	0	0	0	-1	0	0	1	-0.168847	-0.190319	1.07861	-1.81049	-0.0437435	0.121424	yes			no	yes	no	0	0	1	438	41	20	0.941061	0.0392927	0.0196464	0.0511584	58	0	0	0	1	0	0	0	0	1	0	0	0
2252572|F|0-21|AG	B	1B	555055859	A	G	0.892786	0.107214	0	0	0	-1	-1	0	2	-0.170813	-0.205487	1.08012	-2.14477	-0.0504472	0.230605	yes		no	no	yes	yes	0	0	1	433	41	25	0.931238	0.0491159	0.0196464	0.0391145	58	0	0	0	1	0	0	0	0	1	0	0	0
2252961|F|0-54|CG	B	1B	555122470	C	G	0.711497	0.288503	0	0	0	0	0	0	0	-0.154663	-0.0964596	0.299205	-0.228285	-0.0070073	0.157567	yes			yes	yes	no	0	0	0	317	122	22	0.862475	0.043222	0.0943026	0.125532	59	0	0	0	1	0	0	0	1	0	0	0	0
4407219|F|0-28|AG	B	1B	555129133	A	G	0.138889	0.861111	0	0	0	0	0	0	0	0.219745	0.221436	-0.890153	1.60319	0.0368168	-0.261904	yes		no	no	yes	yes	0	0	0	48	334	14	0.750491	0.0275049	0.222004	0.0298798	58	0	0	0	1	0	0	0	1	0	0	0	0
3385450|F|0-9|AG	B	1B	555129198	A	G	0.227362	0.772638																							0	277	231	0.544204	0.453831	0.00196464	0.0727162	57	0	0	0	1	0	0	0	1	0	0	0	0
4989368|F|0-19|AG	B	1B	555949185	A	G	0.549217	0.450783	0	0	0	0	0	0	0	-0.156293	-0.122834	-0.21626	0.509151	0.0241191	0.0764109			yes		yes		0	0	0	144	100	203	0.479371	0.398821	0.121807	0.082883	55	0	1	0	0	0	0	0	0	0	0	0	0
3948637|F|0-11|AG	B	1B	556105481	A	G	0.676938	0.323062	0	0	0	0	0	0	0	-0.151735	-0.0904909	-0.573957	0.0905941	-0.00560207	-0.0609602	yes		yes		yes	yes	0	0	0	322	144	37	0.915521	0.0726916	0.0117878	0.138286	59	0	0	0	1	0	0	0	0	0	0	0	0
4909460|F|0-15|TC	B	1B	558561647	T	C	0.756972	0.243028	0	0	0	0	0	0	0	-0.00753815	-0.0116156	0.485965	0.173224	0.00791212	0.0668364			yes				0	0	0	363	105	34	0.91945	0.0667976	0.0137525	0.13729	59	0	0	0	1	0	0	0	1	0	0	0	0
2285557|F|0-23|TC	B	1B	558911762	T	C	0.24498	0.75502	0	0	0	0	0	0	0	-0.0217215	0.00150659	-0.727979	0.179695	-0.00564973	-0.0967524			no	no			0	0	0	106	360	32	0.915521	0.0628684	0.021611	0.121316	59	0	0	0	1	0	0	0	1	0	0	0	0
2279403|F|0-65|CT	B	1B	558912167	C	T	0.247485	0.752515	0	0	0	0	0	0	0	-0.019038	-0.0129451	-0.285963	-0.11501	-0.00078556	-0.000569915			no				0	0	0	109	360	28	0.921415	0.0550098	0.0235756	0.113291	59	0	0	0	1	0	0	0	1	0	0	0	0
5325116|F|0-20|CA	B	1B	558912367	C	A	0.764523	0.235477	0	0	0	0	0	0	0	-0.0219159	-0.00742995	-0.123911	0.185368	0.00886512	0.00401899							0	0	0	358	103	21	0.905697	0.0412574	0.0530452	0.104417	59	0	0	0	1	0	0	0	1	0	0	0	0
2277541|F|0-52|AC	B	1B	559092309	A	C	0.235756	0.764244	0	0	0	0	0	0	0	-0.0348569	-0.0121438	-0.563442	-0.172879	-0.00926003	-0.0607002			yes				0	0	0	102	371	36	0.929273	0.0707269	0	0.0900145	59	0	0	0	1	0	0	1	0	0	0	0	0
1133318|F|0-12|TA	B	1B	559332571	T	A	0.790766	0.209234	0	0	0	0	0	0	0	0.0172838	-0.0170371	-0.0186497	0.143168	0.0214868	-0.00451406			yes		no		0	0	0	384	88	37	0.927308	0.0726916	0	0.0763505	59	0	0	0	1	0	0	0	0	0	0	0	0
1230121|F|0-56|CA	B	1B	559332800	C	A	0.741987	0.258013	0	0	0	0	0	0	0	0.137355	0.250208	-0.585153	0.0478246	-0.0210313	-0.29812	no						0	0	0	228	77	7	0.599214	0.0137525	0.387033	0.00426308	55	0	0	0	1	0	0	0	0	0	0	0	0
2279905|F|0-33|TC	B	1B	560016411	T	C	0.771875	0.228125	0	0	0	0	0	0	0	0.0274995	-0.0265272	0.734261	-0.166842	0.0132048	0.13418			yes	no			0	0	0	361	100	19	0.905697	0.0373281	0.0569745	0.0600541	59	0	0	1	0	0	0	0	0	0	1	0	0
4988980|F|0-53|GA	B	1B	561695821	G	A	0.725709	0.274291	0	0	0	0	0	0	0	0.0526343	0.0228499	0.308166	0.304441	0.0055709	-0.0899574			yes				0	0	0	342	119	33	0.905697	0.064833	0.0294695	0.081037	59	0	0	0	1	0	0	0	0	0	0	0	0
1168691|F|0-64|GA	B	1B	561715082	G	A	0.884259	0.115741	0	0	0	0	0	0	0	-0.0237215	-0.0229539	0.278301	-0.118055	0.0107599	0.0328958					no		0	0	0	284	35	5	0.626719	0.00982318	0.363458	0.0605036	53	0	0	0	1	0	0	0	0	0	0	0	0
1205307|F|0-55|CT	B	1B	561759039	C	T	0.506309	0.493691	0	0	0	0	0	0	0	-0.0849341	-0.0892485	-0.478342	-0.694144	-0.0416633	-0.0418638			yes		no		0	0	0	124	120	73	0.479371	0.143418	0.37721	0.026577	59	0	0	0	1	0	0	0	0	0	0	0	0
4439879|F|0-13|AG	B	1B	561881569	A	G	0.883459	0.116541	0	0	0	0	0	0	0	-0.0312753	0.0444163	-0.330842	0.0873633	-0.00942377	-0.00162803						no	0	0	0	342	36	21	0.742633	0.0412574	0.21611	0.0560577	53	0	0	0	1	0	0	0	1	0	0	0	0
1118019|F|0-41|GA	B	1B	562296100	G	A	0.753644	0.246356	0	0	0	0	0	0	0	0.0426298	0.00337192	1.07387	0.504544	0.0187092	0.080283			yes				0	0	0	254	80	9	0.656189	0.0176817	0.32613	0.037348	59	0	0	0	1	0	0	0	1	0	0	0	0
1110494|F|0-48|CA	B	1B	562303298	C	A	0.169456	0.830544	0	0	0	0	0	0	0	-0.0367392	0.00582279	-0.0333389	-0.097847	-0.0194217	-0.0338226	no			yes			0	0	0	70	386	22	0.895874	0.043222	0.0609037	0.0516623	56	0	0	0	1	0	0	0	1	0	0	0	0
4991660|F|0-10|GC	B	1B	562459714	G	C	0.824096	0.175904	0	0	0	0	0	0	0	0.115286	0.0976594	0.81778	0.257531	0.00974798	0.0584211			yes				0	0	0	341	72	2	0.811395	0.00392927	0.184676	0.0269033	59	0	0	0	1	0	0	0	0	1	0	0	0
4396370|F|0-7|AG	B	1B	562488925	A	G	0.564439	0.435561	0	0	0	0	0	0	0	-0.350323	-0.266959	0.57691	0.235718	0.0179783	0.314184		no			no		0	0	0	152	98	169	0.491159	0.332024	0.176817	0.0220799	55	0	1	0	0	0	0	0	0	0	0	0	0
1007230|F|0-9|GA	B	1B	563030530	G	A	0.637435	0.362565	0	0	0	0	0	0	0	-0.0907906	-0.0703933	-0.0551839	0.0937617	0.00100154	-0.128855	yes						0	0	0	237	132	13	0.724951	0.0255403	0.249509	0.0342317	59	0	1	0	0	0	0	0	0	0	0	0	0
3955069|F|0-37|CT	B	1B	563121178	C	T	0.729839	0.270161	0	0	0	0	0	0	0	0.222343	0.18652	-0.00539998	0.380626	0.00266467	-0.0757467						no	0	0	0	344	116	36	0.903733	0.0707269	0.0255403	0.0541219	59	0	0	0	1	0	0	0	1	0	0	0	0
1214013|F|0-60|GA	B	1B	563121272	G	A	0.20255	0.79745	0	0	0	0	0	0	0	0.0373111	0.0413273	0.437906	-0.468572	0.00312984	0.44593							0	0	0	69	279	5	0.683694	0.00982318	0.306483	0.0537499	59	0	0	0	1	0	0	0	1	0	0	0	0
2362511|F|0-45|CG	B	1B	563554723	C	G	0.809769	0.190231	0	0	0	0	0	0	0	-0.079229	-0.0203469	0.152509	0.142348	0.0257993	0.0153108				yes			0	0	0	312	71	6	0.752456	0.0117878	0.235756	0.033103	56	0	0	0	1	0	0	0	1	0	0	0	0
3385482|F|0-15|AC	B	1B	563984329	A	C	0.290837	0.709163																							3	213	286	0.424361	0.561886	0.0137525	0.0431295	59	0	0	0	1	0	0	0	1	0	0	0	0
1025447|F|0-31|GA	B	1B	564299574	G	A	0.851515	0.148485	0	0	0	0	0	0	0	-0.260786	-0.0990536	-0.279326	-0.405734	0.00991278	0.0712533	yes						0	0	0	279	47	4	0.640472	0.00785855	0.35167	0.0544036	56	0	0	0	1	0	0	0	1	0	0	0	0
1025447|F|0-55|GA	B	1B	564299598	G	A	0.732804	0.267196	0	0	0	0	0	0	0	-0.417621	-0.325581	-1.12466	-0.513097	-0.0203826	0.0347827	yes	no	no				0	0	0	271	95	12	0.719057	0.0235756	0.257367	0.11032	19	0	0	0	1	0	0	0	1	0	0	0	0
996292|F|0-36|GA	B	1B	564574880	G	A	0.762061	0.237939	0	0	0	0	0	0	0	-0.534094	-0.385505	-1.09554	-0.415628	-0.019811	0.104538	yes	no	no	no		yes	0	0	0	336	97	23	0.850688	0.0451866	0.104126	0.111932	19	0	0	0	1	0	0	0	1	0	0	0	0
996292|F|0-33|CT	B	1B	564574883	C	T	0.869249	0.130751	0	0	0	0	0	0	0	-0.361608	-0.169895	0.00675459	-0.500655	0.00683867	-0.0857853	no					no	0	0	0	356	51	6	0.799607	0.0117878	0.188605	0.0473675	56	0	0	0	1	0	0	0	1	0	0	0	0
1667871|F|0-58|GC	B	1B	564574971	G	C	0.677932	0.322068	0	0	0	0	0	0	0	-0.469134	-0.389803	-0.888171	-0.546002	-0.00982378	0.187247	yes	no	no	no			0	0	0	327	148	28	0.933202	0.0550098	0.0117878	0.0829257	19	0	0	0	1	0	0	0	1	0	0	0	0
981974|F|0-15|GA	B	1B	564635814	G	A	0.769651	0.230349	0	0	0	0	0	0	0	-0.478745	-0.341862	-1.09357	-0.361231	-0.0145837	0.0766511	yes	no	no	no	no		0	0	0	343	96	19	0.862475	0.0373281	0.100196	0.0959117	19	0	0	1	0	0	0	0	0	0	1	0	0
1225005|F|0-8|CG	B	1B	564637532	C	G	0.892405	0.107595	0	0	0	0	0	0	0	-0.281368	-0.191535	-1.59007	-0.34024	-0.018029	0.142248	yes		yes	yes	yes	yes	0	0	0	416	44	14	0.903733	0.0275049	0.0687623	0.0404885	53	0	0	0	1	0	0	0	0	0	0	0	0
994762|F|0-19|CG	B	1B	564653560	C	G	0.788386	0.211614	0	0	0	0	0	0	0	-0.501941	-0.37725	-0.964148	-0.144792	-0.0171028	0.0678161	yes	no	no	no			0	0	0	388	95	25	0.948919	0.0491159	0.00196464	0.0766808	19	0	0	0	1	0	0	0	1	0	0	0	0
1095511|F|0-17|TC	B	1B	564717970	T	C	0.851351	0.148649	0	0	0	0	0	0	0	-0.619254	-0.481713	-1.0931	-0.707978	-0.0118095	0.32499	yes	no	no			yes	0	0	0	312	52	6	0.715128	0.0117878	0.273084	0.0538717	19	0	0	0	1	0	0	0	1	0	0	0	0
2279369|F|0-66|GT	B	1B	564901703	G	T	0.775053	0.224947	0	0	0	0	0	0	0	-0.519111	-0.389344	-1.00675	-0.0896437	-0.0145432	0.0431966	yes	yes	no	no			0	0	0	353	95	21	0.880157	0.0412574	0.0785855	0.0491764	19	0	0	0	1	0	0	0	1	0	0	0	0
1081747|F|0-27|TC	B	1B	565566720	T	C	0.880668	0.119332	0	0	0	0	0	0	0	-0.466399	-0.54524	-0.130229	-0.270283	0.00727261	0.166203	no	no					0	0	0	368	49	2	0.819253	0.00392927	0.176817	0.0196599	56	0	1	0	0	0	0	0	0	0	0	0	0
9721703|F|0-19|GA	B	1B	565927338	G	A	0.544643	0.455357	0	0	0	0	0	0	0	0.423937	0.481583	0.301465	0.682134	0.017673	-0.114531	no	no					0	0	0	208	173	11	0.748527	0.021611	0.229862	0.0366559	60	0	0	0	1	0	0	0	1	0	0	0	0
999572|F|0-13|CT	B	1B	565931967	C	T	0.506361	0.493639	0	0	0	0	0	0	0	0.263542	0.356079	0.174732	0.443573	0.0194126	0.0344346		no					0	0	0	191	186	16	0.740668	0.0314342	0.227898	0.0429434	60	0	0	0	1	0	0	0	1	0	0	0	0
1263912|F|0-56|AG	B	1B	565932033	A	G	0.453947	0.546053	0	0	0	0	0	0	0	0.43357	0.320148	0.11707	0.627043	0.0128612	-0.0093327	no	yes		no			0	0	0	168	203	9	0.72888	0.0176817	0.253438	0.0304083	60	0	0	0	1	0	0	0	1	0	0	0	0
1081793|F|0-63|TC	B	1B	565932237	T	C	0.580065	0.419935	0	0	0	0	0	0	0	-0.357432	-0.409283	-0.0682308	-0.70345	-0.0286493	-0.0270326	no	no					0	0	0	175	126	5	0.591356	0.00982318	0.398821	0.0255872	60	0	0	0	1	0	0	0	1	0	0	0	0
26672813|F|0-16|AG	B	1B	565954121	A	G	0.427984	0.572016	0	0	0	0	0	0	0	0.257926	0.28868	0.0562562	0.504383	0.0231415	-0.00571909		no					0	0	0	197	267	22	0.911591	0.043222	0.0451866	0.0273356	60	0	0	0	1	0	0	0	1	0	0	0	0
1111200|F|0-8|TC	B	1B	566016812	T	C	0.849224	0.150776	0	0	0	0	0	0	0	-0.25291	-0.365649	-0.495119	-0.0195916	-0.0144459	-0.0279442	no	no		no			0	0	0	375	60	16	0.854617	0.0314342	0.113949	0.0220575	19	0	0	0	1	0	0	0	1	0	0	0	0
986384|F|0-62|TC	B	1B	566170608	T	C	0.882622	0.117378	0	0	0	0	0	0	0	-0.124782	-0.171672	0.403531	-0.156423	-0.0147099	-0.120698							0	0	0	285	34	9	0.626719	0.0176817	0.355599	0.0573595	19	0	0	0	1	0	0	0	1	0	0	0	0
1093490|F|0-28|GA	B	1B	566171302	G	A	0.52439	0.47561	0	0	0	0	0	0	0	0.087213	0.0493607	-0.172129	-0.0322385	-0.013367	-0.126729							0	0	0	224	202	25	0.836935	0.0491159	0.113949	0.0496754	56	0	0	0	1	0	0	0	1	0	0	0	0
1153793|F|0-28|AG	B	1B	566171302	A	G	0.461905	0.538095	0	0	0	0	0	0	0	-0.165296	-0.0892511	-0.0658529	0.0246316	0.0151549	0.169362							0	0	0	141	165	9	0.601179	0.0176817	0.381139	0.0407121	56	0	0	0	1	0	0	0	1	0	0	0	0
1093049|F|0-31|GA	B	1B	566183896	G	A	0.619295	0.380705	0	0	0	0	0	0	0	0.187131	0.172399	-0.156995	0.0896355	-0.00723708	-0.144538							0	0	0	284	169	29	0.88998	0.0569745	0.0530452	0.0300079	56	0	1	0	0	0	0	0	0	0	0	0	0
1687941|F|0-56|AT	B	1B	566549580	A	T	0.560945	0.439055	0	0	0	0	0	0	0	0.179231	0.114596	-0.0169304	0.0458397	-0.00980805	-0.107866							0	0	0	219	170	13	0.764244	0.0255403	0.210216	0.0173967	56	0	0	0	1	0	0	0	1	0	0	0	0
2343836|F|0-11|CG	B	1B	566994360	C	G	0.169753	0.830247	0	0	0	0	0	0	0	0.0857118	-0.0539133	0.224071	0.213137	0.00109822	-0.147183		no		yes			0	0	0	53	267	4	0.628684	0.00785855	0.363458	0.0404591	19	0	0	0	1	0	0	0	1	0	0	0	0
4439582|F|0-10|TG	B	1B	567986049	T	G	0.144172	0.855828																							3	351	135	0.695481	0.265226	0.0392927	0.134725	61	0	1	0	0	0	0	0	0	0	0	0	0
2266474|F|0-29|AG	B	1B	567986068	A	G	0.834071	0.165929	0	0	0	0	0	0	0	-0.439432	-0.3584	-1.00459	-0.350746	0.0136647	0.400647	yes	no	no				0	0	0	369	67	16	0.856582	0.0314342	0.111984	0.0824924	61	0	0	1	0	0	0	0	0	0	1	0	0
4910411|F|0-29|AG	B	1B	567986068	A	G	0.698135	0.301865	0	0	0	0	0	0	0	-0.201625	-0.118822	-0.798474	-0.213078	-0.00335186	0.165108	yes		no				0	0	0	291	121	17	0.80943	0.0333988	0.157171	0.12262	61	0	0	1	0	0	0	0	0	0	1	0	0
1135449|F|0-33|AG	B	1B	567986251	A	G	0.749489	0.250511	0	0	0	0	0	0	0	-0.210163	-0.146455	-0.822629	-0.311101	-0.00294399	0.161253	yes						0	0	0	357	113	19	0.923379	0.0373281	0.0392927	0.118195	61	0	0	0	1	0	0	0	0	1	0	0	0
1003008|F|0-39|GC	B	1B	568747242	G	C	0.674257	0.325743	0	0	0	0	0	0	0	-0.229702	-0.192281	-0.561912	-0.275211	-0.00175844	0.0947428	yes						0	0	0	326	150	29	0.935167	0.0569745	0.00785855	0.0843756	61	0	0	1	0	0	0	0	0	0	1	0	0
2332066|F|0-42|CG	B	1B	568961025	C	G	0.227074	0.772926	0	0	0	0	0	0	0	0.00742002	0.0171761	0.633173	-0.0162763	-0.00506726	0.0552966						yes	0	0	0	97	347	14	0.872299	0.0275049	0.100196	0.0495012	61	0	0	0	1	0	0	0	0	0	0	0	0
1147833|F|0-34|TC	B	1B	569508000	T	C	0.349174	0.650826	0	0	0	0	0	0	0	-0.276971	-0.330739	0.421348	-1.10412	-0.0230726	0.309695		no	yes	no	no	yes	0	0	0	162	308	14	0.923379	0.0275049	0.0491159	0.0612669	62	0	0	0	1	0	0	0	1	0	0	0	0
1230985|F|0-44|AG	B	1B	571171145	A	G	0.120155	0.879845	0	0	0	0	0	0	0	-0.06458	-0.104888	0.807004	0.288933	-0.00352124	-0.0411355						yes	0	0	0	43	337	7	0.746562	0.0137525	0.239686	0.0229327	61	0	1	0	0	0	0	0	0	0	0	0	0
1043194|F|0-59|CG	B	1B	571445343	C	G	0.831349	0.168651	0	0	0	0	0	0	0	0.157251	0.327794	-0.786586	-0.215942	0.0082318	0.16871		no				yes	0	0	0	410	76	18	0.954813	0.0353635	0.00982318	0.0359166	61	0	0	0	1	0	0	0	0	1	0	0	0
1018563|F|0-26|AC	B	1B	572257704	A	C	0.712944	0.287056	0	0	0	0	0	0	0	0.0822182	0.117522	-0.68176	0.143057	0.0133647	0.0101642	yes	yes				yes	0	0	0	330	126	23	0.895874	0.0451866	0.0589391	0.0423863	61	0	0	0	1	0	0	0	1	0	0	0	0
1109533|F|0-30|CT	B	1B	573008166	C	T	0.102161	0.897839																							0	405	104	0.795678	0.204322	0	0.00405673	12	0	0	0	1	0	0	0	1	0	0	0	0
1036174|F|0-28|AC	B	1B	575129210	A	C	0.77625	0.22375	0	0	0	0	0	0	0	0.137518	0.141309	-0.829056	0.395394	-0.000695574	-0.0783594			no		yes		0	0	0	305	84	11	0.764244	0.021611	0.214145	0.133992	62	0	0	0	1	0	0	0	1	0	0	0	0
2288050|F|0-13|GA	B	1B	575441593	G	A	0.801527	0.198473	0	0	0	0	0	0	0	0.261555	0.194934	-0.782782	0.330911	-0.0157965	-0.286752		no					0	0	0	310	73	10	0.752456	0.0196464	0.227898	0.129341	62	0	0	1	0	0	0	0	0	0	1	0	0
4991461|F|0-41|AG	B	1B	575712674	A	G	0.689861	0.310139	0	0	0	0	0	0	0	0.137784	0.122529	-0.628904	0.0961599	-0.00283107	-0.0128421		yes					0	0	0	332	141	30	0.929273	0.0589391	0.0117878	0.135471	62	0	0	0	1	1	0	0	0	0	0	0	0
1006460|F|0-46|AC	B	1B	576223928	A	C	0.689349	0.310651	0	0	0	0	0	0	0	0.108353	0.0935153	-0.607135	0.0569475	-0.00340405	-0.0471577							0	0	0	334	142	31	0.935167	0.0609037	0.00392927	0.132948	62	0	0	0	1	0	0	0	0	1	0	0	0
7351795|F|0-26|GA	B	1B	576688020	G	A	0.170363	0.829637																							2	329	165	0.650295	0.324165	0.0255403	0.101782	62	0	1	0	0	0	0	0	0	0	0	0	0
1340722|F|0-49|CG	B	1B	577037097	C	G	0.723214	0.276786	0	0	0	0	0	0	0	-0.0640813	-0.0474834	-0.560246	-0.0269766	-0.00407081	0.0631273		yes					0	0	0	278	103	11	0.748527	0.021611	0.229862	0.0817184	62	0	1	0	0	0	0	0	0	0	0	0	0
5050457|F|0-9|CG	B	1B	577038108	C	G	0.705394	0.294606	0	0	0	0	0	0	0	0.0495992	-0.0543018	-0.461314	-0.0148064	0.00154141	0.099097		no					0	0	0	330	132	20	0.907662	0.0392927	0.0530452	0.0851647	62	0	0	1	0	0	0	0	0	0	1	0	0
2281360|F|0-54|CT	B	1B	577186731	C	T	0.684043	0.315957	0	0	0	0	0	0	0	0.14899	0.0452109	-0.508664	0.0334334	-0.00373265	-0.0296557		no					0	0	0	313	140	17	0.88998	0.0333988	0.0766208	0.0759097	62	0	0	0	1	0	0	0	1	0	0	0	0
2284499|F|0-60|TG	B	1B	577611450	T	G	0.691617	0.308383	0	0	0	0	0	0	0	0.130293	0.0149033	-0.708693	0.0824223	-0.00486117	-0.0710145		no					0	0	0	335	143	23	0.939096	0.0451866	0.0157171	0.0664441	62	0	1	0	0	0	0	0	0	0	0	0	0
3958374|F|0-22|AG	B	1B	578429390	A	G	0.126898	0.873102	0	0	0	0	0	0	0	-0.275047	-0.160816	0.311545	0.748292	0.0289375	-0.135332	no						0	0	0	49	393	19	0.868369	0.0373281	0.0943026	0.00170364	2	0	0	0	1	0	0	0	1	0	0	0	0
1020261|F|0-49|GA	B	1B	579787309	G	A	0.864919	0.135081	0	1	0	0	0	0	1	0.652824	0.658519	-0.236587	0.667966	9.3313e-05	-0.241405	yes	no	yes		yes		1	0	0	371	9	116	0.746562	0.227898	0.0255403	0.00147207	63	0	0	0	1	1	0	0	0	0	0	0	0
1135527|F|0-17|CA	B	1B	580623749	C	A	0.379487	0.620513	0	0	0	0	0	0	0	0.143282	0.089116	0.428439	0.0731565	-0.00182012	0.00883491	yes	yes					0	0	0	146	240	4	0.75835	0.00785855	0.233792	0.0533534	61	0	0	0	1	0	0	0	0	1	0	0	0
5411777|F|0-64|CT	B	1B	580624194	C	T	0.626747	0.373253	0	0	0	0	0	0	0	-0.178822	-0.112776	-0.845775	-0.0883247	-0.000454114	-0.0236565	yes						0	0	0	288	161	52	0.882122	0.102161	0.0157171	0.0603129	61	0	0	1	0	0	0	0	0	0	1	0	0
1014052|F|0-33|CG	B	1B	581199980	C	G	0.224409	0.775591	0	0	0	0	0	0	0	-0.0982286	-0.113608	0.724649	-0.35016	-0.00430429	0.167665			no		yes		0	0	0	100	380	28	0.943026	0.0550098	0.00196464	0.0911485	62	0	0	0	1	0	0	0	0	0	0	0	0
3950060|F|0-20|AG	B	1B	582905059	A	G	0.317822	0.682178																							1	185	319	0.365422	0.626719	0.00785855	0.0651428	64	0	0	1	0	0	0	0	0	0	1	0	0
5579675|F|0-31|CA	B	1B	583209384	C	A	0.119048	0.880952	0	0	0	0	0	0	0	0.512834	0.36845	0.209454	0.550531	0.0156647	-0.0852747	no	yes					0	0	0	53	421	9	0.931238	0.0176817	0.0510806	0.045968	65	0	1	0	0	0	0	0	0	0	0	0	0
4993233|F|0-64|CA	B	1B	583684838	C	A	0.454407	0.545593	0	0	0	0	0	0	0	-0.0982749	-0.159973	1.01594	-0.479155	-0.00617852	0.105502			yes	yes	yes	no	0	0	0	145	175	9	0.628684	0.0176817	0.353635	0.0485469	64	0	0	0	1	0	0	0	0	1	0	0	0
2369529|F|0-46|CG	B	1B	583759748	C	G	0.711458	0.288542	0	0	0	0	0	0	0	0.0740294	0.103944	-1.0682	0.412718	0.00454488	-0.220702			yes			yes	0	0	0	335	132	13	0.917485	0.0255403	0.0569745	0.0546994	64	0	1	0	0	0	0	0	0	0	0	0	0
2278332|F|0-32|TC	B	1B	583856159	T	C	0.673913	0.326087	0	0	0	0	0	0	0	0.303958	0.296852	-1.22109	0.458917	-0.00352045	-0.23057	no	no	yes		yes	yes	0	0	0	322	146	38	0.91945	0.0746562	0.00589391	0.0573452	66	0	0	0	1	0	0	1	0	0	0	0	0
993307|F|0-30|AG	B	1B	583856218	A	G	0.323413	0.676587	0	0	0	0	0	0	0	-0.284603	-0.285545	1.30494	-0.50359	0.0056888	0.0560269	no	no	yes		yes	no	0	0	0	144	322	38	0.915521	0.0746562	0.00982318	0.0403391	66	0	0	0	1	0	0	1	0	0	0	0	0
2289862|F|0-26|CG	B	1B	584160681	C	G	0.730849	0.269151	0	0	0	0	0	0	0	0.362764	0.367525	-1.24157	0.468203	-0.00371625	-0.194902	no	no	yes		yes		0	0	0	338	115	30	0.88998	0.0589391	0.0510806	0.0484742	66	1	0	0	0	0	0	0	0	0	0	0	0
2257522|F|0-45|CT	B	1B	585076045	C	T	0.83432	0.16568	0	0	0	0	0	0	0	0.0247638	0.0186576	-1.4825	0.395485	0.0103833	-0.135006			yes		yes	yes	0	0	0	410	71	26	0.94499	0.0510806	0.00392927	0.0445623	65	0	0	1	0	0	0	0	0	0	1	0	0
1002184|F|0-36|AG	B	1B	585322218	A	G	0.508316	0.491684	0	0	0	0	0	0	0	0.0608758	0.010823	-0.330077	0.179249	0.0102153	-0.0607829			no				0	0	0	236	228	17	0.911591	0.0333988	0.0550098	0.0905118	62	0	0	0	1	0	0	0	0	0	0	0	0
1207280|F|0-20|GC	B	1B	585326031	G	C	0.484536	0.515464	0	0	0	0	0	0	0	-0.101406	-0.0386771	0.559996	-0.291938	-0.0165214	0.0463838			yes				0	0	0	224	239	22	0.909627	0.043222	0.0471513	0.0749135	62	0	0	0	1	0	0	0	0	0	0	0	0
985658|F|0-49|TC	B	1B	585326368	T	C	0.484914	0.515086	0	0	0	0	0	0	0	-0.106465	-0.0589252	0.330574	-0.171439	-0.0145545	0.0858968			no				0	0	0	215	229	20	0.872299	0.0392927	0.0884086	0.0595093	62	0	0	0	1	0	0	0	0	1	0	0	0
1139478|F|0-44|GA	B	1B	585548403	G	A	0.169625	0.830375	0	0	0	0	0	0	0	-0.0491534	-0.0164236	0.708015	-1.69176	-0.0100519	0.161408			no	no	yes	yes	0	0	0	72	407	28	0.941061	0.0550098	0.00392927	0.0234891	65	0	0	0	1	0	0	0	1	0	0	0	0
1205773|F|0-11|GA	B	1B	586995697	G	A	0.656716	0.343284	0	0	0	0	0	0	0	-0.326567	-0.361347	1.05466	-0.434236	-0.0377471	0.187618	no	no	no	yes	no	yes	0	0	0	216	111	8	0.642436	0.0157171	0.341847	0.019032	66	0	0	0	1	0	0	0	0	1	0	0	0
1082842|F|0-8|AG	B	1B	587138373	A	G	0.347441	0.652559	0	0	0	0	0	0	0	-0.0682778	-0.0868124	0.260661	-0.133133	-0.0088976	0.0698347							0	0	0	161	316	31	0.937132	0.0609037	0.00196464	0.175937	67	0	0	0	1	0	0	0	1	0	0	0	0
1276419|F|0-52|AC	B	1B	587276316	A	C	0.322382	0.677618	0	0	0	0	0	0	0	-0.000491237	-0.0441421	0.684216	-0.205006	-0.00794536	0.176221					no		0	0	0	147	320	20	0.917485	0.0392927	0.043222	0.149274	67	0	0	0	1	0	0	1	0	0	0	0	0
2278315|F|0-29|AT	B	1B	587501331	A	T	0.634855	0.365145	0	0	0	0	0	0	0	-2.2585e-06	0.0433129	-0.298567	0.060962	0.00571388	-0.0701081							0	0	0	291	161	30	0.888016	0.0589391	0.0530452	0.133732	67	0	0	0	1	0	1	0	0	0	0	0	0
2281182|F|0-22|GA	B	1B	587501379	G	A	0.840292	0.159708	0	0	0	0	0	0	0	-0.066817	-0.0776202	0.54146	-0.104216	0.00531353	0.0287001			yes				0	0	0	394	68	17	0.907662	0.0333988	0.0589391	0.06234	68	0	0	0	1	0	0	0	0	0	0	0	0
1132017|F|0-50|CG	B	1B	587607124	C	G	0.325462	0.674538	0	0	0	0	0	0	0	0.00752753	-0.0424146	0.421845	0.0552517	0.00643388	0.0599728					no		0	0	0	144	314	29	0.899804	0.0569745	0.043222	0.117631	67	0	1	0	0	0	0	0	0	0	0	0	0
1132017|F|0-26|GA	B	1B	587607148	G	A	0.33543	0.66457	0	0	0	0	0	0	0	0.0108583	-0.0401378	0.360087	0.0857023	-0.00678636	0.0353145							0	0	0	146	303	28	0.882122	0.0550098	0.0628684	0.0954475	67	0	1	0	0	0	0	0	0	0	0	0	0
2261982|F|0-19|TC	B	1B	588149808	T	C	0.321267	0.678733	0	0	0	0	0	0	0	-0.0395676	-0.0552406	0.203685	-0.113821	-0.0102831	0.0191077							0	0	0	136	294	12	0.844794	0.0235756	0.131631	0.0796373	67	0	0	0	1	0	0	0	0	0	0	0	0
2262137|F|0-49|CT	B	1B	588225355	C	T	0.614224	0.385776	0	0	0	0	0	0	0	-0.0913742	-0.0842286	0.176468	-0.250945	-0.0211755	0.00470187							0	0	0	267	161	36	0.840864	0.0707269	0.0884086	0.0984965	67	0	0	0	1	0	0	0	0	0	0	0	0
3946249|F|0-23|CT	B	1B	588330184	C	T	0.870288	0.129712	0	0	-1	0	0	0	1	0.0782081	0.119122	-2.60665	2.87866	0.00780279	-0.313293	yes	yes	no	no			0	1	0	346	12	93	0.70334	0.182711	0.113949	0.00868637	19	0	0	0	1	0	0	0	1	0	0	0	0
1060382|F|0-12|CG	B	1B	588425242	C	G	0.738248	0.261752	0	0	0	0	0	0	0	-0.113923	-0.116767	-1.08764	-0.156751	-0.0516766	-0.486685			no		no	no	0	0	0	255	32	181	0.563851	0.355599	0.0805501	0.0182985	68	0	0	1	0	0	0	0	0	0	1	0	0
1262196|F|0-7|CT	B	1B	588432662	C	T	0.75	0.25	0	0	0	0	0	0	0	-0.444076	-0.355209	0.322549	-0.932597	-0.0588551	0.350706	yes		yes	yes	no	yes	0	0	0	223	61	40	0.557957	0.0785855	0.363458	0.0463835	67	0	0	0	1	0	0	0	1	0	0	0	0
1266026|F|0-56|GA	B	1B	588432711	G	A	0.432802	0.567198	0	0	0	0	0	0	0	0.0218655	0.0373635	-0.175803	0.117235	0.0237511	0.114482							0	0	0	176	235	28	0.807466	0.0550098	0.137525	0.111206	67	0	0	0	1	0	0	0	1	0	0	0	0
1262196|F|0-66|AG	B	1B	588432721	A	G	0.71547	0.28453	0	0	0	0	0	0	0	0.157246	0.116286	-0.183238	-0.21412	-0.0183445	0.0392599							0	0	0	255	99	8	0.695481	0.0157171	0.288802	0.0636056	67	0	0	0	1	0	0	0	1	0	0	0	0
1093980|F|0-26|TC	B	1B	588497824	T	C	0.426966	0.573034	0	0	0	0	0	0	0	-0.027988	-0.0537928	0.84494	-0.0173726	0.0243384	0.327863			no				0	0	0	88	153	204	0.473477	0.400786	0.125737	0.00978853	69	0	1	0	0	0	0	0	0	0	0	0	0
1161327|F|0-65|GT	B	1B	588503117	G	T	0.743017	0.256983	0	0	0	0	0	0	0	-0.442745	-0.453103	0.0568894	-0.246402	-0.0228758	0.0608051	yes	no		yes			0	0	0	261	87	10	0.683694	0.0196464	0.29666	0.0574631	67	0	0	0	1	0	0	0	0	0	0	0	0
1128380|F|0-31|GA	B	1B	588516027	G	A	0.691176	0.308824	0	0	0	0	0	0	0	0.23642	0.171135	-0.425186	0.942058	0.0462499	0.108427				no	no		0	0	0	252	109	13	0.709234	0.0255403	0.265226	0.169868	69	0	0	0	1	0	0	0	0	0	0	0	0
1011375|F|0-57|TC	B	1B	588638918	T	C	0.250552	0.749448	0	0	0	0	0	0	0	0.257195	0.392381	-0.427804	0.271306	0.0191689	-0.0486265	yes	no		yes			0	0	0	107	333	13	0.86444	0.0255403	0.11002	0.0340811	67	0	0	0	1	0	0	0	0	1	0	0	0
1131994|F|0-34|GA	B	1B	588764194	G	A	0.295343	0.704657	0	0	0	0	0	0	0	0.0501243	0.048398	0.315973	0.236002	0.0217524	0.252954						no	0	0	0	113	280	15	0.772102	0.0294695	0.198428	0.0666441	68	0	0	1	0	0	0	0	0	0	1	0	0
1098420|F|0-15|GC	B	1B	589768784	G	C	0.248975	0.751025	0	0	0	0	0	0	0	-0.319024	-0.218958	0.407154	-0.871615	-0.0191358	0.0520435				no			0	0	0	111	356	21	0.917485	0.0412574	0.0412574	0.187499	69	0	0	0	1	0	0	0	1	0	0	0	0
2259299|F|0-24|GT	B	1B	589890315	G	T	0.335657	0.664343	0	0	0	0	0	0	0	-0.0485758	-0.0354743	-0.10421	-0.206146	-0.0188282	-0.102686	yes						0	0	0	156	321	25	0.937132	0.0491159	0.0137525	0.126556	69	0	0	0	1	0	0	1	0	0	0	0	0
1216333|F|0-56|GA	B	1B	590504888	G	A	0.739669	0.260331	0	0	0	0	0	0	0	0.197685	0.221099	-0.455867	0.39784	0.0230404	-0.0430263	no			yes			0	0	0	351	119	14	0.923379	0.0275049	0.0491159	0.165294	69	0	0	0	1	0	0	0	1	0	0	0	0
1216333|F|0-5|AG	B	1B	590504939	A	G	0.741736	0.258264	0	0	0	0	0	0	0	0.280578	0.215036	-0.441102	0.385132	0.0237513	-0.0134547				yes			0	0	0	353	119	12	0.927308	0.0235756	0.0491159	0.141737	69	0	0	0	1	0	0	0	1	0	0	0	0
1034225|F|0-23|TC	B	1B	591132592	T	C	0.776201	0.223799	0	0	0	0	0	0	0	0.354393	0.249464	-0.335205	1.07216	0.0160855	-0.141372			no	no			0	0	0	346	93	19	0.862475	0.0373281	0.100196	0.101622	69	0	0	0	1	0	0	0	1	0	0	0	0
3957280|F|0-36|AG	B	1B	591225805	A	G	0.73913	0.26087	0	0	0	0	0	0	0	0.250316	0.192094	-0.436962	0.388516	0.0269915	-0.00430053				yes			0	0	0	332	112	16	0.872299	0.0314342	0.0962672	0.0926487	69	0	0	0	1	0	0	0	0	0	0	0	0
3022704|F|0-8|AC	B	1B	591355683	A	C	0.895464	0.104536																							401	0	106	0.787819	0.208251	0.00392927	0.00344824	70	0	0	1	0	0	0	0	0	0	1	0	0
1093051|F|0-63|CT	B	1B	591364734	C	T	0.815864	0.184136	0	0	0	0	0	0	0	0.181044	0.196078	-0.510686	0.456738	0.0207896	-0.0435743							0	0	0	286	63	4	0.685658	0.00785855	0.306483	0.0359347	69	0	0	0	1	0	0	0	1	0	0	0	0
1695125|F|0-17|CG	B	1B	591512829	C	G	0.756024	0.243976	0	0	0	0	0	0	0	0.230756	0.162644	-0.246701	0.326212	0.0258107	0.0342926				yes			0	0	0	367	112	19	0.941061	0.0373281	0.021611	0.053109	69	0	0	1	0	0	0	0	0	0	1	0	0
3222477|F|0-12|TC	B	1B	600377707	T	C	0.865691	0.134309	0	0	0	0	0	0	0	-0.022072	-0.0506648	0.467089	-0.265367	-0.0125738	0.0928274	yes					no	0	0	0	320	45	11	0.717092	0.021611	0.261297	0.0383521	71	0	0	0	1	0	0	0	1	0	0	0	0
3024957|F|0-12|AG	B	1B	601377919	A	G	0.83925	0.16075	0	0	0	0	0	0	0	-0.407799	-0.336921	-0.0945131	-0.341337	0.0038136	0.0331809	no	yes			no	yes	0	0	0	414	70	23	0.950884	0.0451866	0.00392927	0.142056	65	0	0	0	1	0	0	0	1	0	0	0	0
1364101|F|0-25|AG	B	1B	601382903	A	G	0.843675	0.156325	0	0	0	0	0	0	0	-0.513786	-0.40944	-0.0244921	-0.150733	-0.0127939	-0.136695	no	yes				no	0	0	0	350	62	7	0.80943	0.0137525	0.176817	0.0964124	65	0	0	0	1	0	0	0	1	0	0	0	0
4261954|F|0-7|AG	B	1B	601382932	A	G	0.862445	0.137555	0	0	0	0	0	0	0	-0.419963	-0.371705	0.142118	-0.404372	-0.01887	-0.0112537		yes			yes		0	0	0	392	60	6	0.888016	0.0117878	0.100196	0.0885802	65	0	0	0	1	0	0	0	1	0	0	0	0
1209707|F|0-58|AG	B	1B	601383407	A	G	0.824435	0.175565	0	0	0	0	0	0	0	-0.299192	-0.263539	0.00170138	-0.471983	-0.0185802	0.0558901	no	yes					0	0	0	383	67	37	0.884086	0.0726916	0.043222	0.0798359	65	0	0	0	1	0	0	0	1	0	0	0	0
1238842|F|0-18|AG	B	1B	601429271	A	G	0.83833	0.16167	0	0	0	0	0	0	0	-0.439063	-0.379086	-0.0571263	-0.305953	0.0126018	-0.0271548	no	yes			no	yes	0	0	0	385	69	13	0.891945	0.0255403	0.0825147	0.0637855	65	0	0	0	1	0	0	0	1	0	0	0	0
4989120|F|0-14|GC	B	1B	602234432	G	C	0.138945	0.861055	0	0	0	0	0	0	0	0.534787	0.429913	0.375242	0.103596	0.00588767	0.052868	no	yes				no	0	0	0	58	414	21	0.927308	0.0412574	0.0314342	0.0384513	65	0	0	0	1	0	0	0	1	0	0	0	0
1125253|F|0-15|CA	B	1B	602639209	C	A	0.57173	0.42827	0	0	0	0	0	0	0	0.336229	0.373285	-0.236897	0.231407	-0.000338412	-0.0837043	no	no				no	0	0	0	264	196	14	0.903733	0.0275049	0.0687623	0.162061	71	0	0	0	1	0	0	0	1	0	0	0	0
2270676|F|0-32|TC	B	1B	603092459	T	C	0.173077	0.826923	0	0	0	0	0	0	0	0.385122	0.334677	0.135439	0.27907	0.0123367	-0.0201579	no	yes				yes	0	0	0	75	381	12	0.895874	0.0235756	0.0805501	0.0282302	65	0	1	0	0	0	0	0	0	0	0	0	0
1081796|F|0-34|TC	B	1B	603281006	T	C	0.225904	0.774096																							5	278	215	0.555992	0.422397	0.021611	0.130701	71	0	1	0	0	0	0	0	0	0	0	0	0
4911037|F|0-62|CG	B	1B	603511383	C	G	0.553763	0.446237	0	0	0	0	0	0	0	0.343143	0.385349	0.02514	0.187324	0.0025571	-0.120136	no	no	no				0	0	0	248	198	19	0.876228	0.0373281	0.086444	0.133027	71	0	0	0	1	0	0	0	1	0	0	0	0
978671|F|0-39|TG	B	1B	603514691	T	G	0.566206	0.433794	0	0	0	0	0	0	0	0.408613	0.459738	-0.153207	0.200968	0.00420298	-0.121487	no	no					0	0	0	270	203	33	0.929273	0.064833	0.00589391	0.131056	71	0	0	0	1	0	0	0	1	0	0	0	0
1201926|F|0-65|GC	B	1B	603748632	G	C	0.572895	0.427105	0	0	0	0	0	0	0	0.38122	0.416822	-0.157976	0.278731	0.00742465	-0.116832	no	no					0	0	0	267	196	24	0.909627	0.0471513	0.043222	0.106248	71	0	0	0	1	0	0	0	0	0	0	0	0
1091858|F|0-45|CT	B	1B	604020780	C	T	0.581854	0.418146	0	0	0	0	0	0	0	0.459327	0.364144	-0.100355	0.249065	0.0033541	-0.137747	yes	yes					0	0	0	277	194	36	0.925344	0.0707269	0.00392927	0.0912243	71	0	0	0	1	0	0	0	1	0	0	0	0
2341000|F|0-37|GA	B	1B	604309031	G	A	0.62358	0.37642	0	0	0	0	0	0	0	0.301787	0.363978	0.169856	-0.184002	-0.00740707	-0.050127	no	no					0	0	0	214	127	11	0.669941	0.021611	0.308448	0.0407991	71	0	0	0	1	0	0	1	0	0	0	0	0
1036633|F|0-46|GA	B	1B	605939845	G	A	0.722555	0.277445	0	0	0	0	0	0	0	-0.385174	-0.240583	-0.737419	-0.141736	-0.0015438	-0.486643		yes	no		no		0	0	0	237	14	250	0.493124	0.491159	0.0157171	0.0133462	72	0	0	0	1	0	0	0	0	0	0	0	0
5323591|F|0-22|AG	B	1B	606491241	A	G	0.882413	0.117587	0	0	0	0	0	0	0	-0.659168	-0.48798	-0.298149	-2.06699	-0.0372095	0.607237	no	yes		no		no	0	0	0	416	42	31	0.899804	0.0609037	0.0392927	0.00755036	66	0	0	0	1	0	0	0	0	0	0	0	0
1089723|F|0-8|AG	B	1B	606686847	A	G	0.751479	0.248521																							256	1	250	0.504912	0.491159	0.00392927	0.00366476	73	0	0	0	1	0	0	0	0	1	0	0	0
1219891|F|0-14|TG	B	1B	608951164	T	G	0.267327	0.732673																							1	236	268	0.465619	0.526523	0.00785855	0.0777296	68	0	0	1	0	0	0	0	0	0	1	0	0
1214677|F|0-63|TC	B	1B	613088031	T	C	0.707589	0.292411	0	0	0	0	0	0	0	-0.0463057	-0.111145	0.0542106	-0.198888	-0.0081872	0.00121844			no				0	0	0	311	125	12	0.856582	0.0235756	0.119843	0.109692	68	0	0	0	1	0	0	0	1	0	0	0	0
3064922|F|0-24|CA	B	1B	613419644	C	A	0.277559	0.722441	0	0	0	0	0	0	0	-0.0205744	0.00486211	0.0635858	0.00254618	0.0133483	0.284408							0	0	0	126	352	30	0.939096	0.0589391	0.00196464	0.104101	68	0	0	0	1	0	0	0	0	0	0	0	0
4260609|F|0-17|AG	B	1B	613523333	A	G	0.763314	0.236686	0	0	0	0	0	0	0	0.0433296	-0.00631714	-0.201237	0.181857	-0.00546273	-0.234833							0	0	0	371	104	32	0.933202	0.0628684	0.00392927	0.118495	68	0	0	0	1	0	0	0	1	0	0	0	0
1666917|F|0-44|AC	B	1B	613937342	A	C	0.273418	0.726582	0	0	0	0	0	0	0	-0.00551654	-0.00199315	0.519417	-0.041782	0.0195794	0.205664			yes				0	0	0	100	279	16	0.744597	0.0314342	0.223969	0.0702086	74	0	0	0	1	0	0	0	1	0	0	0	0
3064440|F|0-32|CT	B	1B	614393236	C	T	0.364629	0.635371	0	0	0	0	0	0	0	0.178145	-0.00720832	0.00131817	0.155209	0.0230448	0.15664	no	yes	yes				0	0	0	155	279	24	0.852652	0.0471513	0.100196	0.145279	74	0	0	0	1	0	0	0	1	0	0	0	0
3064440|F|0-23|GA	B	1B	614393245	G	A	0.472452	0.527548	0	0	0	0	0	0	0	-0.126084	-0.0914943	-0.563357	0.108402	0.0133323	0.0821811	yes	yes	yes				0	0	0	161	181	21	0.671906	0.0412574	0.286837	0.119593	74	0	0	0	1	0	0	0	1	0	0	0	0
13375739|F|0-6|CT	B	1B	614393321	C	T	0.362939	0.637061	0	0	0	0	0	0	0	0.0529365	0.0416961	0.0461105	0.260629	0.0271383	0.114319			yes				0	0	0	155	280	21	0.854617	0.0412574	0.104126	0.118054	74	0	0	0	1	0	0	0	1	0	0	0	0
2261292|F|0-11|CG	B	1B	614500790	C	G	0.360279	0.639721	0	0	0	0	0	0	0	-0.041661	-0.0360903	-0.0132794	0.279574	0.024373	0.084203		yes	yes				0	0	0	164	304	33	0.91945	0.064833	0.0157171	0.125817	74	0	1	0	0	0	0	0	0	0	0	0	0
1167674|F|0-57|AG	B	1B	614500855	A	G	0.200593	0.799407																							2	305	199	0.603143	0.390963	0.00589391	0.100563	74	0	0	1	0	0	0	0	0	0	1	0	0
2258021|F|0-10|CT	B	1B	615019925	C	T	0.358135	0.641865	0	0	0	0	0	0	0	-0.0679155	-0.0683188	0.149309	0.318649	0.027339	0.105067							0	0	0	162	305	37	0.917485	0.0726916	0.00982318	0.0931291	74	0	0	0	1	0	0	0	0	0	0	0	0
995780|F|0-60|CT	B	1B	615209584	C	T	0.699301	0.300699	0	0	0	0	0	0	0	0.0684181	0.10682	0.208864	0.375162	0.0634762	0.186707					no	yes	0	0	0	292	121	16	0.811395	0.0314342	0.157171	0.0629364	75	0	0	0	1	0	0	0	1	0	0	0	0
1136337|F|0-25|TC	B	1B	615497559	T	C	0.362603	0.637397	0	0	0	0	0	0	0	-0.071368	0.097725	0.118488	0.301376	0.0238884	0.0704843		no					0	0	0	166	299	19	0.913556	0.0373281	0.0491159	0.071175	74	0	0	0	1	0	0	0	1	0	0	0	0
3034534|F|0-5|AC	B	1B	615499596	A	C	0.337598	0.662402																							0	165	343	0.324165	0.67387	0.00196464	0.0587278	74	0	0	0	1	0	0	0	1	0	0	0	0
1074158|F|0-5|CT	B	1B	615614213	C	T	0.644269	0.355731	0	0	0	0	0	0	0	0.0453369	0.0463307	-0.0924384	-0.223026	-0.0227089	-0.0783509							0	0	0	309	163	34	0.927308	0.0667976	0.00589391	0.048068	74	0	0	0	1	0	0	0	1	0	0	0	0
1054439|F|0-11|AT	B	1B	615623545	A	T	0.644685	0.355315	0	0	0	0	0	0	0	0.0844461	0.0789947	-0.0925617	-0.271701	-0.0264524	-0.109001			yes				0	0	0	311	164	33	0.933202	0.064833	0.00196464	0.0310897	74	0	0	0	1	0	0	0	1	0	0	0	0
996245|F|0-25|TG	B	1B	616026630	T	G	0.378378	0.621622	0	0	0	0	0	0	0	0.377153	0.55959	-0.634167	0.512859	-0.00616399	-0.481613	yes	no		yes		no	0	0	0	94	184	92	0.546169	0.180747	0.273084	0.0321522	68	0	0	0	1	0	0	0	1	0	0	0	0
3533326|F|0-23|TC	B	1B	616084870	T	C	0.179283	0.820717																							0	322	180	0.632613	0.353635	0.0137525	0.0712092	68	0	0	0	1	0	0	0	1	0	0	0	0
1117717|F|0-6|GA	B	1B	619588140	G	A	0.369168	0.630832	0	0	0	0	0	0	0	-0.0579363	-0.0915949	-0.0284452	-0.117269	-0.0206015	-0.130996			no			yes	0	0	0	171	300	22	0.925344	0.043222	0.0314342	0.0454439	75	0	0	0	1	0	0	1	0	0	0	0	0
1009130|F|0-42|AC	B	1B	620787306	A	C	0.440058	0.559942	0	0	0	0	0	0	0	-0.084899	-0.0845459	0.0670257	-0.18049	-0.0175593	-0.0839015			yes			yes	0	0	0	147	188	7	0.658153	0.0137525	0.328094	0.0201607	75	0	0	0	1	0	0	1	0	0	0	0	0
1137833|F|0-11|TC	B	1B	621821658	T	C	0.61976	0.38024	0	0	0	0	0	0	0	0.144079	0.0839926	0.1631	-0.262801	0.00992593	-0.101783				no			0	0	0	201	121	12	0.632613	0.0235756	0.343811	0.032833	68	0	0	0	1	0	0	0	1	0	0	0	0
1000048|F|0-19|AG	B	1B	622062832	A	G	0.331498	0.668502	0	0	0	0	0	0	0	-0.0845281	-0.112708	0.0747333	-0.0738191	-0.0209629	-0.133435						yes	0	0	0	142	295	17	0.858546	0.0333988	0.108055	0.0246369	75	0	0	0	1	0	0	0	1	0	0	0	0
1297956|F|0-52|CG	B	1B	622071247	C	G	0.690531	0.309469	0	0	0	0	0	0	0	0.0408155	-0.0190366	0.00784164	0.0187636	-0.0102367	-0.136086							0	0	0	289	124	20	0.811395	0.0392927	0.149312	0.0371934	68	0	1	0	0	0	0	0	0	0	0	0	0
1254550|F|0-13|GT	B	1B	623839674	G	T	0.406888	0.593112	0	0	0	0	0	0	0	0.15478	0.140137	-0.433114	-0.240986	0.00548875	0.27927							0	0	0	147	220	25	0.721022	0.0491159	0.229862	0.0164474	76	0	0	0	1	0	0	0	1	0	0	0	0
4991919|F|0-10|GT	B	1B	623884515	G	T	0.75	0.25	0	0	-1	0	0	0	1	0.434144	0.38126	-1.75635	-0.0121412	-0.00221296	0.0416016		yes	yes		yes		0	1	0	243	68	39	0.611002	0.0766208	0.312377	0.011383	76	0	0	0	1	0	0	0	1	0	0	0	0
4538896|F|0-21|CT	B	1B	623884543	C	T	0.658442	0.341558	0	0	0	0	0	0	0	0.281575	0.236381	-1.3233	-0.341447	-0.0166495	0.115273			yes				0	0	0	207	85	93	0.573674	0.182711	0.243615	0.00863937	76	0	0	0	1	0	0	0	1	0	0	0	0
1214765|F|0-48|GC	B	1B	624703834	G	C	0.56213	0.43787	0	0	0	0	0	0	0	0.486954	0.385416	0.0264234	0.111235	0.00401457	-0.119101	yes	yes				yes	0	0	0	273	210	24	0.948919	0.0471513	0.00392927	0.0408132	77	0	0	0	1	0	0	0	1	0	0	0	0
3942658|F|0-25|AG	B	1B	625083259	A	G	0.891732	0.108268	0	0	0	0	0	0	0	-0.391828	-0.292624	-0.195837	-0.39961	-0.00862522	0.108131	yes		yes			yes	0	0	0	446	48	14	0.97053	0.0275049	0.00196464	0.00869179	78	0	0	1	0	0	0	0	0	0	1	0	0
1235465|F|0-36|AC	B	1B	626589894	A	C	0.797018	0.202982	0	0	0	0	0	0	0	-0.0409501	-0.0442336	0.727147	-0.287991	-0.0152577	0.0466241			yes				0	0	0	344	85	7	0.842829	0.0137525	0.143418	0.0499333	77	0	0	0	1	0	0	1	0	0	0	0	0
3935582|F|0-10|TC	B	1B	626595178	T	C	0.788934	0.211066	0	0	0	0	0	0	0	-0.127344	-0.106656	0.434919	-0.280809	-0.0150433	0.044786							0	0	0	378	96	14	0.931238	0.0275049	0.0412574	0.047585	77	0	0	1	0	0	0	0	0	0	1	0	0
3948452|F|0-20|GC	B	1B	626601096	G	C	0.884	0.116	0	0	0	0	0	0	0	-0.127451	-0.098428	0.837872	-0.497046	-0.025645	0.114693							0	0	0	390	6	104	0.777996	0.204322	0.0176817	0.0316139	77	0	1	0	0	0	0	0	0	0	0	0	0
1068218|F|0-24|CT	B	1B	626726077	C	T	0.556548	0.443452	0	0	0	0	0	0	0	-0.612315	-0.462666	0.321528	-0.20565	-0.00644264	0.0842314	yes	yes				yes	0	0	0	261	204	39	0.913556	0.0766208	0.00982318	0.0436765	77	0	1	0	0	0	0	0	0	0	0	0	0
1026479|F|0-48|CG	B	1B	626727573	C	G	0.55336	0.44664	0	0	0	0	0	0	0	-0.62077	-0.472552	0.223604	-0.171945	-0.00668909	0.0576019	yes	yes				yes	0	0	0	263	209	34	0.927308	0.0667976	0.00589391	0.0342987	77	0	0	0	1	0	1	0	0	0	0	0	0
982742|F|0-24|TC	B	1B	627098767	T	C	0.849802	0.150198	0	0	0	0	0	0	0	-0.567417	-0.467626	-0.824484	-0.180396	0.0143824	0.273704	yes	yes					0	0	0	425	71	10	0.97446	0.0196464	0.00589391	0.0158928	78	0	0	0	1	0	0	0	0	1	0	0	0
1194599|F|0-43|AG	B	1B	627920478	A	G	0.87963	0.12037	0	0	0	0	0	0	0	-0.43017	-0.371815	-1.16826	0.0380201	0.0175644	0.150943	yes	yes					0	0	0	425	56	5	0.94499	0.00982318	0.0451866	0.00816646	78	0	0	0	1	0	0	0	0	0	0	0	0
1066407|F|0-14|TC	B	1B	628627737	T	C	0.630178	0.369822																							132	0	375	0.259332	0.736739	0.00392927	0.00391352	69	0	0	0	1	0	0	0	0	0	0	0	0
1083038|F|0-25|TC	B	1B	629063608	T	C	0.156716	0.843284	1	0	0	0	0	0	1	0.81293	0.606035	-0.517648	0.205652	-0.0292856	-0.31874	yes	yes	yes		no	no	1	0	0	66	388	15	0.891945	0.0294695	0.0785855	0.010819	79	0	0	0	1	0	0	0	1	0	0	0	0
3939467|F|0-7|TC	B	1B	629304240	T	C	0.509317	0.490683	0	0	0	0	0	0	0	0.433227	0.413113	-0.426668	0.12941	0.00434195	-0.0214246	no	yes	yes			yes	0	0	0	228	219	36	0.878193	0.0707269	0.0510806	0.0353336	77	0	0	0	1	0	0	0	1	0	0	0	0
2281820|F|0-27|CT	B	1B	629756071	C	T	0.487685	0.512315	0	0	0	0	0	0	0	0.44404	0.541439	-0.476011	0.268147	-0.000586337	-0.238537	no	no					0	0	0	190	200	16	0.766208	0.0314342	0.202358	0.022544	77	0	0	0	1	0	0	0	1	0	0	0	0
1080715|F|0-45|CG	B	1B	629844989	C	G	0.404863	0.595137	1	0	0	0	0	0	1	0.728393	0.531732	0.441919	-0.220049	0.0106921	0.20362	yes	yes				yes	1	0	0	88	178	207	0.522593	0.40668	0.0707269	0.0127056	77	0	0	0	1	0	0	0	1	0	0	0	0
1098402|F|0-64|CG	B	1B	631119213	C	G	0.193878	0.806122	0	0	0	0	0	0	0	0.650422	0.48934	0.0623795	0.379275	-0.00514471	-0.390799	yes	yes					0	0	0	79	349	13	0.840864	0.0255403	0.133595	0.0281473	79	0	0	0	1	0	0	0	1	0	0	0	0
985289|F|0-51|CG	B	1B	631718867	C	G	0.826389	0.173611	0	0	0	0	0	0	0	0.00136382	-0.0677876	1.09653	-0.300929	0.0199845	0.400236	yes	yes	no	yes	yes		0	0	0	407	78	19	0.952849	0.0373281	0.00982318	0.0584994	80	0	0	0	1	0	0	1	0	0	0	0	0
2276913|F|0-41|TC	B	1B	631816654	T	C	0.858163	0.141837	0	0	0	0	0	0	0	0.0420214	-0.0513683	1.47719	-0.369672	-0.033255	0.358296	yes	yes	no	yes	no		0	0	0	415	64	11	0.941061	0.021611	0.0373281	0.0410396	80	0	0	0	1	0	0	1	0	0	0	0	0
2276913|F|0-28|CG	B	1B	631816667	C	G	0.856998	0.143002	0	0	0	0	0	0	0	-0.219181	-0.128315	1.25663	-0.450555	-0.0377452	0.465117	no	yes	no	yes	no		0	0	0	419	67	7	0.954813	0.0137525	0.0314342	0.0381624	80	0	0	0	1	0	0	1	0	0	0	0	0
4909537|F|0-39|GA	B	1B	632024169	G	A	0.154886	0.845114	0	0	0	0	0	0	0	-0.504976	-0.345479	-1.24524	-0.150333	-0.0349441	-0.24212	no	yes	no			yes	0	0	0	70	402	9	0.927308	0.0176817	0.0550098	0.0678506	80	0	0	0	1	0	0	0	1	0	0	0	0
1093470|F|0-9|GA	B	1B	632170517	G	A	0.822154	0.177846	0	0	0	0	0	0	0	0.369659	0.295786	0.828729	0.285839	0.0361502	0.267497	no	yes	no			yes	0	0	0	396	79	17	0.933202	0.0333988	0.0333988	0.0612422	80	0	0	1	0	0	0	0	0	0	1	0	0
4910027|F|0-36|GC	B	1B	632863835	G	C	0.532407	0.467593	0	0	0	0	0	0	0	0.0479474	0.0467033	-0.565656	-0.0411211	-0.00541693	-0.148218							0	0	0	222	194	16	0.817289	0.0314342	0.151277	0.0522083	81	0	0	0	1	0	0	0	1	0	0	0	0
1130057|F|0-9|CT	B	1B	633141331	C	T	0.34493	0.65507	0	0	0	0	0	0	0	-0.477367	-0.543689	-0.0347574	0.0908332	-0.0068964	0.0497717	no	no					0	0	0	10	166	327	0.345776	0.642436	0.0117878	0.0480826	77	0	0	0	1	0	0	0	0	0	0	0	0
3957001|F|0-10|GT	B	1B	633786520	G	T	0.603746	0.396254	0	0	0	0	0	0	0	-0.281405	-0.146203	-0.550378	-0.213222	-0.00790863	0.0857095	no						0	0	0	167	95	85	0.514735	0.166994	0.318271	0.0306499	81	0	0	0	1	0	0	0	1	0	0	0	0
3957001|F|0-12|TC	B	1B	633786522	T	C	0.547436	0.452564	0	0	0	0	0	0	0	0.583721	0.38659	0.633516	0.810512	-0.00551373	-0.7456	no	yes	no			no	0	0	0	140	103	147	0.477407	0.288802	0.233792	0.0387217	81	0	0	0	1	0	0	0	1	0	0	0	0
1035915|F|0-17|AG	B	1B	633786607	A	G	0.758661	0.241339	0	0	0	0	0	0	0	0.178039	0.15443	0.960065	-0.231618	-0.0728364	-0.0493161					no		0	0	0	251	27	155	0.546169	0.304519	0.149312	0.00667703	81	0	0	0	1	0	0	0	1	0	0	0	0
1006582|F|0-43|CA	B	1B	633974871	C	A	0.527363	0.472637	0	0	0	0	0	0	0	0.0170536	-0.0273803	1.15987	-0.0171592	0.0121042	0.310055			no				0	0	0	207	185	10	0.770138	0.0196464	0.210216	0.0550301	81	0	0	0	1	0	0	0	1	0	0	0	0
1213677|F|0-17|AG	B	1B	634189304	A	G	0.344298	0.655702	0	0	0	0	0	0	0	-0.0816833	-0.0802855	-0.211599	-0.322167	0.00269506	0.146444							0	0	0	148	290	18	0.860511	0.0353635	0.104126	0.0686558	77	0	0	0	1	0	0	0	1	0	0	0	0
1122241|F|0-32|TG	B	1B	634242993	T	G	0.5186	0.4814	0	0	0	0	0	0	0	-0.0727075	-0.0843911	0.925665	0.0265754	0.0115325	0.251083		yes	no				0	0	0	229	212	16	0.866405	0.0314342	0.102161	0.0472007	81	0	0	0	1	0	0	1	0	0	0	0	0
1126218|F|0-36|TC	B	1B	634243058	T	C	0.855153	0.144847	0	0	0	0	0	1	1	-0.243038	-0.252177	1.23857	-0.740991	-0.0157574	1.0588	yes	yes	no	yes	no	no	0	0	1	305	50	4	0.697446	0.00785855	0.294695	0.0422072	80	0	0	0	1	0	0	1	0	0	0	0	0
1153340|F|0-15|TA	B	1B	634412306	T	A	0.279141	0.720859	0	0	0	0	0	0	0	0.126419	0.116293	-0.77264	0.829638	-0.00949876	-0.470698			yes	no			0	0	0	88	232	6	0.628684	0.0117878	0.359528	0.0676116	80	0	0	1	0	0	0	0	0	0	1	0	0
977296|F|0-58|TC	B	1B	634501794	T	C	0.875246	0.124754	0	0	1	0	0	1	2	-0.16795	-0.20614	2.2334	-0.53289	-0.00978152	0.828658	yes	yes	yes	yes	no	no	0	1	1	437	55	17	0.966601	0.0333988	0	0.028818	80	0	0	0	1	0	0	0	1	0	0	0	0
986606|F|0-7|TG	B	1B	634602559	T	G	0.897655	0.102345																							375	2	92	0.740668	0.180747	0.0785855	0.0333787	80	0	1	0	0	0	0	0	0	0	0	0	0
2336057|F|0-56|AG	B	1B	634611160	A	G	0.225131	0.774869	0	0	0	0	0	0	0	-0.361694	-0.260218	0.786848	-0.244204	0.00679278	0.242009	no	yes	no				0	0	0	83	293	6	0.738703	0.0117878	0.249509	0.0619566	82	0	0	0	1	0	0	0	1	0	0	0	0
1281797|F|0-20|TC	B	1B	635132351	T	C	0.562207	0.437793	0	0	0	0	0	0	0	0.17851	0.14191	0.477339	0.249739	0.0134111	0.0650856							0	0	0	162	109	155	0.532417	0.304519	0.163065	0.0383696	82	0	0	0	1	0	0	0	1	0	0	0	0
1862783|F|0-47|GA	B	1B	635929084	G	A	0.467066	0.532934	0	0	0	0	0	0	0	0.155475	0.206197	0.0203626	0.108153	-0.0187135	-0.395335	no			yes			0	0	0	152	174	8	0.640472	0.0157171	0.343811	0.0570817	82	0	0	0	1	0	0	1	0	0	0	0	0
2265852|F|0-64|GA	B	1B	635986655	G	A	0.334328	0.665672	0	0	0	0	0	0	0	0.19247	0.099238	-0.241362	-0.066375	-0.029114	-0.318933							0	0	0	110	221	4	0.650295	0.00785855	0.341847	0.063696	80	0	0	0	1	0	0	1	0	0	0	0	0
985760|F|0-28|TC	B	1B	636248373	T	C	0.48994	0.51006	0	0	0	0	0	0	0	-0.0482285	-0.0206424	-0.418004	-0.053888	0.0195265	0.201608	yes				yes		0	0	0	228	238	31	0.915521	0.0609037	0.0235756	0.102927	82	0	0	0	1	0	0	1	0	0	0	0	0
1101736|F|0-5|GC	B	1B	636533853	G	C	0.565693	0.434307	0	0	0	0	0	0	0	-0.0801759	-0.0492344	0.423527	-0.238461	-0.0170833	-0.0501538	yes						0	0	0	226	172	13	0.781925	0.0255403	0.192534	0.0767141	82	0	0	0	1	0	0	0	1	0	0	0	0
2266605|F|0-65|TA	B	1B	636860571	T	A	0.518764	0.481236	0	0	0	0	0	0	0	-0.0802085	-0.0576695	-0.410186	0.0147734	0.0492742	0.137467			no		no		0	0	0	223	206	24	0.842829	0.0471513	0.11002	0.0877781	82	0	0	1	0	0	0	0	0	0	1	0	0
1006290|F|0-29|AG	B	1B	637367698	A	G	0.542222	0.457778	0	0	0	0	0	0	0	-0.136054	-0.107585	-0.414329	-0.105281	0.00896223	0.154483			yes				0	0	0	235	197	18	0.848723	0.0353635	0.115914	0.0826684	82	0	0	0	1	0	0	0	0	0	0	0	0
1150498|F|0-38|CG	B	1B	637368913	C	G	0.309959	0.690041																							4	191	297	0.383104	0.583497	0.0333988	0.0723798	82	0	1	0	0	0	0	0	0	0	0	0	0
1706606|F|0-46|TC	B	1B	637372157	T	C	0.544643	0.455357	0	0	0	0	0	0	0	-0.0492194	-0.0576045	-0.29947	-0.0440388	0.0113031	0.150444			no				0	0	0	258	213	33	0.925344	0.064833	0.00982318	0.0719611	82	0	0	1	0	0	0	0	0	0	1	0	0
1164082|F|0-38|GA	B	1B	637394288	G	A	0.462919	0.537081	0	0	0	0	0	0	0	0.0484111	0.021282	-0.418588	0.122769	0.0167591	0.250712						no	0	0	0	183	214	21	0.779961	0.0412574	0.178782	0.0463434	82	0	0	0	1	0	0	0	0	0	0	0	0
4911213|F|0-7|GA	B	1B	637475569	G	A	0.445783	0.554217	0	0	0	0	0	0	0	0.0429041	0.0488025	0.237948	0.0688834	-0.0114935	-0.422341						no	0	0	0	207	261	30	0.91945	0.0589391	0.021611	0.0545699	82	0	0	0	1	0	0	1	0	0	0	0	0
2255532|F|0-7|CG	B	1B	637527770	C	G	0.439096	0.560904	0	0	0	0	0	0	0	0.0144088	0.0108132	0.402533	0.0961504	-0.0121896	-0.469188			no			no	0	0	0	204	266	39	0.923379	0.0766208	0	0.0432233	82	0	0	0	1	0	0	0	0	0	0	0	0
1109266|F|0-12|AG	B	1B	637809984	A	G	0.664286	0.335714	0	0	0	0	0	0	0	-0.0454049	-0.0692534	0.270079	-0.430076	0.0173963	0.230926				yes	no		0	0	0	307	146	37	0.88998	0.0726916	0.0373281	0.0330424	82	0	0	0	1	0	0	0	0	0	0	0	0
2257560|F|0-35|AG	B	1B	637894381	A	G	0.417323	0.582677	0	0	0	0	0	0	0	-0.102456	-0.0743036	0.136044	0.135137	-0.00332759	-0.0913187							0	0	0	192	276	40	0.91945	0.0785855	0.00196464	0.0307694	82	0	0	0	1	0	0	0	1	0	0	0	0
1240883|F|0-42|TC	B	1B	637942764	T	C	0.19195	0.80805	0	0	0	0	0	0	0	-0.579846	-0.522796	1.14266	-0.575284	-0.00499328	0.295695	yes	yes		yes	yes	no	0	0	0	57	256	10	0.614931	0.0196464	0.365422	0.0398677	83	0	0	0	1	0	0	0	0	1	0	0	0
984994|F|0-58|AT	B	1B	637949662	A	T	0.343096	0.656904	0	0	0	0	0	0	0	0.138653	0.120735	0.2246	-0.122321	0.000661204	0.133458	yes	yes	no				0	0	0	154	304	20	0.899804	0.0392927	0.0609037	0.0460781	84	0	1	0	0	0	0	0	0	0	0	0	0
984994|F|0-37|AG	B	1B	637949683	A	G	0.194792	0.805208	0	0	0	0	0	0	0	0.146405	0.129482	0.233009	-0.364388	-3.40499e-05	0.289767	yes	yes	no				0	0	0	13	306	161	0.626719	0.316306	0.0569745	0.029627	84	0	1	0	0	0	0	0	0	0	0	0	0
2363329|F|0-23|GA	B	1B	637955839	G	A	0.67616	0.32384	0	0	0	0	0	0	0	-0.435106	-0.14426	0.536848	-0.597745	-0.0182751	0.187703	yes	no	no				0	0	0	209	42	223	0.493124	0.438114	0.0687623	0.0432938	84	0	0	0	1	0	0	0	1	0	0	0	0
2282001|F|0-33|TG	B	1B	638693138	T	G	0.171362	0.828638	0	0	0	0	0	0	0	-0.574918	-0.513941	0.464025	-0.619112	-0.00653206	0.159401	yes	yes	no		yes	no	0	0	0	69	349	8	0.821218	0.0157171	0.163065	0.0423517	83	0	0	0	1	0	0	1	0	0	0	0	0
2266100|F|0-51|GA	B	1B	638914774	G	A	0.493377	0.506623	0	0	0	0	0	0	0	-0.115424	-0.121533	1.19611	-0.45445	-0.00660129	0.208342			yes	yes	yes		0	0	0	218	224	11	0.868369	0.021611	0.11002	0.0488579	84	0	0	0	1	0	0	0	0	1	0	0	0
2261197|F|0-26|GA	B	1B	639448494	G	A	0.857143	0.142857	0	0	0	0	0	0	0	0.236252	0.187672	-1.06427	0.373362	-0.0139059	-0.467738						yes	0	0	0	415	60	22	0.933202	0.043222	0.0235756	0.118876	85	0	0	1	0	0	0	0	0	0	1	0	0
1193983|F|0-41|AG	B	1B	639494695	A	G	0.847619	0.152381	0	0	0	0	0	0	0	0.124645	0.209214	-1.03112	0.560161	-0.0133644	-0.588851	no					yes	0	0	0	352	60	8	0.80943	0.0157171	0.174853	0.0892115	85	0	0	0	1	0	0	0	1	0	0	0	0
2265278|F|0-5|TC	B	1B	639920937	T	C	0.85518	0.14482	0	0	0	0	0	0	0	0.180745	0.171127	-0.918633	0.323406	-0.0169231	-0.495388						yes	0	0	0	398	62	13	0.903733	0.0255403	0.0707269	0.0994308	85	0	0	0	1	0	0	0	1	0	0	0	0
2270306|F|0-41|GA	B	1B	639941318	G	A	0.855578	0.144422	0	0	0	0	0	0	0	0.150493	0.145415	-1.01278	0.260248	0.00322957	-0.506954					no	no	0	0	0	421	64	17	0.952849	0.0333988	0.0137525	0.0973212	85	0	0	0	1	0	0	0	1	0	0	0	0
999132|F|0-12|TG	B	1B	639941368	T	G	0.852227	0.147773	0	0	0	0	0	0	0	0.139932	0.135589	-1.00012	0.233387	-0.0186751	-0.393249						no	0	0	0	409	61	24	0.923379	0.0471513	0.0294695	0.0945066	85	0	0	0	1	0	0	0	1	0	0	0	0
2259283|F|0-8|GT	B	1B	640072720	G	T	0.860082	0.139918	0	0	0	0	0	0	0	-0.181183	-0.133401	0.168467	-0.0970666	0.0206761	0.23481						yes	0	0	0	415	65	6	0.943026	0.0117878	0.0451866	0.0168007	86	0	0	0	1	0	0	1	0	0	0	0	0
3025614|F|0-14|AG	B	1B	640073677	A	G	0.800915	0.199085	0	0	0	0	0	0	0	-0.238953	-0.322439	-1.42662	0.0997543	0.00453082	-0.225556	yes	no	no		no		0	0	0	333	70	34	0.791749	0.0667976	0.141454	0.101775	85	0	1	0	0	0	0	0	0	0	0	0	0
1015710|F|0-61|TC	B	1B	640156134	T	C	0.714567	0.285433	0	0	0	0	0	0	0	-0.57083	-0.392503	-0.725738	-0.297608	-0.0124771	-0.042014	no	yes			no	yes	0	0	0	347	129	32	0.935167	0.0628684	0.00196464	0.086309	85	0	1	0	0	0	0	0	0	0	0	0	0
26672835|F|0-18|GT	B	1B	640481373	G	T	0.785714	0.214286	0	0	0	0	0	0	0	-0.395617	-0.437596	-1.12986	0.11772	-0.0163193	-0.224698	no	no			yes	yes	0	0	0	352	88	22	0.86444	0.043222	0.0923379	0.0747897	85	0	0	0	1	0	0	0	1	0	0	0	0
1006956|F|0-50|AG	B	1B	640852054	A	G	0.765531	0.234469	0	0	0	0	0	0	0	-0.421237	-0.328658	-1.25719	-0.205623	-0.0237106	-0.118659	yes	yes	no		no		0	0	0	367	102	30	0.921415	0.0589391	0.0196464	0.0839359	85	0	0	0	1	0	0	0	0	1	0	0	0
1220313|F|0-32|CG	B	1B	641040889	C	G	0.844444	0.155556	0	0	0	0	0	0	0	0.425733	0.295209	-0.0545092	0.147181	-0.0269499	-0.357482	yes	yes					0	0	0	300	52	8	0.691552	0.0157171	0.292731	0.0626628	6	0	0	0	1	0	0	0	0	0	0	0	0
3024376|F|0-10|TC	B	1B	641131482	T	C	0.861878	0.138122	0	0	0	0	0	0	0	0.49858	0.305346	-0.372447	-0.383406	-0.0206043	-0.274683	yes	no		no			0	0	0	308	46	8	0.695481	0.0157171	0.288802	0.0464114	6	0	0	0	1	0	0	0	1	0	0	0	0
1113207|F|0-31|TG	B	1B	641140644	T	G	0.172925	0.827075	0	0	0	0	0	0	0	0.0573181	-0.0100921	1.55788	-0.395375	0.0164321	0.448654			no		yes	no	0	0	0	75	406	25	0.94499	0.0491159	0.00589391	0.063511	85	0	0	0	1	0	0	0	1	0	0	0	0
1011152|F|0-16|CT	B	1B	641201402	C	T	0.676039	0.323961	0	0	0	0	0	0	0	-0.373074	-0.284053	-0.382099	-0.312658	-0.0248978	-0.108978	yes	yes					0	0	0	269	125	15	0.774067	0.0294695	0.196464	0.0655565	85	0	0	1	0	0	0	0	0	0	1	0	0
986158|F|0-41|CA	B	1B	641203035	C	A	0.469974	0.530026	0	0	0	0	0	0	0	0.255303	0.178038	0.366931	0.374154	0.0455551	-0.0227129	yes	yes			no		0	0	0	135	158	90	0.575639	0.176817	0.247544	0.0390477	87	0	0	1	0	0	0	0	0	0	1	0	0
986158|F|0-56|AT	B	1B	641203050	A	T	0.408284	0.591716	0	0	0	0	0	0	0	0.0710868	0.0544741	0.465214	0.0269927	0.0358608	0.223163	yes	yes			no		0	0	0	189	282	36	0.925344	0.0707269	0.00392927	0.0657487	85	0	0	1	0	0	0	0	0	0	1	0	0
1216401|F|0-5|TC	B	1B	641218839	T	C	0.833333	0.166667	-1	0	0	0	0	0	1	-0.71014	-0.590894	0.316379	-0.643695	-0.00176107	0.104777	yes	yes				no	1	0	0	355	65	15	0.825147	0.0294695	0.145383	0.0175801	86	0	0	0	1	0	0	0	1	0	0	0	0
2279455|F|0-64|CG	B	1B	641631054	C	G	0.792857	0.207143	0	0	0	0	0	0	0	-0.140963	-0.0841621	-1.13571	-0.0401869	-0.0141555	-0.30467					no	yes	0	0	0	327	81	12	0.801572	0.0235756	0.174853	0.0505273	85	0	0	0	1	0	0	0	0	1	0	0	0
2293812|F|0-9|CA	B	1B	641838590	C	A	0.843407	0.156593	0	0	0	0	0	0	0	-0.11684	-0.176118	0.219566	0.187009	-0.00492533	-0.159521	yes	yes					0	0	0	305	55	4	0.707269	0.00785855	0.284872	0.0331901	6	0	0	0	1	0	0	0	1	0	0	0	0
1163346|F|0-16|AG	B	1B	642111545	A	G	0.839646	0.160354	0	0	0	0	0	0	0	0.199301	-0.0632461	-0.337772	0.454724	-0.0130243	-0.289422	yes	no					0	0	0	328	59	9	0.760314	0.0176817	0.222004	0.0532051	6	0	0	0	1	0	0	0	1	0	0	0	0
4329332|F|0-8|CT	B	1B	642120611	C	T	0.158228	0.841772	0	0	0	0	0	0	0	-0.221706	0.0900428	0.0917986	-0.406752	0.0119407	0.297654	yes	no					0	0	0	56	326	13	0.750491	0.0255403	0.223969	0.0411253	6	0	0	0	1	0	0	1	0	0	0	0	0
4910963|F|0-24|AC	B	1B	642122299	A	C	0.159756	0.840244	0	0	0	0	0	0	0	-0.27301	-0.169144	0.0613297	-0.290888	0.0133781	0.290162	yes						0	0	0	60	339	11	0.78389	0.021611	0.194499	0.0280604	6	0	1	0	0	0	0	0	0	0	0	0	0
996045|F|0-30|AG	B	1B	642470499	A	G	0.237687	0.762313	0	0	0	0	0	0	0	0.199086	0.154993	0.752335	0.0703726	0.0112631	0.0828963		yes	no				0	0	0	104	349	14	0.88998	0.0275049	0.0825147	0.0505847	85	0	0	0	1	0	0	0	0	0	0	0	0
1014247|F|0-17|CG	B	1B	642491184	C	G	0.191275	0.808725	0	0	0	0	0	0	0	0.431381	0.218124	0.78763	-0.0496256	-0.00318632	0.0149153	no	yes	no				0	0	0	77	353	17	0.844794	0.0333988	0.121807	0.0317244	85	0	0	0	1	0	0	0	0	0	0	0	0
2290240|F|0-31|GA	B	1B	642547687	G	A	0.233735	0.766265	0	0	0	0	0	0	0	0.138783	0.118276	0.213874	-0.110364	0.00275441	0.0912224					yes		0	0	0	91	312	12	0.791749	0.0235756	0.184676	0.0338258	85	0	0	0	1	0	0	0	1	0	0	0	0
1021748|F|0-11|GA	B	1B	642616640	G	A	0.733728	0.266272	0	0	0	0	0	0	0	-0.608829	-0.275933	-1.26571	-0.155985	-0.00467363	0.0820908	no	yes					0	0	0	219	61	58	0.550098	0.113949	0.335953	0.0230904	85	0	0	0	1	0	0	0	1	0	0	0	0
4910180|F|0-29|GC	B	1B	642616658	G	C	0.219588	0.780412	0	0	0	0	0	0	0	0.225217	0.387235	0.67671	-0.203304	0.00240402	0.156685		no			yes		0	0	0	94	366	25	0.903733	0.0491159	0.0471513	0.0147941	85	0	0	0	1	0	0	0	1	0	0	0	0
1108680|F|0-16|TG	B	1B	643177397	T	G	0.818367	0.181633	0	0	0	0	0	0	0	-0.0241649	-0.0187665	-0.0664191	0.113867	0.00472062	-0.0781643							0	0	0	393	81	16	0.931238	0.0314342	0.0373281	0.0249875	86	0	0	0	1	0	0	0	0	1	0	0	0
3064484|F|0-11|AG	B	1B	643950958	A	G	0.207819	0.792181	0	0	0	0	0	0	0	-0.072663	0.132713	0.499186	-0.164182	0.00763409	0.211504	yes	no					0	0	0	91	375	20	0.915521	0.0392927	0.0451866	0.0674933	6	0	0	0	1	0	0	0	1	0	0	0	0
1061145|F|0-36|AG	B	1B	644598814	A	G	0.815217	0.184783	0	0	0	0	0	0	0	0.0644931	0.0588971	-0.280271	0.181916	-0.0122973	-0.272988	yes						0	0	0	400	81	25	0.94499	0.0491159	0.00589391	0.051946	6	0	0	0	1	0	0	0	1	0	0	0	0
1047210|F|0-54|CG	B	1B	644799156	C	G	0.810838	0.189162	0	0	0	0	0	0	0	0.041996	0.0574728	-0.379589	0.177609	-0.00774534	-0.234564							0	0	0	389	85	15	0.931238	0.0294695	0.0392927	0.0325252	6	0	0	0	1	0	0	0	0	0	0	0	0
2297159|F|0-38|CG	B	1B	645051143	C	G	0.812375	0.187625	0	0	0	0	0	0	0	0.0738408	0.0665163	-0.300427	0.152692	-0.0117538	-0.240644	yes						0	0	0	398	85	18	0.948919	0.0353635	0.0157171	0.020907	6	0	0	0	1	0	0	0	1	0	0	0	0
2263055|F|0-59|GA	B	1B	645269227	G	A	0.895062	0.104938	0	0	0	0	0	0	0	-0.13551	-0.0921159	-0.450809	0.933295	0.0147774	-0.100481				no		no	0	0	0	432	48	6	0.943026	0.0117878	0.0451866	0.00932513	86	0	0	0	1	0	0	0	1	0	0	0	0
5971110|F|0-19|TC	B	1B	645790637	T	C	0.633929	0.366071	0	0	0	0	0	0	0	-0.299986	-0.143194	-0.608856	0.23318	0.00614669	0.00558942	yes	no					0	0	0	236	131	25	0.721022	0.0491159	0.229862	0.0111025	88	0	0	0	1	0	0	0	1	0	0	0	0
1215020|F|0-39|CT	B	1B	645944673	C	T	0.539761	0.460239	0	0	0	0	0	0	0	0.303096	0.386352	0.259212	0.239691	-0.00825476	-0.152648		no					0	0	0	138	98	267	0.463654	0.524558	0.0117878	0.0287352	83	0	0	0	1	0	0	0	1	0	0	0	0
4411744|F|0-11|GC	B	1B	646053927	G	C	0.727273	0.272727																							230	0	276	0.451866	0.54224	0.00589391	0.00204352	89	0	0	0	1	0	0	0	1	0	0	0	0
997505|F|0-45|CA	B	1B	646178440	C	A	0.707992	0.292008	0	0	0	0	0	0	0	0.0347973	0.0812421	-0.118433	-0.219621	-0.0029856	0.0124049	yes						0	0	0	334	131	23	0.913556	0.0451866	0.0412574	0.027939	83	0	0	0	1	0	0	0	1	0	0	0	0
1079429|F|0-51|CT	B	1B	647179248	C	T	0.746976	0.253024	0	0	0	0	0	0	0	0.480321	0.393638	0.000332933	0.156787	0.00302293	-0.159111	yes	yes					0	0	0	251	6	239	0.504912	0.469548	0.0255403	0.00227021	3	0	0	0	1	0	0	0	1	0	0	0	0
992991|F|0-9|GT	B	1B	647195634	G	T	0.641732	0.358268	0	0	0	0	0	0	0	-0.357063	-0.250187	-0.20606	-0.348019	-0.00698288	-0.0104936	yes	yes				no	0	0	0	309	165	34	0.931238	0.0667976	0.00196464	0.0231477	88	0	0	0	1	0	0	0	1	0	0	0	0
1203589|F|0-67|AG	B	1B	652458682	A	G	0.802395	0.197605	0	0	0	0	0	0	0	-0.0459405	0.00654422	0.126412	0.0501658	0.0214069	0.262456						yes	0	0	0	394	91	16	0.952849	0.0314342	0.0157171	0.0638666	90	0	0	0	1	0	0	0	0	1	0	0	0
1120451|F|0-19|GC	B	1B	653086336	G	C	0.79089	0.20911	0	0	0	0	0	0	0	-0.0487463	-0.00214893	0.163062	-0.00792167	0.0207811	0.416065						yes	0	0	0	374	93	16	0.917485	0.0314342	0.0510806	0.0609867	90	0	0	0	1	0	0	0	0	0	0	0	0
1074770|F|0-23|GT	B	1B	653681752	G	T	0.804134	0.195866	0	0	0	0	0	0	0	-0.149831	-0.0877317	0.13526	0.0447494	0.0224709	0.36863						yes	0	0	0	401	92	15	0.968566	0.0294695	0.00196464	0.0538897	90	0	0	0	1	0	0	1	0	0	0	0	0
1066531|F|0-28|CA	B	1B	653681757	C	A	0.799607	0.200393	0	0	0	0	0	0	0	-0.161313	-0.0920295	-0.0290311	0.0310437	0.019803	0.336451						yes	0	0	0	398	93	18	0.964637	0.0353635	0	0.0462813	90	0	0	0	1	0	0	1	0	0	0	0	0
1074770|F|0-42|TC	B	1B	653681771	T	C	0.799213	0.200787	0	0	0	0	0	0	0	-0.154356	-0.0862454	0.0419951	0.0284516	0.019729	0.350084						yes	0	0	0	397	93	18	0.962672	0.0353635	0.00196464	0.037422	90	0	0	0	1	0	0	1	0	0	0	0	0
2300676|F|0-48|GA	B	1B	653794842	G	A	0.2	0.8	0	0	0	0	0	0	0	0.153288	0.0778365	-0.00680453	-0.0811349	-0.0246316	-0.359985						yes	0	0	0	91	391	18	0.946955	0.0353635	0.0176817	0.0302174	90	0	0	0	1	0	0	0	1	0	0	0	0
9721608|F|0-9|CT	B	1B	653794896	C	T	0.809019	0.190981	0	0	0	0	0	0	0	-0.254093	-0.159993	0.0868128	0.238995	0.0255972	0.229007							0	0	0	303	70	4	0.732809	0.00785855	0.259332	0.0131457	90	0	0	0	1	0	0	0	1	0	0	0	0
3222427|F|0-46|AG	B	1B	654116824	A	G	0.487315	0.512685	0	0	0	0	0	0	0	-0.233055	-0.139777	-0.274897	-0.0926095	0.0124275	0.11823	no	yes				yes	0	0	0	212	224	37	0.856582	0.0726916	0.0707269	0.0443116	91	0	0	0	1	0	0	0	1	0	0	0	0
2263979|F|0-50|AG	B	1B	654531498	A	G	0.364646	0.635354	0	0	0	0	0	0	0	0.0277478	0.0266787	-0.176244	-0.159227	-0.00460555	-0.0235609							0	0	0	166	300	29	0.915521	0.0569745	0.0275049	0.0629948	92	0	0	0	1	0	0	0	1	0	0	0	0
2257064|F|0-24|AG	B	1B	654609783	A	G	0.644898	0.355102	0	0	0	0	0	0	0	-0.0508927	-0.0349458	0.145303	0.197676	0.00544485	-0.0100842							0	0	0	300	158	32	0.899804	0.0628684	0.0373281	0.0494202	92	0	0	0	1	0	0	0	1	0	0	0	0
1064357|F|0-67|GC	B	1B	654609871	G	C	0.711881	0.288119	0	0	0	0	0	0	0	0.171768	0.120863	0.238198	0.472633	0.00366581	-0.17329							0	0	0	343	129	33	0.927308	0.064833	0.00785855	0.0419645	92	0	0	0	1	0	0	0	1	0	0	0	0
1003552|F|0-64|GA	B	1B	654813637	G	A	0.40587	0.59413	0	0	0	0	0	0	0	-0.225611	-0.160643	0.408395	-0.390409	-0.0139985	0.156037						yes	0	0	0	181	274	39	0.89391	0.0766208	0.0294695	0.0421573	91	0	0	0	1	0	0	0	0	0	0	0	0
3952671|F|0-5|CA	B	1B	655067795	C	A	0.394892	0.605108	0	0	0	0	0	0	0	-0.2572	-0.243932	0.352485	-0.991482	-0.0201109	0.157701		no		no		yes	0	0	0	180	287	42	0.917485	0.0825147	0	0.0351522	91	0	0	0	1	0	0	0	1	0	0	0	0
1095119|F|0-45|GA	B	1B	655273692	G	A	0.563981	0.436019	0	0	0	0	0	0	0	0.220039	0.191223	-0.567228	0.498364	0.0174101	-0.190581		no					0	0	0	218	164	40	0.750491	0.0785855	0.170923	0.0300699	92	0	0	0	1	0	0	0	0	0	0	0	0
1047360|F|0-7|AG	B	1B	655583328	A	G	0.561503	0.438497	0	0	0	0	0	0	0	-0.102529	-0.0757183	0.418046	0.0626593	0.00719123	0.147828							0	0	0	236	182	21	0.821218	0.0412574	0.137525	0.0331339	92	0	0	0	1	0	0	0	1	0	0	0	0
1113130|F|0-7|TC	B	1B	655589520	T	C	0.480676	0.519324	0	0	0	0	0	0	0	0.140768	0.12462	-0.174622	0.218972	0.00761025	-0.169208							0	0	0	194	210	10	0.793713	0.0196464	0.18664	0.0266727	92	0	0	0	1	0	0	0	1	0	0	0	0
4910933|F|0-8|TA	B	1B	655834997	T	A	0.405109	0.594891	0	0	0	0	0	0	0	0.285751	0.249053	0.504432	0.415059	0.0148785	-0.0907615	yes	no					0	0	0	162	240	9	0.789784	0.0176817	0.192534	0.0358573	92	0	0	0	1	0	0	0	1	0	0	0	0
1111091|F|0-24|TG	B	1B	655839852	T	G	0.39596	0.60404	0	0	0	0	0	0	0	0.16984	0.147674	0.346204	0.226567	0.005313	-0.0445513	no						0	0	0	185	288	22	0.929273	0.043222	0.0275049	0.039368	92	0	0	0	1	0	0	0	1	0	0	0	0
1234426|F|0-42|AG	B	1B	656153441	A	G	0.477594	0.522406	0	0	0	0	0	0	0	0.00778291	0.116129	-0.0609759	-0.0761541	-0.000555112	0.00741079	no						0	0	0	193	212	19	0.795678	0.0373281	0.166994	0.0311038	92	0	0	0	1	0	0	0	1	0	0	0	0
1056925|F|0-11|AT	B	1B	656423128	A	T	0.577331	0.422669	0	0	0	0	0	0	0	-0.141595	-0.0788051	0.0164568	-0.0047219	0.00326768	0.000521715							0	0	0	255	182	35	0.858546	0.0687623	0.0726916	0.0257594	92	0	0	0	1	0	0	0	0	0	0	0	0
3954513|F|0-11|AG	B	1B	656450103	A	G	0.57185	0.42815	0	0	0	0	0	0	0	-0.033155	-0.0968421	0.105964	-0.0456868	0.00328389	0.0314567	no						0	0	0	270	197	41	0.917485	0.0805501	0.00196464	0.0168381	92	0	0	0	1	0	0	0	1	0	0	0	0
3947374|F|0-20|GT	B	1B	658439184	G	T	0.143574	0.856426	0	0	0	0	0	0	0	0.487029	0.393473	0.113995	0.918561	0.0725325	-0.47387	yes	yes		yes	no	yes	0	0	0	62	417	19	0.941061	0.0373281	0.021611	0.0467801	93	0	1	0	0	0	0	0	0	0	0	0	0
1092641|F|0-8|AG	B	1B	658439209	A	G	0.895789	0.104211	0	0	0	0	0	0	0	-0.373769	-0.287255	0.204419	-0.621829	-0.0125611	0.435935	yes	yes		yes			0	0	0	420	44	11	0.911591	0.021611	0.0667976	0.0300689	93	0	0	1	0	0	0	0	0	0	1	0	0
2279646|F|0-57|TA	B	1B	658921256	T	A	0.355208	0.644792	0	0	0	0	0	-1	1	0.180004	0.142861	-0.81961	0.517516	-0.00569721	-0.687115	yes		yes	yes		no	0	0	1	157	296	27	0.88998	0.0530452	0.0569745	0.030523	93	0	0	0	1	0	0	0	0	0	0	0	0
985744|F|0-53|CT	B	1B	659384624	C	T	0.866935	0.133065	0	0	0	0	0	0	0	-0.292603	-0.257687	-0.00199288	-0.562167	-0.00400994	0.358572	yes	yes		yes	yes	no	0	0	0	425	61	10	0.954813	0.0196464	0.0255403	0.035375	93	0	0	0	1	0	0	0	0	0	0	0	0
1014475|F|0-38|GA	B	1B	659387088	G	A	0.149616	0.850384	0	0	0	0	0	0	0	0.365457	0.530907	-0.0310368	0.51238	0.00809921	-0.415034	yes	no		yes		yes	0	0	0	56	330	5	0.75835	0.00982318	0.231827	0.027158	93	0	0	0	1	0	0	0	0	0	0	0	0
986104|F|0-17|AG	B	1B	659387140	A	G	0.864286	0.135714	0	0	0	0	0	0	0	-0.390116	-0.525377	0.230215	-0.64598	-0.00439084	0.401987	yes	no		yes		no	0	0	0	417	60	13	0.937132	0.0255403	0.0373281	0.0192629	93	0	0	0	1	0	0	0	0	0	0	0	0
5325813|F|0-26|CA	B	1B	659538052	C	A	0.178392	0.821608	0	0	0	0	0	0	0	0.324735	0.472405	-0.0339231	0.518385	-0.000293095	-0.386348	yes	no		yes		no	0	0	0	63	319	16	0.750491	0.0314342	0.218075	0.0118994	93	0	0	0	1	0	0	0	0	0	0	0	0
1218477|F|0-58|GA	B	1B	659985831	G	A	0.707585	0.292415	0	0	0	0	0	0	0	0.0107256	0.0250692	-0.69612	0.0647675	-0.0028494	-0.0110936							0	0	0	335	127	39	0.907662	0.0766208	0.0157171	0.0329628	92	0	0	0	1	0	0	0	0	0	0	0	0
2264416|F|0-15|CT	B	1B	660012741	C	T	0.356299	0.643701	0	0	0	0	0	0	0	0.103398	0.0971298	0.381942	0.265707	0.0158795	0.00060867							0	0	0	161	307	40	0.91945	0.0785855	0.00196464	0.0309027	92	0	0	1	0	0	0	0	0	0	1	0	0
4910421|F|0-64|TG	B	1B	660232765	T	G	0.248	0.752	0	0	0	0	0	0	0	0.103637	0.11755	0.350263	0.505669	0.0125666	-0.119613	no						0	0	0	110	362	28	0.927308	0.0550098	0.0176817	0.0345973	47	0	0	0	1	0	0	0	1	0	0	0	0
4910528|F|0-54|AG	B	1B	660283522	A	G	0.752654	0.247346	0	0	0	0	0	0	0	-0.0978493	-0.0907375	-0.204982	-0.453792	-0.00922877	0.0818434	no						0	0	0	342	104	25	0.876228	0.0491159	0.0746562	0.0246794	47	0	0	0	1	0	0	0	1	0	0	0	0
1101843|F|0-23|GA	B	1B	660431384	G	A	0.872857	0.127143	0	-1	0	0	0	0	1	-0.502518	-0.703043	0.115695	-1.42207	-0.0691582	0.0157308	no	no		no	no		1	0	0	301	40	9	0.669941	0.0176817	0.312377	0.00788381	47	0	0	0	1	0	0	0	1	0	0	0	0
1052992|F|0-45|TC	B	1B	660463502	T	C	0.860491	0.139509	0	0	0	0	0	0	0	0.0562227	0.100952	0.916454	0.881684	0.0268506	-0.0320984				no			0	0	0	382	59	7	0.866405	0.0137525	0.119843	0.0130922	94	0	0	0	1	0	0	0	0	0	0	0	0
1125746|F|0-46|TA	B	1B	660464530	T	A	0.247093	0.752907	0	0	0	0	0	0	0	-0.257344	-0.238204	-0.502594	-0.675719	-0.0218388	0.0220932							0	0	0	83	257	4	0.667976	0.00785855	0.324165	0.0139373	94	0	0	0	1	0	0	0	0	0	0	0	0
2259307|F|0-64|CA	B	1B	660528511	C	A	0.257333	0.742667	0	0	0	0	0	0	0	-0.0311496	-0.0528427	-0.239732	0.0266704	-0.0118392	-0.151503						yes	0	0	0	91	273	11	0.715128	0.021611	0.263261	0.0226172	94	0	0	1	0	0	0	0	0	0	1	0	0
33847408|F|0-43|AG	B	1B	662037111	A	G	0.866667	0.133333	0	0	0	0	0	0	0	0.615697	0.485662	-0.038437	0.229239	0.00932941	0.224516	no	yes					0	0	0	284	42	4	0.640472	0.00785855	0.35167	0.0257605	95	0	0	0	1	0	0	0	0	0	0	0	0
2259129|F|0-67|GC	B	1B	662038239	G	C	0.115768	0.884232	0	0	0	0	0	0	0	-0.41415	-0.313494	1.03741	-0.575373	-0.00153835	0.152826			no				0	0	0	51	436	14	0.956778	0.0275049	0.0157171	0.0300744	95	0	1	0	0	0	0	0	0	0	0	0	0
1283166|F|0-18|AG	B	1B	662174415	A	G	0.887949	0.112051	0	0	0	0	0	0	0	0.450711	0.592345	-0.508341	0.497308	0.0017053	-0.0854629		no					0	0	0	417	50	6	0.917485	0.0117878	0.0707269	0.0207007	95	0	0	0	1	0	0	1	0	0	0	0	0
1069950|F|0-57|AG	B	1B	662492278	A	G	0.601367	0.398633	0	0	0	0	0	0	0	0.0480456	0.034002	-0.166019	0.151032	-0.00340095	-0.136879							0	0	0	253	164	22	0.819253	0.043222	0.137525	0.0432864	91	0	0	0	1	0	0	0	1	0	0	0	0
1069950|F|0-6|CG	B	1B	662492329	C	G	0.828267	0.171733	0	1	0	0	0	0	1	0.607641	0.743727	-0.369584	0.453985	-0.00341173	-0.163388	no	no					1	0	0	270	54	5	0.636542	0.00982318	0.353635	0.0133675	95	0	0	0	1	0	0	0	1	0	0	0	0
2278137|F|0-43|CT	B	1B	662640756	C	T	0.621767	0.378233	0	0	0	0	0	0	0	-0.080365	-0.0293283	-0.432791	0.0205488	-0.00370934	0.0114334							0	0	0	279	166	19	0.874263	0.0373281	0.0884086	0.046468	91	0	0	0	1	0	0	0	1	0	0	0	0
1107996|F|0-60|TG	B	1B	662724244	T	G	0.632056	0.367944	0	0	0	0	0	0	0	-0.0345205	-0.0687556	0.165327	-0.0545804	-0.00127387	0.0147423			yes	yes	yes		0	0	0	299	168	29	0.917485	0.0569745	0.0255403	0.0295405	91	0	0	0	1	0	0	0	1	0	0	0	0
1256672|F|0-13|GT	B	1B	663047503	G	T	0.730691	0.269309	0	0	0	0	0	0	0	-0.177358	-0.0664833	-0.232312	-0.418488	0.00457451	0.0289894				yes	no		0	0	0	348	121	23	0.921415	0.0451866	0.0333988	0.0465893	91	0	0	1	0	0	0	0	0	0	1	0	0
1075792|F|0-29|TC	B	1B	664017294	T	C	0.693069	0.306931	0	0	0	0	0	0	0	-0.156378	-0.0907339	-0.122432	-0.378848	0.000914061	-0.0130621					no	yes	0	0	0	326	131	48	0.897839	0.0943026	0.00785855	0.044259	91	0	0	0	1	0	0	0	0	1	0	0	0
1235874|F|0-36|AG	B	1B	664296231	A	G	0.804348	0.195652	0	0	0	0	0	0	0	-0.054022	-0.034678	-0.0531818	0.141519	-0.00549527	-0.0670142							0	0	0	306	68	17	0.734774	0.0333988	0.231827	0.0394085	92	0	0	0	1	0	0	0	0	0	0	0	0
1002884|F|0-15|GA	B	1B	664297889	G	A	0.711268	0.288732	0	0	0	0	0	0	0	-0.20136	-0.110803	-0.298823	-0.453768	0.00150423	0.0390957				yes	no		0	0	0	341	131	25	0.927308	0.0491159	0.0235756	0.027634	91	0	0	0	1	0	0	0	0	1	0	0	0
5971325|F|0-7|AG	B	1B	664611102	A	G	0.20198	0.79802																							0	301	204	0.591356	0.400786	0.00785855	0.0338091	94	0	1	0	0	0	0	0	0	0	0	0	0
1151151|F|0-39|CT	B	1B	664762028	C	T	0.70374	0.29626																							207	0	301	0.40668	0.591356	0.00196464	0.00432754	55	0	0	1	0	0	0	0	0	0	1	0	0
3064679|F|0-36|GA	B	1B	664776421	G	A	0.578652	0.421348	0	0	0	0	0	0	0	0.143779	0.143373	0.219895	0.275709	0.0399869	0.0644951	no			no	no		0	0	0	247	177	21	0.833006	0.0412574	0.125737	0.0225386	94	0	0	0	1	0	0	0	1	0	0	0	0
3064679|F|0-40|GC	B	1B	664776425	G	C	0.788288	0.211712	0	0	0	0	0	0	0	0.0550691	0.00845434	-0.0355491	0.34241	0.00640487	-0.00914579							0	0	0	257	65	11	0.632613	0.021611	0.345776	0.0232087	92	0	0	0	1	0	0	0	1	0	0	0	0
1317149|F|0-56|TG	B	1B	664777294	T	G	0.628684	0.371316	0	0	0	0	0	0	0	0.132372	0.126908	0.136097	0.483843	0.0402447	0.0603626	no				no		0	0	0	303	172	34	0.933202	0.0667976	0	0.020777	94	0	0	0	1	0	0	0	1	0	0	0	0
5324590|F|0-29|GA	B	1B	665060986	G	A	0.348425	0.651575																							0	154	354	0.302554	0.695481	0.00196464	0.0129511	91	0	1	0	0	0	0	0	0	0	0	0	0
1120198|F|0-51|TC	B	1B	665271706	T	C	0.895966	0.104034	0	0	0	0	0	0	0	0.567786	0.412569	0.600513	-0.656711	-0.028255	0.240347	yes	yes					0	0	0	384	11	76	0.776031	0.149312	0.0746562	0.00877132	70	0	0	0	1	0	0	0	0	0	0	0	0
1135836|F|0-65|GC	B	1B	665291494	G	C	0.475904	0.524096	0	0	0	0	0	0	0	0.142027	0.113038	-0.388655	0.0927791	-0.0117037	-0.190864							0	0	0	220	244	34	0.911591	0.0667976	0.021611	0.0332043	91	0	0	0	1	0	0	1	0	0	0	0	0
982151|F|0-46|CG	B	1B	665410008	C	G	0.583153	0.416847	0	0	0	0	0	0	0	-0.061977	-0.0615194	0.449331	-0.169055	0.0139903	0.20904							0	0	0	254	177	32	0.846758	0.0628684	0.0903733	0.0219694	91	0	1	0	0	0	0	0	0	0	0	0	0
2267461|F|0-40|TC	B	1B	666029843	T	C	0.138365	0.861635	0	0	0	0	0	0	0	0.328478	0.267622	-0.198531	0.00882094	-0.021513	-0.268156	yes	yes					0	0	0	42	272	4	0.616896	0.00785855	0.375246	0.0255329	96	0	0	0	1	0	0	0	1	0	0	0	0
5323692|F|0-11|GA	B	1B	666035472	G	A	0.63125	0.36875	0	0	0	0	0	0	0	-0.00610073	0.00852969	0.0859695	0.164976	0.0149276	-0.0619147							0	0	0	220	115	65	0.658153	0.127701	0.214145	0.0139173	91	0	0	0	1	0	0	0	1	0	0	0	0
1230608|F|0-24|AT	B	1B	666184817	A	T	0.699367	0.300633	0	0	0	0	0	0	0	-0.0272484	-0.0176752	-0.0605591	-0.172649	-0.000446628	0.0482838							0	0	0	322	133	19	0.89391	0.0373281	0.0687623	0.0065997	91	0	0	0	1	0	0	0	1	0	0	0	0
1153729|F|0-59|GA	B	1B	666188479	G	A	0.736573	0.263427	0	0	0	0	0	0	0	0.481768	0.35793	0.0451353	-0.702562	-0.00158217	-0.178516	yes	yes		no	yes	yes	0	0	0	264	79	48	0.67387	0.0943026	0.231827	0.00339218	63	0	0	0	1	0	0	0	1	0	0	0	0
1101526|F|0-20|CT	B	1B	666551968	C	T	0.834365	0.165635	0	0	0	0	0	0	0	-0.20322	-0.15261	-0.0281076	-0.00476243	0.0027636	0.0938711		yes					0	0	0	266	50	7	0.620825	0.0137525	0.365422	0.0185557	96	0	0	0	1	0	0	0	1	0	0	0	0
5324988|F|0-14|GA	B	1B	666942337	G	A	0.609127	0.390873	0	0	0	0	0	0	0	-0.326649	-0.264935	-0.450409	0.11767	0.00805159	0.0423478	yes	yes				yes	0	0	0	287	177	40	0.911591	0.0785855	0.00982318	0.00584715	91	0	0	0	1	0	0	0	1	0	0	0	0
3953714|F|0-37|GA	B	1B	667135995	G	A	0.880835	0.119165	0	0	0	0	0	0	0	0.0625785	-0.00194451	0.865329	-0.314505	-0.0223469	0.114629						yes	0	0	0	353	43	11	0.777996	0.021611	0.200393	0.00302939	70	0	0	0	1	0	0	0	1	0	0	0	0
5324303|F|0-24|TC	B	1B	667363400	T	C	0.234592	0.765408																							0	267	236	0.524558	0.463654	0.0117878	0.00320411	97	0	0	0	1	0	0	0	1	0	0	0	0
1133608|F|0-22|CT	B	1B	668140456	C	T	0.825077	0.174923	0	0	0	0	0	0	0	-0.0212942	-0.0244148	-0.188965	-0.50888	-0.0194897	-0.122735							0	0	0	263	53	7	0.620825	0.0137525	0.365422	0.0251705	44	0	1	0	0	0	0	0	0	0	0	0	0
3026760|F|0-40|CG	B	1B	668140515	C	G	0.765789	0.234211	0	0	0	0	0	0	0	0.0702335	0.0112634	0.648509	-0.943005	-0.0357797	0.505432				yes		no	0	0	0	285	83	12	0.722986	0.0235756	0.253438	0.0348743	44	0	0	1	0	0	0	0	0	0	1	0	0
3948753|F|0-66|CT	B	1B	669220163	C	T	0.860279	0.139721																							363	2	136	0.717092	0.267191	0.0157171	0.0133589	36	0	0	1	0	0	0	0	0	0	1	0	0
1023057|F|0-16|TC	B	1B	669924164	T	C	0.827112	0.172888																							335	2	172	0.662083	0.337917	0	0.00317686	36	0	0	1	0	0	0	0	0	0	1	0	0
3024038|F|0-16|AG	B	1B	670385243	A	G	0.702358	0.297642																							206	0	303	0.404715	0.595285	0	0.0040075	73	0	1	0	0	0	0	0	0	0	0	0	0
3025068|F|0-11|AG	B	1B	670572385	A	G	0.593254	0.406746	0	0	0	0	0	0	0	0.0143076	0.0376	-0.357149	0.589897	0.00364438	-0.187202			no				0	0	0	275	181	48	0.895874	0.0943026	0.00982318	0.128327	87	0	0	0	1	0	0	1	0	0	0	0	0
1137809|F|0-19|AG	B	1B	670572412	A	G	0.436255	0.563745	0	0	0	0	0	0	0	0.0350401	0.0566422	-0.562592	0.426795	-0.00398203	-0.214902	yes		no			yes	0	0	0	205	269	28	0.931238	0.0550098	0.0137525	0.0617079	87	0	0	0	1	0	0	1	0	0	0	0	0
24052750|F|0-20|AG	B	1B	671563265	A	G	0.183432	0.816568	0	0	0	0	0	0	0	-0.106518	-0.0584398	-0.373834	0.234301	-0.00977539	-0.128056					yes		0	0	0	81	402	24	0.948919	0.0471513	0.00392927	0.0447125	98	0	0	0	1	0	0	0	1	0	0	0	0
1080223|F|0-36|GA	B	1B	673174345	G	A	0.88856	0.11144																							395	1	111	0.777996	0.218075	0.00392927	0.00802245	52	0	0	1	0	0	0	0	0	0	1	0	0
5323610|F|0-14|TC	B	1B	673449035	T	C	0.827253	0.172747	0	0	0	0	0	0	0	0.175178	0.300871	1.49037	-1.18657	-0.00747989	0.0452075		no	yes	no	yes	yes	0	0	0	373	68	25	0.866405	0.0491159	0.0844794	0.0660106	99	0	0	0	1	0	0	0	1	0	0	0	0
2276329|F|0-38|CG	B	1B	673581680	C	G	0.885686	0.114314	0	0	0	0	0	0	0	-0.0017406	0.0083969	0.207091	-0.945814	-0.0246766	0.0413094				no			0	0	0	435	47	21	0.946955	0.0412574	0.0117878	0.0400633	99	0	0	0	1	0	0	0	1	0	0	0	0
2263671|F|0-64|AG	B	1B	673593968	A	G	0.569838	0.430162	0	0	0	0	0	0	0	0.124932	0.0890431	0.0476961	0.483809	0.0165322	-0.188474				no			0	0	0	270	201	23	0.925344	0.0451866	0.0294695	0.0953249	87	0	0	0	1	0	0	0	1	0	0	0	0
1272060|F|0-35|CA	B	1B	673742452	C	A	0.569444	0.430556	0	0	0	0	0	0	0	0.138989	0.124636	0.0155793	0.67331	0.0178878	-0.107608							0	0	0	235	175	22	0.805501	0.043222	0.151277	0.0952308	87	0	1	0	0	0	0	0	0	0	0	0	0
1386827|F|0-35|AC	B	1B	673742452	A	C	0.461436	0.538564	0	0	0	0	0	0	0	-0.262753	-0.210939	0.20913	-0.539765	-0.000775843	0.31942	no						0	0	0	166	195	15	0.709234	0.0294695	0.261297	0.105824	87	0	1	0	0	0	0	0	0	0	0	0	0
5411162|F|0-35|AC	B	1B	673742452	A	C	0.458333	0.541667	0	0	0	0	0	0	0	-0.115391	-0.109708	-0.039057	-0.699526	-0.0166066	0.191691							0	0	0	204	244	32	0.880157	0.0628684	0.0569745	0.0854864	87	0	1	0	0	0	0	0	0	0	0	0	0
1127939|F|0-67|GA	B	1B	673889393	G	A	0.725333	0.274667	0	0	0	0	0	0	0	-0.111105	-0.152371	-0.294814	0.0747501	-0.0152777	-0.164347	yes						0	0	0	265	96	14	0.709234	0.0275049	0.263261	0.0572625	100	0	1	0	0	0	0	0	0	0	0	0	0
1183921|F|0-38|TC	B	1B	674054449	T	C	0.645363	0.354637	0	0	0	0	0	0	0	0.00172168	0.0349664	-0.915588	0.56228	0.00978794	-0.0477043	yes		no				0	0	0	254	138	7	0.770138	0.0137525	0.21611	0.0962402	87	0	0	0	1	0	0	0	1	0	0	0	0
1396299|F|0-21|TC	B	1B	674499696	T	C	0.602564	0.397436	0	0	0	0	0	0	0	-0.0958782	-0.0767622	-0.920126	0.488982	0.00152586	-0.0430217			no				0	0	0	283	179	45	0.907662	0.0884086	0.00392927	0.0890167	87	0	0	1	0	0	0	0	0	0	1	0	0
1131541|F|0-30|CT	B	1B	674572854	C	T	0.681818	0.318182	0	0	0	0	0	0	0	-0.138014	-0.144567	0.0828247	-0.143977	0.00616722	0.155309							0	0	0	294	130	27	0.833006	0.0530452	0.113949	0.039524	98	0	0	0	1	0	0	0	0	0	0	0	0
1125460|F|0-31|CG	B	1B	674662359	C	G	0.626042	0.373958	0	0	0	0	0	0	0	0.0212021	0.0244473	-0.557529	1.25077	0.00705044	-0.188029			no	no	yes		0	0	0	290	169	21	0.901768	0.0412574	0.0569745	0.0871475	87	0	0	0	1	1	0	0	0	0	0	0	0
1083120|F|0-14|GA	B	1B	675280713	G	A	0.242021	0.757979	0	0	0	0	0	0	0	-0.420836	-0.276391	-0.406972	-0.137154	0.0150365	0.238475	no	yes					0	0	0	85	279	12	0.715128	0.0235756	0.261297	0.0025287	101	0	0	0	1	0	0	0	1	0	0	0	0
1072246|F|0-22|AG	B	1B	675330498	A	G	0.896501	0.103499	0	0	0	1	0	0	1	0.715591	0.600867	-1.8741	3.09682	-0.000620879	-0.971462	yes	yes	no	no	yes	no	0	0	1	298	26	19	0.636542	0.0373281	0.32613	0.0320449	102	0	0	0	1	0	0	0	1	0	0	0	0
4395819|F|0-39|AG	B	1B	675363591	A	G	0.528571	0.471429	0	0	0	0	0	0	0	-0.0566359	-0.0336673	-0.566471	0.748293	-0.00117944	-0.164121					no		0	0	0	179	157	49	0.660118	0.0962672	0.243615	0.0779205	87	0	0	0	1	0	0	0	1	0	0	0	0
1058042|F|0-38|AG	B	1B	675401859	A	G	0.333333	0.666667	0	0	0	0	0	0	0	-0.00315011	-0.000280113	-0.229165	0.505232	0.00274628	-0.240866			no	no	yes		0	0	0	144	300	24	0.872299	0.0471513	0.0805501	0.0562182	87	0	0	0	1	0	0	0	1	0	0	0	0
5323950|F|0-30|TG	B	1B	675475029	T	G	0.514773	0.485227	0	0	0	0	0	0	0	-0.0415939	0.00463292	-0.0599141	-0.536606	0.00167425	0.277728							0	0	0	211	198	31	0.803536	0.0609037	0.13556	0.0448728	87	0	0	0	1	0	0	0	1	0	0	0	0
26673526|F|0-50|CT	B	1B	675475702	C	T	0.414607	0.585393	0	0	0	0	0	0	0	0.163535	0.121797	-0.0562978	0.448814	0.0070749	-0.265518				no	yes		0	0	0	173	249	23	0.829077	0.0451866	0.125737	0.034026	87	0	0	0	1	0	0	0	1	0	0	0	0
1863372|F|0-11|CT	B	1B	675982759	C	T	0.40202	0.59798	0	0	0	0	0	0	0	0.459732	0.441892	-0.61418	1.25132	0.00954361	-0.276225	no	yes		no	yes		0	0	0	182	279	34	0.905697	0.0667976	0.0275049	0.00328899	103	0	1	0	0	0	0	0	0	0	0	0	0
3022562|F|0-56|GC	B	1B	676064367	G	C	0.428854	0.571146	0	0	0	0	0	0	0	0.109978	0.0586866	-0.410346	1.14282	0.0437372	0.0168789		yes		no	no		0	0	0	198	270	38	0.91945	0.0746562	0.00589391	0.252766	99	0	0	0	1	0	0	0	0	0	0	0	0
1085895|F|0-6|GT	B	1B	676064426	G	T	0.390766	0.609234	0	0	0	0	0	0	0	0.0972845	0.025599	0.172864	1.19835	0.0427841	0.0732214				no	no		0	0	0	158	255	31	0.811395	0.0609037	0.127701	0.216984	99	0	0	0	1	0	0	0	0	0	0	0	0
3064624|F|0-41|TG	B	1B	676179019	T	G	0.399606	0.600394	0	0	0	0	0	0	0	0.154709	0.0956505	-0.422617	1.27126	0.0488476	-0.0213441		yes		no	no		0	0	0	177	279	52	0.895874	0.102161	0.00196464	0.224144	99	0	0	0	1	0	0	0	1	0	0	0	0
995000|F|0-56|AG	B	1B	676179113	A	G	0.555446	0.444554	0	0	0	0	0	0	0	0.00828553	0.0350115	0.30381	-0.346887	-0.0174891	-0.0277023							0	0	0	249	193	63	0.868369	0.123772	0.00785855	0.205835	99	0	0	0	1	0	0	0	1	0	0	0	0
1666649|F|0-64|GA	B	1B	676247994	G	A	0.3875	0.6125	0	0	0	0	0	0	0	-0.012116	-0.00117582	-0.346615	0.28567	0.0181478	0.157286							0	0	0	149	239	12	0.762279	0.0235756	0.214145	0.197775	99	0	0	0	1	0	0	0	1	0	0	0	0
5324322|F|0-48|AG	B	1B	676716729	A	G	0.402748	0.597252	0	0	0	0	0	0	0	0.123733	0.0851723	0.0168008	0.316141	0.0182457	0.0493683							0	0	0	174	266	33	0.86444	0.064833	0.0707269	0.302581	99	0	0	1	0	0	0	0	0	0	1	0	0
1102235|F|0-11|AC	B	1B	676717324	A	C	0.408805	0.591195	0	0	0	0	0	0	0	0.0747766	0.0521185	0.0345993	0.281965	0.0174741	0.0449144							0	0	0	180	267	30	0.878193	0.0589391	0.0628684	0.29368	99	0	1	0	0	0	0	0	0	0	0	0	0
5410848|F|0-20|CG	B	1B	676782576	C	G	0.167969	0.832031	0	0	0	0	0	0	0	0.101198	0.0182828	1.62538	-0.318613	-0.00641623	0.161066			yes				0	0	0	58	313	13	0.72888	0.0255403	0.24558	0.11738	100	0	0	0	1	0	0	0	0	0	0	0	0
1010194|F|0-29|CG	B	1B	676812644	C	G	0.59375	0.40625	0	0	0	0	0	0	0	-0.0477802	0.0478304	0.107176	-0.120405	-0.0139389	-0.11564		no					0	0	0	227	152	21	0.744597	0.0412574	0.214145	0.19772	99	0	0	1	0	0	0	0	0	0	1	0	0
1128161|F|0-12|GT	B	1B	677090973	G	T	0.110248	0.889752	0	0	0	0	0	0	0	-0.264747	-0.32082	1.21328	-0.406758	0.0262703	0.482417	no		no				0	0	0	25	276	21	0.591356	0.0412574	0.367387	0.0596515	102	0	0	1	0	0	0	0	0	0	1	0	0
1066352|F|0-37|AG	B	1B	677093202	A	G	0.504728	0.495272	0	0	0	0	0	0	0	0.0487132	0.0471939	0.00419244	0.299595	0.0255262	0.173852							0	0	0	200	196	27	0.777996	0.0530452	0.168959	0.208699	99	0	1	0	0	0	0	0	0	0	0	0	0
1227235|F|0-25|CT	B	1B	677130221	C	T	0.184729	0.815271	0	0	0	0	0	0	0	0.165337	0.15532	-0.299992	-0.30171	-0.00445355	0.158528			no				0	0	0	70	326	10	0.777996	0.0196464	0.202358	0.0955665	100	0	0	0	1	0	0	0	0	0	0	0	0
1099129|F|0-11|AG	B	1B	677131775	A	G	0.382957	0.617043	0	0	0	0	0	0	0	0.127035	0.0928822	-0.207665	0.334773	0.0148366	0.00403846							0	0	0	161	275	51	0.856582	0.100196	0.043222	0.256443	99	0	1	0	0	0	0	0	0	0	0	0	0
1113340|F|0-8|AG	B	1B	677131778	A	G	0.36166	0.63834	0	0	0	0	0	0	0	-0.336238	-0.382092	0.639162	-0.374922	-0.00174095	0.110929	no	no					0	0	0	40	180	286	0.43222	0.561886	0.00589391	0.125591	99	0	1	0	0	0	0	0	0	0	0	0	0
4910943|F|0-14|TG	B	1B	677323503	T	G	0.400206	0.599794	0	0	0	0	0	0	0	-0.0559393	-0.0402549	-0.0353014	0.196718	0.0233606	0.170216							0	0	0	158	255	73	0.811395	0.143418	0.0451866	0.194074	99	0	1	0	0	0	0	0	0	0	0	0	0
1102277|F|0-15|GA	B	1B	677323589	G	A	0.404008	0.595992	0	0	0	0	0	0	0	0.124211	0.091957	0.0890453	0.309766	0.0198555	0.0692019			yes				0	0	0	173	264	37	0.858546	0.0726916	0.0687623	0.217355	99	0	0	1	0	0	0	0	0	0	1	0	0
4992469|F|0-21|GA	B	1B	677537869	G	A	0.232	0.768	0	0	0	0	0	0	0	-0.199231	-0.152292	-0.0498543	-0.345957	-0.00603883	0.194412							0	0	0	82	283	10	0.717092	0.0196464	0.263261	0.13792	100	0	0	0	1	0	0	0	1	0	0	0	0
4911192|F|0-10|CT	B	1B	677573011	C	T	0.216621	0.783379	0	0	0	0	0	0	0	-0.203926	-0.158326	-0.186953	-0.323875	-0.0113846	0.0830966							0	0	0	75	283	9	0.70334	0.0176817	0.278978	0.0878157	100	0	1	0	0	0	0	0	0	0	0	0	0
1770930|F|0-20|TC	B	1B	677620021	T	C	0.267628	0.732372	0	0	0	0	0	0	0	0.131855	0.0908467	0.211188	0.710339	0.0343439	-0.00549578							0	0	0	79	224	9	0.595285	0.0176817	0.387033	0.0981231	99	0	1	0	0	0	0	0	0	0	0	0	0
5577224|F|0-60|TG	B	1B	678047013	T	G	0.585624	0.414376	0	0	0	0	0	0	0	-0.0723534	-0.063605	0.117373	-0.33634	-0.0182981	-0.0257235							0	0	0	261	180	32	0.866405	0.0628684	0.0707269	0.159524	99	0	0	0	1	0	0	0	0	1	0	0	0
29307978|F|0-35|GC	B	1B	678260234	G	C	0.89881	0.10119	0	0	0	0	0	0	0	-0.152511	-0.171002	-0.57228	0.36273	-0.0203705	-0.392372							0	0	0	299	31	6	0.64833	0.0117878	0.339882	0.046536	95	0	0	1	0	0	0	0	0	0	1	0	0
2266841|F|0-15|GA	B	1B	678400174	G	A	0.561333	0.438667	0	0	0	0	0	0	0	-0.0452297	-0.00429115	0.815375	-0.311314	-0.00651426	0.0279811			no				0	0	0	204	158	13	0.711198	0.0255403	0.263261	0.17369	99	0	0	0	1	0	0	0	0	0	0	0	0
7333568|F|0-24|GA	B	1B	678404703	G	A	0.310838	0.689162	0	0	0	0	0	0	0	0.102908	0.100976	-1.06465	0.417882	0.0100917	-0.061292	yes		no	yes	yes		0	0	0	97	282	110	0.744597	0.21611	0.0392927	0.163739	99	0	0	1	0	0	0	0	0	0	1	0	0
1011161|F|0-40|CT	B	1B	678405141	C	T	0.838109	0.161891	0	0	0	0	0	0	0	-0.277185	-0.251269	-0.214575	-0.566259	0.00335061	0.491147	no		no	yes			0	0	0	289	53	7	0.671906	0.0137525	0.314342	0.121608	98	0	0	1	0	0	0	0	0	0	1	0	0
3030959|F|0-14|AG	B	1B	678465602	A	G	0.862376	0.137624	0	0	0	0	0	0	0	-0.284711	-0.265479	-0.114694	-0.682216	0.00161282	0.708753	yes			yes		no	0	0	0	426	60	19	0.954813	0.0373281	0.00785855	0.102397	98	0	0	0	1	0	0	0	0	0	0	0	0
1131906|F|0-46|GT	B	1B	678479897	G	T	0.537585	0.462415	0	0	0	0	0	0	0	-0.0918963	-0.0819297	0.339092	-0.634835	-0.0450774	0.191842	yes	yes	yes	yes	no		0	0	0	224	191	24	0.815324	0.0471513	0.137525	0.179587	99	0	0	0	1	0	0	0	1	0	0	0	0
1131906|F|0-16|CG	B	1B	678479927	C	G	0.572115	0.427885	0	0	0	0	0	0	0	-0.165869	-0.0636795	0.119092	-1.21861	-0.0140888	0.0649741	no	yes	yes	no			0	0	0	228	168	20	0.777996	0.0392927	0.182711	0.137056	99	0	0	0	1	0	0	0	1	0	0	0	0
2332851|F|0-34|GC	B	1B	678869963	G	C	0.870482	0.129518	0	0	0	0	0	0	0	-0.314664	-0.291393	0.140231	-0.616945	0.0112481	0.807381	yes			yes		no	0	0	0	431	62	5	0.968566	0.00982318	0.021611	0.0597277	98	0	0	0	1	0	0	0	1	0	0	0	0
3022981|F|0-22|TC	B	1B	678910478	T	C	0.884712	0.115288	0	0	0	0	0	1	1	-0.407268	-0.551182	-0.492717	-0.935642	-0.0111647	0.642781	yes	no		yes		no	0	0	1	350	43	6	0.772102	0.0117878	0.21611	0.0167231	98	0	0	0	1	0	0	1	0	0	0	0	0
2275932|F|0-39|AT	B	1B	679383883	A	T	0.463583	0.536417	0	0	0	0	0	0	0	-0.0358098	-0.0163442	-0.486116	0.248847	0.0156898	0.063975	yes						0	0	0	214	251	43	0.913556	0.0844794	0.00196464	0.141077	99	0	0	0	1	0	0	0	1	0	0	0	0
29308021|F|0-17|TC	B	1B	679657247	T	C	0.53303	0.46697	0	0	0	0	0	0	0	0.0832136	0.102214	-0.579395	1.20272	0.0153107	-0.13058	yes			no			0	0	0	224	195	20	0.823183	0.0392927	0.137525	0.134471	87	0	0	0	1	0	0	0	0	0	0	0	0
2253824|F|0-28|CT	B	1B	680160157	C	T	0.511682	0.488318	0	0	0	0	0	0	0	0.0897242	0.196515	-0.711027	0.656353	0.0126047	-0.287867	yes	no	yes	yes			0	0	0	207	197	24	0.793713	0.0471513	0.159136	0.0760277	87	0	0	0	1	0	0	1	0	0	0	0	0
991745|F|0-52|CT	B	1B	680220100	C	T	0.600204	0.399796	0	0	0	0	0	0	0	0.107565	0.245245	-0.689073	0.669278	0.0111724	-0.373003	yes	no	no	yes			0	0	0	278	180	31	0.899804	0.0609037	0.0392927	0.0146005	87	0	0	0	1	0	0	0	1	0	0	0	0
33847352|F|0-64|AG	B	1B	680969275	A	G	0.159875	0.840125	0	0	0	0	0	0	0	0.422798	0.387564	0.533258	0.374201	0.0184555	-0.105045							0	0	0	48	265	6	0.614931	0.0117878	0.373281	0.0253441	95	0	0	0	1	0	0	0	1	0	0	0	0
15328018|F|0-56|TG	B	1B	680969283	T	G	0.170279	0.829721	0	0	0	0	0	0	0	-0.241764	-0.099636	-1.51807	0.304554	-0.0261445	-0.167921			no	no			0	0	0	52	265	6	0.62279	0.0117878	0.365422	0.0262696	101	0	0	0	1	0	0	0	1	0	0	0	0
994180|F|0-18|GA	B	1B	683129140	G	A	0.669323	0.330677																							170	0	332	0.333988	0.652259	0.0137525	0.00831068	101	0	0	0	1	0	0	0	1	0	0	0	0
986710|F|0-12|GA	B	1B	683150108	G	A	0.724	0.276	0	0	0	0	0	0	0	-0.438305	-0.50237	-0.821573	-0.262765	0.00591666	0.283186	no	no					0	0	0	233	9	258	0.475442	0.506876	0.0176817	0.00412748	103	0	0	0	1	0	0	0	1	0	0	0	0
1054190|F|0-35|CT	B	1B	684037160	C	T	0.888998	0.111002																							396	0	113	0.777996	0.222004	0	0.00208931	43	0	0	0	1	0	0	0	1	0	0	0	0
1057749|F|0-45|AG	B	1B	685117942	A	G	0.879921	0.120079																							387	1	120	0.762279	0.235756	0.00196464	0.00203781	96	0	0	0	1	0	0	0	1	0	0	0	0
1203029|F|0-51|TC	B	1B	687401603	T	C	0.888235	0.111765	0	1	0	0	0	0	1	0.568445	0.682868	-1.38087	0.810585	-0.00361149	-0.502683	yes	no	no				1	0	0	296	32	12	0.644401	0.0235756	0.332024	0.0597373	102	0	0	0	1	0	0	0	0	1	0	0	0
1241625|F|0-62|CT	B	1B	687785608	C	T	0.334343	0.665657	0	0	0	0	0	0	0	-0.25703	-0.212782	0.296919	-0.362554	-0.0108283	0.0625531	no	no					0	0	0	154	318	23	0.927308	0.0451866	0.0275049	0.727869	104	0	1	0	0	0	0	0	0	0	0	0	0
992448|F|0-43|GA	B	1B	687785710	G	A	0.658763	0.341237	0	0	0	0	0	0	0	0.265713	0.177511	-0.0887694	0.445768	0.0121771	-0.113761	no	yes	no				0	0	0	304	150	31	0.891945	0.0609037	0.0471513	0.022165	104	1	0	0	0	0	0	0	0	0	0	0	0
2249179|F|0-42|TG	D	1D	2444446	T	G	0.219682	0.780318	0	0	0	0	0	0	0	0.459482	0.549105	-0.172577	1.01004	0.0100089	-0.32544	no	no		no			0	0	0	100	382	21	0.946955	0.0412574	0.0117878	0.0189832	1	0	0	0	1	0	0	0	0	1	0	0	0
1090823|F|0-25|GC	D	1D	2472156	G	C	0.874753	0.125247	0	-1	0	0	0	0	1	-0.831378	-0.648366	0.55259	-0.880391	-0.0130208	0.592682	no	yes		yes		no	1	0	0	389	9	109	0.781925	0.214145	0.00392927	0.00816317	1	0	1	0	0	0	0	0	0	0	0	0	0
1096419|F|0-36|AG	D	1D	2498930	A	G	0.787371	0.212629	0	0	0	0	0	0	0	-0.365238	-0.292778	-0.438457	-0.0771758	0.00066575	0.0851191	yes	yes					0	0	0	300	77	11	0.740668	0.021611	0.237721	0.00337827	1	0	0	0	1	0	1	0	0	0	0	0	0
3943659|F|0-15|AT	D	1D	3301536	A	T	0.858316	0.141684	0	0	0	0	0	0	0	-0.169176	-0.142691	1.44171	-0.308832	0.0321779	0.709068			no			no	0	0	0	355	6	126	0.709234	0.247544	0.043222	0.00733007	2	0	0	0	1	0	0	0	1	0	0	0	0
1044989|F|0-40|CA	D	1D	5162343	C	A	0.151709	0.848291	0	0	0	0	0	0	0	0.247759	0.147226	-1.05037	0.391529	-0.00410928	-0.334107	yes		yes				0	0	0	66	392	10	0.899804	0.0196464	0.0805501	0.0336761	3	0	0	0	1	0	0	0	1	0	0	0	0
1283081|F|0-25|AG	D	1D	5340289	A	G	0.177696	0.822304	0	0	0	0	0	0	0	0.0543347	0.0866142	-1.20122	-0.0393002	0.00424293	-0.223102	no		yes	no		no	0	0	0	68	331	9	0.78389	0.0176817	0.198428	0.0239481	3	0	0	0	1	0	0	1	0	0	0	0	0
1003864|F|0-61|AG	D	1D	5348565	A	G	0.883104	0.116896	0	0	0	0	0	0	0	-0.0728014	0.0581932	1.21472	-0.523983	0.0013149	0.22349			yes				0	0	0	399	9	101	0.801572	0.198428	0	0.0136996	3	0	0	1	0	0	0	0	0	0	1	0	0
7350148|F|0-13|CT	D	1D	5410723	C	T	0.823123	0.176877	0	0	0	0	0	0	0	-0.241362	-0.138554	1.23258	-0.589037	-0.00480146	0.288721	yes		yes				0	0	0	403	76	27	0.941061	0.0530452	0.00589391	0.00251265	3	0	0	0	1	0	0	0	0	1	0	0	0
1067390|F|0-15|TA	D	1D	6202644	T	A	0.113636	0.886364	0	0	0	0	0	0	0	-0.136537	-0.242099	1.39258	-0.850672	-0.00545643	0.543922	no	no		yes			0	0	0	35	290	5	0.638507	0.00982318	0.35167	0.0114248	4	0	0	1	0	0	0	0	0	0	1	0	0
1083822|F|0-63|GA	D	1D	7058708	G	A	0.888767	0.111233	0	0	0	0	0	0	0	0.131639	-0.0396646	-0.524367	-0.427922	-0.0443826	-0.519286	no						0	0	0	363	10	81	0.732809	0.159136	0.108055	0.0118548	2	0	0	1	0	0	0	0	0	0	1	0	0
2257004|F|0-63|AT	D	1D	7837627	A	T	0.844	0.156	0	0	0	0	0	0	0	-0.437116	-0.380594	0.863332	-0.273773	-0.00689476	0.343798	yes	no			no	yes	0	0	0	410	66	24	0.935167	0.0471513	0.0176817	0.00510348	5	0	0	0	1	0	0	1	0	0	0	0	0
3960856|F|0-16|AG	D	1D	8281694	A	G	0.689415	0.310585	0	0	0	0	0	0	0	0.0895598	0.0396344	-0.469631	0.137492	0.000592106	0.0294726							0	0	0	240	104	15	0.675835	0.0294695	0.294695	0.00456244	6	0	1	0	0	0	0	0	0	0	0	0	0
3021838|F|0-33|GT	D	1D	8818802	G	T	0.864919	0.135081																							363	1	132	0.715128	0.259332	0.0255403	0.0141629	2	0	0	0	1	0	0	0	0	0	0	0	0
1283080|F|0-32|AG	D	1D	9011075	A	G	0.214718	0.785282																							4	287	205	0.571709	0.40275	0.0255403	0.00633751	2	0	0	0	1	0	0	0	1	0	0	0	0
1107347|F|0-5|AG	D	1D	9038601	A	G	0.538382	0.461618	0	0	0	0	0	0	0	0.193077	0.191653	0.377599	-0.0881386	0.0102808	0.131458	yes	yes					0	0	0	249	212	21	0.905697	0.0412574	0.0530452	0.0573105	7	0	0	0	1	0	0	0	0	0	0	0	0
1349056|F|0-5|AG	D	1D	9038601	A	G	0.555224	0.444776	0	0	0	0	0	0	0	0.197461	0.173179	0.211613	-0.315766	-0.000768019	0.172459	yes	yes					0	0	0	183	146	6	0.646365	0.0117878	0.341847	0.0365869	7	0	0	0	1	0	0	0	0	0	0	0	0
1217227|F|0-46|TA	D	1D	9087008	T	A	0.52008	0.47992	0	0	0	0	0	0	0	0.228216	0.216134	0.44306	-0.148633	0.0131863	0.208903	yes	yes					0	0	0	242	222	34	0.911591	0.0667976	0.021611	0.03475	7	0	1	0	0	0	0	0	0	0	0	0	0
1128734|F|0-25|GA	D	1D	10510546	G	A	0.605615	0.394385	0	0	0	0	0	0	0	-0.048963	-0.0648413	0.115525	-0.226335	0.0156896	-0.187085				no	yes		0	0	0	223	144	7	0.721022	0.0137525	0.265226	0.0650089	8	0	0	0	1	0	0	0	1	0	0	0	0
1161522|F|0-63|GA	D	1D	11097596	G	A	0.711712	0.288288	0	0	0	0	0	0	0	0.012408	0.0472315	0.158063	0.608928	0.01138	-0.18958			no				0	0	0	233	92	8	0.638507	0.0157171	0.345776	0.067697	8	0	0	0	1	0	0	0	0	0	0	0	0
1161522|F|0-26|GA	D	1D	11097633	G	A	0.664773	0.335227	0	0	0	0	0	0	0	0.0553371	0.104284	0.142347	0.692707	0.0175685	-0.213203				no	yes		0	0	0	227	111	14	0.664047	0.0275049	0.308448	0.0823373	8	0	0	0	1	0	0	0	0	0	0	0	0
1668857|F|0-7|GT	D	1D	11132101	G	T	0.658892	0.341108	0	0	0	0	0	0	0	0.127372	0.185059	0.0853204	0.780301	0.00668327	-0.386859				no	yes		0	0	0	218	109	16	0.642436	0.0314342	0.32613	0.070985	8	0	0	0	1	0	0	0	0	0	0	0	0
3026391|F|0-6|CG	D	1D	11290938	C	G	0.479064	0.520936	0	0	0	0	0	0	0	-0.253302	-0.226851	-0.122726	-1.03824	-0.0149922	0.343738		no		yes	yes		0	0	0	187	204	15	0.768173	0.0294695	0.202358	0.088194	8	0	0	1	0	0	0	0	0	0	1	0	0
1199289|F|0-10|TA	D	1D	11397227	T	A	0.548338	0.451662	0	0	0	0	0	0	0	-0.0216412	0.0982166	-1.05618	-0.62525	-0.0072665	0.241293	yes	no	no	yes			0	0	0	140	108	83	0.48723	0.163065	0.349705	0.0506464	8	0	0	0	1	0	0	1	0	0	0	0	0
1113227|F|0-21|TC	D	1D	11497017	T	C	0.62963	0.37037	0	0	0	0	0	0	0	0.143107	0.156184	-0.0364187	0.315245	-0.00474444	-0.314929				no	no		0	0	0	277	158	24	0.854617	0.0471513	0.0982318	0.0784544	8	0	0	1	0	0	0	0	0	0	1	0	0
1105297|F|0-65|AG	D	1D	11497061	A	G	0.434394	0.565606	0	0	0	0	0	0	0	-0.224388	-0.256591	-0.124981	-0.880229	-0.0132419	0.34866		no		yes	yes		0	0	0	202	268	33	0.923379	0.064833	0.0117878	0.0795801	8	0	0	1	0	0	0	0	0	0	1	0	0
1040722|F|0-36|AG	D	1D	11523500	A	G	0.541929	0.458071	0	0	0	0	0	0	0	0.137818	0.141393	0.126452	0.726475	0.0135288	-0.297654				yes			0	0	0	248	208	21	0.895874	0.0412574	0.0628684	0.0707101	8	0	0	0	1	0	0	0	0	0	0	0	0
1126628|F|0-31|CT	D	1D	11552706	C	T	0.493132	0.506868	0	0	0	0	0	0	0	-0.121111	-0.100498	0.0204303	-0.468629	-0.000467696	0.278188							0	0	0	175	180	9	0.697446	0.0176817	0.284872	0.0405695	8	0	0	0	1	0	0	0	0	0	0	0	0
1221968|F|0-42|GC	D	1D	11639666	G	C	0.896245	0.103755																							401	0	105	0.787819	0.206287	0.00589391	0.025073	9	0	0	1	0	0	0	0	0	0	1	0	0
3028391|F|0-10|AG	D	1D	11849919	A	G	0.483068	0.516932	0	0	0	0	0	0	0	0.0499148	0.0653688	-0.151848	0.296595	-0.000306872	-0.211779				yes			0	0	0	227	244	31	0.925344	0.0609037	0.0137525	0.0596255	8	0	1	0	0	0	0	0	0	0	0	0	0
1091758|F|0-38|GT	D	1D	12012665	G	T	0.573805	0.426195	0	0	0	0	0	0	0	-0.101907	-0.115486	-0.0906648	-0.569042	-0.0163633	0.0738415		yes		yes		no	0	0	0	265	194	22	0.901768	0.043222	0.0550098	0.0532251	8	0	0	0	1	0	0	0	1	0	0	0	0
2323757|F|0-5|TC	D	1D	12321377	T	C	0.698083	0.301917	0	0	0	0	0	0	0	-0.215542	-0.079046	-1.23322	-0.03836	-0.0093027	-0.0472317	yes	yes	no				0	0	0	212	88	13	0.589391	0.0255403	0.385069	0.0179088	9
1093661|F|0-38|AG	D	1D	12525301	A	G	0.820158	0.179842																							327	3	176	0.64833	0.345776	0.00589391	0.0259821	10	0	0	1	0	0	0	0	0	0	1	0	0
989159|F|0-8|TC	D	1D	14718522	T	C	0.721022	0.278978																							225	0	284	0.442043	0.557957	0	0.0211223	10	0	1	0	0	0	0	0	0	0	0	0	0
1020586|F|0-47|GC	D	1D	15050017	G	C	0.896414	0.103586																							399	1	102	0.785855	0.200393	0.0137525	0.00751249	9	0	1	0	0	0	0	0	0	0	0	0	0
1094719|F|0-19|CG	D	1D	15321998	C	G	0.776575	0.223425																							282	1	225	0.555992	0.442043	0.00196464	0.00859169	9	0	1	0	0	0	0	0	0	0	0	0	0
1014287|F|0-5|TC	D	1D	16380145	T	C	0.827756	0.172244																							333	0	175	0.654224	0.343811	0.00196464	0.02013	10
1251462|F|0-64|AC	D	1D	16677761	A	C	0.827075	0.172925																							332	1	173	0.654224	0.339882	0.00589391	0.00693707	10	0	0	1	0	0	0	0	0	0	1	0	0
1083855|F|0-65|GA	D	1D	16769046	G	A	0.362554	0.637446	0	0	0	0	0	0	0	0.372694	0.497356	-0.0943003	0.864686	0.0152729	-0.512865	no	no		yes		no	0	0	0	158	285	19	0.870334	0.0373281	0.0923379	0.0742207	11	0	0	0	1	0	0	0	1	0	0	0	0
2243260|F|0-30|AG	D	1D	17048577	A	G	0.651093	0.348907	0	0	0	0	0	0	0	-0.303583	-0.428914	-0.254063	-1.11093	-0.017717	0.286252	no	no		no			0	0	0	307	155	41	0.907662	0.0805501	0.0117878	0.0935155	11	0	0	0	1	0	0	0	1	0	0	0	0
981077|F|0-26|GC	D	1D	17048630	G	C	0.656746	0.343254	0	0	0	0	0	0	0	-0.183452	-0.314737	-0.137158	-0.954323	-0.0141945	0.306328		no		no			0	0	0	311	153	40	0.911591	0.0785855	0.00982318	0.0853501	11	0	0	0	1	0	0	0	1	0	0	0	0
1202403|F|0-9|GC	D	1D	17168495	G	C	0.769231	0.230769																							274	1	232	0.540275	0.455796	0.00392927	0.00982306	9	0	1	0	0	0	0	0	0	0	0	0	0
21311194|F|0-20|GA	D	1D	17649137	G	A	0.222338	0.777662	1	0	0	1	0	0	2	0.785198	0.63281	-0.61414	1.64474	0.0348161	-0.619752	no	yes	yes	no			1	0	1	12	278	189	0.569745	0.371316	0.0589391	0.0472642	11	0	0	1	0	0	0	0	0	0	1	0	0
1226337|F|0-13|GA	D	1D	17652424	G	A	0.360963	0.639037	0	0	0	0	0	0	0	0.141307	0.189875	-0.680975	1.06931	0.0210026	-0.247385				yes	no		0	0	0	133	237	4	0.726916	0.00785855	0.265226	0.0401191	11	1	0	0	0	0	0	0	0	0	0	0	0
4543091|F|0-13|AG	D	1D	17652424	A	G	0.647233	0.352767	0	0	0	0	0	0	0	-0.188818	-0.332363	0.404771	-1.01431	-0.0167429	0.274739		no		yes	no		0	0	0	309	160	37	0.921415	0.0726916	0.00589391	0.0474032	11	1	0	0	0	0	0	0	0	0	0	0	0
1079953|F|0-57|AC	D	1D	17966659	A	C	0.714145	0.285855																							218	0	291	0.428291	0.571709	0	0.0090267	4	0	0	0	1	0	0	0	1	0	0	0	0
1090318|F|0-34|CG	D	1D	18065002	C	G	0.773622	0.226378	0	0	0	-1	0	0	1	-0.602917	-0.49301	0.0704975	-1.41082	-0.0387747	0.370218	no	yes		no	no		0	0	1	379	101	28	0.943026	0.0550098	0.00196464	0.0298567	11	0	0	0	1	0	1	0	0	0	0	0	0
980876|F|0-17|GA	D	1D	18164296	G	A	0.649	0.351	0	0	0	0	0	0	0	-0.239144	-0.286481	-1.22093	-0.0412249	-0.0056047	-0.0272065	no	no	no			yes	0	0	0	311	162	27	0.929273	0.0530452	0.0176817	0.00510085	12	0	0	0	1	0	0	1	0	0	0	0	0
1142437|F|0-11|TC	D	1D	18223067	T	C	0.689484	0.310516	0	0	0	0	0	0	0	-0.151531	-0.0949481	0.154207	-0.603516	-0.00649961	0.394037	yes			no		no	0	0	0	330	139	35	0.921415	0.0687623	0.00982318	0.07911	11	0	0	0	1	0	0	0	1	0	0	0	0
999721|F|0-60|AG	D	1D	18240202	A	G	0.690722	0.309278	0	0	0	0	0	0	0	0.00515989	0.0194871	-0.0604796	-0.598573	-0.0116754	0.386821				yes		yes	0	0	0	260	112	16	0.730845	0.0314342	0.237721	0.0650574	11	0	0	0	1	0	0	1	0	0	0	0	0
2303775|F|0-64|TG	D	1D	18322416	T	G	0.28098	0.71902	0	0	0	0	0	0	0	0.536931	0.38776	-1.45263	1.53171	-0.00248238	-0.47095	no	yes	yes	no	yes	yes	0	0	0	91	243	13	0.656189	0.0255403	0.318271	0.0144858	13	0	0	0	1	0	0	0	1	0	0	0	0
991664|F|0-49|AG	D	1D	18445755	A	G	0.668687	0.331313	0	0	0	0	0	0	0	-0.13307	-0.0961037	0.0279407	-0.51501	-0.00418825	0.337347							0	0	0	313	146	36	0.901768	0.0707269	0.0275049	0.0604849	11	0	0	0	1	0	0	0	1	0	0	0	0
1235160|F|0-34|CT	D	1D	18619449	C	T	0.359684	0.640316																							3	145	358	0.290766	0.70334	0.00589391	0.0421335	11	0	0	0	1	0	0	0	1	0	0	0	0
6035557|F|0-25|AG	D	1D	18862696	A	G	0.342262	0.657738	0	0	0	0	0	0	0	-0.101091	-0.115571	0.368141	-0.984617	-0.0102902	0.211008				no	yes		0	0	0	153	312	39	0.913556	0.0766208	0.00982318	0.0680277	13	0	0	0	1	0	0	0	1	0	0	0	0
985475|F|0-51|CA	D	1D	18969204	C	A	0.351594	0.648406	0	0	0	0	0	0	0	-0.128799	-0.131224	0.346345	-0.992545	-0.0093236	0.199509				no	yes	no	0	0	0	159	308	35	0.917485	0.0687623	0.0137525	0.055725	13	0	0	0	1	0	0	0	0	0	0	0	0
1004576|F|0-49|CT	D	1D	18994718	C	T	0.649194	0.350806	0	0	0	0	0	0	0	0.0656569	0.0677061	-0.336711	0.919515	0.00823558	-0.280614				no	yes		0	0	0	302	154	40	0.895874	0.0785855	0.0255403	0.0391155	13	0	1	0	0	0	0	0	0	0	0	0	0
4910936|F|0-40|CG	D	1D	18998658	C	G	0.649194	0.350806	0	0	0	0	0	0	0	0.0929046	0.095066	-0.327699	0.794575	0.0171494	-0.306076				no	no	no	0	0	0	304	156	36	0.903733	0.0707269	0.0255403	0.027061	13	0	0	0	1	0	0	0	0	0	0	0	0
6026476|F|0-64|CT	D	1D	19128281	C	T	0.676901	0.323099	0	0	0	0	0	0	0	-0.400601	-0.366626	0.573715	-1.56274	-0.0160877	0.15618	yes	yes		no	yes		0	0	0	228	107	7	0.658153	0.0137525	0.328094	0.0245031	13	0	0	1	0	0	0	0	0	0	1	0	0
2261213|F|0-60|GA	D	1D	20311682	G	A	0.193654	0.806346	0	0	0	0	0	0	0	-0.173522	-0.145559	0.569674	-0.154191	-0.00518727	0.200069							0	0	0	81	361	15	0.868369	0.0294695	0.102161	0.0979276	14	0	0	0	1	0	0	0	1	0	0	0	0
4993149|F|0-30|TC	D	1D	20575467	T	C	0.191358	0.808642	0	0	0	0	0	0	0	-0.329221	-0.159005	0.583439	-0.127798	-0.0074802	0.117282	no	yes					0	0	0	85	385	16	0.923379	0.0314342	0.0451866	0.102661	14	0	0	0	1	0	0	0	1	0	0	0	0
1057133|F|0-13|CG	D	1D	20698673	C	G	0.816306	0.183694	0	0	0	0	0	0	0	0.224452	0.165774	-0.484048	0.206328	0.0112666	-0.0976165		yes					0	0	0	406	84	19	0.962672	0.0373281	0	0.0877954	14	0	0	0	1	0	0	1	0	0	0	0	0
1033540|F|0-47|GA	D	1D	20702037	G	A	0.756281	0.243719	0	0	0	0	0	0	0	0.381978	0.543163	0.115779	0.239889	0.029632	-0.187078		no			no		0	0	0	257	53	88	0.609037	0.172888	0.218075	0.00186458	15	0	0	0	1	0	1	0	0	0	0	0	0
1131499|F|0-16|CG	D	1D	20823322	C	G	0.788698	0.211302	0	0	0	0	0	0	0	0.252989	0.196242	-0.386342	0.255199	0.0162291	-0.0824468		yes					0	0	0	317	82	8	0.78389	0.0157171	0.200393	0.0636874	14	0	0	0	1	0	0	1	0	0	0	0	0
2259006|F|0-29|GT	D	1D	20827152	G	T	0.219677	0.780323	0	0	0	0	0	0	0	-0.237839	-0.18145	0.392184	-0.216581	-0.0116223	0.191833		yes					0	0	0	80	288	3	0.722986	0.00589391	0.27112	0.0432334	14	0	0	1	0	0	0	0	0	0	1	0	0
1065155|F|0-25|AG	D	1D	21146643	A	G	0.815737	0.184263	0	0	0	0	0	0	0	0.17951	0.128482	-0.488086	1.27523	0.00782242	-0.119927		yes		no			0	0	0	394	77	31	0.925344	0.0609037	0.0137525	0.0315476	14	0	0	0	1	0	0	1	0	0	0	0	0
1066094|F|0-21|GT	D	1D	22099159	G	T	0.885396	0.114604	0	0	0	0	0	0	0	-0.288487	-0.214071	0.537955	0.243205	0.0194661	0.251623							0	0	0	432	52	9	0.950884	0.0176817	0.0314342	0.0805661	16	0	0	0	1	0	0	0	1	0	0	0	0
1200709|F|0-47|AG	D	1D	22333921	A	G	0.88171	0.11829	0	0	0	0	0	0	0	-0.296548	-0.234852	0.602908	0.258362	0.0178319	0.231241							0	0	0	437	53	13	0.962672	0.0255403	0.0117878	0.0704971	16	0	0	0	1	0	0	0	1	0	0	0	0
1058937|F|0-13|GA	D	1D	23389408	G	A	0.822772	0.177228																							328	2	175	0.64833	0.343811	0.00785855	0.00117641	17	0	0	0	1	0	0	0	1	0	0	0	0
1118979|F|0-16|TC	D	1D	29839407	T	C	0.695444	0.304556	0	0	0	0	0	0	0	-0.350851	-0.444431	0.116597	-0.157444	0.0121022	0.251467	no	no	yes				0	0	0	278	115	24	0.772102	0.0471513	0.180747	0.0186372	18	0	1	0	0	0	0	0	0	0	0	0	0
4993501|F|0-48|TG	D	1D	30239818	T	G	0.429688	0.570312	0	0	0	0	0	0	0	-0.122395	-0.102508	-0.45874	-0.617583	-0.0310124	-0.101196					no	yes	0	0	0	132	177	11	0.607073	0.021611	0.371316	0.0142806	19	0	0	1	0	0	0	0	0	0	1	0	0
1070847|F|0-26|GT	D	1D	30294132	G	T	0.676471	0.323529	0	0	0	0	0	0	0	0.527074	0.196985	0.900589	-0.0436715	-0.00120685	0.130143	yes	no	yes				0	0	0	180	6	307	0.365422	0.603143	0.0314342	0.0066596	18	0	0	0	1	0	0	0	1	0	0	0	0
1126669|F|0-17|AC	D	1D	30420825	A	C	0.627139	0.372861	0	0	0	0	0	0	0	-0.135133	-0.27326	-0.149854	0.307817	0.0180448	0.1291		no					0	0	0	251	147	11	0.781925	0.021611	0.196464	0.0811693	20	0	0	0	1	0	0	0	1	0	0	0	0
1124812|F|0-42|GT	D	1D	30429185	G	T	0.641604	0.358396	0	0	0	0	0	0	0	-0.409422	-0.239894	-0.444645	-0.0353115	0.00594189	0.245178	no	yes					0	0	0	249	136	14	0.756385	0.0275049	0.21611	0.0764738	20	0	0	0	1	0	0	0	0	0	0	0	0
1330481|F|0-25|CT	D	1D	30446185	C	T	0.850482	0.149518	0	0	1	0	0	0	1	0.00906763	-0.0194887	2.06488	0.449335	-0.00054194	-0.0340876		yes	yes				0	1	0	261	43	7	0.59725	0.0137525	0.388998	0.018238	21	0	0	0	1	0	0	0	1	0	0	0	0
1330481|F|0-51|TC	D	1D	30446211	T	C	0.588303	0.411697	0	0	0	0	0	0	0	-0.358357	-0.30146	0.28284	0.122799	0.00533011	0.156468	yes	yes					0	0	0	245	168	23	0.811395	0.0451866	0.143418	0.074506	20	0	0	0	1	0	0	0	1	0	0	0	0
1228342|F|0-68|TG	D	1D	30446368	T	G	0.573996	0.426004	0	0	0	0	0	0	0	0.444403	0.365435	-0.367851	-0.0884062	-0.0194183	-0.38625	no	yes			no	yes	0	0	0	228	158	87	0.75835	0.170923	0.0707269	0.0271289	19	0	0	0	1	0	0	0	1	0	0	0	0
1228342|F|0-39|GC	D	1D	30446397	G	C	0.487	0.513	0	0	0	0	0	0	0	0.508979	0.450839	-0.483459	0.20752	-0.0150763	-0.187854	yes	yes				no	0	0	0	172	185	143	0.701375	0.280943	0.0176817	0.0592833	20	0	0	0	1	0	0	0	1	0	0	0	0
1037975|F|0-11|TG	D	1D	30446693	T	G	0.62251	0.37749	0	0	0	0	0	0	0	-0.320376	-0.272909	-0.113576	0.116328	0.00904692	-0.062824	yes	yes				no	0	0	0	293	170	39	0.909627	0.0766208	0.0137525	0.0632028	20	0	0	0	1	0	0	0	1	0	0	0	0
1237433|F|0-16|CA	D	1D	30578664	C	A	0.358427	0.641573	0	0	0	0	0	0	0	0.303334	0.236675	0.0204968	-0.246398	-0.0346984	0.164028	yes	yes			no	no	0	0	0	152	278	15	0.844794	0.0294695	0.125737	0.0461373	20	0	0	0	1	0	0	1	0	0	0	0	0
1237433|F|0-34|CG	D	1D	30578682	C	G	0.483776	0.516224	0	0	0	0	0	0	0	0.191381	0.150549	0.329202	-0.364039	-0.00875029	-0.0515953		yes					0	0	0	161	172	6	0.654224	0.0117878	0.333988	0.0262836	20	0	0	0	1	0	0	1	0	0	0	0	0
1005316|F|0-65|AG	D	1D	31235069	A	G	0.823293	0.176707	0	0	0	0	0	0	0	-0.0814354	-0.0651151	0.834121	0.0734979	-0.00212008	-0.0121368	yes		yes				0	0	0	400	78	20	0.939096	0.0392927	0.021611	0.0389194	21	0	0	0	1	0	0	0	1	0	0	0	0
2269547|F|0-29|TG	D	1D	31355574	T	G	0.831754	0.168246	0	0	0	0	0	0	0	0.113641	0.0821854	0.563038	0.0632966	-0.00333273	-0.0468989							0	0	0	349	69	4	0.821218	0.00785855	0.170923	0.0261258	21	0	0	1	0	0	0	0	0	0	1	0	0
1043105|F|0-37|TA	D	1D	31421492	T	A	0.673653	0.326347	0	0	0	0	0	0	0	0.0714674	0.0565274	-0.0214688	0.24383	0.00749224	0.0105419							0	0	0	320	146	35	0.915521	0.0687623	0.0157171	0.0678522	14	0	0	0	1	0	0	1	0	0	0	0	0
32025245|F|0-68|GA	D	1D	32537603	G	A	0.296632	0.703368	0	0	0	0	0	0	0	0.0622552	0.048177	0.507498	0.0802509	0.00819138	-0.0239583			no				0	0	0	106	263	17	0.724951	0.0333988	0.24165	0.0664494	14	0	0	0	1	0	0	0	1	0	0	0	0
3949116|F|0-17|AG	D	1D	32738004	A	G	0.735849	0.264151	0	0	0	0	1	0	1	0.356911	0.306918	0.326919	0.993991	0.0515458	0.224442	no	yes		no	yes	yes	0	0	1	337	112	28	0.882122	0.0550098	0.0628684	0.00885003	19	0	1	0	0	0	0	0	0	0	0	0	0
2242572|F|0-44|TG	D	1D	32887218	T	G	0.278234	0.721766	0	0	0	0	0	0	0	0.0982966	0.100968	0.676192	0.0235876	0.00462631	0.0245376			no				0	0	0	125	341	21	0.915521	0.0412574	0.043222	0.0626939	14	0	0	0	1	0	0	0	1	0	0	0	0
1111976|F|0-29|CA	D	1D	32887288	C	A	0.354217	0.645783	0	0	0	0	0	0	0	0.0113452	0.0262916	0.505384	-0.052044	0.00256479	0.0203424			no				0	0	0	139	260	16	0.78389	0.0314342	0.184676	0.0450368	14	0	0	0	1	0	0	0	1	0	0	0	0
1084957|F|0-40|GA	D	1D	33413098	G	A	0.210031	0.789969	0	0	0	0	0	0	0	0.600341	0.518895	0.737806	0.0205796	-0.00880289	0.0349657	yes	no	no		no		0	0	0	62	247	10	0.607073	0.0196464	0.373281	0.00123071	22	0	0	0	1	0	0	0	1	0	0	0	0
3222548|F|0-5|GA	D	1D	33602861	G	A	0.268448	0.731552	0	0	0	0	0	0	0	0.178946	0.183214	0.159458	0.157487	0.0139408	0.0950441	no		no				0	0	0	97	279	17	0.738703	0.0333988	0.227898	0.187438	23	0	0	0	1	0	0	0	0	0	0	0	0
1128137|F|0-38|TC	D	1D	33960495	T	C	0.396867	0.603133	0	0	0	0	0	0	0	0.216274	0.198746	0.353103	-0.230387	-0.00920505	-0.0570531			no				0	0	0	147	226	10	0.732809	0.0196464	0.247544	0.0859098	14	0	0	0	1	0	0	0	1	0	0	0	0
2250871|F|0-46|GC	D	1D	33983587	G	C	0.378937	0.621063	0	0	0	0	0	0	0	0.203113	0.167415	0.662853	-0.159059	-0.00254989	0.0239817			yes				0	0	0	177	300	31	0.937132	0.0609037	0.00196464	0.0997306	14	0	0	0	1	0	0	0	1	0	0	0	0
2243737|F|0-56|TC	D	1D	33987642	T	C	0.386364	0.613636	0	0	0	0	0	0	0	0.279325	0.239227	0.67036	-0.0217154	-0.000632093	-0.035646			yes				0	0	0	169	279	36	0.880157	0.0707269	0.0491159	0.0752716	14	0	0	0	1	0	0	0	1	0	0	0	0
1092511|F|0-38|GA	D	1D	34011022	G	A	0.374008	0.625992	0	0	0	0	0	0	0	0.230726	0.196699	0.773295	-0.0100806	0.00383544	0.0195273			yes				0	0	0	166	293	45	0.901768	0.0884086	0.00982318	0.0602776	14	0	0	0	1	0	0	0	1	0	0	0	0
1105581|F|0-68|AT	D	1D	35089058	A	T	0.229124	0.770876	0	0	0	0	0	0	0	0.377114	0.435426	0.41488	0.0851571	0.0147591	0.157608	no	no					0	0	0	101	367	23	0.91945	0.0451866	0.0353635	0.197257	23	0	0	0	1	0	0	0	1	0	0	0	0
1362875|F|0-47|AG	D	1D	35310386	A	G	0.844193	0.155807	0	0	0	0	0	0	0	-0.268525	-0.260193	-0.87848	-1.22697	-0.0293077	-0.108556	yes		no	no	no		0	0	0	295	52	6	0.681729	0.0117878	0.306483	0.0792154	23	0	0	0	1	0	0	0	1	0	0	0	0
1864030|F|0-52|TC	D	1D	35570922	T	C	0.223044	0.776956	0	0	0	0	0	0	0	0.394812	0.420939	0.632808	-0.0160026	0.00835856	0.0967985	yes	no					0	0	0	99	361	13	0.903733	0.0255403	0.0707269	0.160517	23	0	0	0	1	0	0	0	1	0	0	0	0
3021743|F|0-29|TC	D	1D	35900205	T	C	0.239175	0.760825	0	0	0	0	0	0	0	0.357476	0.416357	0.521512	0.104095	0.0146293	0.108631	yes	no					0	0	0	106	359	20	0.913556	0.0392927	0.0471513	0.161251	23	0	0	1	0	0	0	0	0	0	1	0	0
2257768|F|0-47|CT	D	1D	37887989	C	T	0.326653	0.673347	0	0	0	0	0	0	0	0.474729	0.339796	1.15465	0.503541	0.0247824	0.0331288	no	yes	yes				0	0	0	152	325	22	0.937132	0.043222	0.0196464	0.318937	24	0	1	0	0	0	0	0	0	0	0	0	0
1027290|F|0-20|AG	D	1D	38775197	A	G	0.693046	0.306954	0	0	0	0	0	0	0	-0.0018192	0.0268268	0.112578	0.231964	0.0135079	0.0169744							0	0	0	227	66	124	0.575639	0.243615	0.180747	0.0110604	18	0	0	0	1	0	0	0	1	0	0	0	0
1027290|F|0-64|GA	D	1D	38775241	G	A	0.416193	0.583807	0	0	0	0	0	0	0	0.106261	0.108722	-1.15646	0.301514	0.00710433	-0.198838			yes				0	0	0	103	162	87	0.520629	0.170923	0.308448	0.0530379	18	0	0	0	1	0	0	0	1	0	0	0	0
1130107|F|0-53|CA	D	1D	38776282	C	A	0.414172	0.585828	0	0	0	0	0	0	0	0.468948	0.354506	0.623686	0.682522	0.0162493	-0.136082	no	yes	yes				0	0	0	193	279	29	0.927308	0.0569745	0.0157171	0.308792	24	0	0	0	1	0	0	0	0	0	0	0	0
1216886|F|0-44|CT	D	1D	38786221	C	T	0.591	0.409	0	0	0	0	0	0	0	-0.398055	-0.34486	-0.555593	-0.645817	-0.0162028	0.155665	yes	yes	yes				0	0	0	279	188	33	0.917485	0.064833	0.0176817	0.282295	24	0	0	0	1	0	0	0	0	1	0	0	0
1038644|F|0-63|GA	D	1D	38786325	G	A	0.590206	0.409794	0	0	0	0	0	0	0	-0.504529	-0.376399	-0.582375	-0.690033	-0.0121631	0.220173	no	yes		no			0	0	0	224	154	10	0.742633	0.0196464	0.237721	0.172735	24	0	1	0	0	0	0	0	0	0	0	0	0
1364967|F|0-62|CG	D	1D	39291623	C	G	0.602018	0.397982	0	0	0	0	0	0	0	-0.465203	-0.350365	-0.447693	-0.6379	-0.0153081	0.106713	no	yes	no	no			0	0	0	261	170	15	0.846758	0.0294695	0.123772	0.225281	24	0	0	1	0	0	0	0	0	0	1	0	0
1131385|F|0-15|AC	D	1D	40490206	A	C	0.377427	0.622573	0	0	0	0	0	0	0	0.353386	0.266626	0.423628	0.45332	0.00856548	-0.151854	no	yes					0	0	0	150	251	11	0.787819	0.021611	0.19057	0.244799	24	0	0	0	1	0	0	0	1	0	0	0	0
4990787|F|0-11|AG	D	1D	41458908	A	G	0.6417	0.3583	0	0	0	0	0	0	0	-0.303321	-0.206615	-0.455672	-0.620406	-0.00903786	0.192884	no	yes					0	0	0	294	154	46	0.880157	0.0903733	0.0294695	0.312566	24	0	0	0	1	0	0	0	1	0	0	0	0
3064683|F|0-24|AG	D	1D	41868257	A	G	0.746421	0.253579	0	0	0	0	0	0	0	-0.426552	-0.245059	-1.03155	-0.470407	-0.00504293	0.104933	no	yes	yes				0	0	0	350	109	30	0.901768	0.0589391	0.0392927	0.442027	24	0	0	0	1	0	0	0	0	0	0	0	0
3064683|F|0-33|CG	D	1D	41868266	C	G	0.407631	0.592369	0	0	0	0	0	0	0	-0.670817	-0.474209	-0.517517	-1.93358	-0.0152984	0.417289	no	yes		no	yes		0	0	0	27	119	352	0.286837	0.691552	0.021611	0.245309	24	0	0	0	1	0	0	0	0	0	0	0	0
1110095|F|0-14|CA	D	1D	41915207	C	A	0.784413	0.215587	0	0	0	0	0	0	0	-0.425546	-0.298028	-1.09068	-0.582128	-0.00167367	0.21703	yes	yes	yes				0	0	0	376	95	23	0.925344	0.0451866	0.0294695	0.390029	24	0	0	1	0	0	0	0	0	0	1	0	0
1057945|F|0-61|CG	D	1D	42037079	C	G	0.752465	0.247535	0	0	0	0	0	0	0	-0.34057	-0.244889	-1.08552	-0.449174	-0.00769545	0.101689	yes	yes	yes				0	0	0	368	112	27	0.943026	0.0530452	0.00392927	0.447565	24	0	0	0	1	0	0	0	1	0	0	0	0
4991290|F|0-5|GA	D	1D	42087381	G	A	0.468531	0.531469	0	0	0	0	0	0	0	-0.195821	-0.173544	-0.498064	-0.684495	-0.0136478	0.147767		yes					0	0	0	119	146	164	0.520629	0.3222	0.157171	0.0787332	24	0	0	0	1	0	0	0	1	0	0	0	0
1258947|F|0-7|CT	D	1D	42277512	C	T	0.75498	0.24502	0	0	0	0	0	0	0	-0.411514	-0.227074	-1.16149	-0.302793	-0.00257801	0.0978691	no	yes	yes				0	0	0	366	110	26	0.935167	0.0510806	0.0137525	0.437016	24	0	0	0	1	0	0	1	0	0	0	0	0
1033660|F|0-8|AC	D	1D	42486030	A	C	0.785124	0.214876	0	0	0	0	0	0	0	-0.4525	-0.218945	-1.20249	-0.280359	-0.00808796	0.0593904	no	yes	yes				0	0	0	374	98	12	0.927308	0.0235756	0.0491159	0.367153	24	0	0	0	1	0	0	0	1	0	0	0	0
1082672|F|0-42|TC	D	1D	42625299	T	C	0.249485	0.750515	0	0	0	0	0	0	0	0.370404	0.202769	1.12035	0.452002	0.00403053	-0.103244	no	yes	yes				0	0	0	109	352	24	0.905697	0.0471513	0.0471513	0.424534	24	0	0	0	1	0	0	0	1	0	0	0	0
1096247|F|0-43|CT	D	1D	42712211	C	T	0.259336	0.740664	0	0	0	0	0	0	0	0.28814	0.200734	0.663164	0.440249	0.00100739	-0.104051	yes	yes	no				0	0	0	106	338	38	0.872299	0.0746562	0.0530452	0.391634	24	0	0	1	0	0	0	0	0	0	1	0	0
3024430|F|0-5|TC	D	1D	43071416	T	C	0.77008	0.22992	0	0	0	0	0	0	0	-0.4269	-0.264	-1.11551	-0.384776	-0.00304364	0.0893367	no	yes	yes				0	0	0	370	101	27	0.925344	0.0530452	0.021611	0.368319	24	0	0	0	1	0	0	0	1	0	0	0	0
4910343|F|0-5|AG	D	1D	43123824	A	G	0.750491	0.249509	0	0	0	0	0	0	0	-0.34661	-0.253602	-1.08987	-0.379169	-0.00893135	0.0390811	yes	yes	yes				0	0	0	368	113	28	0.94499	0.0550098	0	0.415245	24	0	1	0	0	0	0	0	0	0	0	0	0
1267835|F|0-10|GA	D	1D	43127294	G	A	0.79533	0.20467	0	0	0	0	0	0	0	-0.251606	-0.142045	-0.961312	-0.255489	0.0127591	0.0835672		yes	no		yes		0	0	0	288	73	3	0.709234	0.00589391	0.284872	0.239464	24	0	0	0	1	1	0	0	0	0	0	0	0
1089532|F|0-30|GA	D	1D	43145298	G	A	0.248527	0.751473	0	0	0	0	0	0	0	0.339366	0.239751	1.06857	0.424641	0.00893381	-0.035366	yes	yes	yes				0	0	0	115	371	23	0.954813	0.0451866	0	0.407001	24	0	0	0	1	0	0	0	1	0	0	0	0
3936813|F|0-10|TC	D	1D	44985776	T	C	0.862416	0.137584	0	0	0	0	0	0	0	-0.285222	-0.238144	-1.3029	-0.751939	-0.0127317	0.13847		yes	yes	no	yes		0	0	0	375	51	21	0.836935	0.0412574	0.121807	0.194882	24	0	0	0	1	0	0	0	1	0	0	0	0
1209674|F|0-34|CA	D	1D	45484751	C	A	0.748941	0.251059	0	0	0	0	0	0	0	-0.420018	-0.246451	-1.08489	-0.484438	-0.00936481	0.0924843	no	yes	yes				0	0	0	346	111	15	0.897839	0.0294695	0.0726916	0.372389	24	0	0	0	1	0	0	0	0	0	0	0	0
4910592|F|0-56|CA	D	1D	46097921	C	A	0.845771	0.154229	0	0	0	0	0	0	0	-0.161363	-0.128588	-1.33918	-0.794829	-0.0164296	0.202214	yes	yes	no				0	0	0	334	56	12	0.766208	0.0235756	0.210216	0.195606	24	0	0	1	0	0	0	0	0	0	1	0	0
4910592|F|0-19|TG	D	1D	46097958	T	G	0.870886	0.129114	0	0	0	0	0	0	0	-0.446318	-0.296573	-0.621731	-0.0408873	0.00882352	0.0371276			yes				0	0	0	342	49	4	0.768173	0.00785855	0.223969	0.186211	16	0	1	0	0	0	0	0	0	0	0	0	0
3958467|F|0-12|AG	D	1D	46117076	A	G	0.869478	0.130522																							370	2	126	0.730845	0.247544	0.021611	0.000952729	25	0	0	0	1	0	0	0	1	0	0	0	0
1201492|F|0-45|AG	D	1D	46172319	A	G	0.756917	0.243083	0	0	0	0	0	0	0	-0.426886	-0.254331	-0.994942	-0.421479	-0.00937121	0.0679217	no	yes	yes				0	0	0	371	111	24	0.946955	0.0471513	0.00589391	0.40383	24	0	0	0	1	0	0	0	1	0	0	0	0
1067013|F|0-37|GT	D	1D	46225375	G	T	0.745283	0.254717	0	0	0	0	0	0	0	-0.204857	-0.147032	-0.776901	-0.748286	-0.00999604	0.146292		yes	yes	no	yes		0	0	0	311	103	10	0.81336	0.0196464	0.166994	0.327116	24	0	0	0	1	0	0	0	1	0	0	0	0
2256798|F|0-52|TC	D	1D	46324848	T	C	0.239796	0.760204	0	0	0	0	0	0	0	0.382211	0.209739	1.0181	0.300681	0.00148453	-0.0411524	no	yes	yes				0	0	0	108	363	19	0.925344	0.0373281	0.0373281	0.36038	24	0	0	1	0	0	0	0	0	0	1	0	0
1032466|F|0-11|TA	D	1D	46337185	T	A	0.747535	0.252465	0	0	0	0	0	0	0	-0.401795	-0.225598	-1.08652	-0.43217	-0.00709951	0.078277	no	yes	yes				0	0	0	363	112	32	0.933202	0.0628684	0.00392927	0.359655	24	0	0	1	0	0	0	0	0	0	1	0	0
1068169|F|0-39|AG	D	1D	46639751	A	G	0.762025	0.237975	0	0	0	0	0	0	0	-0.250038	-0.1801	-0.798666	-0.34014	-0.00783128	0.101302		yes	no				0	0	0	296	89	10	0.756385	0.0196464	0.223969	0.242596	24	0	0	0	1	0	0	0	0	0	0	0	0
1864498|F|0-33|TC	D	1D	46644241	T	C	0.703557	0.296443	0	0	0	0	0	0	0	-0.311801	-0.166057	-0.882173	-0.381882	-0.0118164	-0.0197793	no	yes	yes				0	0	0	321	115	70	0.856582	0.137525	0.00589391	0.293721	24	0	1	0	0	0	0	0	0	0	0	0	0
1109558|F|0-24|GA	D	1D	49574182	G	A	0.144764	0.855236																							4	350	133	0.695481	0.261297	0.043222	0.283183	24	0	0	0	1	0	0	1	0	0	0	0	0
5323641|F|0-31|AG	D	1D	49973465	A	G	0.848723	0.151277																							355	0	154	0.697446	0.302554	0	0.0683713	26	0	1	0	0	0	0	0	0	0	0	0	0
1122716|F|0-7|TG	D	1D	50022849	T	G	0.307087	0.692913	0	0	0	0	0	0	0	0.338495	0.222608	0.454261	0.480092	0.00404002	-0.138272	no	yes					0	0	0	137	333	38	0.923379	0.0746562	0.00196464	0.39303	24	0	0	1	0	0	0	0	0	0	1	0	0
1126182|F|0-29|AC	D	1D	50290536	A	C	0.30336	0.69664	0	0	0	0	0	0	0	0.331975	0.370887	0.446446	0.407672	0.00354245	-0.10435	no	no					0	0	0	141	340	25	0.94499	0.0491159	0.00589391	0.373779	24	0	0	0	1	1	0	0	0	0	0	0	0
1001430|F|0-67|CG	D	1D	50295286	C	G	0.651659	0.348341	0	0	0	0	0	0	0	-0.377636	-0.261909	-0.375145	-0.480157	0.00102167	0.208694	no	yes					0	0	0	265	137	20	0.789784	0.0392927	0.170923	0.304137	24	0	0	0	1	1	0	0	0	0	0	0	0
1203490|F|0-12|CA	D	1D	50958327	C	A	0.816832	0.183168																							322	2	181	0.636542	0.355599	0.00785855	0.357624	24	0	0	0	1	0	0	0	1	0	0	0	0
1219003|F|0-28|CA	D	1D	50962934	C	A	0.67616	0.32384	0	0	0	0	0	0	0	-0.337122	-0.380571	-0.354914	-0.448743	-0.00611391	0.161677	no	no					0	0	0	310	143	21	0.88998	0.0412574	0.0687623	0.355799	24	0	0	0	1	0	0	0	1	0	0	0	0
4909683|F|0-18|TC	D	1D	52218704	T	C	0.273697	0.726303	0	0	0	0	0	0	0	-0.159972	-0.105146	-0.662878	-0.455639	-0.00404868	0.141469				yes	yes		0	0	0	48	239	135	0.563851	0.265226	0.170923	0.00137475	27	0	0	0	1	0	0	0	1	0	0	0	0
4911026|F|0-11|GA	D	1D	52362191	G	A	0.331693	0.668307	0	0	0	0	0	0	0	0.325868	0.365549	0.417255	0.52557	0.0149112	-0.0739225	no	no					0	0	0	150	321	37	0.925344	0.0726916	0.00196464	0.367942	24	0	0	0	1	0	0	0	0	0	0	0	0
5969578|F|0-45|CT	D	1D	52583884	C	T	0.371622	0.628378	0	0	0	0	0	0	0	0.379918	0.427464	0.416344	0.4991	0.00754864	-0.118586	no	no					0	0	0	158	272	14	0.844794	0.0275049	0.127701	0.32247	24	0	0	0	1	0	0	0	1	0	0	0	0
1255202|F|0-28|CT	D	1D	52583954	C	T	0.29803	0.70197	0	0	0	0	0	0	0	0.352755	0.226274	0.475265	0.473117	0.00822576	-0.11713	no	yes	no				0	0	0	116	280	10	0.777996	0.0196464	0.202358	0.274471	24	0	0	0	1	0	0	0	1	0	0	0	0
1101281|F|0-20|AG	D	1D	52602356	A	G	0.330693	0.669307	0	0	0	0	0	0	0	0.324463	0.35345	0.361813	0.452072	0.0113379	-0.0781561	no	no					0	0	0	149	320	36	0.921415	0.0707269	0.00785855	0.276155	24	0	0	0	1	0	0	0	1	0	0	0	0
1218540|F|0-14|TG	D	1D	52680624	T	G	0.647059	0.352941	0	0	0	0	0	0	0	-0.337112	-0.371259	-0.388721	-0.478703	-0.00553851	0.187937	no	no					0	0	0	296	156	24	0.888016	0.0471513	0.064833	0.217495	24	0	0	0	1	0	0	0	1	0	0	0	0
4910323|F|0-27|CA	D	1D	54339086	C	A	0.291579	0.708421	0	0	0	0	0	0	0	0.0135649	0.0306594	-0.088655	0.18305	0.00319221	-0.0661115							0	0	0	123	321	31	0.872299	0.0609037	0.0667976	0.0977874	26	0	0	1	0	0	0	0	0	0	1	0	0
4910323|F|0-43|GT	D	1D	54339102	G	T	0.159274	0.840726																							4	342	150	0.679764	0.294695	0.0255403	0.00504984	26	0	1	0	0	0	0	0	0	0	0	0	0
1214020|F|0-68|AC	D	1D	54911806	A	C	0.685859	0.314141	0	0	0	0	0	0	0	-0.379035	-0.418136	-0.446956	-0.425379	-0.010794	0.0676686	no	no					0	0	0	326	142	27	0.91945	0.0530452	0.0275049	0.171174	24	0	0	0	1	0	0	1	0	0	0	0	0
1241630|F|0-68|GT	D	1D	55414093	G	T	0.288551	0.711449	0	0	0	0	0	0	0	0.334029	0.351643	0.53793	0.431548	0.00991156	-0.0797639	no	no	no				0	0	0	118	299	11	0.819253	0.021611	0.159136	0.141733	24	0	0	0	1	0	0	1	0	0	0	0	0
2263814|F|0-17|GA	D	1D	57074202	G	A	0.764967	0.235033	0	0	0	0	0	0	0	-0.257086	-0.148011	-1.05871	-0.104043	-0.00554396	-0.136032	yes	yes	no				0	0	0	338	99	14	0.858546	0.0275049	0.113949	0.0668103	24	0	0	0	1	0	0	0	1	0	0	0	0
2242488|F|0-15|GC	D	1D	57506439	G	C	0.857283	0.142717	0	0	0	0	0	0	0	-0.59697	-0.472477	0.734899	-0.525932	0.0201885	0.534816	no	yes	no			yes	0	0	0	420	57	31	0.937132	0.0609037	0.00196464	0.0402897	28	0	0	0	1	0	0	0	0	1	0	0	0
5323567|F|0-31|CT	D	1D	59016897	C	T	0.891	0.109																							395	4	101	0.78389	0.198428	0.0176817	0.000520511	29	0	0	0	1	0	0	0	1	0	0	0	0
4262040|F|0-9|AG	D	1D	63681750	A	G	0.747002	0.252998	0	0	0	0	0	0	0	-0.222325	-0.12246	-0.679493	-0.1585	0.0222416	0.146131		yes	yes			no	0	0	0	306	100	11	0.797642	0.021611	0.180747	0.0643338	24	0	0	0	1	0	0	1	0	0	0	0	0
1058685|F|0-56|CG	D	1D	72905973	C	G	0.858607	0.141393	0	0	0	0	0	0	0	0.201402	0.131617	-0.00483526	-0.418389	-0.0238587	0.602042				yes	no	no	0	0	0	414	64	10	0.939096	0.0196464	0.0412574	0.00037876	28	0	0	0	1	0	0	0	0	1	0	0	0
7343174|F|0-44|CT	D	1D	84727640	C	T	0.637324	0.362676	0	0	0	0	0	0	0	0.0879697	0.0517201	-0.480151	0.770515	0.0254804	-0.396535				yes		yes	0	0	0	265	148	13	0.811395	0.0255403	0.163065		19	0	1	0	0	0	0	0	0	0	0	0	0
2267852|F|0-37|GT	D	1D	120048349	G	T	0.864458	0.135542	0	0	0	0	0	0	0	0.211709	0.14489	-0.341914	-0.617508	0.00733095	0.325311							0	0	0	419	56	23	0.933202	0.0451866	0.021611	0.023172	28	0	0	0	1	0	0	0	0	0	0	0	0
1090689|F|0-17|TC	D	1D	124765746	T	C	0.531111	0.468889	0	0	0	1	0	0	1	0.205514	0.184359	-0.364164	1.67267	0.054636	-0.214513			no	no	no		0	0	1	190	162	98	0.691552	0.192534	0.115914	0.00205274	13	0	0	0	1	0	0	0	1	0	0	0	0
1864187|F|0-11|CT	D	1D	126470954	C	T	0.708661	0.291339																							214	2	292	0.424361	0.573674	0.00196464	0.00296622	30	0	0	0	1	0	0	0	0	0	0	0	0
1022946|F|0-10|CG	D	1D	137630813	C	G	0.746	0.254	0	0	0	0	0	0	0	-0.107595	-0.174672	0.0183474	-0.469323	-0.0844131	0.119024				yes	no	yes	0	0	0	258	12	230	0.530452	0.451866	0.0176817	0.000323299	27	0	0	0	1	0	0	1	0	0	0	0	0
1230368|F|0-42|AG	D	1D	143264063	A	G	0.201592	0.798408	0	0	0	0	0	0	0	0.144806	0.0716938	0.334359	-0.0285546	-0.0048487	-0.00374036							0	0	0	69	294	14	0.713163	0.0275049	0.259332		16	0	0	0	1	0	0	0	0	0	0	0	0
1226383|F|0-52|AG	D	1D	193726555	A	G	0.202454	0.797546	0	0	0	0	0	0	0	0.362276	0.190662	-0.241986	-0.219859	-0.0233938	-0.121301		yes					0	0	0	65	259	2	0.636542	0.00392927	0.359528		16	0	0	0	1	0	0	0	1	0	0	0	0
1681936|F|0-6|TC	D	1D	222330411	T	C	0.886905	0.113095	0	0	0	0	0	0	0	-0.501647	-0.599565	0.815162	-0.584263	-0.03283	0.0176058	no	no			no		0	0	0	441	51	12	0.966601	0.0235756	0.00982318	0.0146087	31	0	0	0	1	0	0	0	0	0	0	0	0
11914903|F|0-56|GT	D	1D	224479995	G	T	0.101078	0.898922	0	0	0	0	0	0	0	0.749027	0.501581	-0.51131	0.0246008	-0.0118615	-0.12177	no	yes					0	0	0	26	322	23	0.683694	0.0451866	0.27112	9.74931e-05	32	0	0	0	1	0	0	0	1	0	0	0	0
2247033|F|0-5|AT	D	1D	238997070	A	T	0.655512	0.344488																							159	1	348	0.314342	0.683694	0.00196464	0.00263437	33	0	0	0	1	0	0	0	1	0	0	0	0
4910925|F|0-52|CG	D	1D	256110978	C	G	0.349585	0.650415	0	0	0	0	0	0	0	-0.0192047	0.00429648	-1.14333	0.20518	-0.00682899	-0.244049	yes		yes				0	0	0	159	304	19	0.909627	0.0373281	0.0530452	0.182245	34	0	0	0	1	0	0	1	0	0	0	0	0
3955391|F|0-63|GA	D	1D	258904567	G	A	0.306306	0.693694	-1	0	0	0	0	0	1	-0.691987	-0.554619	1.41841	-0.557033	0.0129832	0.368767	no	yes	no		yes	no	1	0	0	58	230	156	0.565815	0.306483	0.127701	0.553678	34	0	0	0	1	0	0	0	1	0	0	0	0
3955391|F|0-31|GA	D	1D	258904599	G	A	0.212451	0.787549																							1	292	213	0.575639	0.418468	0.00589391		34	0	0	0	1	0	0	0	1	0	0	0	0
2247504|F|0-18|AC	D	1D	293594035	A	C	0.882874	0.117126																							389	0	119	0.764244	0.233792	0.00196464	0.709301	35	0	0	1	0	0	0	0	0	0	1	0	0
987322|F|0-57|GA	D	1D	293594333	G	A	0.878698	0.121302																							385	1	121	0.75835	0.237721	0.00392927		35	0	0	1	0	0	0	0	0	0	1	0	0
1205485|F|0-62|TG	D	1D	315068098	T	G	0.257675	0.742325	0	0	0	-1	0	0	1	-0.365188	-0.472624	1.30566	-2.25773	-0.0202847	0.344741		no	no	no	yes		0	0	1	36	257	163	0.575639	0.320236	0.104126	0.0327711	34	0	0	0	1	0	0	0	1	0	0	0	0
3064835|F|0-24|GT	D	1D	320385510	G	T	0.875	0.125	0	0	0	0	0	0	0	-0.481827	-0.325219	-0.0408602	-0.14639	0.0120803	0.255006	no	yes					0	0	0	440	59	9	0.980354	0.0176817	0.00196464	0.00208622	16	0	0	0	1	0	0	0	0	1	0	0	0
1003643|F|0-60|AG	D	1D	333806365	A	G	0.137352	0.862648	0	0	0	0	0	0	0	-0.255989	-0.173342	-0.857188	0.653525	0.0251413	0.0187056	yes	yes	no		yes	no	0	0	0	58	425	23	0.948919	0.0451866	0.00589391	0.00221238	36	0	0	1	0	0	0	0	0	0	1	0	0
2249858|F|0-58|CG	D	1D	338688858	C	G	0.88833	0.11167																							387	1	109	0.762279	0.214145	0.0235756	0.00245341	37	0	0	0	1	0	0	0	1	0	0	0	0
996221|F|0-68|GC	D	1D	344675349	G	C	0.885602	0.114398																							392	1	114	0.772102	0.223969	0.00392927	0.00381213	35	0	1	0	0	0	0	0	0	0	0	0	0
3032748|F|0-11|AG	D	1D	346185389	A	G	0.588101	0.411899	0	0	0	0	0	0	0	0.0875739	0.0256187	1.08454	-0.291576	0.00666493	0.179505			yes		yes		0	0	0	170	93	174	0.516699	0.341847	0.141454	0.0159022	27	0	0	0	1	0	0	0	1	0	0	0	0
1865222|F|0-12|AG	D	1D	346185919	A	G	0.297483	0.702517	0	0	1	0	0	0	1	0.317889	0.373622	1.84662	0.289185	0.0265699	0.189588	yes	no	no				0	1	0	68	245	124	0.614931	0.243615	0.141454	0.0185305	38	0	0	0	1	0	0	0	1	0	0	0	0
1241126|F|0-18|CT	D	1D	347396036	C	T	0.591808	0.408192	0	0	0	0	0	0	0	0.120776	0.0974137	0.786882	0.165016	0.0191934	0.112275	yes						0	0	0	144	79	131	0.438114	0.257367	0.304519	0.0033339	34	0	0	0	1	0	0	0	0	1	0	0	0
1043337|F|0-8|AC	D	1D	365727731	A	C	0.843874	0.156126																							349	1	156	0.687623	0.306483	0.00589391	0.00339911	36	0	0	0	1	1	0	0	0	0	0	0	0
1232795|F|0-28|GA	D	1D	368281687	G	A	0.154691	0.845309																							0	346	155	0.679764	0.304519	0.0157171	0.000206597	39	0	0	0	1	0	0	0	0	0	0	0	0
1119123|F|0-11|CG	D	1D	377576447	C	G	0.110092	0.889908	1	0	0	0	0	0	1	0.892987	0.592482	-0.109851	0.809848	0.0390595	0.140869	no	yes			yes		1	0	0	18	358	60	0.738703	0.117878	0.143418	0.018207	31	0	0	0	1	0	0	0	0	0	0	0	0
1213683|F|0-17|GA	D	1D	381068202	G	A	0.629032	0.370968	0	0	0	0	0	0	0	0.212994	0.150009	0.995779	0.475239	0.0246291	0.183469	yes		no				0	0	0	241	137	25	0.742633	0.0491159	0.208251	0.00584667	40	0	0	0	1	0	0	1	0	0	0	0	0
1217081|F|0-51|CT	D	1D	385129107	C	T	0.740119	0.259881																							243	0	263	0.477407	0.516699	0.00589391	0.0116926	41	0	0	0	1	0	0	0	0	1	0	0	0
3936573|F|0-22|AG	D	1D	394483611	A	G	0.735756	0.264244																							240	0	269	0.471513	0.528487	0	0.0133696	42	0	0	0	1	0	0	0	1	0	0	0	0
2300499|F|0-12|AG	D	1D	394490830	A	G	0.778509	0.221491	0	0	0	0	0	0	0	0.286322	0.352658	-0.239216	0.136382	-0.0113218	-0.24426		no	yes			no	0	0	0	352	98	6	0.884086	0.0117878	0.104126	0.0911894	43	0	0	0	1	0	0	0	1	0	0	0	0
1020677|F|0-31|GA	D	1D	400016836	G	A	0.83631	0.16369																							339	0	165	0.666012	0.324165	0.00982318	0.00337634	44	0	1	0	0	0	0	0	0	0	0	0	0
5573510|F|0-15|GT	D	1D	402345495	G	T	0.777014	0.222986																							282	0	227	0.554028	0.445972	0	0.00221391	45	0	0	0	1	0	0	0	0	0	0	0	0
1117337|F|0-66|AT	D	1D	404572656	A	T	0.400802	0.599198	0	0	0	0	0	0	0	0.252765	0.408128	-0.00162272	0.22553	-0.00932009	-0.287713		no					0	0	0	181	280	38	0.905697	0.0746562	0.0196464	0.140115	46	0	0	0	1	0	0	0	1	0	0	0	0
1096349|F|0-16|TG	D	1D	407161230	T	G	0.687747	0.312253																							193	3	310	0.385069	0.609037	0.00589391	0.00562504	47	0	1	0	0	0	0	0	0	0	0	0	0
1042360|F|0-13|AT	D	1D	407917878	A	T	0.589357	0.410643	0	0	0	0	0	0	0	-0.460057	-0.336192	0.108488	-0.824152	0.00261696	0.281383	no	yes		no		no	0	0	0	280	191	27	0.925344	0.0530452	0.021611	0.127024	46	0	0	0	1	0	0	0	0	1	0	0	0
2249383|F|0-40|GC	D	1D	408154356	G	C	0.666307	0.333693	0	0	0	0	0	0	0	-0.519209	-0.383349	0.0258148	-1.12203	-0.00615534	0.419696	no	yes		no		no	0	0	0	298	144	21	0.868369	0.0412574	0.0903733	0.0978914	46	0	0	0	1	0	0	0	1	0	0	0	0
1151378|F|0-35|AG	D	1D	408432467	A	G	0.597633	0.402367	0	0	0	0	0	0	0	-0.45099	-0.330332	0.013396	-0.530047	-0.000397385	0.343618	no	yes		yes			0	0	0	285	186	36	0.925344	0.0707269	0.00392927	0.116977	46	0	0	1	0	0	0	0	0	0	1	0	0
988531|F|0-51|AC	D	1D	408465924	A	C	0.585366	0.414634	0	0	0	0	0	0	0	-0.517871	-0.377872	0.0258144	-0.688821	0.00160683	0.204349	no	yes		no		no	0	0	0	235	165	10	0.785855	0.0196464	0.194499	0.0929711	46	0	0	0	1	0	0	0	1	0	0	0	0
988561|F|0-52|GT	D	1D	408557585	G	T	0.768493	0.231507	0	0	0	0	0	0	0	-0.416813	-0.510577	0.0123225	-0.422456	0.00962042	0.400408	no	no	no				0	0	0	268	72	25	0.667976	0.0491159	0.282908	0.0357574	48	0	0	1	0	0	0	0	0	0	1	0	0
5579661|F|0-10|TC	D	1D	408613666	T	C	0.758893	0.241107																							262	0	244	0.514735	0.479371	0.00589391	0.0132912	42	0	0	1	0	0	0	0	0	0	1	0	0
1125875|F|0-23|AG	D	1D	408625272	A	G	0.491919	0.508081	0	0	0	0	0	0	0	0.3503	0.299654	-0.778697	0.133074	-0.0157221	-0.27823	no	yes	no	yes	yes	no	0	0	0	228	236	31	0.911591	0.0609037	0.0275049	0.183282	46	0	0	0	1	0	1	0	0	0	0	0	0
1214221|F|0-33|CT	D	1D	408625498	C	T	0.498978	0.501022	0	0	0	0	0	0	0	-0.360576	-0.284842	0.78081	-0.184556	-0.0175367	0.325465	no	yes	no	yes	no	no	0	0	0	230	231	28	0.905697	0.0550098	0.0392927	0.185463	46	0	0	0	1	0	1	0	0	0	0	0	0
981695|F|0-44|CT	D	1D	408708457	C	T	0.504941	0.495059	0	0	0	0	0	0	0	-0.308351	-0.28936	0.664521	-0.164385	0.0163916	0.41868	no	yes	no	yes	yes	no	0	0	0	230	225	51	0.89391	0.100196	0.00589391	0.185826	46	0	0	0	1	0	0	0	0	0	0	0	0
7865108|F|0-15|CG	D	1D	408745665	C	G	0.752976	0.247024																							260	5	239	0.520629	0.469548	0.00982318	0.00548032	42	0	0	1	0	0	0	0	0	0	1	0	0
5971148|F|0-56|CA	D	1D	408875831	C	A	0.421769	0.578231	0	0	0	0	0	0	0	0.0135105	-0.0903514	0.351792	-0.917274	0.0177164	0.268625	yes	yes		no			0	0	0	110	179	152	0.56778	0.298625	0.133595	0.102727	46	0	0	0	1	0	0	0	1	0	0	0	0
1022798|F|0-8|GA	D	1D	408908874	G	A	0.575556	0.424444	0	0	0	0	0	0	0	0.237927	0.113607	0.752801	-0.232528	-0.0513637	0.115228	yes	yes			no		0	0	0	160	92	198	0.495088	0.388998	0.115914	0.00300052	49	0	0	0	1	0	0	0	1	0	0	0	0
3021953|F|0-15|AC	D	1D	409346103	A	C	0.26992	0.73008																							1	232	269	0.45776	0.528487	0.0137525	0.173029	46	0	0	0	1	0	0	1	0	0	0	0	0
3021953|F|0-6|GA	D	1D	409346112	G	A	0.491036	0.508964	0	0	0	0	0	0	0	-0.317271	-0.291673	0.694399	-0.148126	0.0183916	0.416919	no	yes	no	yes	yes	no	0	0	0	227	236	39	0.909627	0.0766208	0.0137525	0.179556	46	0	0	0	1	0	0	1	0	0	0	0	0
1862984|F|0-59|CG	D	1D	409798953	C	G	0.899408	0.100592																							405	0	102	0.795678	0.200393	0.00392927	0.00289357	47	0	1	0	0	0	0	0	0	0	0	0	0
980340|F|0-30|TC	D	1D	410797687	T	C	0.479358	0.520642	0	0	0	0	0	0	0	-0.355791	-0.293078	0.757358	0.119028	0.00178894	0.414091	no	yes	no		no	no	0	0	0	202	220	14	0.829077	0.0275049	0.143418	0.153557	46	0	0	0	1	0	0	0	0	1	0	0	0
3941227|F|0-37|TG	D	1D	411063636	T	G	0.518008	0.481992	0	0	0	0	0	0	0	0.341345	0.299567	-0.728572	0.128129	-0.0169002	-0.33978	no	yes	no			no	0	0	0	236	219	17	0.89391	0.0333988	0.0726916	0.168696	46	0	0	0	1	0	0	1	0	0	0	0	0
2248357|F|0-44|GC	D	1D	411063789	G	C	0.512739	0.487261	0	0	0	0	0	0	0	0.389841	0.330832	-0.692215	0.0324545	-0.02042	-0.418761	no	yes	no	yes	yes	no	0	0	0	230	218	23	0.880157	0.0451866	0.0746562	0.152862	46	0	0	0	1	0	0	1	0	0	0	0	0
2249993|F|0-22|TC	D	1D	411312538	T	C	0.483589	0.516411	0	0	0	0	0	0	0	-0.421193	-0.387716	0.920661	0.0468863	0.0101477	0.401925	no	yes	no		no	no	0	0	0	211	226	20	0.858546	0.0392927	0.102161	0.152409	46	0	0	0	1	0	0	0	1	0	0	0	0
3959168|F|0-20|GA	D	1D	411533534	G	A	0.495951	0.504049	0	0	0	0	0	0	0	-0.399091	-0.347423	0.904296	-0.122565	0.0207525	0.336301	no	yes	no	yes	yes	no	0	0	0	223	227	44	0.884086	0.086444	0.0294695	0.157059	46	0	0	0	1	0	0	0	1	0	0	0	0
1004004|F|0-9|GA	D	1D	411541388	G	A	0.719697	0.280303	0	0	0	0	0	0	0	0.0559117	-0.0117561	1.03133	-0.0901009	-0.00757767	0.100695		yes					0	0	0	208	63	59	0.532417	0.115914	0.35167	0.0327554	46	0	0	0	1	0	0	0	1	0	0	0	0
999473|F|0-46|GT	D	1D	411731821	G	T	0.442623	0.557377	0	0	0	0	0	0	0	-0.0568158	-0.0950326	0.427499	0.362038	0.0179875	0.284345		yes			no		0	0	0	202	258	28	0.903733	0.0550098	0.0412574	0.234623	43	0	0	0	1	0	0	1	0	0	0	0	0
2263734|F|0-52|TC	D	1D	412169433	T	C	0.673034	0.326966	0	0	0	0	0	0	0	0.098996	0.130667	-0.937859	-0.0923477	-0.0214125	-0.3062	yes	yes	no				0	0	0	287	133	25	0.825147	0.0491159	0.125737	0.172689	43	0	0	0	1	0	0	0	1	0	0	0	0
1239278|F|0-16|GA	D	1D	412235000	G	A	0.623955	0.376045	0	0	0	0	0	0	0	0.0887248	0.119531	-0.436639	-0.286678	-0.0197386	-0.342775		yes			no		0	0	0	220	131	8	0.689587	0.0157171	0.294695	0.159452	43	0	1	0	0	0	0	0	0	0	0	0	0
5323704|F|0-13|GC	D	1D	412457553	G	C	0.445032	0.554968	0	0	0	0	0	0	0	-0.0849872	-0.10956	0.248277	0.38264	0.0183944	0.233418		yes			no		0	0	0	194	246	33	0.86444	0.064833	0.0707269	0.218242	43	0	0	0	1	0	0	0	0	0	0	0	0
2249789|F|0-25|AG	D	1D	412459561	A	G	0.691686	0.308314	0	0	0	0	0	0	0	0.0552833	0.0833682	-0.152096	-0.323227	-0.0195726	-0.251173		yes			no		0	0	0	294	128	11	0.829077	0.021611	0.149312	0.160826	43	0	0	0	1	0	0	0	0	0	0	0	0
2261832|F|0-47|CG	D	1D	412504493	C	G	0.409091	0.590909	0	0	0	0	0	0	0	-0.079205	-0.102422	0.430086	0.389206	0.0236248	0.18414		yes			no		0	0	0	191	281	23	0.927308	0.0451866	0.0275049	0.218903	43	0	0	0	1	0	0	0	0	0	0	0	0
1144606|F|0-34|GA	D	1D	412506833	G	A	0.577075	0.422925	0	0	0	0	0	0	0	0.0739697	0.0984075	-0.367933	-0.325011	-0.020347	-0.240199		yes			no		0	0	0	276	198	32	0.931238	0.0628684	0.00589391	0.22096	43	0	0	0	1	0	0	0	0	0	0	0	0
1224282|F|0-24|TC	D	1D	413224919	T	C	0.587398	0.412602	0	0	0	0	0	0	0	0.0812561	0.0998416	-0.503251	-0.430925	-0.0273664	-0.259187		yes			no		0	0	0	278	192	22	0.923379	0.043222	0.0333988	0.20841	43	0	0	0	1	0	1	0	0	0	0	0	0
2255032|F|0-46|TG	D	1D	413315187	T	G	0.409692	0.590308	0	0	0	0	0	0	0	-0.0605698	-0.0942076	0.260896	0.478724	0.0305188	0.170395		no					0	0	0	176	258	20	0.852652	0.0392927	0.108055	0.181266	43	0	0	0	1	0	0	0	1	0	0	0	0
7352825|F|0-43|AG	D	1D	413325858	A	G	0.573737	0.426263	0	0	0	0	0	0	0	0.129206	0.159111	-0.459756	-0.286631	-0.0127446	-0.309856		yes			no		0	0	0	266	193	36	0.901768	0.0707269	0.0275049	0.202633	43	0	0	0	1	0	0	0	1	0	0	0	0
7492221|F|0-30|AG	D	1D	413325871	A	G	0.59	0.41	0	0	0	0	0	0	0	0.0650463	0.0957297	-0.479777	-0.249323	-0.0156805	-0.279162		yes			no		0	0	0	276	186	38	0.907662	0.0746562	0.0176817	0.200427	43	0	0	0	1	0	0	0	1	0	0	0	0
1060154|F|0-7|AT	D	1D	413406182	A	T	0.418468	0.581532	0	0	0	0	0	0	0	-0.0504842	-0.0808922	0.382257	0.334656	0.0227408	0.222689		yes			no		0	0	0	192	275	42	0.917485	0.0825147	0	0.193009	43	0	0	0	1	0	0	0	1	0	0	0	0
1235467|F|0-11|AT	D	1D	413406197	A	T	0.608559	0.391441	0	0	0	0	0	0	0	0.082027	0.103055	-0.484586	-0.343852	-0.0286914	-0.298014		yes			no		0	0	0	285	181	13	0.915521	0.0255403	0.0589391	0.166603	43	0	0	0	1	0	0	0	1	0	0	0	0
4910984|F|0-32|AG	D	1D	413409166	A	G	0.579146	0.420854	0	0	0	0	0	0	0	0.115374	0.162408	-0.302131	-0.233627	-0.0203091	-0.338511		yes			no		0	0	0	224	161	13	0.756385	0.0255403	0.218075	0.135131	43	0	0	0	1	0	0	1	0	0	0	0	0
1167563|F|0-22|GA	D	1D	413930412	G	A	0.223866	0.776134																							1	281	225	0.554028	0.442043	0.00392927	0.162812	43	0	1	0	0	0	0	0	0	0	0	0	0
3026224|F|0-25|GT	D	1D	414278748	G	T	0.256385	0.743615	0	0	0	0	0	0	0	0.0872745	0.0552471	-0.476626	-0.204351	-0.00980726	-0.0815124			yes				0	0	0	116	364	29	0.943026	0.0569745	0	0.0040151	50	0	0	1	0	0	0	0	0	0	1	0	0
1092278|F|0-29|AG	D	1D	414283211	A	G	0.778656	0.221344																							284	2	220	0.561886	0.43222	0.00589391	0.00264316	51	0	1	0	0	0	0	0	0	0	0	0	0
7491244|F|0-8|GC	D	1D	414508376	G	C	0.504396	0.495604	0	0	0	0	0	0	0	-0.172978	-0.168422	0.491929	0.134281	0.00508252	0.333668		yes			no		0	0	0	219	215	21	0.852652	0.0412574	0.10609	0.157556	43	0	1	0	0	0	0	0	0	0	0	0	0
1215797|F|0-17|GT	D	1D	414719517	G	T	0.459459	0.540541	0	0	0	0	0	0	0	-0.25912	-0.231297	0.188086	0.0446669	0.024497	0.324724		yes					0	0	0	205	244	32	0.882122	0.0628684	0.0550098	0.157891	43	0	0	0	1	0	0	0	1	0	0	0	0
1228142|F|0-23|GA	D	1D	414898399	G	A	0.495763	0.504237	0	0	0	0	0	0	0	0.209923	0.16787	0.341735	-0.568277	-0.0218465	-0.124501		yes	yes		no		0	0	0	170	173	11	0.67387	0.021611	0.304519	0.125679	43	0	0	0	1	0	0	0	1	0	0	0	0
5324336|F|0-19|CA	D	1D	414941403	C	A	0.246047	0.753953																							2	259	245	0.51277	0.481336	0.00589391	0.15975	43	0	0	1	0	0	0	0	0	0	1	0	0
1076724|F|0-39|CT	D	1D	415014728	C	T	0.248016	0.751984																							4	258	242	0.514735	0.475442	0.00982318	0.154285	43	0	0	0	1	0	0	0	1	0	0	0	0
1076724|F|0-20|AG	D	1D	415014747	A	G	0.253479	0.746521	0	0	0	0	0	0	0	-0.28589	-0.386922	0.784847	0.0768671	0.0402509	0.405526		no					0	0	0	9	257	237	0.522593	0.465619	0.0117878	0.140144	43	0	0	0	1	0	0	0	1	0	0	0	0
1121153|F|0-39|CT	D	1D	415543991	C	T	0.538947	0.461053	0	0	0	0	0	0	0	0.155283	0.170754	-0.285441	-0.077616	-0.0241241	-0.32716		yes					0	0	0	247	210	18	0.897839	0.0353635	0.0667976	0.126785	43	0	0	0	1	0	0	0	1	0	0	0	0
1206619|F|0-17|GA	D	1D	415646908	G	A	0.461283	0.538717	0	0	0	0	0	0	0	-0.196196	-0.189503	0.352334	0.172961	0.0134794	0.304551		yes			no		0	0	0	199	234	19	0.850688	0.0373281	0.111984	0.125379	43	0	0	1	0	0	0	0	0	0	1	0	0
4543396|F|0-7|TA	D	1D	415773526	T	A	0.527248	0.472752	0	0	0	0	0	0	0	-0.392109	-0.469475	0.40628	-0.191607	0.00780337	-0.0163957	no	no				no	0	0	0	139	119	109	0.506876	0.214145	0.278978	0.0595772	43	0	0	0	1	0	0	0	1	0	0	0	0
2243386|F|0-13|TG	D	1D	415773543	T	G	0.563253	0.436747	0	0	0	0	0	0	0	0.141199	0.13549	-0.183482	-0.190526	-0.0267173	-0.247537		yes					0	0	0	269	206	23	0.933202	0.0451866	0.021611	0.129831	43	0	0	0	1	0	0	0	1	0	0	0	0
1269576|F|0-58|TC	D	1D	415802223	T	C	0.663408	0.336592	0	0	0	0	0	0	0	-0.109018	-0.0919891	-0.529986	0.264928	0.0277927	0.288312	yes						0	0	0	231	114	13	0.6778	0.0255403	0.29666	0.120204	43	0	0	0	1	0	0	0	1	0	0	0	0
4910462|F|0-13|AG	D	1D	416093993	A	G	0.452703	0.547297	0	0	0	0	0	0	0	-0.137787	-0.181267	0.243588	0.324156	0.0192173	0.318011	no	no			no		0	0	0	194	236	14	0.844794	0.0275049	0.127701	0.107409	43	0	0	0	1	0	0	1	0	0	0	0	0
9721748|F|0-33|CA	D	1D	416127076	C	A	0.388078	0.611922	0	0	0	0	0	0	0	-0.245396	-0.2291	0.130993	-0.321213	0.0125903	0.35489	no	yes					0	0	0	81	173	157	0.499018	0.308448	0.192534	0.0704425	43	0	0	0	1	0	1	0	0	0	0	0	0
1167326|F|0-6|GT	D	1D	416132802	G	T	0.488426	0.511574	0	0	0	0	0	0	0	-0.128319	-0.134638	0.578602	0.130799	0.0279606	0.298241		yes					0	0	0	207	217	8	0.833006	0.0157171	0.151277	0.0886006	43	0	0	0	1	0	0	1	0	0	0	0	0
1214867|F|0-64|AG	D	1D	416269780	A	G	0.533557	0.466443	0	0	0	0	0	0	0	-0.190501	-0.206736	0.512638	-0.14725	0.000173302	0.415918	yes	yes			no	no	0	0	0	228	198	21	0.836935	0.0412574	0.121807	0.0946793	43	0	0	0	1	0	0	0	1	0	0	0	0
1214867|F|0-28|GA	D	1D	416269816	G	A	0.373576	0.626424	0	0	0	0	0	0	0	-0.211186	-0.229901	0.597282	-0.338376	0.0138193	0.480168	no	no		yes		no	0	0	0	79	190	170	0.528487	0.333988	0.137525	0.0758823	43	0	0	0	1	0	0	0	1	0	0	0	0
1214867|F|0-19|AG	D	1D	416269825	A	G	0.244597	0.755403																							0	260	249	0.510806	0.489194	0	0.0877988	43	0	0	0	1	0	0	0	1	0	0	0	0
1214867|F|0-17|TA	D	1D	416269827	T	A	0.453649	0.546351	0	0	0	0	0	0	0	-0.186593	-0.182401	0.235404	0.0941509	0.0232745	0.29072	no	yes					0	0	0	211	258	38	0.921415	0.0746562	0.00392927	0.0797674	43	0	0	0	1	0	0	0	1	0	0	0	0
2257214|F|0-18|CT	D	1D	416307975	C	T	0.338028	0.661972	0	0	0	0	0	0	0	-0.0351717	0.00681875	-1.01866	-0.273436	-0.0196636	-0.324359			no		no	no	0	0	0	114	229	12	0.67387	0.0235756	0.302554	0.166076	43	0	0	0	1	0	0	0	1	0	0	0	0
992228|F|0-63|AG	D	1D	416356089	A	G	0.45374	0.54626	0	0	0	0	0	0	0	-0.174657	-0.213697	0.282059	0.188124	0.0251123	0.256843		no					0	0	0	207	254	47	0.905697	0.0923379	0.00196464	0.0611294	43	0	0	1	0	0	0	0	0	0	1	0	0
1065047|F|0-63|TC	D	1D	416610679	T	C	0.677645	0.322355	0	0	0	0	0	0	0	0.11815	0.0673768	-0.0508933	0.517174	0.0331847	0.177955			yes		yes	yes	0	0	0	330	152	19	0.946955	0.0373281	0.0157171	0.314107	52	0	0	0	1	0	0	0	0	1	0	0	0
6043301|F|0-17|GA	D	1D	416730072	G	A	0.344156	0.655844	0	0	0	0	0	0	0	-0.0931863	-0.0408446	0.331301	-0.507378	-0.0312456	-0.244105			yes		yes	no	0	0	0	150	294	18	0.872299	0.0353635	0.0923379	0.292479	52	0	0	0	1	0	0	0	1	0	0	0	0
6043301|F|0-64|AG	D	1D	416730119	A	G	0.462396	0.537604	0	0	0	0	0	0	0	-0.00889858	0.0161162	0.233718	-0.347505	-0.0451668	-0.401289			yes		no	no	0	0	0	164	191	4	0.697446	0.00785855	0.294695	0.232529	52	0	0	0	1	0	0	0	1	0	0	0	0
3934926|F|0-13|GA	D	1D	416755440	G	A	0.861446	0.138554	0	0	0	0	0	0	0	0.48708	0.605555	-0.373113	0.668359	0.0322455	0.133899		no			yes	yes	0	0	0	284	44	4	0.644401	0.00785855	0.347741	0.0910448	52	0	0	0	1	0	0	0	1	0	0	0	0
1085746|F|0-24|CT	D	1D	416755474	C	T	0.623884	0.376116	0	0	0	0	0	0	0	0.120212	0.0777243	-0.23836	0.664586	0.033117	0.078259			yes	no	yes		0	0	0	265	154	29	0.823183	0.0569745	0.119843	0.266372	52	0	0	0	1	0	0	0	1	0	0	0	0
1120590|F|0-29|AG	D	1D	416799354	A	G	0.68664	0.31336	0	0	0	0	0	0	0	0.0669218	0.0308676	-0.155102	0.527717	0.0339749	0.182099			yes		yes	yes	0	0	0	336	146	27	0.946955	0.0530452	0	0.290515	52	0	0	0	1	0	0	0	1	0	0	0	0
6035439|F|0-27|CG	D	1D	417084381	C	G	0.489362	0.510638	0	0	0	0	0	0	0	0.127376	0.0583138	0.176988	0.475508	0.0295928	0.157893			yes		yes		0	0	0	153	160	16	0.614931	0.0314342	0.353635	0.205242	52	0	0	0	1	0	0	0	1	0	0	0	0
1696001|F|0-10|GT	D	1D	417204287	G	T	0.690639	0.309361	0	0	0	0	0	0	0	0.0500637	0.0193007	-0.241505	0.343099	0.0268099	0.179512			yes		yes		0	0	0	296	129	13	0.834971	0.0255403	0.139489	0.23649	52	0	0	0	1	0	0	0	1	0	0	0	0
1099340|F|0-50|AG	D	1D	417252031	A	G	0.544728	0.455272	0	0	0	0	0	0	0	0.0388932	0.00344122	-0.0126909	0.348267	0.017999	0.173853			yes				0	0	0	166	138	9	0.59725	0.0176817	0.385069	0.171276	52	0	0	0	1	0	0	0	1	0	0	0	0
3034500|F|0-37|AG	D	1D	417312771	A	G	0.806818	0.193182	0	0	0	0	0	0	0	0.019913	-0.0414256	-0.0184054	0.253782	0.0198026	0.197061							0	0	0	282	66	4	0.683694	0.00785855	0.308448	0.139481	52	0	0	0	1	0	0	0	1	0	0	0	0
1210335|F|0-45|GC	D	1D	417577954	G	C	0.663883	0.336117	0	0	0	0	0	0	0	0.0413266	0.0044479	-0.0367124	0.470085	0.0310673	0.161418			yes		yes	yes	0	0	0	309	152	18	0.905697	0.0353635	0.0589391	0.247268	52	0	0	0	1	0	0	0	0	0	0	0	0
1159819|F|0-41|CT	D	1D	418234257	C	T	0.67381	0.32619	0	0	0	0	0	0	0	0.0229326	-0.0183228	-0.0639012	0.533375	0.0383757	0.125561			yes		no		0	0	0	279	133	8	0.80943	0.0157171	0.174853	0.202144	52	0	0	0	1	0	0	0	1	0	0	0	0
3023502|F|0-35|GA	D	1D	418296747	G	A	0.679134	0.320866	0	0	0	0	0	0	0	0.0806787	0.0392196	-0.169732	0.547367	0.0353743	0.151394			yes	no	yes	yes	0	0	0	331	149	28	0.943026	0.0550098	0.00196464	0.2436	52	0	0	0	1	0	0	0	1	0	0	0	0
4910059|F|0-68|AG	D	1D	418378023	A	G	0.695148	0.304852	0	0	0	0	0	0	0	0.122385	0.0730725	-0.307425	0.780832	0.0369861	0.257275			yes	no	yes	no	0	0	0	319	134	21	0.88998	0.0412574	0.0687623	0.20599	52	0	0	0	1	0	0	0	1	0	0	0	0
2262559|F|0-15|CT	D	1D	418518038	C	T	0.817746	0.182254	0	0	0	0	0	0	0	0.137167	0.0509451	0.056016	0.385788	0.015316	0.0388354							0	0	0	337	72	8	0.803536	0.0157171	0.180747	0.167971	52	0	0	0	1	0	0	0	1	0	0	0	0
1102411|F|0-13|CA	D	1D	418519092	C	A	0.693227	0.306773	0	0	0	0	0	0	0	0.0791184	0.0359846	-0.0477858	0.448391	0.0342483	0.21819			yes		yes	yes	0	0	0	337	143	22	0.943026	0.043222	0.0137525	0.214339	52	0	0	0	1	0	0	0	1	0	0	0	0
3943448|F|0-9|TC	D	1D	418529902	T	C	0.822055	0.177945	0	0	0	0	0	0	0	0.397184	0.309094	-1.56902	0.444633	0.0189936	-0.148884		yes	yes	yes	yes	yes	0	0	0	292	35	72	0.642436	0.141454	0.21611	0.0320106	53	0	0	0	1	0	0	0	1	0	0	0	0
992070|F|0-27|TC	D	1D	418529935	T	C	0.679134	0.320866	0	0	0	0	0	0	0	0.0711687	0.0346329	-0.19285	0.52309	0.034371	0.186981			yes		yes	yes	0	0	0	329	147	32	0.935167	0.0628684	0.00196464	0.203672	52	0	0	0	1	0	0	0	1	0	0	0	0
2258717|F|0-32|CG	D	1D	418635919	C	G	0.405995	0.594005	0	0	0	0	0	0	0	0.0492523	0.0920394	-0.328676	-0.178428	-0.0157567	-0.236897			no		yes		0	0	0	145	214	8	0.705305	0.0157171	0.278978	0.142857	52	0	0	0	1	0	0	0	1	0	0	0	0
1081631|F|0-41|GA	D	1D	418636994	G	A	0.699017	0.300983	0	0	0	0	0	0	0	0.11239	0.0371646	-0.045221	0.47979	0.0421638	0.189559			yes		no	yes	0	0	0	278	116	13	0.774067	0.0255403	0.200393	0.143637	52	0	0	0	1	0	0	0	1	0	0	0	0
7923336|F|0-10|CT	D	1D	419969149	C	T	0.328025	0.671975	0	0	0	0	0	0	0	-0.0534161	-0.0739494	0.411641	0.0547835	0.0204584	0.285327			no				0	0	0	69	177	68	0.483301	0.133595	0.383104	0.00183159	54	0	0	0	1	0	0	0	0	0	0	0	0
1020505|F|0-19|AC	D	1D	419994519	A	C	0.788732	0.211268	0	0	0	0	0	0	0	0.0943704	0.0679091	-1.4195	0.752898	0.0266096	-0.0546434			yes	yes	yes		0	0	0	382	95	20	0.937132	0.0392927	0.0235756	0.120819	52	0	1	0	0	0	0	0	0	0	0	0	0
5323886|F|0-20|CG	D	1D	419999631	C	G	0.796223	0.203777	0	0	0	0	0	0	0	0.155195	0.116568	-1.42018	0.704384	0.0266147	-0.0609001			yes	yes	yes		0	0	0	393	95	15	0.958743	0.0294695	0.0117878	0.106843	52	0	1	0	0	0	0	0	0	0	0	0	0
1106864|F|0-40|TC	D	1D	420547302	T	C	0.785565	0.214435	0	0	0	0	0	0	0	0.123113	0.0917573	-1.4417	1.37673	0.022716	0.00294554			yes	no	yes		0	0	0	367	94	17	0.905697	0.0333988	0.0609037	0.0889828	52	0	1	0	0	0	0	0	0	0	0	0	0
1128816|F|0-45|TC	D	1D	420566699	T	C	0.779961	0.220039	0	0	0	0	0	0	0	0.128229	0.091971	-1.41557	0.66309	0.0173729	-0.166149			yes	yes	yes		0	0	0	385	100	24	0.952849	0.0471513	0	0.0793723	52	0	0	0	1	0	0	0	0	1	0	0	0
2255270|F|0-55|TC	D	1D	420647502	T	C	0.212451	0.787549	0	0	0	0	0	0	0	-0.111729	-0.0669058	1.49975	-1.1713	-0.0185937	0.0737433			yes	no	yes		0	0	0	97	388	21	0.952849	0.0412574	0.00589391	0.0682062	52	0	0	0	1	0	0	0	0	0	0	0	0
5323884|F|0-30|CG	D	1D	420713054	C	G	0.783195	0.216805	0	0	0	0	0	0	0	0.0771904	0.0519914	-1.37958	0.577044	0.0217	-0.00477084			yes		yes		0	0	0	373	100	9	0.929273	0.0176817	0.0530452	0.0473964	52	0	0	0	1	0	0	0	1	0	0	0	0
3941338|F|0-5|CT	D	1D	420781264	C	T	0.577007	0.422993	0	0	0	0	0	0	0	0.0783357	0.0730622	-1.67894	0.569165	0.0202908	0.021237			yes		yes		0	0	0	150	79	232	0.449902	0.455796	0.0943026	0.00835994	52	0	0	0	1	0	0	0	1	0	0	0	0
988697|F|0-24|GC	D	1D	420925374	G	C	0.861516	0.138484	0	0	0	0	0	0	0	0.274942	0.195541	-0.526488	0.933326	0.0109752	-0.537177			no	yes			0	0	0	295	47	1	0.671906	0.00196464	0.32613	0.017976	52	0	0	1	0	0	0	0	0	0	1	0	0
1112284|F|0-19|CT	D	1D	421863637	C	T	0.71063	0.28937	0	0	0	0	0	0	0	0.130517	0.0776887	-0.205583	0.581542	0.0416068	0.0466096					no		0	0	0	347	133	28	0.943026	0.0550098	0.00196464	0.16696	52	0	0	0	1	0	0	0	1	0	0	0	0
5971193|F|0-54|TG	D	1D	422687311	T	G	0.195704	0.804296	0	0	0	0	0	0	0	0.456805	0.343828	0.0760115	1.36137	0.00279942	-0.356381	no	yes	yes	no			0	0	0	77	332	10	0.803536	0.0196464	0.176817	0.00164669	55	0	0	0	1	0	0	1	0	0	0	0	0
1112425|F|0-12|CT	D	1D	422837868	C	T	0.840708	0.159292	0	0	0	0	0	0	0	-0.270817	-0.248183	0.96734	-0.0621808	0.0162758	0.319148		no	yes		no		0	0	0	376	68	8	0.872299	0.0157171	0.111984	0.279897	56	0	0	0	1	0	0	1	0	0	0	0	0
1218810|F|0-15|AG	D	1D	422933706	A	G	0.811659	0.188341	0	0	0	0	0	0	0	-0.271593	-0.369271	1.13455	-0.0645721	0.00306478	0.445042	no	no	yes		no	no	0	0	0	354	76	16	0.844794	0.0314342	0.123772	0.315035	56	0	0	0	1	0	0	0	1	0	0	0	0
5324415|F|0-22|AG	D	1D	423655122	A	G	0.869781	0.130219	0	0	0	0	0	0	0	-0.393562	-0.349817	0.837693	-0.110445	0.0262154	0.192016		no	yes		yes		0	0	0	431	59	13	0.962672	0.0255403	0.0117878	0.364124	56	0	0	0	1	0	0	0	1	0	0	0	0
1228138|F|0-18|AG	D	1D	423657895	A	G	0.211172	0.788828	0	0	0	0	0	0	0	0.472987	0.386285	-0.826548	0.00949761	-0.0301901	-0.340265	yes	no	yes		yes		0	0	0	73	285	9	0.70334	0.0176817	0.278978	0.321316	56	0	0	0	1	0	0	0	1	0	0	0	0
1201067|F|0-10|AT	D	1D	423671319	A	T	0.859528	0.140472	0	0	0	0	0	0	0	-0.291205	-0.382182	0.931634	-0.0318367	0.0268789	0.24609	no	no	yes		yes		0	0	0	431	65	13	0.97446	0.0255403	0	0.364646	56	0	0	1	0	0	0	0	0	0	1	0	0
1106107|F|0-64|TC	D	1D	423672526	T	C	0.875789	0.124211	0	0	0	0	0	0	0	-0.335688	-0.457388	1.31398	-0.0108443	0.00211391	0.396326	no	no	no		no		0	0	0	414	57	4	0.925344	0.00785855	0.0667976	0.296879	56	0	0	0	1	0	0	1	0	0	0	0	0
3028761|F|0-6|CT	D	1D	423928531	C	T	0.858416	0.141584	0	0	0	0	0	0	0	-0.293813	-0.382891	0.852017	0.110047	0.00444107	0.210848	no	no	yes		no		0	0	0	426	64	15	0.962672	0.0294695	0.00785855	0.315747	56	0	0	1	0	0	0	0	0	0	1	0	0
1166888|F|0-66|GC	D	1D	424598024	G	C	0.784916	0.215084	0	0	0	0	0	0	0	-0.133977	-0.0603491	0.622979	-0.360724	-0.00924965	-0.078701							0	0	0	278	74	6	0.691552	0.0117878	0.29666	0.00504514	46	0	0	0	1	0	0	0	1	0	0	0	0
1242935|F|0-15|AG	D	1D	424598075	A	G	0.191643	0.808357	0	0	0	0	0	0	0	0.361275	0.317111	-1.33813	-0.0614152	0.00698764	-0.134602		no	yes		no		0	0	0	63	277	7	0.667976	0.0137525	0.318271	0.252346	56	0	0	0	1	0	0	0	1	0	0	0	0
1054222|F|0-8|GA	D	1D	424727033	G	A	0.864892	0.135108	0	0	0	0	0	0	0	-0.234552	-0.320762	0.959936	-0.0137446	0.00862771	0.255701	no	no	yes		no		0	0	0	431	61	15	0.966601	0.0294695	0.00392927	0.305449	56	0	0	0	1	0	0	0	0	0	0	0	0
2254616|F|0-22|TC	D	1D	424729348	T	C	0.874636	0.125364	0	0	0	0	0	0	0	-0.204412	-0.224399	1.0247	-0.180018	0.0198528	0.257706			yes		yes		0	0	0	299	42	2	0.669941	0.00392927	0.32613	0.18398	56	0	1	0	0	0	0	0	0	0	0	0	0
1155400|F|0-43|GC	D	1D	426419617	G	C	0.715232	0.284768	0	0	0	0	0	0	0	0.0777163	0.0740629	-0.625051	0.0619253	-0.00189696	0.0446338							0	0	0	317	122	14	0.862475	0.0275049	0.11002	0.0426487	57	0	1	0	0	0	0	0	0	0	0	0	0
1109031|F|0-44|CG	D	1D	426419701	C	G	0.715066	0.284934	0	0	0	0	0	0	0	0.13754	-0.0113231	-0.49865	0.175648	0.00680224	0.0163579		no					0	0	0	323	126	9	0.882122	0.0176817	0.100196	0.0225417	57	0	0	0	1	0	0	0	0	1	0	0	0
991540|F|0-50|AG	D	1D	426925935	A	G	0.859127	0.140873	0	0	0	0	0	0	0	-0.34821	-0.297798	0.865309	-0.11565	0.0218465	0.224804		no	yes		yes		0	0	0	423	61	20	0.950884	0.0392927	0.00982318	0.278428	56	0	0	0	1	0	0	0	1	0	0	0	0
1099661|F|0-29|AT	D	1D	426926011	A	T	0.863273	0.136727	0	0	0	0	0	0	0	-0.219474	-0.308996	0.95433	0.0406159	0.0099786	0.171467	no	no	yes		no		0	0	0	422	58	21	0.943026	0.0412574	0.0157171	0.260975	56	0	0	0	1	0	0	0	1	0	0	0	0
1097176|F|0-14|TG	D	1D	426977814	T	G	0.845316	0.154684	0	0	0	0	0	0	0	-0.250307	-0.34791	0.871537	-0.062382	0.000786435	0.5048	no	no	yes		no	no	0	0	0	378	61	20	0.862475	0.0392927	0.0982318	0.244368	56	0	0	0	1	0	0	0	0	0	0	0	0
1233801|F|0-55|AG	D	1D	426987479	A	G	0.854125	0.145875	0	0	0	0	0	0	0	-0.197013	-0.274943	0.915709	0.0448557	0.0233378	0.166555	no	no	yes				0	0	0	413	61	23	0.931238	0.0451866	0.0235756	0.227142	56	0	1	0	0	0	0	0	0	0	0	0	0
1090670|F|0-68|GC	D	1D	427039016	G	C	0.856719	0.143281	0	0	0	0	0	0	0	-0.251961	-0.340259	0.852419	-0.00862732	0.000806607	0.205894	no	no	yes		no		0	0	0	425	64	17	0.960707	0.0333988	0.00589391	0.208184	56	0	0	0	1	0	0	0	0	0	0	0	0
2284255|F|0-5|TA	D	1D	427039086	T	A	0.842885	0.157115																							348	1	157	0.685658	0.308448	0.00589391	0.0029736	57	0	0	0	1	0	1	0	0	0	0	0	0
1091949|F|0-59|CA	D	1D	427039535	C	A	0.860489	0.139511	0	0	0	0	0	0	0	-0.270075	-0.357354	0.829852	0.0582323	0.00664065	0.197672	no	no	yes		no		0	0	0	416	62	13	0.939096	0.0255403	0.0353635	0.188506	56	0	1	0	0	0	0	0	0	0	0	0	0
4733517|F|0-6|CT	D	1D	427237877	C	T	0.864811	0.135189	0	0	0	0	0	0	0	-0.190495	-0.266476	0.944803	0.0423615	0.00668179	0.207802	no	no	yes		no		0	0	0	428	61	14	0.960707	0.0275049	0.0117878	0.16043	56	0	1	0	0	0	0	0	0	0	0	0	0
14924867|F|0-5|TC	D	1D	427650435	T	C	0.146998	0.853002	0	0	0	0	0	0	0	0.230568	0.302882	-1.14004	-0.0409718	-0.0174387	-0.604065	no	no	yes		no	no	0	0	0	62	403	18	0.913556	0.0353635	0.0510806	0.130983	56	0	0	0	1	0	0	0	1	0	0	0	0
1070121|F|0-10|CG	D	1D	427650659	C	G	0.854298	0.145702	0	0	0	0	0	0	0	-0.28411	-0.367524	1.0158	0.0457921	0.00444004	0.25351	no	no	yes		no		0	0	0	400	62	15	0.907662	0.0294695	0.0628684	0.0954437	56	0	0	0	1	0	0	0	1	0	0	0	0
1104021|F|0-40|TG	D	1D	428600624	T	G	0.868317	0.131683	0	0	0	0	0	0	0	-0.239703	-0.334076	0.932496	0.0620462	0.0115491	0.23091	no	no	yes		no		0	0	0	429	57	19	0.954813	0.0373281	0.00785855	0.0546263	56	0	0	0	1	0	0	0	1	0	0	0	0
1119919|F|0-63|GT	D	1D	430860173	G	T	0.862725	0.137275	0	0	0	0	0	0	0	-0.51322	-0.377308	0.944175	0.165793	0.0257233	0.255076	yes	no	yes		no	yes	0	0	0	424	62	13	0.954813	0.0255403	0.0196464	0.0144024	56	0	0	0	1	0	0	0	1	0	0	0	0
994639|F|0-23|CG	D	1D	433371368	C	G	0.811881	0.188119	0	0	-1	0	0	0	1	0.130192	0.125151	-1.79479	0.754502	0.0276359	-0.185072			yes	yes	yes	yes	0	1	0	400	85	20	0.952849	0.0392927	0.00785855	0.0124093	52	0	0	1	0	0	0	0	0	0	1	0	0
1059921|F|0-38|CT	D	1D	433372859	C	T	0.715802	0.284198	0	0	0	0	0	0	0	0.0374296	0.0308203	-0.128173	-0.211947	-0.00198622	0.079397							0	0	0	298	115	11	0.811395	0.021611	0.166994	0.0454363	58	0	0	0	1	0	0	0	0	1	0	0	0
29429647|F|0-17|CG	D	1D	434273542	C	G	0.438134	0.561866	0	0	0	0	0	0	0	-0.102612	-0.0727945	-0.989951	-0.109651	-0.0206597	-0.164238			yes				0	0	0	198	259	36	0.897839	0.0707269	0.0314342	0.131071	59	0	0	0	1	0	0	0	0	0	0	0	0
1185372|F|0-47|AG	D	1D	435259003	A	G	0.561876	0.438124	0	0	0	0	0	0	0	0.0965249	0.0587982	0.984992	0.151852	0.0188042	0.129695	yes		yes				0	0	0	266	204	31	0.923379	0.0609037	0.0157171	0.0958459	59	0	0	0	1	0	0	1	0	0	0	0	0
1318890|F|0-30|AG	D	1D	435343193	A	G	0.249004	0.750996	0	0	0	0	0	0	0	-0.0543243	-0.0389344	1.08454	-0.166393	0.0373519	0.370147			yes		no	yes	0	0	0	109	361	32	0.923379	0.0628684	0.0137525	0.0364579	59	0	0	0	1	0	0	0	1	0	0	0	0
1229828|F|0-6|GA	D	1D	435465609	G	A	0.517964	0.482036	0	0	0	0	0	0	0	0.176519	0.132313	0.967293	0.244356	0.0220722	0.0734393			yes				0	0	0	246	228	27	0.931238	0.0530452	0.0157171	0.0606212	59	0	1	0	0	0	0	0	0	0	0	0	0
3064833|F|0-23|CA	D	1D	435465635	C	A	0.483101	0.516899	0	0	0	0	0	0	0	-0.21327	-0.158281	-1.00914	-0.197383	-0.0190976	-0.0602516			yes				0	0	0	224	241	38	0.913556	0.0746562	0.0117878	0.00977543	59	0	0	1	0	0	0	0	0	0	1	0	0
1120892|F|0-67|AT	D	1D	435508298	A	T	0.882812	0.117188	0	0	0	0	0	0	0	-0.584205	-0.597453	0.560309	-0.149616	0.0121235	0.402966	no	no					0	0	0	335	41	8	0.738703	0.0157171	0.24558	0.0154289	50	0	0	0	1	0	0	0	1	0	0	0	0
2243684|F|0-41|GC	D	1D	436215285	G	C	0.850895	0.149105																							354	1	148	0.697446	0.290766	0.0117878	0.0253824	60	0	0	1	0	0	0	0	0	0	1	0	0
1092023|F|0-7|TC	D	1D	438585069	T	C	0.845924	0.154076																							351	3	149	0.695481	0.292731	0.0117878	0.00341665	49	0	0	0	1	0	0	0	0	0	0	0	0
1228797|F|0-34|CG	D	1D	439216127	C	G	0.804134	0.195866																							310	1	197	0.611002	0.387033	0.00196464	0.0216555	60	0	1	0	0	0	0	0	0	0	0	0	0
1091740|F|0-66|TC	D	1D	441039501	T	C	0.413174	0.586826	0	0	0	0	0	0	0	0.465377	0.37754	-0.396279	0.310596	-0.0135877	-0.387086	no	yes					0	0	0	76	163	262	0.469548	0.514735	0.0157171	0.00189745	58	0	0	0	1	0	0	0	0	0	0	0	0
2242657|F|0-17|AG	D	1D	442424775	A	G	0.714567	0.285433																							219	1	288	0.43222	0.565815	0.00196464	0.0160824	61	0	1	0	0	0	0	0	0	0	0	0	0
1151515|F|0-56|AG	D	1D	443717923	A	G	0.77988	0.22012																							282	1	219	0.555992	0.430255	0.0137525	0.056531	62	0	1	0	0	0	0	0	0	0	0	0	0
2248694|F|0-11|CT	D	1D	443799523	C	T	0.699203	0.300797																							202	2	298	0.400786	0.585462	0.0137525	0.0330384	62	0	1	0	0	0	0	0	0	0	0	0	0
1147305|F|0-14|CA	D	1D	444987319	C	A	0.259657	0.740343	0	0	0	0	0	0	0	0.176183	0.311536	-0.719	1.23522	0.00947683	-0.247279		no	yes	no			0	0	0	111	335	20	0.876228	0.0392927	0.0844794	0.00644903	60	0	0	0	1	0	0	0	1	0	0	0	0
1027180|F|0-6|GA	D	1D	447693143	G	A	0.297739	0.702261	0	0	0	0	0	0	0	0.0391599	0.00208961	-0.801021	0.244532	0.053563	0.274792	yes	yes	yes		no	yes	0	0	0	57	218	123	0.540275	0.24165	0.218075	0.0159801	61	0	0	0	1	0	0	0	1	0	0	0	0
1132274|F|0-32|TC	D	1D	449313562	T	C	0.80336	0.19664																							310	3	193	0.614931	0.379175	0.00589391	0.050682	44	0	0	0	1	0	0	1	0	0	0	0	0
2242431|F|0-26|AT	D	1D	449452509	A	T	0.802372	0.197628																							307	1	198	0.605108	0.388998	0.00589391	0.00905215	44	0	0	0	1	0	0	1	0	0	0	0	0
987179|F|0-44|TG	D	1D	451630465	T	G	0.150198	0.849802	0	0	0	0	0	0	0	0.0274883	0.0866243	-0.543864	1.3327	0.0580408	-0.0200955		yes	yes	no	no	yes	0	0	0	64	418	24	0.946955	0.0471513	0.00589391	0.00730205	61	0	0	0	1	1	0	0	0	0	0	0	0
4408688|F|0-23|GT	D	1D	451791772	G	T	0.510891	0.489109	0	0	0	0	0	0	0	0.0657239	0.0940939	-0.19504	0.529715	0.016932	-0.189966	no			yes		yes	0	0	0	240	229	36	0.921415	0.0707269	0.00785855	0.00283574	63	0	0	0	1	0	0	0	1	0	0	0	0
1023003|F|0-16|TG	D	1D	452208401	T	G	0.855	0.145																							356	1	143	0.701375	0.280943	0.0176817	0.0198383	62	0	1	0	0	0	0	0	0	0	0	0	0
1204064|F|0-62|GA	D	1D	453210462	G	A	0.36612	0.63388	0	0	0	0	0	0	0	0.0481507	0.0687983	-0.238932	-0.0906902	0.0135836	0.482336						no	0	0	0	123	221	22	0.675835	0.043222	0.280943	0.00915717	64	0	1	0	0	0	0	0	0	0	0	0	0
3959679|F|0-35|GA	D	1D	457073844	G	A	0.874263	0.125737																							381	0	128	0.748527	0.251473	0	0.0190828	65	0	0	1	0	0	0	0	0	0	1	0	0
2257638|F|0-26|TA	D	1D	457178880	T	A	0.64578	0.35422	0	0	0	0	0	0	0	-0.620486	-0.474441	0.254325	-0.110844	-3.79535e-05	0.0700431	yes	yes		yes			0	0	0	248	134	9	0.750491	0.0176817	0.231827	0.0158583	65	0	1	0	0	0	0	0	0	0	0	0	0
1272405|F|0-10|TA	D	1D	459880864	T	A	0.126106	0.873894	0	0	-1	0	0	0	1	-0.292983	-0.112359	-1.76652	0.555526	-0.0183726	-0.455822	yes	yes	no	yes	yes		0	1	0	20	358	74	0.742633	0.145383	0.111984	0.00428734	66	0	0	0	1	0	1	0	0	0	0	0	0
1066076|F|0-17|CT	D	1D	460995570	C	T	0.815582	0.184418																							322	2	183	0.636542	0.359528	0.00392927	0.009579	62	0	0	0	1	0	0	0	0	0	0	0	0
4911148|F|0-8|TC	D	1D	463052813	T	C	0.875789	0.124211	0	0	0	0	0	0	0	0.575745	0.610835	-0.364034	0.301365	0.059017	-0.0958405	yes	no	no		no	no	0	0	0	410	53	12	0.909627	0.0235756	0.0667976	0.011196	67	0	0	0	1	0	0	0	1	0	0	0	0
1085095|F|0-25|GC	D	1D	463434894	G	C	0.898048	0.101952	0	0	0	0	0	0	0	0.358949	0.204246	0.662777	-0.0432206	-0.0271919	-0.196657	yes		no		no		0	0	0	412	45	4	0.897839	0.00785855	0.0943026	0.00396648	68	0	0	0	1	0	0	0	0	1	0	0	0
4909941|F|0-34|AC	D	1D	464140790	A	C	0.840594	0.159406																							344	0	161	0.675835	0.316306	0.00785855	0.0196875	67	0	1	0	0	0	0	0	0	0	0	0	0
1248414|F|0-26|GA	D	1D	464629719	G	A	0.88565	0.11435	0	0	0	0	0	0	0	0.0317037	0.0116211	-1.83823	0.547816	0.000618991	-0.730427					no	no	0	0	0	354	10	82	0.715128	0.1611	0.123772	0.0038779	67	0	0	0	1	0	0	0	0	1	0	0	0
1023350|F|0-11|TC	D	1D	465568617	T	C	0.665996	0.334004	0	0	0	0	1	0	1	0.760856	0.542579	-0.704714	1.24785	0.0481356	-0.177198	no	yes	yes	yes	yes		0	0	1	172	7	318	0.35167	0.624754	0.0235756	0.00470827	61	0	0	0	1	0	0	0	1	0	0	0	0
1129001|F|0-22|TC	D	1D	466606098	T	C	0.72009	0.27991	0	0	0	0	0	0	0	-0.0485786	0.0517354	0.0461197	-0.813995	-0.0149453	0.0549861				no			0	0	0	314	119	10	0.850688	0.0196464	0.129666	0.0020221	69	0	0	0	1	0	0	1	0	0	0	0	0
1666488|F|0-63|GC	D	1D	467029933	G	C	0.809901	0.190099	0	0	0	0	0	0	0	0.0663004	0.0627603	-0.323882	0.16993	-0.0106298	-0.21909	yes		yes				0	0	0	397	84	24	0.94499	0.0471513	0.00785855	0.0045706	70	0	0	0	1	0	0	0	0	0	0	0	0
1064070|F|0-12|TC	D	1D	467899521	T	C	0.88189	0.11811																							388	0	120	0.762279	0.235756	0.00196464	0.00518284	71	0	0	0	1	0	0	0	1	0	0	0	0
1217587|F|0-40|CT	D	1D	470189585	C	T	0.869565	0.130435	0	0	0	0	0	0	0	-0.333204	-0.312223	-0.00490669	0.393634	-0.00285308	-0.203167		yes					0	0	0	354	48	12	0.789784	0.0235756	0.18664	0.00349894	72	0	0	0	1	0	0	0	0	0	0	0	0
2248378|F|0-40|TC	D	1D	476275587	T	C	0.706287	0.293713																							211	1	297	0.416503	0.583497	0	0.0206729	73	0	0	0	1	0	0	0	1	0	0	0	0
2264140|F|0-23|CG	D	1D	476706964	C	G	0.719758	0.280242	0	0	0	0	0	0	0	-0.206447	-0.117609	-0.1689	-0.369578	0.0133318	0.00175613					no	yes	0	0	0	342	124	30	0.915521	0.0589391	0.0255403	0.0149995	73	0	1	0	0	0	0	0	0	0	0	0	0
1101826|F|0-17|TC	D	1D	476791695	T	C	0.691468	0.308532																							194	1	309	0.383104	0.607073	0.00982318	0.00646389	74	0	0	0	1	0	0	1	0	0	0	0	0
1251901|F|0-17|CG	D	1D	477189639	C	G	0.799607	0.200393																							305	0	204	0.599214	0.400786	0	0.0237879	75	0	1	0	0	0	0	0	0	0	0	0	0
1021219|F|0-49|AG	D	1D	477434876	A	G	0.894059	0.105941																							399	1	105	0.785855	0.206287	0.00785855	0.00667442	75	0	0	1	0	0	0	0	0	0	1	0	0
1669231|F|0-65|AG	D	1D	481012243	A	G	0.862919	0.137081																							369	1	137	0.726916	0.269155	0.00392927	0.0413547	76	0	0	1	0	0	0	0	0	0	1	0	0
3028857|F|0-24|TC	D	1D	481368209	T	C	0.828094	0.171906																							334	0	175	0.656189	0.343811	0	0.00181527	77	0	0	1	0	0	0	0	0	0	1	0	0
29429667|F|0-8|GA	D	1D	481439334	G	A	0.323529	0.676471	0	0	0	0	0	0	0	-0.0319219	-0.102637	0.371186	-0.48793	-0.00377901	0.218073						yes	0	0	0	115	247	12	0.711198	0.0235756	0.265226	0.0227284	78	0	0	0	1	0	0	0	1	0	0	0	0
1208798|F|0-5|AC	D	1D	481452310	A	C	0.827075	0.172925																							332	1	173	0.654224	0.339882	0.00589391	0.0196116	76	0	1	0	0	0	0	0	0	0	0	0	0
4002325|F|0-10|TG	D	1D	481693725	T	G	0.702358	0.297642																							206	0	303	0.404715	0.595285	0	0.00238554	79	0	1	0	0	0	0	0	0	0	0	0	0
1010282|F|0-34|TC	D	1D	481791223	T	C	0.817907	0.182093	0	0	0	0	1	0	1	0.0648841	0.0237358	-0.272158	1.07818	0.0583564	0.359529			yes	no	yes	yes	0	0	1	322	6	169	0.644401	0.332024	0.0235756	0.00531193	52	0	0	0	1	0	0	0	1	0	0	0	0
2245472|F|0-20|AG	D	1D	482068527	A	G	0.764414	0.235586																							268	2	233	0.530452	0.45776	0.0117878	0.064383	80	0	0	0	1	0	0	0	1	0	0	0	0
1110815|F|0-62|GT	D	1D	482231007	G	T	0.62027	0.37973	0	0	0	0	0	0	0	0.221643	0.179127	0.487958	-0.180501	0.0071942	0.432561			no			no	0	0	0	224	135	11	0.705305	0.021611	0.273084	0.0175056	80	0	0	0	1	0	0	0	0	0	0	0	0
1088423|F|0-5|GT	D	1D	483683515	G	T	0.659091	0.340909	0	0	0	0	0	0	0	-0.176189	-0.097911	-0.192623	0.108475	0.00574897	-0.0639577				yes	no	yes	0	0	0	315	154	37	0.921415	0.0726916	0.00589391	0.070081	78	0	0	0	1	0	0	1	0	0	0	0	0
1109712|F|0-10|CT	D	1D	483865224	C	T	0.624601	0.375399	0	0	0	0	0	0	0	-0.523412	-0.437834	-0.200158	-0.927525	-0.0223421	0.280772	no	yes					0	0	0	154	76	83	0.451866	0.163065	0.385069	0.0361802	81	0	0	0	1	0	0	0	1	0	0	0	0
4990953|F|0-12|GA	D	1D	485981090	G	A	0.469917	0.530083	0	0	0	0	0	0	0	0.165011	0.131194	-0.281431	0.199171	0.00536008	-0.0378328							0	0	0	212	241	29	0.88998	0.0569745	0.0530452	0.00337072	81	0	0	1	0	0	0	0	0	0	1	0	0
1201927|F|0-13|TC	D	1D	486110695	T	C	0.776289	0.223711	0	0	0	0	0	0	0	-0.0591657	-0.0323769	0.127117	-0.521603	-0.0256215	0.00809406			yes				0	0	0	281	13	191	0.577603	0.375246	0.0471513	0.0259132	82	0	0	0	1	0	0	0	0	0	0	0	0
995275|F|0-19|GA	D	1D	489467279	G	A	0.692308	0.307692	0	0	0	0	0	0	0	-0.274797	-0.197623	-0.286514	0.0775834	0.00357261	-0.0559349						yes	0	0	0	307	127	34	0.852652	0.0667976	0.0805501	0.0464727	78	0	0	0	1	0	0	0	1	0	0	0	0
2243810|F|0-6|GA	D	1D	489969000	G	A	0.828194	0.171806	0	0	0	0	0	0	0	0.421911	0.567087	-0.360391	0.116436	-0.0103527	-0.0383279		no				no	0	0	0	360	62	32	0.829077	0.0628684	0.108055	0.000676049	78	0	0	0	1	0	0	0	1	0	0	0	0
29429690|F|0-53|GT	D	1D	491588969	G	T	0.102906	0.897094	0	0	0	0	0	0	0	-0.423149	-0.559636	1.32782	-0.784706	0.0115346	0.497274	no	no			yes		0	0	0	41	369	3	0.805501	0.00589391	0.188605	0.00912028	82	0	0	0	1	0	0	0	1	0	0	0	0
1284516|F|0-10|AC	A	2A	713450	A	C	0.546543	0.453457	0	0	0	0	0	0	0	-0.175599	-0.169226	0.926458	-0.615172	-0.0130331	0.210925	no	no	yes		yes	yes	0	0	0	200	165	11	0.717092	0.021611	0.261297	0.168613	1	0	0	0	1	0	0	0	0	0	0	0	0
5324586|F|0-64|TC	A	2A	955571	T	C	0.28882	0.71118	0	0	0	0	0	0	0	0.536749	0.364725	-0.782318	0.548895	0.00837593	-0.115293	yes	yes	yes		yes		0	0	0	91	227	4	0.624754	0.00785855	0.367387	0.113702	2	0	0	0	1	0	0	0	1	0	0	0	0
4664154|F|0-33|AG	A	2A	1284475	A	G	0.520225	0.479775	0	0	0	0	0	0	0	0.144622	0.0861074	-0.789955	0.677348	0.0133329	-0.276729			yes	yes	yes	yes	0	0	0	223	205	17	0.840864	0.0333988	0.125737	0.228932	1	0	0	0	1	0	0	0	1	0	0	0	0
991790|F|0-15|TA	A	2A	1566513	T	A	0.75835	0.24165	0	0	0	0	0	0	0	0.158341	0.123781	-0.888788	0.98698	0.0197896	-0.371843	yes		no	yes	yes	yes	0	0	0	272	9	228	0.552063	0.447937	0	0.229037	1	0	0	0	1	0	0	0	1	0	0	0	0
5367268|F|0-24|GA	A	2A	1609177	G	A	0.278656	0.721344																							1	225	280	0.444008	0.550098	0.00589391	0.217164	1	0	0	0	1	0	0	1	0	0	0	0	0
1107144|F|0-33|TG	A	2A	1685992	T	G	0.659722	0.340278	0	0	0	0	0	0	0	-0.403935	-0.303716	-1.08899	0.281231	-0.0079842	-0.273593	no	yes	no				0	0	0	189	74	97	0.516699	0.19057	0.292731	0.0761988	3	0	0	1	0	0	0	0	0	0	1	0	0
4544248|F|0-19|GC	A	2A	1686041	G	C	0.464657	0.535343	0	0	0	0	0	0	0	-0.0509674	-0.0409883	0.915092	-0.654015	-0.0112476	0.284346			yes	yes	yes	yes	0	0	0	212	246	23	0.899804	0.0451866	0.0550098	0.2705	1	0	1	0	0	0	0	0	0	0	0	0	0
1228290|F|0-31|GC	A	2A	2696551	G	C	0.643443	0.356557	0	0	0	0	0	0	0	0.355013	0.327355	-1.28333	1.04536	0.0143523	-0.506294		no	yes	yes	yes	no	0	0	0	197	92	77	0.56778	0.151277	0.280943	0.0718878	3	0	0	1	0	0	0	0	0	0	1	0	0
5324463|F|0-5|AG	A	2A	2708760	A	G	0.568605	0.431395	0	0	0	0	0	0	0	0.172064	0.112906	-0.917893	0.81574	0.0141934	-0.401576			yes	yes	yes	yes	0	0	0	241	182	7	0.831041	0.0137525	0.155206	0.185186	1	0	1	0	0	0	0	0	0	0	0	0	0
3953696|F|0-9|GA	A	2A	2800562	G	A	0.738318	0.261682	0	0	0	0	0	0	0	-0.325296	-0.305501	0.670426	-0.766708	-0.0142168	0.218575	no	yes			yes		0	0	0	233	80	8	0.614931	0.0157171	0.369352	0.0814582	4	0	0	0	1	0	0	0	1	0	0	0	0
1048337|F|0-6|AT	A	2A	2998843	A	T	0.462845	0.537155	0	0	0	0	0	0	0	-0.138065	-0.087262	0.992894	-0.735272	-0.0113619	0.308419			yes	yes	yes	yes	0	0	0	208	243	20	0.886051	0.0392927	0.0746562	0.254075	1	0	0	0	1	0	0	0	1	0	0	0	0
1295882|F|0-32|GA	A	2A	3283641	G	A	0.317967	0.682033	0	0	0	0	0	0	0	0.179352	0.0867537	1.11764	-0.510135	0.0180172	1.05168					yes	no	0	0	0	62	216	145	0.546169	0.284872	0.168959	0.0028287	5	0	0	0	1	0	0	0	0	0	0	0	0
3064809|F|0-22|AG	A	2A	4811972	A	G	0.109562	0.890438																							1	393	108	0.774067	0.212181	0.0137525	0.046841	2	0	0	0	1	0	0	0	1	0	0	0	0
1028399|F|0-38|TG	A	2A	4980995	T	G	0.292323	0.707677																							1	212	295	0.418468	0.579568	0.00196464	0.265128	1	0	1	0	0	0	0	0	0	0	0	0	0
3026123|F|0-8|CA	A	2A	5928493	C	A	0.554241	0.445759	0	0	0	0	0	0	0	0.0372398	0.0243506	-0.950475	0.663182	0.00863184	-0.313409			yes	yes	yes	yes	0	0	0	266	211	30	0.937132	0.0589391	0.00392927	0.300308	1	0	1	0	0	0	0	0	0	0	0	0	0
1134008|F|0-29|CA	A	2A	6420426	C	A	0.421053	0.578947	0	0	0	0	0	0	0	0.18247	0.138337	-0.965612	1.05357	0.0127927	-0.719565			no	yes	yes	no	0	0	0	111	174	114	0.559921	0.223969	0.21611	0.0613202	3	0	0	0	1	0	0	0	1	0	0	0	0
1281353|F|0-50|GC	A	2A	7226894	G	C	0.530588	0.469412	0	0	0	0	0	0	0	-0.0474708	-0.0200387	1.11904	-0.968799	-0.0142669	0.373574			yes	yes	yes	yes	0	0	0	214	188	23	0.789784	0.0451866	0.165029	0.197249	1	0	1	0	0	0	0	0	0	0	0	0	0
1281353|F|0-5|AG	A	2A	7226939	A	G	0.5	0.5	0	0	0	0	0	0	0	-0.286306	-0.258084	1.34092	-1.21338	-0.00423009	0.321387	no		yes	no	yes		0	0	0	137	137	100	0.53831	0.196464	0.265226	0.116758	3	0	1	0	0	0	0	0	0	0	0	0	0
3023548|F|0-6|CT	A	2A	7329106	C	T	0.553571	0.446429	0	0	0	0	0	0	0	0.137556	0.0758769	-0.754261	0.716916	-0.00285431	-0.769282			no	yes	yes	no	0	0	0	182	146	8	0.644401	0.0157171	0.339882	0.126702	1
1098038|F|0-28|GC	A	2A	8018910	G	C	0.220968	0.779032	0	0	0	0	0	0	0	0.489186	0.280438	-0.234327	0.478371	-0.0146614	-0.280307	no	yes	no		yes	no	0	0	0	66	239	5	0.599214	0.00982318	0.390963	0.076948	2	0	0	0	1	0	0	0	1	0	0	0	0
997149|F|0-32|TC	A	2A	8142744	T	C	0.399543	0.600457	0	0	0	0	0	0	0	0.0750048	0.0581998	0.911997	-0.506395	-0.0151039	0.1978			yes	yes	yes	yes	0	0	0	172	260	6	0.848723	0.0117878	0.139489	0.216228	1	0	0	0	1	0	0	0	0	1	0	0	0
1267533|F|0-49|TC	A	2A	8142822	T	C	0.532209	0.467791	0	0	0	0	0	0	0	0.0368117	-0.010189	-0.63957	0.726942	0.0158934	-0.278843			no	no	yes	yes	0	0	0	169	148	9	0.62279	0.0176817	0.359528	0.128978	1	0	0	1	0	0	0	0	0	0	1	0	0
1288111|F|0-8|CA	A	2A	8143116	C	A	0.653226	0.346774	0	0	0	0	0	0	0	-0.0245402	-0.00832949	0.964803	0.0154074	0.0125198	0.155208			yes		yes		0	0	0	201	106	3	0.603143	0.00589391	0.390963	0.116537	1	0	0	0	1	0	0	0	0	0	0	0	0
1028859|F|0-50|GC	A	2A	8143171	G	C	0.512332	0.487668	0	0	0	0	0	0	0	-0.0491652	-0.0540096	1.11723	-0.720373	-0.00328572	0.480215			yes	yes	yes	yes	0	0	0	220	209	17	0.842829	0.0333988	0.123772	0.23354	1	0	0	0	1	0	0	0	0	0	0	0	0
1067200|F|0-22|CA	A	2A	8348710	C	A	0.536017	0.463983	0	0	0	0	0	0	0	0.0835507	0.0559963	-0.946568	0.680579	0.0130475	-0.296894			yes	yes	yes	yes	0	0	0	245	211	16	0.895874	0.0314342	0.0726916	0.256306	1	0	0	0	1	0	0	0	1	0	0	0	0
1026699|F|0-25|TG	A	2A	9121999	T	G	0.539216	0.460784	0	0	0	0	0	0	0	0.0796832	0.0571602	-0.816306	0.531357	0.00955732	-0.245838			yes	yes	yes	yes	0	0	0	236	200	23	0.856582	0.0451866	0.0982318	0.227146	1	0	0	0	1	0	0	0	0	0	0	0	0
1003391|F|0-31|CG	A	2A	9387009	C	G	0.635884	0.364116	0	0	0	0	0	0	0	-0.171187	-0.119364	-0.0360894	-0.274394	0.0030975	0.147908		yes	no		yes		0	0	0	236	133	10	0.724951	0.0196464	0.255403	0.171151	2	0	0	0	1	0	0	0	1	0	0	0	0
3026188|F|0-14|AC	A	2A	10904220	A	C	0.462598	0.537402	0	0	0	0	0	0	0	-0.0531333	-0.109993	-0.300785	0.251297	0.0206056	0.181931			yes		yes	yes	0	0	0	110	148	250	0.506876	0.491159	0.00196464	0.032368	3	0	0	0	1	0	0	0	1	0	0	0	0
4992922|F|0-62|CG	A	2A	11333464	C	G	0.673529	0.326471	0	0	0	0	0	-1	1	0.325902	0.385809	-1.03617	1.21524	0.00742413	-0.762453		no	no	yes		no	0	0	1	216	98	26	0.616896	0.0510806	0.332024	0.0392813	6	0	1	0	0	0	0	0	0	0	0	0	0
4992922|F|0-8|CG	A	2A	11333518	C	G	0.511062	0.488938	0	0	0	0	0	0	0	-0.00408938	-0.00878941	-1.05806	0.635215	0.00546211	-0.394117			yes	yes	yes	yes	0	0	0	220	210	22	0.844794	0.043222	0.111984	0.229481	1	0	1	0	0	0	0	0	0	0	0	0	0
3958513|F|0-43|AC	A	2A	11804560	A	C	0.583102	0.416898	0	0	0	0	0	0	0	-0.469118	-0.537442	-0.22433	-0.699017	0.00143062	0.48144	no	no				no	0	0	0	201	141	19	0.671906	0.0373281	0.290766	0.00629337	7	0	0	0	1	0	0	0	1	0	0	0	0
5338352|F|0-19|CT	A	2A	11912482	C	T	0.809309	0.190691	0	0	0	0	0	0	0	-0.100853	-0.0267363	-1.20766	0.124529	-0.0244883	-0.459234	yes					yes	0	0	0	247	41	45	0.565815	0.0884086	0.345776	0.0537689	8	0	0	0	1	0	0	0	0	0	0	0	0
1086909|F|0-19|CG	A	2A	12221366	C	G	0.462877	0.537123	0	0	0	0	0	0	0	0.0694991	0.037077	-0.556392	0.640051	0.018545	-0.172994				yes	yes	yes	0	0	0	102	134	195	0.463654	0.383104	0.153242	0.110594	3	0	0	1	0	0	0	0	0	0	1	0	0
3935278|F|0-5|AC	A	2A	12225081	A	C	0.429521	0.570479	0	0	0	0	0	0	0	-0.258062	-0.218146	-0.492357	0.51418	0.00161834	-0.0948706		yes	yes		no	yes	0	0	0	99	152	125	0.493124	0.24558	0.261297	0.0658545	3	0	0	1	0	0	0	0	0	0	1	0	0
2294887|F|0-40|CT	A	2A	12705722	C	T	0.288802	0.711198																							2	217	290	0.430255	0.569745	0	0.260828	1	0	0	0	1	0	0	0	0	0	0	0	0
1136478|F|0-16|AG	A	2A	13116328	A	G	0.764471	0.235529	0	0	0	0	0	0	0	0.13187	0.110956	-1.68044	1.78817	0.0341156	-0.35159	yes		yes	no	no		0	0	0	272	7	222	0.548134	0.436149	0.0157171	0.196975	1	0	1	0	0	0	0	0	0	0	0	0	0
1233372|F|0-39|GA	A	2A	13121298	G	A	0.573454	0.426546	0	0	0	0	0	0	0	-0.0430409	-0.0230802	-1.03477	0.603	0.00746665	-0.429148			yes	yes	yes	no	0	0	0	217	160	11	0.740668	0.021611	0.237721	0.171657	1	0	0	0	1	0	0	1	0	0	0	0	0
1025662|F|0-40|GA	A	2A	13252245	G	A	0.547714	0.452286	0	0	0	0	0	0	0	-0.00364376	-0.00681738	-0.824614	0.532379	0.00867789	-0.273162			yes	yes	yes	yes	0	0	0	258	210	35	0.91945	0.0687623	0.0117878	0.270733	1	0	1	0	0	0	0	0	0	0	0	0	0
1219368|F|0-14|AG	A	2A	13437093	A	G	0.242574	0.757426																							2	262	241	0.518664	0.473477	0.00785855	0.21737	1	0	0	1	0	0	0	0	0	0	1	0	0
1177572|F|0-15|TG	A	2A	13438042	T	G	0.552789	0.447211	0	0	0	0	0	0	0	0.0450196	0.0275569	-0.832604	0.559134	0.00915454	-0.287906			yes	yes	yes	yes	0	0	0	265	212	25	0.937132	0.0491159	0.0137525	0.264701	1	0	0	1	0	0	0	0	0	0	1	0	0
3946903|F|0-16|TC	A	2A	13438070	T	C	0.300197	0.699803																							4	207	297	0.414538	0.583497	0.00196464	0.221713	1	0	0	1	0	0	0	0	0	0	1	0	0
2249039|F|0-20|CG	A	2A	13438074	C	G	0.362694	0.637306	0	0	0	0	0	0	0	-0.0548284	-0.0683056	1.40918	-0.486817	0.00908002	0.432307			yes			yes	0	0	0	85	191	110	0.54224	0.21611	0.24165	0.0839745	8	0	1	0	0	0	0	0	0	0	0	0	0
7351532|F|0-13|GC	A	2A	13438423	G	C	0.542797	0.457203	0	0	0	0	0	0	0	0.108274	0.0688594	-1.01428	0.656583	0.00914388	-0.314085			yes	yes	yes	yes	0	0	0	252	211	16	0.909627	0.0314342	0.0589391	0.240201	1	0	0	1	0	0	0	0	0	0	1	0	0
7351532|F|0-11|GA	A	2A	13438425	G	A	0.555085	0.444915	0	0	0	0	0	0	0	0.0848249	0.0528949	-1.06352	0.654654	0.0110922	-0.2437			yes	yes	yes	yes	0	0	0	256	204	12	0.903733	0.0235756	0.0726916	0.222632	1	0	1	0	0	0	0	0	0	0	0	0	0
1078865|F|0-38|CG	A	2A	13438569	C	G	0.441414	0.558586	0	0	0	0	0	0	0	-0.0191459	-0.00407311	0.849526	-0.506217	-0.00545261	0.291621			yes	yes	yes	yes	0	0	0	206	264	25	0.923379	0.0491159	0.0275049	0.249642	1	0	1	0	0	0	0	0	0	0	0	0	0
1080216|F|0-14|CG	A	2A	13438593	C	G	0.446894	0.553106	0	0	0	0	0	0	0	-0.0566542	-0.0273221	0.816744	-0.545104	-0.00898644	0.25707			yes	yes	yes	yes	0	0	0	210	263	26	0.929273	0.0510806	0.0196464	0.251469	1	0	0	1	0	0	0	0	0	0	1	0	0
29308217|F|0-13|AG	A	2A	13845604	A	G	0.543432	0.456568	0	0	0	0	0	0	0	0.0216045	0.00506014	-0.861832	0.580504	0.00642391	-0.292658			yes	yes	yes	yes	0	0	0	244	203	25	0.878193	0.0491159	0.0726916	0.227207	1	0	0	0	1	0	0	1	0	0	0	0	0
1002445|F|0-23|TA	A	2A	14025753	T	A	0.562633	0.437367	0	0	0	0	0	0	0	0.00382616	-0.0078922	-0.608831	0.55648	0.00393052	-0.331408			no	yes	yes	yes	0	0	0	257	198	16	0.89391	0.0314342	0.0746562	0.224777	1	0	0	1	0	0	0	0	0	0	1	0	0
1206128|F|0-54|GA	A	2A	14215359	G	A	0.444664	0.555336	0	0	0	0	0	0	0	-0.0173394	-0.00577359	0.897718	-0.580239	-0.00517135	0.489461			yes	yes	yes	no	0	0	0	207	263	36	0.923379	0.0707269	0.00589391	0.243297	1	0	0	0	1	0	0	0	0	1	0	0	0
1115563|F|0-39|GA	A	2A	14283231	G	A	0.549669	0.450331	0	0	0	0	0	0	0	0.0121292	0.00651814	-1.14857	0.700908	0.0120777	-0.485845			yes	yes	yes	no	0	0	0	243	198	12	0.866405	0.0235756	0.11002	0.193186	1	0	0	0	1	0	0	0	0	0	0	0	0
3020974|F|0-11|GT	A	2A	14415811	G	T	0.631436	0.368564	0	0	0	0	0	0	0	0.234476	0.0186306	-0.843654	0.283689	0.0736694	0.081166	no	yes	yes		no	yes	0	0	0	172	75	122	0.485265	0.239686	0.275049	0.0952374	9	0	0	0	1	0	0	0	1	0	0	0	0
2293684|F|0-18|CT	A	2A	14418760	C	T	0.53493	0.46507	0	0	0	0	0	0	0	0.103688	0.0737919	-0.866733	0.610306	0.00820455	-0.281054			yes	yes	yes	yes	0	0	0	249	214	38	0.909627	0.0746562	0.0157171	0.234874	1	0	0	0	1	0	0	0	1	0	0	0	0
4440241|F|0-28|GA	A	2A	14418803	G	A	0.59691	0.40309	0	0	0	0	0	0	0	-0.3537	-0.269219	-0.470904	-0.581431	0.00572818	0.456243	no		no		yes		0	0	0	176	107	73	0.555992	0.143418	0.300589	0.0614697	7	0	0	0	1	0	0	0	1	0	0	0	0
33847345|F|0-28|GC	A	2A	14532811	G	C	0.550847	0.449153	0	0	0	0	0	0	0	0.0427668	0.0358282	1.45475	-0.358345	0.00188919	0.347228			yes		yes	no	0	0	0	192	156	6	0.683694	0.0117878	0.304519	0.128938	1	0	0	1	0	0	0	0	0	0	1	0	0
19485137|F|0-38|CT	A	2A	14533303	C	T	0.612601	0.387399	0	0	0	0	0	0	0	-0.00423195	0.0221488	-1.20325	0.253855	-0.0102821	-0.238702			yes				0	0	0	180	96	97	0.54224	0.19057	0.267191	0.0802417	8	0	1	0	0	0	0	0	0	0	0	0	0
1169907|F|0-44|TC	A	2A	14577248	T	C	0.545213	0.454787	0	0	0	0	0	0	0	-0.0757676	-0.0784111	-1.13137	0.639973	0.013457	-0.486377			yes	yes	yes	no	0	0	0	202	168	6	0.726916	0.0117878	0.261297	0.151076	1	0	1	0	0	0	0	0	0	0	0	0	0
5324212|F|0-34|CG	A	2A	14750243	C	G	0.375328	0.624672	0	0	0	0	0	0	0	-0.0184231	-0.0163838	1.54375	-0.333906	0.010823	0.377986			yes			no	0	0	0	88	183	110	0.532417	0.21611	0.251473	0.0728369	8	0	1	0	0	0	0	0	0	0	0	0	0
1140680|F|0-31|TC	A	2A	14900139	T	C	0.547809	0.452191	0	0	0	0	0	0	0	0.0391953	0.0289665	-0.907315	0.606942	0.00878918	-0.30404			yes	yes	yes	yes	0	0	0	260	212	30	0.927308	0.0589391	0.0137525	0.240992	1	0	0	0	1	0	0	1	0	0	0	0	0
1221400|F|0-26|GA	A	2A	14949536	G	A	0.612288	0.387712	0	0	0	0	0	0	0	-0.357804	-0.157412	0.575348	-0.942264	-0.0279751	0.189586	no	yes		yes	yes	yes	0	0	0	178	72	222	0.491159	0.436149	0.0726916	0.11626	1	0	0	0	1	0	0	0	0	1	0	0	0
1021981|F|0-57|GA	A	2A	14949567	G	A	0.634761	0.365239	0	0	0	0	0	0	0	0.321798	0.356544	-1.37049	0.943897	0.0115499	-0.601881		no	yes	no		yes	0	0	0	210	103	84	0.614931	0.165029	0.220039	0.0478457	10	0	0	0	1	0	0	0	0	1	0	0	0
7478474|F|0-10|GA	A	2A	14978553	G	A	0.550797	0.449203	0	0	0	0	0	0	0	0.029414	0.0171166	-0.964672	0.571301	0.00571549	-0.310505			yes	yes	yes	yes	0	0	0	261	210	31	0.925344	0.0609037	0.0137525	0.236177	1	0	0	0	1	0	1	0	0	0	0	0	0
1132065|F|0-35|AC	A	2A	14997817	A	C	0.630491	0.369509	0	0	0	0	0	0	0	-0.0302412	0.00171994	-1.35781	0.428958	-0.0107721	-0.528128			yes			no	0	0	0	190	89	108	0.548134	0.212181	0.239686	0.0600855	8	0	0	1	0	0	0	0	0	0	1	0	0
1215038|F|0-43|CG	A	2A	15003609	C	G	0.548156	0.451844	0	0	0	0	0	0	0	0.019523	0.0141494	-0.980468	0.623324	0.00722874	-0.329031			yes	yes	yes	yes	0	0	0	253	206	29	0.901768	0.0569745	0.0412574	0.224131	1	0	1	0	0	0	0	0	0	0	0	0	0
4537731|F|0-7|CG	A	2A	15228055	C	G	0.887725	0.112275	0	0	0	0	0	0	0	-0.165614	-0.099275	-0.605142	1.66606	0.0237138	-0.35859				no			0	0	0	296	37	1	0.654224	0.00196464	0.343811	0.0410655	1	0	0	0	1	0	0	0	0	1	0	0	0
1231077|F|0-44|GC	A	2A	15395176	G	C	0.564189	0.435811	0	0	0	0	0	0	0	-0.00441388	-0.039619	-0.409568	0.446275	0.00881931	-0.208598			no	yes	yes	yes	0	0	0	242	185	17	0.8389	0.0333988	0.127701	0.191919	1	0	1	0	0	0	0	0	0	0	0	0	0
5325033|F|0-22|CT	A	2A	15395239	C	T	0.553728	0.446272	0	0	0	0	0	0	0	0.00396575	-0.0157436	-0.661043	0.809509	0.00500328	-0.422492			no	no	yes	no	0	0	0	242	193	21	0.854617	0.0412574	0.104126	0.192395	1	0	1	0	0	0	0	0	0	0	0	0	0
1284084|F|0-8|GC	A	2A	15449240	G	C	0.602697	0.397303	0	0	0	0	0	0	0	0.118784	0.106026	-0.925373	0.723915	0.0191417	-0.295779			yes	yes	yes	yes	0	0	0	258	159	65	0.819253	0.127701	0.0530452	0.17366	1	0	1	0	0	0	0	0	0	0	0	0	0
3027663|F|0-8|TC	A	2A	15459932	T	C	0.530181	0.469819	0	0	0	0	0	0	0	0.00213414	0.0094648	-1.03112	0.557014	0.013403	-0.208791			yes	yes	yes	yes	0	0	0	242	212	43	0.891945	0.0844794	0.0235756	0.211052	1	0	1	0	0	0	0	0	0	0	0	0	0
3027663|F|0-34|TC	A	2A	15467435	T	C	0.537549	0.462451	0	0	0	0	0	0	0	-0.0529773	-0.0355604	-0.9737	0.486263	0.0117921	-0.185043		yes	yes	yes	yes	yes	0	0	0	251	213	42	0.911591	0.0825147	0.00589391	0.212006	1	0	0	1	0	0	0	0	0	0	1	0	0
3030374|F|0-11|TC	A	2A	15603299	T	C	0.612205	0.387795	0	0	0	0	0	0	0	-0.0423822	-0.04236	-0.644474	0.567365	0.00940821	-0.162305			yes	no	yes	yes	0	0	0	267	153	88	0.825147	0.172888	0.00196464	0.178499	1	0	0	1	0	0	0	0	0	0	1	0	0
2248396|F|0-9|CA	A	2A	15637373	C	A	0.878205	0.121795	0	0	0	0	0	0	0	0.0140461	0.271671	-1.20338	0.497302	0.0512585	-0.0430492		no	no		no		0	0	0	266	30	16	0.581532	0.0314342	0.387033	0.0310476	10	0	0	0	1	0	0	0	0	0	0	0	0
2248396|F|0-33|CG	A	2A	15637397	C	G	0.618351	0.381649	0	0	0	0	0	0	0	-0.308614	-0.271597	-0.554531	-0.19431	0.0119341	0.51507	yes	no				no	0	0	0	183	94	99	0.544204	0.194499	0.261297	0.0721534	10	0	0	0	1	0	0	0	0	0	0	0	0
3024365|F|0-21|TG	A	2A	15835860	T	G	0.279208	0.720792																							3	226	276	0.449902	0.54224	0.00785855	0.193719	1	0	0	0	1	0	0	0	1	0	0	0	0
2249584|F|0-26|GC	A	2A	15835904	G	C	0.236573	0.763427	0	0	0	0	0	0	0	-0.111924	-0.141191	0.327432	-0.0159835	0.0320703	0.340842					no	yes	0	0	0	90	296	5	0.75835	0.00982318	0.231827	0.00274349	8	0	0	0	1	0	0	0	1	0	0	0	0
1338530|F|0-49|GC	A	2A	15943499	G	C	0.651603	0.348397	0	0	0	0	0	0	0	-0.291688	-0.233797	0.756876	-1.02818	-0.0159494	0.306469			yes	no	yes	yes	0	0	0	218	114	11	0.652259	0.021611	0.32613	0.105178	1	0	1	0	0	0	0	0	0	0	0	0	0
3951942|F|0-8|AG	A	2A	15960629	A	G	0.539796	0.460204	0	0	0	0	0	0	0	0.0520797	0.0272418	-0.725867	0.528185	0.00884554	-0.230314			yes	yes	yes	yes	0	0	0	247	208	35	0.89391	0.0687623	0.0373281	0.221879	1	0	0	1	0	0	0	0	0	0	1	0	0
4540707|F|0-40|AG	A	2A	15962301	A	G	0.672365	0.327635	0	0	0	0	0	0	0	-0.199821	-0.181099	0.993847	-0.971381	0.00366374	0.630733			yes	no	yes	no	0	0	0	229	108	14	0.662083	0.0275049	0.310413	0.0951283	1	0	0	0	1	0	0	0	0	0	0	0	0
5324941|F|0-17|GA	A	2A	16419844	G	A	0.528723	0.471277	0	0	0	0	0	0	0	0.0560755	0.044854	-0.625698	0.555417	0.012456	-0.204472			yes	yes	yes	yes	0	0	0	236	209	25	0.874263	0.0491159	0.0766208	0.190852	1	0	1	0	0	0	0	0	0	0	0	0	0
4993583|F|0-11|GA	A	2A	16509035	G	A	0.514822	0.485178	0	0	0	0	0	0	0	0.0474828	0.0374294	-0.36813	0.411082	0.00333781	-0.179788	no		no		yes		0	0	0	242	227	37	0.921415	0.0726916	0.00589391	0.181555	1	0	0	0	1	0	0	0	1	0	0	0	0
4542626|F|0-5|TC	A	2A	16509041	T	C	0.166667	0.833333	0	0	0	0	0	0	0	0.208157	0.214518	-0.883598	1.22924	0.0373438	-0.296811	yes			yes	yes	yes	0	0	0	42	248	19	0.569745	0.0373281	0.392927	0.0174212	11	0	0	0	1	0	0	0	1	0	0	0	0
1102861|F|0-14|CA	A	2A	16617246	C	A	0.510799	0.489201	0	0	0	0	0	0	0	0.0532742	0.0219713	-0.697896	0.723453	0.0161259	-0.274781	yes		yes	yes	yes	yes	0	0	0	220	210	33	0.844794	0.064833	0.0903733	0.175897	1	0	1	0	0	0	0	0	0	0	0	0	0
1135038|F|0-22|CT	A	2A	16629866	C	T	0.556842	0.443158	0	0	0	0	0	0	0	0.0507758	0.0334995	-0.617498	0.573361	0.012221	-0.201669			yes	yes	yes	yes	0	0	0	253	199	23	0.888016	0.0451866	0.0667976	0.175647	1	0	0	1	0	0	0	0	0	0	1	0	0
3064664|F|0-15|AG	A	2A	16663558	A	G	0.502151	0.497849	0	0	0	0	0	0	0	0.0906124	0.0720684	-0.729563	0.642906	0.00764646	-0.273858	no		yes	yes	yes	yes	0	0	0	218	216	31	0.852652	0.0609037	0.086444	0.16658	1	0	0	1	0	0	0	0	0	0	1	0	0
1088511|F|0-7|TC	A	2A	16730110	T	C	0.541498	0.458502	0	0	0	0	0	0	0	0.0555132	0.0383907	-0.74807	0.565986	0.00837637	-0.257683			yes	yes	yes	yes	0	0	0	251	210	33	0.905697	0.064833	0.0294695	0.17924	1	0	0	1	0	0	0	0	0	0	1	0	0
2267124|F|0-29|TC	A	2A	16830072	T	C	0.264706	0.735294	0	0	0	0	0	0	0	0.352315	0.222142	-0.642683	0.354248	-0.00254179	-0.327256					no		0	0	0	46	238	124	0.557957	0.243615	0.198428	0.0368015	6	0	1	0	0	0	0	0	0	0	0	0	0
3021975|F|0-33|CT	A	2A	16830474	C	T	0.429273	0.570727	0	0	0	0	0	0	0	-0.365487	-0.294152	-0.0207574	-0.120974	0.00159116	0.156416	yes	yes					0	0	0	102	174	233	0.54224	0.45776	0	0.0388129	11	1	0	0	0	0	0	0	0	0	0	0	0
1237647|F|0-22|GC	A	2A	17002864	G	C	0.52521	0.47479	0	0	0	0	0	0	0	0.0268756	0.0209606	-0.507515	0.537426	0.00476068	-0.22599			no	no	yes	yes	0	0	0	232	208	36	0.86444	0.0707269	0.064833	0.165052	1	0	1	0	0	0	0	0	0	0	0	0	0
4394326|F|0-5|TC	A	2A	17032819	T	C	0.552789	0.447211	0	0	0	0	0	0	0	0.0251725	-0.00407289	-0.969682	0.544569	0.00543402	-0.337519			yes	yes	yes	yes	0	0	0	258	205	39	0.909627	0.0766208	0.0137525	0.156064	1	0	0	1	0	0	0	0	0	0	1	0	0
1103227|F|0-24|TC	A	2A	17118436	T	C	0.538934	0.461066	0	0	0	0	0	0	0	0.0326107	0.0173784	-0.753479	0.708722	0.00622509	-0.441795			yes	no	yes	no	0	0	0	246	208	34	0.891945	0.0667976	0.0412574	0.162945	1	0	0	1	0	0	0	0	0	0	1	0	0
6044648|F|0-68|CA	A	2A	17739803	C	A	0.285857	0.714143																							2	217	283	0.430255	0.555992	0.0137525	0.12464	1	0	1	0	0	0	0	0	0	0	0	0	0
4991791|F|0-27|GA	A	2A	17830617	G	A	0.469731	0.530269	0	0	0	0	0	0	0	0.0507721	0.0337698	-0.912893	0.5533	-0.00389287	-0.331153			yes		yes		0	0	0	195	222	29	0.819253	0.0569745	0.123772	0.118498	1	0	0	0	1	0	0	0	1	0	0	0	0
3532774|F|0-23|AG	A	2A	17871807	A	G	0.540041	0.459959	0	0	0	0	0	0	0	0.0074189	-0.000140433	-0.663086	0.557229	0.00815843	-0.275401			yes	yes	yes	yes	0	0	0	245	206	36	0.886051	0.0707269	0.043222	0.143015	1	0	0	0	1	0	0	0	0	0	0	0	0
3570190|F|0-67|CG	A	2A	18068753	C	G	0.407816	0.592184	0	0	0	0	0	0	0	-0.215595	-0.181125	-0.500887	0.233492	-0.00503256	-0.177019	yes	yes			yes		0	0	0	138	230	131	0.722986	0.257367	0.0196464	0.10046	1	0	0	1	0	0	0	0	0	0	1	0	0
7354314|F|0-30|GT	A	2A	18157075	G	T	0.415179	0.584821	0	0	0	0	0	0	0	-0.193961	-0.152388	1.06368	-0.778124	-0.0151821	0.513368			yes	yes	yes	no	0	0	0	161	237	50	0.781925	0.0982318	0.119843	0.0775984	1	0	0	1	0	0	0	0	0	0	1	0	0
4003458|F|0-66|AG	A	2A	18157168	A	G	0.379837	0.620163	0	0	0	0	0	0	0	-0.295964	-0.242784	-0.423635	0.136218	-0.00882237	-0.190551	yes	yes					0	0	0	130	248	113	0.742633	0.222004	0.0353635	0.07243	1	0	0	1	0	0	0	0	0	0	1	0	0
3943672|F|0-7|CT	A	2A	18289775	C	T	0.214286	0.785714	1	1	0	0	0	0	2	0.978008	0.776806	-0.205304	0.467966	0.0290078	-0.142157	yes	yes	yes	no	yes	yes	1	0	0	38	302	122	0.667976	0.239686	0.0923379	0.0703026	4	0	0	0	1	0	0	0	1	0	0	0	0
2265618|F|0-20|CT	A	2A	18359259	C	T	0.266968	0.733032	1	1	0	0	0	0	2	0.889773	0.786538	-0.78571	1.04494	0.0253483	-0.352281	no	yes	yes	yes	yes	yes	1	0	0	81	287	74	0.722986	0.145383	0.131631	0.0619424	4	0	1	0	0	0	0	0	0	0	0	0	0
1066330|F|0-58|TC	A	2A	18359334	T	C	0.735294	0.264706	-1	-1	0	0	0	0	2	-0.915611	-0.815773	0.693808	-1.12808	-0.0271564	0.356897	no	yes	yes	yes	yes	yes	1	0	0	275	67	100	0.671906	0.196464	0.131631	0.0505606	4	0	1	0	0	0	0	0	0	0	0	0	0
1129427|F|0-42|TC	A	2A	18410312	T	C	0.393531	0.606469	0	0	0	0	0	0	0	0.346586	0.354802	-0.95885	0.816094	0.0141527	-0.225196	no	no	yes	no	yes	yes	0	0	0	143	222	6	0.717092	0.0117878	0.27112	0.104211	4	0	0	0	1	0	0	0	0	0	0	0	0
1242217|F|0-14|TC	A	2A	18424925	T	C	0.392857	0.607143	0	0	0	0	0	0	0	0.423131	0.36213	-0.843746	0.843868	0.0181524	-0.235019	yes	no	yes	no	yes	yes	0	0	0	139	217	8	0.699411	0.0157171	0.284872	0.0972233	4	0	0	1	0	0	0	0	0	0	1	0	0
1398970|F|0-47|CG	A	2A	18468495	C	G	0.526761	0.473239	0	0	0	0	0	0	0	-0.281806	-0.300756	1.32441	-0.92261	-0.0180962	0.41743	no	no	yes	yes	yes	yes	0	0	0	184	165	6	0.685658	0.0117878	0.302554	0.0740705	4	0	0	0	1	0	0	0	1	0	0	0	0
1150987|F|0-37|GC	A	2A	18495181	G	C	0.412399	0.587601	0	0	0	0	0	0	0	0.367498	0.399342	-0.657448	0.908036	0.0168378	-0.211736	no	no	yes	no	yes	yes	0	0	0	147	212	12	0.705305	0.0235756	0.27112	0.0830674	4	0	0	1	0	0	0	0	0	0	1	0	0
1233688|F|0-25|TC	A	2A	19890968	T	C	0.171779	0.828221	1	1	0	0	0	0	2	1.17818	0.970697	-0.409938	0.875237	0.0284642	-0.424098	yes	yes		no	yes	yes	1	0	0	15	336	138	0.689587	0.27112	0.0392927	0.0380502	4	0	0	0	1	0	0	0	1	0	0	0	0
1241437|F|0-13|AG	A	2A	20855435	A	G	0.418495	0.581505	0	0	0	0	0	0	0	0.462804	0.35376	-0.893975	1.01752	0.0233112	-0.229469	yes	no	yes	no	yes	yes	0	0	0	130	182	7	0.612967	0.0137525	0.373281	0.0561413	4	0	0	0	1	0	0	0	0	1	0	0	0
1091536|F|0-43|CT	A	2A	21005775	C	T	0.515823	0.484177	0	0	0	0	0	0	0	0.245958	0.179007	-0.859578	0.749953	0.0144624	-0.247806	yes		yes	yes	yes	yes	0	0	0	230	215	29	0.874263	0.0569745	0.0687623	0.0852293	1	0	1	0	0	0	0	0	0	0	0	0	0
1084265|F|0-13|GA	A	2A	21192639	G	A	0.39359	0.60641	0	0	0	0	0	0	0	0.433016	0.38491	-0.997561	0.841451	0.020786	-0.242688	yes	no	yes	yes	yes	yes	0	0	0	148	231	11	0.744597	0.021611	0.233792	0.0469204	4	0	1	0	0	0	0	0	0	0	0	0	0
1053961|F|0-62|GC	A	2A	21273789	G	C	0.837302	0.162698	0	0	0	0	0	0	0	0.634634	0.612923	-0.84841	0.834811	0.0152806	-0.346791	no	yes		no	yes	yes	0	0	0	409	69	26	0.939096	0.0510806	0.00982318	0.0249137	12	0	0	0	1	1	0	0	0	0	0	0	0
977308|F|0-17|CG	A	2A	21274979	C	G	0.77013	0.22987	0	0	0	0	0	0	0	-0.338497	-0.378281	-0.754222	-0.250416	0.00445356	0.398138	yes	no					0	0	0	289	81	15	0.726916	0.0294695	0.243615	0.00284014	7	0	0	1	0	0	0	0	0	0	1	0	0
2351111|F|0-47|AG	A	2A	21282316	A	G	0.815657	0.184343	0	0	0	0	-1	0	1	-0.24687	-0.195558	0.989615	-1.04246	-0.0459842	0.0930001		yes		yes	yes	yes	0	0	1	286	36	74	0.632613	0.145383	0.222004	0.0116359	4	0	0	0	1	0	0	0	1	0	0	0	0
1101880|F|0-36|AG	A	2A	22022493	A	G	0.409853	0.590147	0	0	0	0	0	0	0	0.184196	0.0815794	-0.437411	0.59395	-0.0111247	-0.469091				no	yes		0	0	0	94	180	203	0.53831	0.398821	0.0628684	0.0453755	1	0	0	0	1	0	0	0	1	0	0	0	0
3951780|F|0-26|GA	A	2A	22181683	G	A	0.202381	0.797619	0	0	0	0	0	0	0	0.611049	0.432326	0.393945	0.904386	0.0102744	-0.257627	no	yes			yes	yes	0	0	0	83	358	21	0.866405	0.0412574	0.0923379	0.00216176	13	0	0	0	1	0	0	0	1	0	0	0	0
3023902|F|0-6|GC	A	2A	24002749	G	C	0.549407	0.450593	0	0	0	0	0	0	0	0.0264564	0.0160417	-0.811468	0.567255	0.00762815	-0.260638			yes	yes	yes	yes	0	0	0	262	212	32	0.931238	0.0628684	0.00589391	0.0643742	1	0	0	1	0	0	0	0	0	0	1	0	0
3027084|F|0-41|AG	A	2A	24111043	A	G	0.549702	0.450298	0	0	0	0	0	0	0	0.0179373	0.0130273	-0.730107	0.459093	0.00250539	-0.527791			yes	yes	yes	no	0	0	0	248	198	57	0.876228	0.111984	0.0117878	0.0563593	1	0	1	0	0	0	0	0	0	0	0	0	0
3027084|F|0-23|GA	A	2A	24111061	G	A	0.304563	0.695437																							2	199	303	0.394892	0.595285	0.00982318	0.0443904	1	0	1	0	0	0	0	0	0	0	0	0	0
3027084|F|0-10|TC	A	2A	24111074	T	C	0.344622	0.655378	0	0	0	0	0	-1	1	0.40232	0.272384	0.0657882	0.834634	-0.00934847	-0.793659	yes		no	yes	yes	yes	0	0	1	41	197	264	0.467583	0.518664	0.0137525	0.0252236	1	0	0	1	0	0	0	0	0	0	1	0	0
3027084|F|0-5|CT	A	2A	24111079	C	T	0.300789	0.699211																							0	202	305	0.396857	0.599214	0.00392927	0.0187298	1	0	1	0	0	0	0	0	0	0	0	0	0
7350791|F|0-15|AG	A	2A	26794005	A	G	0.270526	0.729474	0	0	0	0	0	0	0	-0.432775	-0.329696	-0.614408	-0.172488	0.00878461	0.061638	yes	yes	no			no	0	0	0	118	336	21	0.891945	0.0412574	0.0667976	0.0226176	12	0	0	0	1	0	0	0	1	0	0	0	0
1273635|F|0-25|CT	A	2A	27303872	C	T	0.201044	0.798956	0	0	0	0	0	0	0	-0.241744	-0.446548	0.184288	-0.203647	-0.00646463	-0.119569	yes	no					0	0	0	64	293	26	0.701375	0.0510806	0.247544	0.00603467	14	0	0	0	1	0	0	0	1	0	0	0	0
989669|F|0-31|CT	A	2A	28784613	C	T	0.849	0.151	0	0	0	0	0	0	0	-0.547993	-0.587067	0.728236	-0.60858	0.0144718	0.80463	yes	no				no	0	0	0	416	67	17	0.948919	0.0333988	0.0176817	0.00500903	15	0	0	0	1	0	0	0	0	0	0	0	0
1093760|F|0-37|GA	A	2A	30555033	G	A	0.860396	0.139604																							365	1	139	0.719057	0.273084	0.00785855	0.00733041	16	0	0	0	1	0	0	0	0	0	0	0	0
1003109|F|0-54|TC	A	2A	30662970	T	C	0.814252	0.185748	0	0	0	0	0	0	0	0.0305251	0.12572	-0.779771	1.16453	0.00327485	-0.461448				no			0	0	0	344	75	9	0.823183	0.0176817	0.159136	0.0334957	17	0	0	0	1	0	0	0	1	0	0	0	0
1009798|F|0-9|AG	A	2A	30823336	A	G	0.822222	0.177778	0	0	0	0	0	0	0	0.0612683	0.11122	-0.816651	1.32178	-0.00147393	-0.446054				no			0	0	0	389	70	36	0.901768	0.0707269	0.0275049	0.0340445	17	0	0	0	1	0	0	0	1	0	0	0	0
3020873|F|0-35|AG	A	2A	30859144	A	G	0.806324	0.193676	0	0	0	0	0	0	0	0.00252603	0.0661607	-0.738905	0.595796	0.0047581	-0.33064							0	0	0	381	71	54	0.888016	0.10609	0.00589391	0.028297	17	0	0	0	1	0	0	1	0	0	0	0	0
998359|F|0-66|CT	A	2A	31040740	C	T	0.739919	0.260081	0	0	0	0	0	0	0	0.227136	0.295868	-0.00961529	0.29337	-0.00448046	-0.0319018	no	no				no	0	0	0	353	115	28	0.91945	0.0550098	0.0255403	0.0251958	17	0	0	0	1	0	0	0	1	0	0	0	0
3064473|F|0-6|GA	A	2A	31851904	G	A	0.722	0.278	0	0	0	0	0	0	0	-0.0081246	0.00382776	0.151184	-0.0586882	0.00309021	0.125435			yes				0	0	0	342	120	38	0.907662	0.0746562	0.0176817	0.0509041	18	0	0	0	1	0	0	0	1	0	0	0	0
2268290|F|0-31|AG	A	2A	32508298	A	G	0.235092	0.764908	0	0	0	0	0	0	0	0.0221752	0.0404534	-0.0515473	-0.0853014	-0.00940135	-0.0640551	yes		yes		yes		0	0	0	93	324	19	0.819253	0.0373281	0.143418	0.0328294	18	0	0	1	0	0	0	0	0	0	1	0	0
4992110|F|0-7|GC	A	2A	32761591	G	C	0.13189	0.86811																							2	376	130	0.742633	0.255403	0.00196464	0.0035951	19	0	0	0	1	0	0	0	1	0	0	0	0
4393934|F|0-32|CA	A	2A	32931719	C	A	0.799795	0.200205	0	0	0	0	0	0	0	-0.190366	-0.235932	1.07256	-0.982247	0.00111934	0.308637		no	yes	no	yes		0	0	0	378	86	23	0.911591	0.0451866	0.043222	0.0683939	20	0	0	0	1	0	0	0	1	0	0	0	0
2292758|F|0-28|AG	A	2A	33152249	A	G	0.830377	0.169623	0	0	0	0	0	0	0	-0.0951418	-0.100258	1.10475	-1.31306	0.0111125	0.359205			yes	no	yes		0	0	0	371	73	7	0.872299	0.0137525	0.113949	0.0546386	20	0	0	0	1	0	0	0	1	0	0	0	0
5970682|F|0-24|CT	A	2A	33272988	C	T	0.172669	0.827331	0	0	0	0	0	0	0	0.165838	0.163187	-1.1488	1.43405	0.00576904	-0.25837			yes	no	yes		0	0	0	75	384	13	0.901768	0.0255403	0.0726916	0.0388666	20	0	0	0	1	0	0	0	0	0	0	0	0
3945141|F|0-6|TA	A	2A	33288819	T	A	0.826572	0.173428	0	0	0	0	0	0	0	-0.11859	-0.122305	1.17758	-0.467662	0.00330708	0.295551			yes	yes			0	0	0	395	73	25	0.91945	0.0491159	0.0314342	0.025806	20	0	0	0	1	0	0	0	1	0	0	0	0
2267081|F|0-49|GA	A	2A	35574163	G	A	0.289412	0.710588	0	0	0	0	0	0	0	0.0491952	0.0560487	-0.538257	0.278879	0.00969758	-0.208209				yes			0	0	0	115	294	16	0.803536	0.0314342	0.165029	0.0447912	18	0	0	0	1	0	0	0	1	0	0	0	0
3064800|F|0-41|CT	A	2A	35952093	C	T	0.704545	0.295455	0	0	0	0	0	0	0	0.0960276	0.0652359	0.996168	-0.0394369	0.00648962	0.298451			no				0	0	0	340	133	33	0.929273	0.064833	0.00589391	0.068139	18	0	0	0	1	0	0	0	0	0	0	0	0
4004025|F|0-25|CA	A	2A	36012851	C	A	0.828788	0.171212	0	0	0	0	0	0	0	0.510961	0.398334	1.33919	0.0191285	-0.0135643	-0.176088	yes	no	yes	yes			0	0	0	258	41	31	0.587426	0.0609037	0.35167	0.0143864	21	0	0	0	1	0	0	0	1	0	0	0	0
1071251|F|0-45|CT	A	2A	36134675	C	T	0.490486	0.509514	0	0	0	0	0	0	0	0.159301	0.111737	0.989354	-0.148786	0.00398259	0.184892			yes				0	0	0	226	235	12	0.905697	0.0235756	0.0707269	0.0277279	20	0	0	0	1	0	0	1	0	0	0	0	0
4991574|F|0-67|TC	A	2A	36135556	T	C	0.299569	0.700431	0	0	0	0	0	0	0	-0.116143	-0.152273	-1.08566	-0.00766957	-0.0125919	-0.224007	no	yes	no		no		0	0	0	129	315	20	0.872299	0.0392927	0.0884086	0.0347548	18	0	0	0	1	0	0	1	0	0	0	0	0
2295678|F|0-5|CT	A	2A	36146151	C	T	0.296073	0.703927	0	0	0	0	0	0	0	0.104865	0.0719358	-1.11156	0.613225	0.00958541	-0.156004			yes				0	0	0	95	230	6	0.638507	0.0117878	0.349705	0.0282573	20	0	0	0	1	0	0	0	0	0	0	0	0
1092763|F|0-16|TC	A	2A	36389629	T	C	0.396341	0.603659	0	0	0	0	0	0	0	0.0137136	0.0113012	-0.541582	0.282679	0.00676768	-0.298599							0	0	0	182	284	26	0.915521	0.0510806	0.0333988	0.0262416	18	0	0	0	1	0	0	1	0	0	0	0	0
1113733|F|0-21|TC	A	2A	38324439	T	C	0.824803	0.175197																							332	2	174	0.656189	0.341847	0.00196464	0.0036811	15	0	0	1	0	0	0	0	0	0	1	0	0
990462|F|0-65|CA	A	2A	41107433	C	A	0.857576	0.142424	0	0	1	0	0	0	1	0.161955	0.0780512	1.69352	-1.20834	-0.000663527	0.268625	yes	yes	yes	no	yes		0	1	0	415	61	19	0.935167	0.0373281	0.0275049	0.0395694	20	0	0	0	1	0	0	1	0	0	0	0	0
1011567|F|0-35|GA	A	2A	42193902	G	A	0.583333	0.416667	0	0	0	0	0	0	0	-0.0427914	-0.013409	0.0924194	0.41606	0.0131558	-0.0221189					yes		0	0	0	259	182	21	0.866405	0.0412574	0.0923379	0.083883	22	0	0	0	1	0	0	0	1	0	0	0	0
2281188|F|0-24|AG	A	2A	42194544	A	G	0.578431	0.421569	0	0	0	0	0	0	0	-0.0705396	-0.059458	0.437328	0.424607	0.0186589	0.0189182			no		yes		0	0	0	254	182	23	0.856582	0.0451866	0.0982318	0.0758852	22	0	0	0	1	0	0	0	1	0	0	0	0
1120653|F|0-29|GA	A	2A	42194594	G	A	0.408451	0.591549	0	0	0	0	0	0	0	0.0140445	0.0307645	-0.0453433	-0.413067	-0.0223144	0.0372881					no	yes	0	0	0	187	278	32	0.913556	0.0628684	0.0235756	0.0840493	22	0	0	0	1	0	0	0	1	0	0	0	0
2294373|F|0-63|TG	A	2A	42486389	T	G	0.444812	0.555188	0	0	0	0	0	0	0	0.0802596	0.102144	0.0507873	-0.38337	-0.0174203	-0.0285817							0	0	0	196	246	11	0.868369	0.021611	0.11002	0.0444609	22	0	0	0	1	0	0	1	0	0	0	0	0
991804|F|0-53|CG	A	2A	43291973	C	G	0.49311	0.50689	0	0	0	0	0	0	0	-0.00990879	-0.0209846	-0.304871	0.530468	0.0159984	-0.0920459				yes	yes		0	0	0	233	240	35	0.929273	0.0687623	0.00196464	0.0977099	22	0	1	0	0	0	0	0	0	0	0	0	0
1770333|F|0-18|GT	A	2A	43305027	G	T	0.527778	0.472222	0	0	0	0	0	0	0	-0.0926208	-0.0688424	-0.0686558	-0.300656	-0.0157096	0.0458798				yes		yes	0	0	0	246	218	40	0.911591	0.0785855	0.00982318	0.112758	22	0	0	0	1	0	0	0	1	0	0	0	0
1128539|F|0-33|CA	A	2A	43450177	C	A	0.472107	0.527893	0	0	0	0	0	0	0	0.115472	0.0738665	0.0195081	0.282551	0.0116485	-0.0456334						yes	0	0	0	212	239	33	0.886051	0.064833	0.0491159	0.0948627	22	0	0	0	1	0	0	0	1	0	0	0	0
[truncated: 11,648 more rows]
[truncated: 18 more columns]
