# Supplementary material for: Genome-Wide Association Analysis for Hybrid Breeding in Wheat
Source: Int J Mol Sci. 2022 Dec 5;23(23):15321. doi: 10.3390/ijms232315321 (PMC9740285; doi:10.3390/ijms232315321)
Supplement: Supplementary file 1 [file ijms-23-15321-s001.zip › supplementaryFiles/Table S4. Results of haplotype analysis.xlsx]

## Sheet: Sheet1
Table S4. Results of haplotype analysis
Number	Markers	Chromosome	Marker positions	Haplotypes	Number of accessions	Haplotype effects for HT	Haplotype effects for FT	Haplotype effects for PH	Std. err. of haplotype effects for HT	Std. err. of haplotype effects for FT	Std. err. of haplotype effects for PH	Genes	GO terms	Flowering-related genes	Plant height-related genes
1	1108323|F|0-19|AG_1161269|F|0-59|TC_1110980|F|0-21|AG	1A	10127856|374216815|483674978	A/A C/C A/A|A/A C/C G/G	26|96	0.74|-0.20	0.63|-0.17	0.33|-0.09	0.24|0.24	0.19|0.19	0.73|0.73	TraesCS1A02G020800|TraesCS1A02G211500|TraesCS1A02G286900	integral component of membrane;heme binding;monooxygenase activity;iron ion binding;oxidoreductase activity, acting on paired donors, with incorporation or reduction of molecular oxygen;oxidation-reduction process|integral component of membrane|nucleus;DNA binding;nucleosome;protein heterodimerization activity	0	1
2	10983964|F|0-13|CT_1216417|F|0-62|CG_4989030|F|0-6|AC	1A	22333218|378566314|441842139	C/C C/C C/C|T/T C/C C/C|T/T G/G A/A	47|221|54	1.17|-0.12|-0.53	1.09|-0.14|-0.38	-0.64|1.03|-3.64	0.23|0.17|0.23	0.19|0.14|0.19	0.64|0.48|0.65	TraesCS1A02G040700|-|TraesCS1A02G250000	||carbohydrate metabolic process;chitin binding;chitinase activity;chitin catabolic process;cell wall macromolecule catabolic process	0	0
3	1373416|F|0-14|GA_33847289|F|0-20|AT	1A	23164133|482824074	A/A A/A|A/A T/T|G/G T/T	36|237|38	1.34|0.07|-1.69	1.04|0.03|-1.14	0.90|0.28|-2.58	0.26|0.21|0.27	0.22|0.17|0.22	0.68|0.54|0.69	-|-	|	0	0
4	1127506|F|0-5|TC_1090884|F|0-49|TC_1213940|F|0-31|AC	1A	23167002|372643320|573920811	T/T C/C C/C|T/T T/T C/C	82|39	0.27|-0.58	0.22|-0.46	0.88|-1.86	0.21|0.21	0.17|0.17	0.56|0.56	-|TraesCS1A02G210400|TraesCS1A02G414400	|catalytic activity;trehalose biosynthetic process;trehalose-phosphatase activity|metal ion binding	0	0
5	1141154|F|0-18|CA_3064684|F|0-37|TC	1A	373765465|559780854	A/A C/C|A/A T/T|C/C T/T	42|296|98	1.58|0.00|-0.68	1.16|0.01|-0.53	1.90|0.66|-2.81	0.24|0.16|0.19	0.20|0.14|0.15	0.62|0.43|0.49	TraesCS1A02G210900|-	integral component of membrane;transmembrane transporter activity;membrane;transmembrane transport|	0	0
6	1087379|F|0-64|GA_3064476|F|0-32|TG	1A	374570726|556090181	A/A G/G|A/A T/T|G/G T/T	43|289|103	1.71|-0.02|-0.65	1.23|-0.02|-0.45	1.26|0.67|-2.39	0.24|0.16|0.18	0.19|0.13|0.15	0.59|0.40|0.46	ENSRNA050009834|TraesCS1A02G387400	|aspartic-type endopeptidase activity;proteolysis	0	0
7	1311185|F|0-37|CT_1094451|F|0-64|GA_1012320|F|0-61|CT	1A	375468477|547004982|547958750	C/C A/A C/C|T/T A/A C/C|T/T G/G T/T	82|263|27	-0.74|-0.03|2.51	-0.54|-0.03|1.89	-2.56|0.84|-0.40	0.21|0.18|0.28	0.17|0.15|0.23	0.56|0.48|0.75	TraesCS1A02G212600|TraesCS1A02G369200|-	extracellular region;sexual reproduction|protein dimerization activity|	0	0
8	1127204|F|0-57|AG_1220904|F|0-10|AG_3533365|F|0-50|GA_5324321|F|0-62|CG	1A	381273884|382598146|532773248|560469466	G/G A/A A/A G/G|G/G A/A G/A G/G|G/G A/G A/A G/G|G/G A/G G/A G/G	47|27|57|39	0.41|0.17|-0.15|-0.40	0.40|0.05|-0.09|-0.38	0.46|0.03|0.51|-1.33	0.26|0.31|0.25|0.27	0.22|0.26|0.21|0.23	0.74|0.88|0.70|0.77	TraesCS1A02G215600|TraesCS1A02G216500|TraesCS1A02G345700|TraesCS1A02G394600	cysteine-type endopeptidase activity;positive regulation of programmed cell death||integral component of membrane;ATP binding;protein kinase activity;protein phosphorylation;protein binding|metal ion binding;hydrolase activity;acid phosphatase activity	0	0
9	1197664|F|0-66|CG_2260769|F|0-58|TC	1A	474795062|477937227	C/C C/C|C/C T/T|G/G C/C	44|49|258	0.31|1.34|-0.31	0.21|1.10|-0.24	2.43|-0.29|-0.36	0.26|0.25|0.19	0.21|0.21|0.15	0.67|0.66|0.49	TraesCS1A02G279200|-	|	0	0
10	1019230|F|0-11|GC_1092374|F|0-41|GA_6040088|F|0-6|AG	1A	477699717|547419510|557295905	C/C A/A G/G|G/G A/A G/G	42|330	1.32|-0.17	1.09|-0.14	0.97|-0.12	0.18|0.18	0.15|0.15	0.46|0.46	ENSRNA050009868|TraesCS1A02G370200|-	|oxidoreductase activity;zinc ion binding;oxidation-reduction process|	0	0
11	1686873|F|0-21|TC_5324321|F|0-14|AG	1A	480551334|560469514	C/C A/A|C/C G/G|T/T G/G	42|282|33	1.49|-0.33|0.97	0.99|-0.26|0.92	1.97|-0.46|1.41	0.26|0.21|0.29	0.21|0.17|0.24	0.68|0.55|0.74	TraesCS1A02G281800|TraesCS1A02G394600	integral component of membrane;membrane;Golgi apparatus;vesicle-mediated transport|metal ion binding;hydrolase activity;acid phosphatase activity	0	0
12	1105146|F|0-33|GC_1133593|F|0-20|TA	1A	494150063|564453900	C/C A/A|G/G A/A|G/G T/T	31|229|30	0.28|0.17|-1.60	0.18|0.16|-1.40	1.43|0.09|-2.19	0.30|0.20|0.30	0.24|0.16|0.25	0.75|0.52|0.78	-|-	|	0	0
13	1218247|F|0-18|CG_3956455|F|0-6|TC	1A	500842256|564668247	C/C C/C|C/C T/C|C/C T/T|G/G C/C	188|58|33|28	-0.19|0.68|1.09|-1.39	-0.14|0.46|0.84|-1.02	0.04|-1.08|1.65|0.05	0.20|0.25|0.30|0.32	0.16|0.20|0.24|0.26	0.54|0.68|0.82|0.87	TraesCS1A02G310200|TraesCS1A02G401200	transferase activity, transferring hexosyl groups|	1	0
14	1161848|F|0-28|CT_1082286|F|0-17|GA	1A	530604162|556796485	C/C G/G|C/T A/A|C/T G/G	232|26|91	-0.05|-2.57|0.85	-0.07|-1.94|0.73	0.18|-2.68|0.30	0.24|0.38|0.22	0.20|0.31|0.18	0.65|1.00|0.60	TraesCS1A02G340400|TraesCS1A02G388000	integral component of membrane;protein glycosylation;membrane;oligosaccharyl transferase activity|	0	0
15	3570011|F|0-12|AG_3020917|F|0-35|GA	1A	547955536|582567767	A/A G/G|A/G A/A|A/G G/G	194|39|155	-0.21|0.65|0.10	-0.19|0.39|0.14	-0.02|3.74|-0.91	0.18|0.25|0.17	0.15|0.21|0.14	0.48|0.67|0.45	-|-	|	0	0
16	1115737|F|0-46|CT_5323934|F|0-19|TC	1A	548300959|548582464	C/C C/C|T/T T/T	32|295	2.66|-0.29	2.02|-0.22	0.35|-0.04	0.20|0.19	0.17|0.16	0.54|0.52	-|-	|	0	0
17	3064790|F|0-16|TC_2340991|F|0-31|GT	1A	557108855|558487471	C/C G/G|T/T T/T	407|52	-0.20|1.55	-0.14|1.09	-0.21|1.67	0.17|0.17	0.14|0.14	0.45|0.45	TraesCS1A02G388700|-	|	0	0
18	2264291|F|0-10|GC_1161396|F|0-13|CT_1084507|F|0-24|TA	1A	558316677|558591438|577636386	C/C T/T A/A|C/C T/T T/T	244|32	0.04|-0.28	0.03|-0.21	-0.23|1.75	0.21|0.21	0.17|0.17	0.55|0.55	TraesCS1A02G391100|TraesCS1A02G392000|TraesCS1A02G421400	ATP binding;protein kinase activity;protein phosphorylation|photosynthesis;photosystem I;photosystem I reaction center|	0	0
19	1099504|F|0-43|CT_2304406|F|0-29|TC	1A	559886969|579157342	C/C T/T|T/T C/C|T/T T/T	36|28|296	0.76|1.68|-0.25	0.53|1.49|-0.21	2.48|-2.04|-0.11	0.27|0.29|0.20	0.23|0.24|0.17	0.72|0.76|0.53	TraesCS1A02G393400|-	|	0	0
20	1271003|F|0-35|CG_1069950|F|0-6|CG	1B	13507288|662492329	C/C C/C|G/G C/C	51|112	-0.59|0.27	-0.48|0.22	-3.79|1.73	0.20|0.20	0.17|0.17	0.55|0.55	TraesCS1B02G028100|-	serine-type endopeptidase inhibitor activity;response to wounding|	0	0
21	1207903|F|0-56|AT_4992730|F|0-46|CT	1B	13507309|50019577	A/A C/C|A/A T/T|T/T C/C|T/T T/T	275|31|38|26	0.35|-0.97|0.24|-2.90	0.27|-0.70|0.12|-2.17	0.70|0.25|-2.69|-3.80	0.22|0.33|0.32|0.41	0.18|0.27|0.26|0.34	0.56|0.85|0.83|1.08	TraesCS1B02G028100|-	serine-type endopeptidase inhibitor activity;response to wounding|	0	0
22	4260656|F|0-17|GA_19485113|F|0-15|CT_1080715|F|0-45|CG	1B	22928218|502639517|629844989	G/G T/T C/G|G/G T/T G/G	87|52	-0.34|0.57	-0.21|0.36	0.65|-1.09	0.19|0.19	0.15|0.15	0.50|0.50	-|TraesCS1B02G288300|-	|integral component of membrane;transmembrane transport|	0	0
23	1069301|F|0-16|CT_1020261|F|0-49|GA	1B	32775921|579787309	C/C G/A|C/C G/G|C/T G/A|C/T G/G	28|88|87|249	1.09|0.64|0.36|-0.47	0.84|0.44|0.29|-0.35	0.96|1.61|-0.51|-0.50	0.32|0.23|0.22|0.17	0.27|0.19|0.18|0.14	0.83|0.58|0.57|0.43	-|TraesCS1B02G349200	|regulation of transcription, DNA-templated;positive regulation of long-day photoperiodism, flowering	0	0
24	2265714|F|0-65|GA_1082843|F|0-43|TC	1B	57629986|57723630	A/A T/T|G/G C/C	47|395	1.28|-0.15	1.05|-0.12	-0.07|0.01	0.17|0.17	0.14|0.14	0.45|0.45	TraesCS1B02G073900|-	|	0	0
25	1053014|F|0-33|GC_1081953|F|0-5|TC	1B	65707586|390429384	G/C C/C|G/G C/C|G/G T/C|G/G T/T	63|153|30|52	-0.13|-0.33|0.64|0.78	-0.16|-0.21|0.49|0.52	-2.45|-0.13|-0.56|3.68	0.24|0.21|0.30|0.30	0.20|0.18|0.25|0.25	0.65|0.58|0.82|0.82	-|-	|	0	0
26	3946249|F|0-23|CT_1083038|F|0-25|TC	1B	588330184|629063608	C/C C/C|C/C T/T|C/T C/C|C/T T/T	283|27|49|33	0.18|-0.77|0.68|-1.94	0.11|-0.53|0.56|-1.37	0.69|5.20|-3.06|-5.60	0.26|0.34|0.29|0.39	0.21|0.28|0.24|0.32	0.64|0.84|0.71|0.95	-|-	|	0	0
27	977296|F|0-58|TC_1101843|F|0-23|GA	1B	634501794|660431384	C/C G/G|T/T A/A|T/T G/G	42|37|247	-0.29|-1.12|0.22	-0.42|-1.01|0.22	4.11|-0.23|-0.66	0.27|0.28|0.19	0.22|0.22|0.15	0.70|0.72|0.49	-|-	|	0	0
28	1216401|F|0-5|TC_1203029|F|0-51|TC	1B	641218839|687401603	C/C T/T|T/T T/T	38|211	-0.98|0.18	-0.85|0.15	0.93|-0.17	0.19|0.19	0.16|0.16	0.54|0.54	-|TraesCS1B02G479600	|	0	0
29	1090823|F|0-25|GC_1272405|F|0-10|TA	1D	2472156|459880864	G/C A/A|G/G A/A|G/G T/A	74|274|51	-0.62|0.16|0.07	-0.48|0.13|0.01	-0.17|-0.31|1.92	0.20|0.15|0.22	0.16|0.12|0.18	0.52|0.40|0.58	TraesCS1D02G005200|TraesCS1D02G387100	integral component of membrane|DNA binding	0	0
30	1330481|F|0-25|CT_994639|F|0-23|CG	1D	30446185|433371368	C/C C/C|C/C G/G|T/T C/C	207|41|39	-0.11|0.44|0.12	-0.06|0.30|0.01	-0.32|-2.13|3.93	0.18|0.25|0.25	0.15|0.20|0.20	0.50|0.70|0.69	-|TraesCS1D02G345300	|integral component of membrane;ATP binding;ATPase-coupled transmembrane transporter activity;transmembrane transport;ATPase activity	0	0
31	1865222|F|0-12|AG_1119123|F|0-11|CG	1D	346185919|377576447	A/A G/G|A/G G/G|G/G C/G|G/G G/G	54|84|33|166	-0.74|0.44|-1.48|0.31	-0.46|0.38|-1.22|0.20	-2.42|-1.21|2.70|0.86	0.26|0.21|0.32|0.17	0.21|0.18|0.26|0.14	0.65|0.55|0.81|0.44	-|TraesCS1D02G279600	|	0	0
32	3943672|F|0-7|CT_2265618|F|0-20|CT_1066330|F|0-58|TC_1233688|F|0-25|TC	2A	18289775|18359259|18359334|19890968	C/T C/C C/C T/C|C/T C/T T/C T/C|T/T T/T T/T C/C	40|53|219	-1.47|-0.15|0.31	-1.17|-0.02|0.22	1.12|0.96|-0.44	0.23|0.21|0.17	0.19|0.17|0.14	0.65|0.57|0.47	-|TraesCS2A02G047300|TraesCS2A02G047300|-	|integral component of membrane;transmembrane transporter activity;transmembrane transport;inorganic phosphate transmembrane transporter activity;phosphate ion transport;membrane|integral component of membrane;transmembrane transporter activity;transmembrane transport;inorganic phosphate transmembrane transporter activity;phosphate ion transport;membrane|	0	0
33	990462|F|0-65|CA_1276362|F|0-63|AG	2A	41107433|711970810	A/A A/A|C/C A/A|C/C G/G	59|341|56	0.34|-0.29|1.38	0.16|-0.22|1.15	2.69|-0.07|-2.43	0.21|0.16|0.22	0.17|0.13|0.18	0.56|0.43|0.58	TraesCS2A02G087400|TraesCS2A02G467700	protein binding|oxidoreductase activity;catalytic activity;FMN binding;oxidation-reduction process	0	0
34	4992145|F|0-11|GA_996953|F|0-10|TC_1328469|F|0-15|TG	2A	57646042|568410609|678640333	A/A C/C G/G|A/A T/T G/G|A/A T/T T/G|A/A T/T T/T	28|67|34|34	0.97|-0.26|0.35|-0.63	1.02|-0.30|0.25|-0.51	0.21|1.57|-0.79|-2.48	0.51|0.32|0.37|0.37	0.42|0.26|0.30|0.30	1.09|0.67|0.78|0.78	-|TraesCS2A02G334700|-	||	0	0
35	1098792|F|0-46|AG_981494|F|0-52|GA_4993284|F|0-23|AG	2A	73158478|174036236|559121261	A/A G/A A/A|A/A G/A G/G|A/A G/G A/A|A/A G/G G/G	69|41|84|130	1.01|0.43|0.62|-1.07	0.76|0.28|0.54|-0.85	-0.21|0.05|-0.65|0.52	0.21|0.23|0.19|0.17	0.17|0.19|0.15|0.14	0.58|0.64|0.51|0.46	TraesCS2A02G123800|-|TraesCS2A02G327700	carbohydrate metabolic process;carbohydrate binding;4-alpha-glucanotransferase activity;cytosol;starch binding;maltose catabolic process;heteropolysaccharide binding||protein binding	0	0
36	3959683|F|0-7|GA_1394718|F|0-42|AC	2A	502724230|579328410	G/A A/A|G/A C/C|G/G A/A|G/G C/C	35|72|55|125	0.04|-1.07|1.20|0.08	-0.03|-1.04|1.10|0.13	2.82|-0.14|-1.38|-0.11	0.28|0.22|0.24|0.19	0.23|0.18|0.20|0.16	0.77|0.60|0.65|0.52	-|-	|	0	0
37	2257109|F|0-65|CG_29430144|F|0-9|CT	2A	532153616|713936075	C/C C/C|C/C T/T|G/G C/C|G/G T/T	134|58|58|42	-0.55|-0.49|0.73|1.43	-0.34|-0.57|0.68|0.94	-1.60|2.40|-3.36|6.44	0.27|0.29|0.29|0.32	0.22|0.24|0.24|0.26	0.70|0.77|0.77|0.84	-|TraesCS2A02G472300	|protein dimerization activity	0	0
38	1010068|F|0-66|CG_1248237|F|0-19|AC_3950937|F|0-32|AG_4993287|F|0-67|GT_7487591|F|0-46|AT	2A	534619575|554412284|554520367|561269697|580855775	C/C C/C G/G T/T A/A|G/G A/A A/A G/G T/T	51|164	1.81|-0.56	1.34|-0.42	-0.44|0.14	0.18|0.18	0.15|0.15	0.45|0.45	TraesCS2A02G310900|TraesCS2A02G324000|TraesCS2A02G324500|TraesCS2A02G329100|TraesCS2A02G344100	chloroplast;protein binding|plasma membrane;protein binding|methyltransferase activity|hydrolase activity, hydrolyzing O-glycosyl compounds;carbohydrate metabolic process|	0	0
39	4992356|F|0-33|AG_1075438|F|0-21|GA_2283435|F|0-46|CG	2A	540455119|558529487|735771090	A/A A/A C/C|A/A A/A G/G|G/G G/G C/C	116|30|209	1.00|1.24|-0.73	0.80|1.03|-0.59	-1.20|4.28|0.05	0.20|0.30|0.19	0.17|0.24|0.15	0.54|0.79|0.50	TraesCS2A02G315100|TraesCS2A02G327000|TraesCS2A02G510900	metal ion binding;oxidoreductase activity;oxidoreductase activity, acting on single donors with incorporation of molecular oxygen, incorporation of two atoms of oxygen;oxidation-reduction process;protein binding|zinc ion binding;protein binding|nucleic acid binding	0	0
40	1000128|F|0-34|AT_4910598|F|0-55|CA_1024404|F|0-13|GC_1068412|F|0-46|CT	2A	543572750|554422486|691487406|756909658	A/A A/A G/G C/C|A/A C/C C/C C/C|A/A C/C G/G C/C|T/T A/A G/G C/C	34|32|50|55	0.32|-1.44|-0.63|1.21	0.37|-1.04|-0.50|0.84	-1.07|1.73|0.87|-1.13	0.36|0.29|0.25|0.25	0.28|0.23|0.20|0.20	0.99|0.79|0.69|0.70	TraesCS2A02G318400|-|-|ENSRNA050010674	|||	0	0
41	4909866|F|0-29|AT_1091012|F|0-41|GT	2A	556986689|755807991	A/A G/G|A/A T/T|T/T G/G|T/T T/T	165|43|126|109	1.10|-0.17|-0.21|-1.36	0.95|-0.26|-0.12|-1.19	-0.02|-0.97|0.66|-0.35	0.16|0.25|0.18|0.18	0.13|0.20|0.14|0.14	0.46|0.71|0.51|0.51	TraesCS2A02G326100|-	|	0	0
42	3064474|F|0-34|GC_4260837|F|0-29|TC	2A	557403159|579970349	C/C C/C|G/G C/C|G/G T/T	125|28|147	-1.13|0.79|0.81	-0.89|0.59|0.64	0.54|-1.37|-0.19	0.19|0.29|0.19	0.16|0.24|0.16	0.53|0.82|0.54	TraesCS2A02G326500|ENSRNA050010711	DNA binding;regulation of transcription, DNA-templated;nucleus|	0	0
43	1021034|F|0-8|TC_996555|F|0-38|TA_29430144|F|0-23|CG_1100986|F|0-52|GC	2A	560680170|703349702|713936089|747684533	C/C T/T C/C G/G|C/C T/T G/G G/G|T/T T/T C/C G/G|T/T T/T G/G G/G	79|77|56|51	-0.32|-0.90|0.72|1.06	-0.20|-0.77|0.60|0.82	-2.08|3.29|-4.39|3.07	0.33|0.35|0.36|0.35	0.26|0.28|0.28|0.27	0.79|0.84|0.85|0.82	TraesCS2A02G328500|TraesCS2A02G454400|TraesCS2A02G472300|TraesCS2A02G529000	DNA binding;regulation of transcription, DNA-templated;nucleus||protein dimerization activity|protein binding	0	0
44	3939520|F|0-68|TG_2282450|F|0-15|CT	2A	561848437|700955234	G/G C/C|G/G T/T|T/T C/C	110|35|141	0.38|2.18|-0.84	0.33|1.80|-0.70	0.47|-3.14|0.42	0.20|0.27|0.18	0.17|0.22|0.15	0.53|0.70|0.47	TraesCS2A02G329500|TraesCS2A02G451300	|integral component of membrane;ATP binding;ATPase-coupled transmembrane transporter activity;transmembrane transport;ATPase activity	0	0
45	5578491|F|0-24|GA_2253029|F|0-10|CT_4988912|F|0-18|TC	2A	563950265|718913958|747148644	A/A C/C C/C|G/G C/C C/C	94|123	-0.72|0.55	-0.59|0.45	1.02|-0.78	0.13|0.13	0.10|0.10	0.34|0.34	-|TraesCS2A02G482200|TraesCS2A02G527800	|catalytic activity;coenzyme binding|	0	0
46	1187752|F|0-59|AT_995142|F|0-31|AT_2278628|F|0-9|CA_1088464|F|0-20|GA	2A	564983348|582636705|748204236|770251801	A/A A/A C/A G/G|A/A A/A C/C G/G|T/T T/T C/A G/G|T/T T/T C/C G/G	95|58|56|41	-0.37|-0.75|0.86|0.73	-0.31|-0.54|0.67|0.56	-1.05|2.18|-2.47|2.71	0.23|0.26|0.26|0.28	0.19|0.21|0.21|0.23	0.65|0.73|0.73|0.80	-|TraesCS2A02G344800|TraesCS2A02G530300|TraesCS2A02G575900	||protein binding|	0	0
47	1862912|F|0-34|TC_3958358|F|0-13|AC	2A	565313138|698828402	C/C A/C|C/C C/C|T/T A/C|T/T C/C	113|65|184|91	0.67|1.35|-0.51|-0.77	0.52|1.22|-0.46|-0.59	0.93|-2.91|0.71|-0.51	0.19|0.22|0.16|0.19	0.16|0.18|0.13|0.15	0.51|0.58|0.42|0.50	TraesCS2A02G332600|TraesCS2A02G449200	|nucleic acid binding	0	0
48	979618|F|0-47|CA_1103797|F|0-32|GA	2A	566856454|753950096	A/A G/A|A/A G/G|C/C G/A|C/C G/G	26|158|57|192	0.15|1.10|-1.05|-0.61	-0.02|0.92|-0.80|-0.52	2.49|-0.80|-1.72|0.83	0.31|0.18|0.24|0.17	0.25|0.14|0.19|0.14	0.87|0.49|0.65|0.47	TraesCS2A02G333400|-	protein binding|	0	0
49	1002659|F|0-44|AG_984869|F|0-26|CA_1053571|F|0-49|GA	2A	569192858|687050412|763056550	A/A C/C G/G|G/G C/C G/G	98|167	0.57|-0.34	0.49|-0.29	-0.97|0.57	0.13|0.13	0.11|0.11	0.38|0.38	TraesCS2A02G335100|TraesCS2A02G435100|TraesCS2A02G561500	nucleic acid binding;mitochondrion;response to abscisic acid;response to salt stress;response to salicylic acid|transcription, DNA-templated;nucleus;ATP binding;developmental process;regulation of transcription, DNA-templated|	0	0
50	3064966|F|0-30|AG_1011428|F|0-36|GC	2A	699516157|737425838	A/A C/C|A/A G/G|G/G G/G	48|345|50	0.85|-0.32|1.41	0.69|-0.27|1.23	3.45|-0.23|-1.72	0.27|0.17|0.25	0.22|0.14|0.21	0.72|0.44|0.67	TraesCS2A02G449500|TraesCS2A02G512500	AT DNA binding|integral component of membrane;ATP binding;protein kinase activity;protein phosphorylation	0	0
51	1120065|F|0-5|GA_4993536|F|0-37|CG	2A	700374254|744494242	G/G C/C|G/G C/G|G/G G/G	134|52|69	-0.19|0.05|0.34	-0.14|-0.04|0.30	-1.50|0.23|2.73	0.21|0.23|0.23	0.17|0.19|0.19	0.52|0.57|0.57	-|TraesCS2A02G521800	|integral component of membrane;transmembrane transport;solute:proton antiporter activity;cation transport	0	0
52	994591|F|0-16|CT_1250340|F|0-20|TA	2A	705064491|771074444	C/C T/T|T/T T/T	238|33	-0.15|1.06	-0.12|0.87	0.21|-1.54	0.21|0.21	0.17|0.17	0.53|0.53	TraesCS2A02G456300|TraesCS2A02G576800	metal ion binding;catalytic activity;protein serine/threonine phosphatase activity;cation binding;protein dephosphorylation|	0	0
53	2260600|F|0-24|AG_986459|F|0-60|AG	2A	713536652|718622092	A/A A/A|A/A A/G|G/G A/G	135|288|40	-0.25|-0.25|2.61	-0.23|-0.19|2.12	0.60|-0.01|-1.96	0.17|0.16|0.24	0.13|0.13|0.19	0.45|0.44|0.65	TraesCS2A02G471400|TraesCS2A02G481300	cytoplasm;ATP binding;hydrolase activity;protein catabolic process|catalytic activity;coenzyme binding	0	0
54	2269476|F|0-21|AG_1015671|F|0-58|AG	2A	714652408|750192615	A/A A/A|A/A A/G|A/G A/A|A/G A/G	105|122|112|85	-0.18|-1.04|1.31|-0.03	-0.26|-0.93|1.12|0.18	1.82|1.31|-1.44|-2.22	0.24|0.27|0.26|0.25	0.19|0.22|0.21|0.20	0.61|0.70|0.69|0.65	-|TraesCS2A02G535000	|	0	0
55	6043419|F|0-62|TG_1024178|F|0-55|GA	2A	726296256|765677102	T/G G/G|T/T G/A|T/T G/G	135|25|156	0.22|0.87|-0.33	0.38|0.55|-0.41	-2.30|-1.48|2.23	0.35|0.35|0.25	0.29|0.29|0.20	0.96|0.95|0.67	TraesCS2A02G494300|-	response to auxin|	0	1
56	1028934|F|0-37|CG_5323883|F|0-5|TC_5325220|F|0-33|TC_2279156|F|0-16|GA	2B	20273084|23710362|683749672|688378438	C/C T/T C/C G/G|C/G T/T C/C G/G|C/G T/T T/T A/A	33|41|61	-1.61|-0.21|1.01	-1.47|-0.55|1.16	0.17|1.52|-1.11	0.48|0.38|0.65	0.39|0.31|0.53	1.10|0.86|1.48	TraesCS2B02G043600|-|TraesCS2B02G487600|TraesCS2B02G490600	ADP binding||ADP binding|nucleic acid binding	0	0
57	1229520|F|0-13|AG_4910152|F|0-20|TC	2B	24899536|788115835	A/A T/T|G/G T/T	34|166	-0.05|0.01	0.12|-0.02	-2.30|0.47	0.18|0.18	0.15|0.15	0.51|0.51	-|-	|	0	0
58	1217756|F|0-13|AG_1237800|F|0-13|CG	2B	26497810|136811365	A/A C/C|A/A G/G	36|292	-1.34|0.17	-1.06|0.13	-3.61|0.44	0.20|0.20	0.17|0.17	0.57|0.57	TraesCS2B02G054200|TraesCS2B02G164700	|protein binding	0	0
59	4992811|F|0-68|TC_1166044|F|0-48|TC_5323511|F|0-17|AC_1125920|F|0-47|CT	2B	28419889|29873989|135026377|602765846	C/C T/T A/A T/T|T/C C/C A/A T/T|T/C T/T A/A T/T|T/C T/T A/C T/T|T/T T/T A/A T/T	30|31|61|32|47	-1.18|1.23|0.07|-0.09|-0.09	-1.08|1.04|0.00|-0.02|0.02	1.06|-2.80|0.75|-0.30|0.40	0.31|0.38|0.25|0.31|0.30	0.26|0.32|0.21|0.26|0.25	0.83|1.01|0.67|0.83|0.79	TraesCS2B02G058400|TraesCS2B02G062600|TraesCS2B02G162300|TraesCS2B02G420400	serine-type carboxypeptidase activity;proteolysis||transferase activity, transferring hexosyl groups|nucleus;DNA binding;regulation of transcription, DNA-templated	0	0
60	1019246|F|0-29|GA_2278957|F|0-6|GA	2B	28874508|158358725	A/A G/G|G/A G/G|G/G A/A|G/G G/G	62|59|28|201	-1.65|-0.05|1.58|0.30	-1.31|-0.03|1.26|0.24	1.23|1.78|-0.95|-0.77	0.25|0.23|0.31|0.19	0.21|0.19|0.25|0.15	0.65|0.61|0.80|0.49	-|-	|	0	0
61	1086103|F|0-16|TC_1213633|F|0-37|GC_5324525|F|0-22|GA	2B	28883134|28883184|30159076	C/C G/G G/G|T/T G/C A/A|T/T G/G G/G	26|67|140	2.16|-0.76|-0.04	1.87|-0.60|-0.06	-1.69|2.02|-0.65	0.34|0.26|0.25	0.27|0.21|0.20	0.93|0.71|0.69	TraesCS2B02G059400|TraesCS2B02G059400|TraesCS2B02G063000	ATP binding;protein kinase activity;calcium ion binding;polysaccharide binding;protein phosphorylation|ATP binding;protein kinase activity;calcium ion binding;polysaccharide binding;protein phosphorylation|enzyme inhibitor activity	0	0
62	1203745|F|0-23|TG_3955502|F|0-46|AG_1237062|F|0-23|TG	2B	29046034|673093210|677039858	G/G A/A T/T|T/T A/A T/T|T/T G/G G/G	39|205|122	1.72|-0.39|0.11	1.27|-0.40|0.26	-0.02|1.47|-2.46	0.31|0.22|0.36	0.25|0.18|0.29	0.80|0.57|0.94	TraesCS2B02G060500|-|-	||	0	0
63	1085716|F|0-43|GA_1063621|F|0-54|GA	2B	29542794|690786347	A/A G/G|G/G G/A|G/G G/G	27|128|282	2.42|-0.76|0.11	2.00|-0.64|0.10	-3.00|0.22|0.19	0.29|0.19|0.19	0.23|0.16|0.15	0.81|0.54|0.53	-|TraesCS2B02G492800	|protein binding	0	0
64	2280307|F|0-18|TC_1073535|F|0-41|GT	2B	33554983|711866576	C/C G/G|C/C T/T|T/T G/G|T/T T/T	26|33|139|148	-1.63|-2.11|0.07|0.69	-1.51|-1.69|0.23|0.43	-2.23|2.47|-2.25|1.95	0.35|0.38|0.32|0.26	0.29|0.32|0.27|0.22	0.86|0.95|0.80|0.65	-|TraesCS2B02G516800	|hydrolase activity, hydrolyzing O-glycosyl compounds;carbohydrate metabolic process	0	0
65	2253332|F|0-25|TC_1129097|F|0-42|CG_1061298|F|0-11|GT	2B	403420819|418629266|719453838	T/C C/C G/T|T/C C/C T/T|T/T C/C G/T|T/T C/C T/T	99|61|42|37	0.36|-0.86|0.64|-0.28	0.37|-0.86|0.58|-0.21	-1.19|2.09|-1.65|1.62	0.24|0.26|0.29|0.29	0.19|0.21|0.23|0.23	0.76|0.85|0.93|0.93	TraesCS2B02G290600|-|TraesCS2B02G525000	||ubiquitin-protein transferase activity;protein ubiquitination;protein binding	0	0
66	1087343|F|0-5|AC_1165147|F|0-41|AC	2B	666654689|677952707	A/A A/A|C/C C/C	127|178	-0.08|0.06	-0.26|0.18	4.38|-3.13	0.29|0.29	0.24|0.24	0.83|0.83	TraesCS2B02G470500|TraesCS2B02G480500	nucleic acid binding|structural constituent of ribosome;translation;ribosome;protein binding	0	0
67	999303|F|0-14|AG_3953690|F|0-28|TC_977279|F|0-61|GA	2B	668683585|680760764|690749086	A/A C/C G/G|G/G T/T A/A	186|127	-0.26|0.38	-0.04|0.06	-3.62|5.30	0.28|0.28	0.22|0.22	0.78|0.78	TraesCS2B02G472200|-|TraesCS2B02G492700	integral component of membrane;protein glycosylation;transferase activity, transferring glycosyl groups||protein binding	0	0
68	1123031|F|0-15|GA_1004351|F|0-66|AT	2B	669233008|675520137	A/A A/A|G/G T/T	199|34	0.37|-2.14	0.33|-1.92	-0.57|3.36	0.34|0.34	0.27|0.27	0.89|0.89	-|TraesCS2B02G478400	|metal ion binding;catalytic activity;protein serine/threonine phosphatase activity;cation binding;protein dephosphorylation	0	0
69	1233877|F|0-19|AG_1138797|F|0-6|GC	2B	669343838|717098494	A/A G/G|G/G G/C	237|190	-0.37|0.46	-0.45|0.56	2.53|-3.15	0.23|0.23	0.19|0.19	0.60|0.60	TraesCS2B02G472700|TraesCS2B02G522200	protein binding|response to auxin	0	1
70	1165519|F|0-23|AG_2275318|F|0-11|CA_3956993|F|0-7|AG	2B	671391195|706403197|733722189	A/A C/C A/A|A/A C/C A/G|A/A C/C G/G|G/G A/A A/A	72|29|49|57	-1.17|0.77|1.03|0.20	-1.03|0.55|0.63|0.48	1.52|3.88|1.50|-5.19	0.30|0.36|0.34|0.52	0.24|0.29|0.27|0.41	0.77|0.93|0.89|1.34	-|TraesCS2B02G510200|-	|hydrolase activity, hydrolyzing O-glycosyl compounds;carbohydrate metabolic process;cell wall;xyloglucan metabolic process;xyloglucan:xyloglucosyl transferase activity;cell wall biogenesis;apoplast;cellular glucan metabolic process;cell wall organization|	0	0
71	1226508|F|0-20|TC_1122544|F|0-56|CG	2B	671910373|675214731	C/C G/G|T/T C/C	155|194	0.59|-0.47	0.74|-0.59	-3.03|2.42	0.28|0.19	0.23|0.15	0.69|0.47	TraesCS2B02G474800|-	|	0	0
72	1246691|F|0-5|AC_2346847|F|0-41|TC	2B	672320369|680572151	A/A C/C|C/C T/T	151|161	-0.02|0.02	-0.17|0.16	3.85|-3.61	0.30|0.30	0.24|0.24	0.73|0.73	TraesCS2B02G475200|TraesCS2B02G483200	|intracellular protein transport;intracellular;protein binding	0	0
73	4910338|F|0-15|GC_26672902|F|0-24|TG	2B	672775982|681218323	C/C G/G|G/G T/T	178|150	0.22|-0.26	0.35|-0.41	-3.31|3.93	0.28|0.21	0.23|0.17	0.71|0.54	TraesCS2B02G475700|TraesCS2B02G483900	|transferase activity, transferring hexosyl groups	0	0
74	3031697|F|0-41|CG_1220082|F|0-26|TC	2B	672796734|712007945	C/C C/C|G/G T/T	270|186	-0.27|0.39	-0.38|0.55	2.21|-3.20	0.24|0.24	0.20|0.20	0.61|0.61	TraesCS2B02G475800|TraesCS2B02G517100	|protein binding	0	0
75	29307943|F|0-50|GA_4002228|F|0-8|GA	2B	673001683|673242098	A/A G/G|G/G A/A	266|152	-0.33|0.58	-0.40|0.70	1.84|-3.22	0.26|0.26	0.21|0.21	0.65|0.65	TraesCS2B02G476200|TraesCS2B02G476500	|	0	0
76	5325483|F|0-60|TC_1017157|F|0-42|TG	2B	673170765|720923403	C/C G/G|T/C T/G|T/T T/T	170|27|259	0.25|0.11|-0.17	0.45|0.22|-0.32	-3.63|-0.90|2.47	0.28|0.29|0.29	0.23|0.24|0.24	0.71|0.75|0.74	TraesCS2B02G476400|TraesCS2B02G526500	|hydrolase activity, hydrolyzing O-glycosyl compounds;carbohydrate metabolic process;cell wall;xyloglucan metabolic process;xyloglucan:xyloglucosyl transferase activity;cell wall biogenesis;apoplast;cellular glucan metabolic process;cell wall organization	0	0
77	5325483|F|0-29|AT_4988949|F|0-20|AC	2B	673170796|706408387	A/A A/C|A/A C/C|A/T C/C|T/T C/C	59|198|29|191	-1.37|-0.09|0.18|0.49	-1.18|-0.24|0.27|0.58	1.50|1.99|-0.37|-2.47	0.29|0.24|0.32|0.30	0.24|0.19|0.26|0.24	0.77|0.62|0.85|0.78	TraesCS2B02G476400|TraesCS2B02G510200	|hydrolase activity, hydrolyzing O-glycosyl compounds;carbohydrate metabolic process;cell wall;xyloglucan metabolic process;xyloglucan:xyloglucosyl transferase activity;cell wall biogenesis;apoplast;cellular glucan metabolic process;cell wall organization	0	0
78	7344636|F|0-16|CG_1084411|F|0-46|AT_1138415|F|0-61|TC	2B	673242077|682992481|698968528	C/C A/A C/C|G/G T/T T/T	125|176	-0.92|0.66	-1.00|0.71	3.97|-2.82	0.29|0.29	0.24|0.24	0.76|0.76	TraesCS2B02G476500|-|TraesCS2B02G504600	||ATP binding	0	0
79	7353753|F|0-33|GC_3021738|F|0-10|GC	2B	673595687|682916345	C/C G/G|G/G C/C	251|190	-0.39|0.52	-0.47|0.61	2.34|-3.10	0.25|0.25	0.20|0.20	0.63|0.63	-|-	|	0	0
80	7353753|F|0-54|CA_3222386|F|0-34|TG_1178343|F|0-44|GT_9766664|F|0-45|AG	2B	673595708|679030614|680805466|717132041	A/A T/T G/G A/G|C/C G/G T/T A/A	121|157	-0.06|0.04	-0.21|0.16	4.55|-3.50	0.30|0.30	0.24|0.24	0.82|0.82	-|TraesCS2B02G480800|-|TraesCS2B02G522300	|||response to auxin	0	1
81	1141978|F|0-19|GA_1209134|F|0-57|AG	2B	674041647|724406240	A/A A/A|G/G G/G	178|254	0.37|-0.26	0.56|-0.39	-3.68|2.58	0.25|0.25	0.20|0.20	0.62|0.62	TraesCS2B02G477300|TraesCS2B02G529400	integral component of membrane;ionotropic glutamate receptor activity;membrane;ligand-gated ion channel activity;|GTPase activator activity;cytosol;response to wounding;response to salt stress;positive regulation of defense response to bacterium, incompatible interaction;positive regulation of response to salt stress;positive regulation of GTPase activity	0	0
82	1054001|F|0-15|AC_2291168|F|0-36|CA_1108444|F|0-46|AG	2B	674722474|717769028|799452973	A/A A/A G/G|C/C C/C A/A|C/C C/C G/G	136|38|145	0.22|0.83|-0.42	0.38|0.74|-0.55	-3.39|0.07|3.16	0.38|0.31|0.25	0.31|0.25|0.20	0.95|0.78|0.61	TraesCS2B02G477500|-|-	||	0	0
83	5325013|F|0-49|TC_1213188|F|0-66|CT_1137767|F|0-44|GT	2B	675334819|680805573|794491248	C/C C/C T/T|T/T T/T G/G|T/T T/T T/T	110|33|101	0.27|0.75|-0.53	0.34|0.49|-0.53	-2.69|0.32|2.83	0.44|0.35|0.29	0.35|0.28|0.23	1.04|0.83|0.68	TraesCS2B02G477600|-|TraesCS2B02G618300	integral component of membrane;carbohydrate binding;ATP binding;protein kinase activity;protein phosphorylation||ADP binding	0	0
84	1234437|F|0-20|TG_1121129|F|0-31|CT_1267084|F|0-12|TC	2B	675456778|678616609|690749016	G/G T/T C/C|T/T C/C T/T	131|106	-0.03|0.04	0.14|-0.18	-3.04|3.76	0.33|0.33	0.27|0.27	0.91|0.91	TraesCS2B02G478300|-|TraesCS2B02G492700	ubiquitin-protein transferase activity;protein ubiquitination||protein binding	0	0
85	7487495|F|0-6|CT_980595|F|0-29|CT_10983972|F|0-10|TC	2B	678616289|688374708|704729559	C/C T/T T/T|T/T C/C C/C	93|155	-1.02|0.61	-1.14|0.68	3.43|-2.06	0.33|0.33	0.26|0.26	0.79|0.79	-|TraesCS2B02G490600|TraesCS2B02G508500	|nucleic acid binding|catalytic activity;coenzyme binding	0	0
86	5323906|F|0-29|AG_1067512|F|0-31|AG_6048675|F|0-28|TC	2B	679030674|716123289|793525142	A/A A/A C/C|G/G G/G C/C|G/G G/G T/T	152|162|26	0.23|-0.46|1.50	0.39|-0.54|1.07	-3.43|3.08|0.85	0.40|0.25|0.36	0.33|0.21|0.29	1.02|0.65|0.92	TraesCS2B02G480800|TraesCS2B02G521200|TraesCS2B02G616000	||carbohydrate binding;ATP binding;protein kinase activity;protein phosphorylation;integral component of membrane;membrane	0	0
87	1202963|F|0-5|CG_1066100|F|0-30|AC_5582221|F|0-43|AC_5325177|F|0-13|AG	2B	679633082|681536273|704763947|719529058	C/C A/A C/C A/A|G/G C/C A/A G/G	103|94	0.45|-0.49	0.43|-0.47	-3.91|4.28	0.35|0.35	0.30|0.30	0.80|0.80	TraesCS2B02G481000|TraesCS2B02G484200|TraesCS2B02G508600|TraesCS2B02G525600	metal ion binding;chloroplast;histidine biosynthetic process;imidazoleglycerol-phosphate dehydratase activity;plastid;lyase activity;cellular amino acid biosynthetic process|protein binding|integral component of membrane|DNA binding;chromosome;DNA topological change;DNA topoisomerase type I (single strand cut, ATP-independent) activity	0	0
88	1110688|F|0-15|GA_1307578|F|0-8|TC	2B	679904145|797735118	A/A C/C|G/G C/C|G/G T/T	126|146|41	0.05|-0.54|1.77	0.19|-0.52|1.29	-2.41|2.24|-0.55	0.39|0.25|0.30	0.32|0.21|0.25	1.02|0.66|0.79	TraesCS2B02G481800|-	protein binding|	0	0
89	1174555|F|0-37|TA_33847462|F|0-12|TC	2B	682138719|690210718	A/A T/T|T/T C/C	108|180	0.66|-0.39	0.76|-0.45	-3.73|2.24	0.30|0.30	0.25|0.25	0.78|0.78	TraesCS2B02G484900|TraesCS2B02G491900	integral component of membrane|carbohydrate metabolic process;extracellular region;polygalacturonase activity;cell wall organization	0	0
90	1128134|F|0-17|GA_1216918|F|0-38|GT_1229561|F|0-53|TC	2B	682193399|708548884|787533194	A/A G/G C/C|G/G T/T C/C	128|95	0.60|-0.80	0.77|-1.03	-3.13|4.22	0.30|0.30	0.25|0.25	0.79|0.79	TraesCS2B02G485000|-|TraesCS2B02G606400	ATP binding;protein kinase activity;protein phosphorylation||transferase activity, transferring acyl groups other than amino-acyl groups	0	0
91	2322929|F|0-10|AT_2281345|F|0-34|TC	2B	688374672|695992935	A/A C/C|T/T T/T	178|141	0.70|-0.88	0.70|-0.89	-2.61|3.30	0.27|0.27	0.23|0.23	0.72|0.72	TraesCS2B02G490600|TraesCS2B02G500900	nucleic acid binding|lipid binding;lipid transport;membrane	0	0
92	1105934|F|0-10|CG_3950116|F|0-66|CG_987422|F|0-24|GC	2B	690931059|713791951|717217506	C/C C/C C/C|C/C C/G C/C|G/G G/G G/G	142|78|183	-0.01|-0.43|0.19	-0.22|-0.59|0.42	2.93|1.86|-3.06	0.23|0.23|0.34	0.19|0.19|0.28	0.57|0.56|0.83	TraesCS2B02G493000|TraesCS2B02G518900|-	integral component of membrane|transferase activity, transferring acyl groups other than amino-acyl groups;transferase activity|	0	0
93	4910227|F|0-19|AG_1269108|F|0-63|TA	2B	690968302|697516449	A/A T/T|G/G A/A	130|159	-0.68|0.56	-0.77|0.63	3.47|-2.84	0.28|0.28	0.22|0.22	0.71|0.71	TraesCS2B02G493300|-	protein binding|	0	0
94	2270155|F|0-37|CA_7478653|F|0-13|CT	2B	691527882|709999622	A/A T/T|C/C C/T	183|197	-0.18|0.17	-0.34|0.32	2.89|-2.68	0.25|0.25	0.20|0.20	0.63|0.63	-|TraesCS2B02G515100	|	0	0
95	1093534|F|0-44|CA_1132954|F|0-15|AG_1021632|F|0-51|CT_1052057|F|0-58|GA	2B	692625846|708802457|784040260|790104750	A/A G/G C/C G/G|C/C A/A C/C G/G|C/C A/A T/T A/A	103|83|25	0.06|-0.25|0.60	0.15|-0.33|0.47	-2.73|2.78|2.01	0.40|0.27|0.34	0.34|0.22|0.28	1.07|0.70|0.88	-|TraesCS2B02G513700|TraesCS2B02G600800|TraesCS2B02G610500	|integral component of membrane;oxidoreductase activity||	0	0
96	1092733|F|0-61|GC_2292581|F|0-52|GA	2B	692625897|712830901	C/C A/A|G/G G/G	175|210	0.15|-0.13	0.33|-0.27	-3.55|2.96	0.26|0.26	0.21|0.21	0.63|0.63	-|TraesCS2B02G518200	|protein binding	0	0
97	7352422|F|0-57|TG_7923814|F|0-60|CG_1127985|F|0-16|AC	2B	693040512|712076670|717098504	G/G G/G C/C|T/T C/C A/A	219|192	-0.19|0.22	-0.36|0.41	2.67|-3.04	0.25|0.25	0.21|0.21	0.63|0.63	-|-|TraesCS2B02G522200	||response to auxin	0	1
98	3947940|F|0-8|AG_1330643|F|0-20|GC	2B	693040561|710288137	A/G G/G|G/G C/C	241|196	-0.24|0.30	-0.37|0.45	2.67|-3.29	0.24|0.24	0.19|0.19	0.60|0.60	-|TraesCS2B02G515600	|metal ion binding;nucleic acid binding;RNA binding	0	0
99	1025594|F|0-54|CG_1862775|F|0-8|CT	2B	693040620|697716075	C/C T/T|G/G C/C	199|135	0.29|-0.43	0.38|-0.57	-2.80|4.13	0.27|0.19	0.21|0.15	0.68|0.49	-|TraesCS2B02G503400	|ATP binding;phosphatidylinositol phosphate kinase activity;1-phosphatidylinositol-4-phosphate 5-kinase activity;nucleotide binding;kinase activity;phosphorylation;transferase activity;phosphatidylinositol metabolic process;phosphatidylinositol phosphorylation	0	0
100	1228192|F|0-11|CT_4002222|F|0-6|TC_3026865|F|0-35|AG	2B	694246336|724754985|759439191	C/C T/T A/A|C/C T/T A/G|T/T C/C A/A|T/T C/C A/G	94|162|76|115	-1.26|0.19|-0.20|0.90	-1.26|0.02|0.07|0.96	2.32|2.58|-3.15|-3.46	0.29|0.26|0.27|0.30	0.23|0.21|0.22|0.24	0.73|0.67|0.70|0.76	-|TraesCS2B02G530100|TraesCS2B02G568600	|transferase activity;isoprenoid biosynthetic process;transferase activity, transferring alkyl or aryl (other than methyl) groups|integral component of membrane;ATP binding;protein kinase activity;protein serine/threonine kinase activity;recognition of pollen;protein phosphorylation	0	0
101	1281689|F|0-26|GA_5325204|F|0-44|AG_1174987|F|0-37|TG_3026713|F|0-33|CG	2B	702727274|725608805|740732004|744454922	A/A G/G T/T C/C|G/G A/A G/G G/G	132|172	-0.29|0.22	-0.47|0.36	3.79|-2.91	0.30|0.30	0.24|0.24	0.71|0.71	TraesCS2B02G506400|-|TraesCS2B02G542800|ENSRNA050024160	||protein binding|	0	0
102	1736540|F|0-26|CA_3025448|F|0-11|GA	2B	704411118|712361475	A/A G/G|C/C A/A|C/C G/G	197|46|216	0.25|-1.09|0.00	0.41|-1.05|-0.15	-2.89|1.39|2.34	0.31|0.26|0.22	0.25|0.21|0.18	0.79|0.67|0.54	TraesCS2B02G508000|-	catalytic activity;coenzyme binding|	0	0
103	2275281|F|0-26|GA_3023399|F|0-9|AC_1110604|F|0-37|AG	2B	704413161|708992909|711868265	A/A C/C G/G|G/G A/A A/A|G/G A/C A/A	179|25|243	0.25|-1.74|0.00	0.44|-1.63|-0.15	-3.30|-0.45|2.48	0.35|0.36|0.23	0.29|0.29|0.19	0.90|0.91|0.59	TraesCS2B02G508000|TraesCS2B02G514400|TraesCS2B02G516800	catalytic activity;coenzyme binding|transferase activity, transferring hexosyl groups|hydrolase activity, hydrolyzing O-glycosyl compounds;carbohydrate metabolic process	0	0
104	1114032|F|0-34|TC_2327893|F|0-12|AG_1096819|F|0-53|AG	2B	706398111|719533801|752403533	C/C G/G A/A|C/C G/G G/G|T/T A/A A/A	184|69|179	-0.21|-0.16|0.28	-0.32|-0.29|0.44	1.26|4.93|-3.20	0.23|0.23|0.33	0.18|0.19|0.27	0.55|0.57|0.81	-|TraesCS2B02G525600|TraesCS2B02G557700	|DNA binding;chromosome;DNA topological change;DNA topoisomerase type I (single strand cut, ATP-independent) activity|nucleic acid binding;hydrolase activity, acting on ester bonds;endonuclease activity;DNA catabolic process;leaf senescence;floral organ senescence;T/G mismatch-specific endonuclease activity;double-stranded DNA exodeoxyribonuclease activity;single-stranded DNA endodeoxyribonucleas…	0	0
105	3028581|F|0-28|CG_1065567|F|0-22|GC	2B	710746560|722095818	C/C C/C|G/G G/G	268|198	-0.25|0.34	-0.38|0.51	2.62|-3.55	0.24|0.24	0.19|0.19	0.59|0.59	TraesCS2B02G515800|TraesCS2B02G527700	nucleus;DNA binding|integral component of membrane;membrane	0	0
106	4260705|F|0-62|CG_1078905|F|0-35|CA	2B	712024651|744226911	C/C A/A|G/G C/C	178|160	-0.07|0.08	-0.25|0.28	3.33|-3.71	0.28|0.28	0.23|0.23	0.71|0.71	-|TraesCS2B02G548100	|oxidoreductase activity;oxidation-reduction process	0	0
107	4262013|F|0-52|CT_2322355|F|0-40|CG	2B	712076537|716052386	C/C C/C|C/T C/G|T/T C/G	244|25|180	-0.34|-0.01|0.46	-0.46|0.20|0.59	2.45|0.39|-3.38	0.28|0.29|0.26	0.23|0.24|0.21	0.73|0.75|0.67	-|TraesCS2B02G521100	|integral component of membrane;membrane;1,3-beta-D-glucan synthase complex;1,3-beta-D-glucan synthase activity;(1->3)-beta-D-glucan biosynthetic process	0	0
108	7478670|F|0-11|CT_3951113|F|0-35|AG	2B	712076578|712641017	C/C A/A|T/T G/G	202|78	0.02|-0.04	0.12|-0.30	-1.99|5.17	0.28|0.27	0.22|0.22	0.72|0.71	-|TraesCS2B02G517800	|protein binding	0	0
109	2290098|F|0-34|CT_6050236|F|0-7|AG_2277300|F|0-35|TC_1078290|F|0-39|CT	2B	712359326|717328396|717675997|741900988	C/C A/A T/T T/T|T/T G/G C/C C/C	205|170	-0.48|0.58	-0.56|0.68	2.38|-2.87	0.27|0.27	0.22|0.22	0.62|0.62	-|TraesCS2B02G522500|TraesCS2B02G523100|-	|response to auxin|response to auxin|	0	2
110	3222199|F|0-5|TC_32022043|F|0-8|GC_2299507|F|0-5|TC	2B	712640987|717468427|746809331	C/C G/G C/C|T/T G/C C/C|T/T G/C T/T	180|32|46	-0.12|-1.10|1.26	0.03|-1.13|0.66	-2.22|3.52|6.25	0.39|0.28|0.33	0.31|0.22|0.26	0.98|0.72|0.83	TraesCS2B02G517800|TraesCS2B02G522700|-	protein binding||	0	0
111	3024212|F|0-50|CG_3533906|F|0-31|CT_1108995|F|0-8|AG	2B	712769939|717229619|790272422	C/C T/T A/A|C/C T/T G/G|G/G C/C A/A	141|26|152	-0.48|1.24|0.23	-0.57|0.88|0.38	3.07|1.20|-3.06	0.26|0.37|0.41	0.21|0.30|0.34	0.66|0.92|1.03	TraesCS2B02G517900|-|-	protein binding||	0	0
112	1125803|F|0-31|CG_1150580|F|0-26|AT	2B	717343175|795426821	C/C A/A|C/C T/T|G/G T/T	26|138|146	0.92|-0.37|0.19	0.39|-0.57|0.47	0.23|3.54|-3.39	0.37|0.26|0.42	0.29|0.21|0.33	0.98|0.71|1.12	TraesCS2B02G522600|TraesCS2B02G621300	response to auxin|	0	1
113	1078740|F|0-52|CT_1146070|F|0-20|AG_1138981|F|0-14|CT	2B	717345697|721294923|784264167	C/C G/G C/C|T/T A/A C/C	67|161	0.08|-0.03	0.36|-0.15	-3.56|1.48	0.34|0.34	0.28|0.28	0.88|0.88	TraesCS2B02G522600|-|TraesCS2B02G601300	response to auxin||ubiquitin-protein transferase activity;protein ubiquitination	0	1
114	7336162|F|0-10|GC_1073799|F|0-35|AG	2B	718581425|719979416	C/C A/A|G/G G/G	190|269	0.23|-0.16	0.41|-0.29	-3.41|2.41	0.24|0.24	0.19|0.19	0.59|0.59	TraesCS2B02G523800|TraesCS2B02G526000	RNA binding|metal ion binding;metal ion transport	0	0
115	3385558|F|0-68|CT_1122661|F|0-50|AT_991596|F|0-50|AG	2D	8953009|18326032|567477743	T/T A/A G/G|T/T T/T A/A|T/T T/T G/G	28|50|37	-0.41|0.73|-0.67	-0.67|1.03|-0.88	4.40|-4.21|2.35	0.38|0.56|0.40	0.33|0.48|0.34	0.97|1.44|1.02	-|TraesCS2D02G050000|TraesCS2D02G460900	|transferase activity, transferring acyl groups other than amino-acyl groups|transcription, DNA-templated;nucleus;DNA binding;regulation of transcription, DNA-templated	0	0
116	990721|F|0-10|CT_1238701|F|0-16|GA_1251323|F|0-26|TA	2D	15967462|73864997|588736177	C/C G/G A/A|C/C G/G T/A	62|87	-0.47|0.34	-0.56|0.40	1.89|-1.34	0.25|0.25	0.19|0.19	0.63|0.63	TraesCS2D02G044100|TraesCS2D02G127300|TraesCS2D02G489800	protein binding|protein binding|protein binding	0	0
117	4911015|F|0-63|GC_1139102|F|0-38|TC_989204|F|0-43|GA	2D	21002535|31887631|647673443	C/C T/T A/A|C/C T/T G/A|G/G T/T G/A	101|191|31	0.00|0.37|-2.27	-0.08|0.30|-1.57	-0.53|0.78|-3.07	0.25|0.21|0.38	0.21|0.18|0.31	0.65|0.56|0.98	-|TraesCS2D02G074400|-	|hydrolase activity;endoplasmic reticulum;IAA-Ala conjugate hydrolase activity;auxin metabolic process|	0	1
118	1131250|F|0-59|AG_1037862|F|0-35|GA	2D	22205102|28915571	A/A A/A|A/A G/G|A/G G/G|G/G G/G	45|257|85|34	1.00|-0.05|0.60|-2.46	0.87|-0.10|0.51|-1.67	0.68|0.64|-0.79|-3.75	0.28|0.20|0.26|0.37	0.23|0.16|0.21|0.30	0.74|0.52|0.68|0.97	TraesCS2D02G055600|TraesCS2D02G069000	integral component of membrane;ATP binding;ATPase-coupled transmembrane transporter activity;transmembrane transport;ATPase activity;membrane;nucleotide binding|transferase activity, transferring hexosyl groups;transferase activity;transferase activity, transferring glycosyl groups	0	0
119	1231180|F|0-10|GC_5411886|F|0-55|AG	2D	32151807|591603524	C/C A/A|G/G A/A|G/G A/G	42|330|77	1.17|-0.03|-0.51	0.94|0.00|-0.51	0.46|0.11|-0.71	0.24|0.17|0.20	0.20|0.14|0.16	0.64|0.45|0.53	TraesCS2D02G075200|TraesCS2D02G494600	carbohydrate metabolic process;cytoplasm;oxidoreductase activity;catalytic activity;oxidation-reduction process;oxidoreductase activity, acting on the CH-OH group of donors, NAD or NADP as acceptor;carboxylic acid metabolic process;L-lactate dehydrogenase activity|response to auxin	0	1
120	7865122|F|0-54|CA_1126976|F|0-55|CG	2D	35472272|60546054	A/A C/C|A/A G/G|C/C C/C	376|44|36	-0.04|-1.18|1.81	-0.03|-1.04|1.64	-0.31|3.29|-0.83	0.18|0.25|0.27	0.15|0.20|0.22	0.49|0.67|0.74	-|-	|	0	0
121	1216376|F|0-19|TC_2244895|F|0-35|CT_1696738|F|0-6|CT	2D	35531478|35677506|413689250	C/C T/T C/T|T/T C/C C/C|T/T C/C C/T	28|261|167	1.75|-0.33|0.23	1.62|-0.29|0.18	1.02|-0.88|1.21	0.29|0.18|0.18	0.23|0.15|0.14	0.78|0.49|0.48	TraesCS2D02G082300|TraesCS2D02G082600|TraesCS2D02G322100	||carbohydrate metabolic process;carbohydrate binding;catalytic activity;isomerase activity;hexose metabolic process;aldose 1-epimerase activity	0	0
122	3021186|F|0-46|TG_2246436|F|0-26|GA_1394133|F|0-24|CT_1251323|F|0-18|CT	2D	35558454|107460320|113498996|588736185	T/T G/G C/C C/C|T/T G/G C/C C/T|T/T G/G C/C T/T	83|26|106	0.13|-0.72|0.08	0.31|-0.58|-0.10	-3.48|0.54|2.60	0.39|0.33|0.30	0.32|0.27|0.24	0.96|0.80|0.73	-|-|TraesCS2D02G169700|TraesCS2D02G489800	||nucleic acid binding;RNA binding;membrane;cytosol;mRNA binding;nuclear speck;nucleus;cytoplasm;regulation of alternative mRNA splicing, via spliceosome;mRNA cis splicing, via spliceosome|protein binding	0	0
123	1017808|F|0-9|AG_4406053|F|0-45|AC	2D	35685910|576580505	A/A A/A|A/A A/C|A/A C/C|G/G A/A	202|29|182|28	-0.61|0.04|0.40|1.80	-0.69|0.13|0.52|1.46	1.86|0.86|-2.55|2.28	0.25|0.33|0.32|0.38	0.20|0.27|0.26|0.30	0.62|0.83|0.81|0.95	TraesCS2D02G082700|TraesCS2D02G473000	lipid metabolic process;oxidation-reduction process;oxidoreductase activity, acting on paired donors, with oxidation of a pair of donors resulting in the reduction of molecular oxygen to two molecules of water|protein binding	0	0
124	4734232|F|0-31|TG_1073145|F|0-35|GT	2D	35800952|578880262	T/T G/G|T/T T/T	187|128	0.25|-0.36	0.41|-0.60	-2.78|4.06	0.28|0.28	0.23|0.23	0.72|0.72	TraesCS2D02G082900|-	integral component of membrane;plasma membrane;vesicle-mediated transport;protein binding|	0	0
125	1148136|F|0-39|TC_3949672|F|0-9|CT	2D	36263543|639097262	T/T C/C|T/T C/T|T/T T/T	65|84|146	0.54|-0.07|-0.20	0.50|0.04|-0.25	-0.08|-0.31|0.21	0.22|0.18|0.18	0.18|0.15|0.15	0.62|0.51|0.52	-|TraesCS2D02G574400	|ADP binding;ATP binding;nucleotide binding;defense response	0	0
126	1101354|F|0-5|AT_985068|F|0-64|TG	2D	37087845|639092898	A/A G/G|A/A T/G|A/A T/T	188|97|74	-0.15|-0.08|0.48	-0.15|0.01|0.38	-0.24|0.54|-0.11	0.17|0.18|0.21	0.14|0.14|0.17	0.47|0.48|0.59	-|TraesCS2D02G574400	|ADP binding;ATP binding;nucleotide binding;defense response	0	0
127	1103614|F|0-43|AC_983558|F|0-31|GT	2D	37224898|37250839	A/A G/G|C/C T/T	440|43	-0.16|1.63	-0.15|1.53	-0.01|0.07	0.18|0.18	0.15|0.15	0.49|0.49	TraesCS2D02G086400|ENSRNA050023035	sulfotransferase activity;transferase activity|	0	0
128	1106350|F|0-10|GA_3945015|F|0-52|GA_1063410|F|0-30|TC_9766411|F|0-15|TC	2D	524906888|563009175|565128665|649590561	A/A G/G T/T T/T|G/G A/A T/T T/T|G/G G/G T/T T/T	28|60|66	-1.23|0.53|0.04	-1.04|0.28|0.18	1.07|2.89|-3.09	0.40|0.51|0.28	0.33|0.42|0.23	0.94|1.20|0.65	-|TraesCS2D02G454900|-|TraesCS2D02G596900	|||integral component of membrane;ATP binding;protein kinase activity;protein serine/threonine kinase activity;protein phosphorylation;membrane;nucleotide binding;kinase activity;phosphorylation;transferase activity;protein binding;plasma membrane;protein autophosphorylation	0	0
129	5325118|F|0-20|TG_4018191|F|0-7|TC_1404930|F|0-28|GT	2D	565743560|611125595|643330961	G/G C/C G/G|G/G T/C G/G|G/G T/T G/G|T/T T/T G/G	65|26|52|74	-0.85|0.85|-0.27|0.64	-0.70|0.64|-0.32|0.62	-0.83|1.17|3.20|-1.93	0.29|0.37|0.27|0.50	0.23|0.30|0.22|0.41	0.79|1.03|0.74|1.39	-|-|TraesCS2D02G582900	||metal ion binding;peroxidase activity;heme binding;response to oxidative stress;extracellular region;hydrogen peroxide catabolic process;oxidation-reduction process;oxidoreductase activity;cellular oxidant detoxification;plasmodesma;plant-type cell wall	0	0
130	1090085|F|0-65|GC_1388152|F|0-21|GA	2D	576191694|613237613	C/C A/A|C/C G/G|G/C A/A|G/G A/A	84|38|29|188	-0.57|0.36|0.26|0.14	-0.68|0.10|0.29|0.24	2.71|6.61|2.42|-2.92	0.25|0.30|0.30|0.31	0.20|0.25|0.24|0.26	0.65|0.79|0.79|0.82	TraesCS2D02G472400|TraesCS2D02G524800	protein binding|protein binding	0	0
131	7352850|F|0-15|TC_9721849|F|0-12|GC	2D	591603484|624054083	C/C G/C|C/C G/G|T/T G/C|T/T G/G	33|149|29|174	-1.05|-0.04|-0.30|0.28	-0.99|-0.26|-0.04|0.42	1.75|2.36|-3.15|-1.83	0.37|0.30|0.38|0.29	0.30|0.25|0.31|0.24	0.94|0.77|0.98|0.74	TraesCS2D02G494600|TraesCS2D02G547800	response to auxin|cysteine-type peptidase activity;proteolysis	0	1
132	3022541|F|0-5|CT_1130215|F|0-51|AT_4009517|F|0-43|TC_1082841|F|0-62|AC	3A	1859513|13536070|143491853|627917172	C/T A/A T/T A/A|T/T A/A T/T A/A	53|41	-0.16|0.21	-0.15|0.19	-0.18|0.23	0.22|0.22	0.18|0.18	0.62|0.62	-|TraesCS3A02G025900|-|-	|heme binding;monooxygenase activity;iron ion binding;oxidoreductase activity, acting on paired donors, with incorporation or reduction of molecular oxygen;oxidation-reduction process||	0	1
133	3222425|F|0-13|AG_4989998|F|0-13|TC_3029570|F|0-18|GA	3A	15836126|25944322|142889830	A/G T/T G/G|G/G C/C G/G|G/G T/T G/G	28|32|222	-1.21|-0.63|0.24	-0.91|-0.51|0.19	-2.10|-0.69|0.36	0.30|0.29|0.21	0.24|0.23|0.17	0.82|0.79|0.57	TraesCS3A02G030200|TraesCS3A02G048700|TraesCS3A02G152200	|ATP binding;protein kinase activity;polysaccharide binding;protein phosphorylation;integral component of membrane;membrane|integral component of membrane;ATP binding;protein kinase activity;protein phosphorylation	0	0
134	1056913|F|0-18|TC_6038251|F|0-5|TC	3A	20335482|24993841	C/C C/C|T/T C/C|T/T T/T	30|238|37	-1.92|0.49|-1.61	-1.45|0.41|-1.48	-3.62|0.30|0.97	0.39|0.22|0.32	0.33|0.18|0.26	1.01|0.56|0.82	TraesCS3A02G037700|TraesCS3A02G047200	calmodulin binding;DNA-binding transcription factor activity;sequence-specific DNA binding;nucleus;regulation of systemic acquired resistance;response to UV-B;defense response to bacterium;defense response to oomycetes;regulation of salicylic acid biosynthetic process;cellular response to molecule of bacterial origin;positive regulation of defense response to bacterium|embryo development ending i…	0	0
135	12698526|F|0-26|GA_5325088|F|0-64|TC_980942|F|0-23|CT_1067217|F|0-7|CT	3A	20359693|24751309|46003940|579373891	G/G C/C C/C C/C|G/G C/C C/C T/T	217|44	0.24|-1.16	0.18|-0.91	0.07|-0.34	0.16|0.16	0.13|0.13	0.48|0.48	-|TraesCS3A02G046400|TraesCS3A02G073700|TraesCS3A02G334000	||ADP binding;protein binding|cytoplasm;hydrolase activity;hydrolase activity, acting on carbon-nitrogen (but not peptide) bonds	0	0
136	12698526|F|0-50|AT_2261799|F|0-21|AG_2258307|F|0-38|GA_1127242|F|0-11|CA_1240510|F|0-8|GT	3A	20359717|161444257|527325880|571169985|710771833	A/A G/G G/G C/C G/G|A/T G/G G/G C/C G/G	151|100	0.26|-0.39	0.15|-0.23	0.12|-0.18	0.13|0.13	0.10|0.10	0.33|0.33	-|TraesCS3A02G160600|-|TraesCS3A02G325700|TraesCS3A02G478500	|||electron transfer activity|protein binding	0	0
137	1014142|F|0-40|GA_1111178|F|0-50|GC_1096641|F|0-51|GA	3A	143541962|515733197|726771886	A/A C/C G/G|G/G C/C A/A|G/G C/C G/G|G/G G/C G/G	35|37|214|66	-1.79|1.72|0.16|-0.54	-1.59|1.26|0.19|-0.47	-0.49|2.14|0.12|-1.34	0.29|0.29|0.18|0.25	0.24|0.23|0.15|0.20	0.83|0.82|0.52|0.72	TraesCS3A02G153100|TraesCS3A02G287300|-	integral component of membrane;membrane;cytoplasm||	0	0
138	3025381|F|0-37|AG_1220064|F|0-14|AG_1201691|F|0-48|TG	3A	536778926|577077074|737400994	G/G A/A T/G|G/G A/A T/T|G/G G/G T/G|G/G G/G T/T	122|107|48|29	0.11|0.56|-1.13|-0.69	0.02|0.54|-0.98|-0.43	-0.12|0.75|-0.96|-0.64	0.21|0.20|0.26|0.32	0.17|0.16|0.21|0.25	0.54|0.53|0.67|0.82	TraesCS3A02G302800|TraesCS3A02G332600|-	|transferase activity, transferring hexosyl groups|	1	0
139	33847505|F|0-31|CT_2262427|F|0-13|GA	3A	598943519|737867602	C/C A/A|C/C G/G|C/T G/G	31|209|34	-2.02|0.16|0.87	-1.55|0.12|0.67	-4.43|0.87|-1.30	0.35|0.22|0.31	0.29|0.18|0.26	0.99|0.62|0.88	ENSRNA050024162|-	|	0	0
140	1125892|F|0-31|AG_987638|F|0-51|TG	3A	609909640|621209318	A/A G/G|A/A T/T|G/G G/G	378|51|40	-0.01|1.64|-1.96	-0.03|1.41|-1.50	0.39|-0.35|-3.22	0.20|0.23|0.28	0.17|0.19|0.23	0.53|0.61|0.74	-|TraesCS3A02G370500	|integral component of membrane;transmembrane transporter activity;membrane;transmembrane transport	0	0
141	7940660|F|0-55|CT_1279987|F|0-10|GA	3A	621010472|722446579	C/C A/A|T/T A/A|T/T G/G	48|309|67	1.34|-0.01|-0.92	1.24|-0.03|-0.76	0.02|-0.13|0.57	0.23|0.16|0.21	0.18|0.13|0.17	0.62|0.43|0.56	TraesCS3A02G370300|-	integral component of membrane|	0	0
142	1093895|F|0-42|GC_1675478|F|0-15|TG	3A	656431167|728057299	C/C G/G|G/G G/G|G/G T/T	52|368|46	1.26|-0.28|0.81	1.05|-0.26|0.90	0.96|0.30|-3.47	0.28|0.17|0.32	0.23|0.14|0.26	0.74|0.45|0.83	TraesCS3A02G413300|TraesCS3A02G506600	|	0	0
143	1085403|F|0-46|CT_7350269|F|0-8|TC	3A	656434687|734790501	C/C C/C|C/C T/T|T/T C/C	341|44|45	-0.29|0.98|1.24	-0.26|1.02|1.00	0.35|-3.29|0.56	0.18|0.33|0.30	0.15|0.27|0.24	0.47|0.85|0.77	TraesCS3A02G413300|TraesCS3A02G517700	|	0	0
144	2290417|F|0-41|TC_1024044|F|0-5|CT	3A	700700961|701351715	T/C C/C|T/T C/C|T/T C/T	120|238|38	0.63|-0.21|-0.69	0.55|-0.17|-0.66	-1.02|0.37|0.88	0.19|0.17|0.25	0.16|0.13|0.21	0.51|0.44|0.67	TraesCS3A02G467200|-	|	0	0
145	1207283|F|0-35|GT_1133933|F|0-9|AG_982600|F|0-6|TG	3A	707911795|710602874|731082072	G/G A/G T/T|G/G G/G G/G|G/G G/G T/T	54|30|169	-0.25|-0.20|0.11	-0.07|-0.31|0.08	0.38|0.00|-0.12	0.22|0.27|0.18	0.18|0.21|0.15	0.59|0.71|0.48	-|-|TraesCS3A02G511700	||	0	0
146	1017215|F|0-14|CA_1110834|F|0-10|CA	3A	711290022|733445479	A/A A/A|C/C A/A|C/C C/C	36|327|46	-1.70|0.03|1.14	-1.49|0.01|1.11	-1.01|0.53|-3.01	0.29|0.19|0.30	0.24|0.16|0.25	0.75|0.49|0.77	TraesCS3A02G480300|-	hydrolase activity, hydrolyzing O-glycosyl compounds;carbohydrate metabolic process|	0	0
147	1006429|F|0-61|AG_3534066|F|0-16|CT_9721954|F|0-25|GA_1003324|F|0-34|CT	3B	317039|804853057|804853505|808632981	A/A C/C G/G C/C|A/A C/T G/A C/C|A/A C/T G/A C/T|A/A T/T A/A C/C	36|71|45|36	0.49|-0.28|0.65|-0.75	0.42|-0.15|0.37|-0.60	-0.48|0.46|-0.36|0.03	0.29|0.22|0.27|0.30	0.24|0.18|0.22|0.24	0.82|0.62|0.76|0.83	-|-|-|-	|||	0	0
148	1126205|F|0-47|TC_3029150|F|0-16|GT	3B	3868358|815197669	C/C G/G|T/T G/G|T/T G/T	26|166|38	-1.08|-0.27|1.92	-1.01|-0.27|1.89	-0.45|0.78|-3.09	0.43|0.29|0.40	0.34|0.23|0.32	1.00|0.67|0.92	TraesCS3B02G007400|TraesCS3B02G589900	|chloroplast	1	0
149	3028435|F|0-27|GA_1021322|F|0-32|TC	3B	7607493|786108008	G/A C/C|G/A T/C|G/A T/T|G/G C/C|G/G T/C|G/G T/T	54|115|67|43|150|44	-0.38|-0.11|-1.24|0.33|0.61|0.23	-0.12|-0.11|-0.92|0.26|0.43|0.11	1.54|-0.44|-2.92|1.35|0.81|-0.38	0.27|0.20|0.25|0.29|0.18|0.29	0.22|0.16|0.20|0.24|0.15|0.24	0.69|0.52|0.64|0.76|0.47|0.75	TraesCS3B02G018500|-	oxidoreductase activity;oxidation-reduction process;mitochondrion;nuclear euchromatin|	0	0
150	3025730|F|0-42|AC_1141113|F|0-29|AG	3B	12404225|18859231	A/A A/A|A/A G/G|A/C G/G	25|243|68	-1.57|0.35|-0.69	-1.31|0.30|-0.57	0.67|0.26|-1.17	0.29|0.19|0.23	0.23|0.15|0.19	0.81|0.53|0.66	TraesCS3B02G028900|TraesCS3B02G039200	nucleus;zinc ion binding;protein ubiquitination;ubiquitin-dependent protein catabolic process;multicellular organism development;protein binding|ADP binding;ATP binding;nucleotide binding;defense response	0	0
151	998652|F|0-57|AG_5578278|F|0-13|TC	3B	18450179|23032640	A/A C/C|A/A T/C	134|120	0.36|-0.40	0.26|-0.28	0.86|-0.96	0.13|0.13	0.10|0.10	0.33|0.33	-|-	|	0	0
152	1167641|F|0-68|CA_1142646|F|0-10|AG	3B	21627675|813801708	A/A A/A|A/A G/G|C/C A/A	253|38|40	0.21|-0.23|-1.12	0.19|-0.16|-1.03	-0.53|4.24|-0.69	0.18|0.27|0.26	0.15|0.22|0.21	0.49|0.72|0.69	-|-	|	0	0
153	1228346|F|0-11|CG_3534054|F|0-26|GA	3B	23146013|29375952	C/C G/G|G/G G/A|G/G G/G	63|42|199	-1.13|1.64|0.01	-0.83|1.49|-0.05	-1.71|-0.47|0.64	0.22|0.25|0.19	0.18|0.21|0.15	0.61|0.70|0.52	-|TraesCS3B02G055600	|ATP binding;protein kinase activity;protein phosphorylation;integral component of membrane;membrane	0	0
154	2261675|F|0-51|CT_1201639|F|0-10|TC	3B	23381060|572679630	C/C T/T|T/T T/T	74|221	-1.32|0.44	-0.91|0.31	-1.29|0.43	0.14|0.14	0.12|0.12	0.35|0.35	-|TraesCS3B02G360900	|DNA-binding transcription factor activity;regulation of transcription, DNA-templated	0	0
155	2280006|F|0-45|TC_1177892|F|0-27|TC_1033165|F|0-33|CT_3957824|F|0-21|CG	3B	23389796|27493630|53224400|813336208	C/C T/T C/C C/C|T/T T/T C/C C/C	35|90	-1.26|0.49	-0.86|0.34	-1.20|0.47	0.22|0.22	0.18|0.18	0.53|0.53	-|-|TraesCS3B02G084500|-	|||	0	0
156	3944818|F|0-5|TC_5324631|F|0-36|CT	3B	26451530|59179948	C/C C/C|C/C T/T|T/T C/C	246|41|27	0.24|-0.51|-1.41	0.19|-0.43|-1.09	0.26|0.13|-2.58	0.21|0.28|0.31	0.17|0.23|0.26	0.53|0.71|0.79	-|TraesCS3B02G089600	|integral component of membrane;endoplasmic reticulum membrane;fatty acid biosynthetic process;3-hydroxy-behenoyl-CoA dehydratase activity;3-hydroxy-arachidoyl-CoA dehydratase activity;very-long-chain 3-hydroxyacyl-CoA dehydratase activity;3-hydroxy-lignoceroyl-CoA dehydratase activity	0	0
157	1864555|F|0-32|AG_2285161|F|0-53|CA_981168|F|0-13|GA	3B	26504345|26770021|707906604	G/G A/A A/A|G/G A/A G/G|G/G C/C G/G	28|242|41	-0.54|0.11|-0.31	-0.46|0.09|-0.19	0.02|-0.35|2.04	0.31|0.20|0.29	0.26|0.17|0.24	0.78|0.50|0.73	TraesCS3B02G052100|TraesCS3B02G053058|-	integral component of membrane;membrane|transmembrane transporter activity;membrane;transmembrane transport;integral component of membrane|	0	0
158	26673496|F|0-25|AT_1230312|F|0-32|TC	3B	28294930|257999830	A/A T/T|T/T C/C|T/T T/T	28|35|229	0.77|0.99|-0.24	0.47|0.64|-0.16	3.42|-2.86|0.02	0.30|0.27|0.19	0.26|0.23|0.17	0.79|0.72|0.51	-|-	|	0	0
159	991453|F|0-43|GC_1095700|F|0-41|GA_1018633|F|0-49|GC	3B	70909844|688157963|806722321	C/C A/A C/C|C/C A/A G/C|G/C A/A C/C|G/C A/A G/C	38|52|43|29	-0.73|0.29|0.35|-0.08	-0.49|0.26|0.08|0.06	-2.22|0.04|0.59|1.95	0.32|0.30|0.31|0.34	0.27|0.24|0.26|0.28	0.84|0.76|0.81|0.88	-|-|TraesCS3B02G576600	||ADP binding	0	0
160	981168|F|0-33|TC_1403505|F|0-29|TC_1351651|F|0-16|TC	3B	707906624|750570091|812324052	T/C C/C T/T|T/T C/C T/T	118|27	-0.07|0.32	-0.07|0.29	0.24|-1.05	0.26|0.24	0.21|0.20	0.62|0.59	-|-|-	||	0	0
161	4993530|F|0-11|GA_7353777|F|0-17|AT	3B	754031436|814806369	A/A A/A|A/A T/T|G/A T/T|G/G T/T	31|128|42|41	0.01|0.04|0.19|-0.32	-0.08|0.00|0.25|-0.18	5.41|-0.28|-1.01|-2.18	0.34|0.23|0.30|0.32	0.28|0.19|0.24|0.26	0.80|0.55|0.70|0.76	-|TraesCS3B02G589400	|	0	0
162	1011977|F|0-34|GA_5324953|F|0-61|AG	3B	812726935|826652003	A/A A/A|G/G G/G	31|291	-0.11|0.01	-0.13|0.01	4.16|-0.44	0.22|0.22	0.18|0.18	0.57|0.57	TraesCS3B02G586300|TraesCS3B02G608300	|	0	0
163	7350969|F|0-5|TG_1051251|F|0-26|TC	3B	812727535|819704631	G/G T/T|T/T C/C	440|43	0.01|-0.13	0.01|-0.15	-0.42|4.34	0.18|0.18	0.15|0.15	0.46|0.46	TraesCS3B02G586300|TraesCS3B02G597100	|	0	0
164	1195811|F|0-24|CT_1291882|F|0-12|TC	3B	813335903|815463890	C/C T/T|T/T C/C	37|308	0.13|-0.02	0.05|-0.01	4.48|-0.54	0.20|0.20	0.17|0.17	0.50|0.50	-|-	|	0	0
165	2280402|F|0-52|GA_33594924|F|0-31|AT	3B	813704027|813801385	A/A A/A|G/G T/T	44|420	0.02|0.00	-0.08|0.01	4.26|-0.45	0.18|0.18	0.15|0.15	0.45|0.45	-|-	|	0	0
166	5369123|F|0-22|GA_3951666|F|0-8|TC_977800|F|0-34|CT	3D	1658762|7019721|604635743	G/G C/C C/C|G/G T/T C/C|G/G T/T T/T	26|105|28	2.13|-0.51|-0.05	1.60|-0.42|0.09	-0.17|0.73|-2.57	0.41|0.23|0.46	0.34|0.19|0.39	1.19|0.68|1.35	TraesCS3D02G003900|TraesCS3D02G021000|TraesCS3D02G525100	ATP binding;protein kinase activity;calcium ion binding;polysaccharide binding;protein phosphorylation|DNA binding;regulation of transcription, DNA-templated;transcription initiation from RNA polymerase II promoter;transcription factor TFIIE complex|enzyme inhibitor activity	0	0
167	5971469|F|0-10|AG_2242589|F|0-39|GA_5325020|F|0-26|TC	3D	5680997|6060589|6677369	A/G A/A C/C|G/G G/G T/T	110|30	-0.37|1.35	-0.29|1.07	0.15|-0.56	0.21|0.21	0.19|0.19	0.53|0.53	TraesCS3D02G016100|TraesCS3D02G018000|TraesCS3D02G019800	nucleus;zinc ion binding;ubiquitin-dependent protein catabolic process;multicellular organism development;protein binding|nucleus;zinc ion binding;ubiquitin-dependent protein catabolic process;multicellular organism development;protein binding|integral component of membrane;heme binding;monooxygenase activity;iron ion binding;oxidoreductase activity, acting on paired donors, with incorporation or…	0	1
168	3023476|F|0-28|TC_981802|F|0-67|AG	3D	15966167|610368372	T/C A/A|T/C G/G|T/T A/A	185|29|159	0.43|1.34|-0.74	0.32|0.88|-0.53	0.59|0.02|-0.69	0.19|0.29|0.19	0.16|0.24|0.15	0.49|0.76|0.49	TraesCS3D02G041600|-	hydrolase activity, hydrolyzing O-glycosyl compounds;carbohydrate metabolic process;hydrolase activity, acting on glycosyl bonds|	0	0
169	1220362|F|0-13|AG_3024403|F|0-23|CT	3D	18658826|613619440	A/A C/C|A/G C/C|A/G T/T	116|259|31	0.01|-0.14|1.16	-0.07|-0.09|1.01	1.59|-0.34|-3.10	0.20|0.20|0.33	0.17|0.17|0.27	0.51|0.52|0.83	TraesCS3D02G048500|TraesCS3D02G543100	ATP binding;protein kinase activity;protein phosphorylation|plasma membrane;positive regulation by host of viral process;endoplasmic reticulum lumen;protein binding	0	0
170	1216402|F|0-35|AT_1333335|F|0-13|GA	3D	45556210|615468075	A/A A/A|A/A G/G|A/T G/G	30|218|45	1.49|-0.07|-0.63	1.42|-0.08|-0.55	-2.73|-0.02|1.92	0.38|0.23|0.30	0.32|0.19|0.25	0.96|0.58|0.75	-|-	|	0	0
171	5578485|F|0-12|TC_1675534|F|0-35|AC	3D	105269832|597923720	T/C C/C|T/T C/C	173|236	-0.08|0.06	-0.21|0.15	1.71|-1.25	0.12|0.12	0.10|0.10	0.30|0.30	-|TraesCS3D02G513900	|transferase activity, transferring hexosyl groups	0	0
172	1043382|F|0-55|AT_1203606|F|0-21|TC	3D	386726917|610596793	A/A C/C|A/A T/C|A/A T/T|A/T T/T	49|111|206|57	1.48|0.60|-0.38|-1.05	1.16|0.41|-0.26|-0.86	-2.38|0.50|-0.02|1.14	0.26|0.18|0.16|0.24	0.21|0.15|0.13|0.20	0.73|0.52|0.45|0.68	TraesCS3D02G279100|-	integral component of membrane;endoplasmic reticulum membrane|	0	0
173	1022736|F|0-21|AT_1333335|F|0-17|TG	3D	489745657|615468071	A/A G/G|A/A T/T|T/T T/T	41|274|39	1.20|0.07|-1.73	1.26|0.01|-1.42	-3.02|0.57|-0.83	0.33|0.24|0.32	0.27|0.19|0.27	0.84|0.60|0.82	TraesCS3D02G376400|-	integral component of membrane;heme binding;monooxygenase activity;iron ion binding;oxidoreductase activity, acting on paired donors, with incorporation or reduction of molecular oxygen;oxidation-reduction process|	0	1
174	1218288|F|0-20|AG_7352096|F|0-35|GC	3D	571054934|613058431	A/A C/C|A/A G/G|A/G C/C	257|27|162	0.13|1.52|-0.46	0.10|1.48|-0.40	-0.97|-2.74|1.99	0.19|0.34|0.21	0.16|0.28|0.17	0.49|0.87|0.54	-|TraesCS3D02G541900	|	0	0
175	1049114|F|0-20|AG_1022299|F|0-7|AG_4988914|F|0-31|GC	3D	596722143|600135092|609738765	A/A A/A C/C|A/A A/A G/G	47|361	1.08|-0.14	0.65|-0.09	0.44|-0.06	0.19|0.19	0.16|0.16	0.50|0.50	TraesCS3D02G511900|-|TraesCS3D02G535700	protein binding||ATP binding;protein kinase activity;protein serine/threonine kinase activity;protein phosphorylation	0	0
176	7352659|F|0-17|GC_4910790|F|0-6|AG_3064599|F|0-19|CT	3D	598161298|610567400|612659916	G/G A/A T/T|G/G G/G C/C	29|257	1.70|-0.19	1.25|-0.14	-0.83|0.09	0.22|0.22	0.18|0.18	0.58|0.58	TraesCS3D02G514700|-|-	transferase activity, transferring hexosyl groups||	0	0
177	1677390|F|0-37|AC_1088889|F|0-17|GT_991454|F|0-16|TC_986749|F|0-51|GA	3D	598169636|600418672|609899305|612123779	A/A T/T C/C A/A|C/C G/G T/T G/G	27|247	1.13|-0.12	1.08|-0.12	-4.93|0.54	0.28|0.22	0.22|0.18	0.73|0.58	-|TraesCS3D02G516800|-|-	|protein disulfide oxidoreductase activity;cell redox homeostasis;glycerol ether metabolic process;cell||	0	0
178	1220081|F|0-18|TC_1251465|F|0-7|CG	3D	600488568|615474140	C/C G/G|T/T C/C	40|357	1.07|-0.12	1.08|-0.12	-2.92|0.33	0.23|0.23	0.18|0.18	0.58|0.58	-|TraesCS3D02G545800	|aspartic-type endopeptidase activity;proteolysis	0	0
179	2252787|F|0-19|CT_7352843|F|0-43|AT_7353078|F|0-15|CA	3D	606914070|607226016|613598292	C/C T/T C/C|T/T A/A A/A	392|39	-0.14|1.37	-0.13|1.32	0.34|-3.37	0.23|0.23	0.19|0.19	0.61|0.61	TraesCS3D02G529700|TraesCS3D02G531000|TraesCS3D02G542800	|transcription initiation from RNA polymerase II promoter;transcription factor TFIIA complex|metal ion binding;oxidoreductase activity;oxidation-reduction process	0	0
180	1093906|F|0-9|CA_1099219|F|0-13|AC	3D	608565355|612130373	A/A C/C|C/C A/A	45|385	1.17|-0.14	1.18|-0.14	-3.54|0.41	0.22|0.22	0.18|0.18	0.58|0.58	-|-	|	0	0
181	1071986|F|0-14|TA_1072875|F|0-22|TG	4A	659678814|669032656	T/T T/G|T/T T/T	54|341	-0.74|0.12	-0.47|0.07	-1.57|0.25	0.16|0.16	0.13|0.13	0.41|0.41	-|-	|	0	0
182	1042416|F|0-67|TC_1062286|F|0-34|CG	4A	710281805|713486204	C/C G/G|T/T C/C|T/T C/G	32|155|130	1.13|-0.54|0.37	0.86|-0.42|0.28	-1.49|-0.56|1.04	0.30|0.20|0.20	0.25|0.17|0.16	0.80|0.55|0.53	TraesCS4A02G442300|-	transferase activity, transferring hexosyl groups|	0	0
183	4404425|F|0-24|TA_11315277|F|0-52|TC	4A	715912628|724579555	A/A C/C|T/A T/C|T/T C/C|T/T T/C	159|26|43|41	-0.53|0.43|0.96|0.78	-0.41|0.25|0.74|0.65	0.66|-1.75|0.03|-1.47	0.24|0.38|0.36|0.34	0.20|0.31|0.29|0.28	0.67|1.06|0.99|0.95	TraesCS4A02G450400|TraesCS4A02G459100	hydrolase activity;lipid metabolic process;lipid catabolic process|DNA binding	0	0
184	26673869|F|0-47|GC_2262317|F|0-8|GC	4A	725670779|738980353	G/G C/C|G/G G/G	307|37	0.10|-0.83	0.08|-0.66	0.28|-2.35	0.22|0.22	0.18|0.18	0.56|0.56	TraesCS4A02G460100|TraesCS4A02G485100	heme binding;monooxygenase activity;iron ion binding;oxidoreductase activity, acting on paired donors, with incorporation or reduction of molecular oxygen;oxidation-reduction process|heme binding;iron ion binding;oxidoreductase activity, acting on paired donors, with incorporation or reduction of molecular oxygen;oxidation-reduction process	0	2
185	4992408|F|0-29|CG_1101202|F|0-12|AT_3533374|F|0-23|CT	4B	1056037|4702206|107654853	C/C A/A C/C|C/C A/A T/T|C/C A/T C/C|G/G A/A C/T|G/G A/T C/C	38|56|46|28|25	-0.72|0.45|-1.12|2.45|-0.60	-0.63|0.47|-0.76|1.77|-0.68	0.93|-0.70|1.07|-0.60|-1.15	0.28|0.30|0.25|0.34|0.34	0.23|0.25|0.21|0.28|0.28	0.85|0.94|0.78|1.06|1.04	TraesCS4B02G001700|-|TraesCS4B02G101800	transferase activity, transferring acyl groups other than amino-acyl groups||cell redox homeostasis;isomerase activity;cell;protein disulfide isomerase activity;protein folding in endoplasmic reticulum;endosperm development;endoplasmic reticulum lumen;protein folding;endoplasmic reticulum;response to endoplasmic reticulum stress	0	0
186	3533973|F|0-16|TC_1264144|F|0-11|CA	4B	65602947|604058088	C/C A/A|T/C A/A|T/T A/A|T/T C/C	28|52|260|40	-1.40|-0.41|0.43|-1.27	-0.91|-0.18|0.31|-1.12	2.53|0.59|-0.41|0.10	0.33|0.26|0.19|0.29	0.27|0.21|0.16|0.24	0.86|0.67|0.49|0.76	-|TraesCS4B02G314200	|cytoplasm;microtubule cytoskeleton organization;cell morphogenesis;tubulin binding;post-chaperonin tubulin folding pathway	0	0
187	1084370|F|0-20|GA_1010782|F|0-14|GC	4B	85652111|436192558	G/G G/C|G/G G/G	176|111	0.23|-0.36	0.23|-0.36	-0.16|0.25	0.13|0.13	0.10|0.10	0.35|0.35	-|-	|	0	0
188	991821|F|0-20|CT_1125612|F|0-15|CT	4B	434238384|639122444	C/C C/C|C/T C/C|T/T C/C	136|51|100	-0.71|0.84|0.53	-0.56|0.60|0.45	0.07|0.74|-0.47	0.19|0.22|0.19	0.16|0.18|0.16	0.52|0.60|0.53	-|TraesCS4B02G345600	|nucleus;DNA binding;regulation of transcription, DNA-templated	0	0
189	7343758|F|0-11|AG_1220766|F|0-29|GA	4B	596776069|657587990	A/A G/A|G/G A/A|G/G G/A|G/G G/G	31|29|168|196	1.96|-0.99|0.16|-0.30	1.63|-0.61|0.04|-0.20	-0.87|2.08|1.28|-1.26	0.33|0.33|0.20|0.20	0.27|0.27|0.16|0.16	0.85|0.87|0.51|0.52	TraesCS4B02G307400|-	serine-type endopeptidase activity;proteolysis;stomatal complex morphogenesis;external side of plasma membrane;regulation of cell population proliferation|	0	0
190	3570104|F|0-35|CG_1058239|F|0-23|TC_1086400|F|0-9|TG	4B	638815052|640436669|640578001	C/C T/T G/G|G/G C/C T/T	391|39	0.25|-2.55	0.19|-1.87	0.16|-1.61	0.22|0.22	0.18|0.18	0.60|0.60	-|-|TraesCS4B02G347000	||structural constituent of ribosome;translation;ribosome	0	0
191	1023087|F|0-59|GA_1205054|F|0-57|TC	4D	2071895|465587704	A/A C/C|A/A T/T|G/G T/T	25|113|82	-1.84|-0.20|0.84	-1.33|-0.21|0.70	-1.26|0.15|0.17	0.33|0.24|0.25	0.27|0.19|0.21	0.82|0.58|0.62	TraesCS4D02G004500|-	|	0	0
192	1023076|F|0-25|AG_996433|F|0-41|TC	4D	71382041|303518940	A/G T/T|G/G C/C|G/G T/T	141|42|256	0.58|-0.79|-0.19	0.43|-0.51|-0.15	-0.30|-3.21|0.69	0.17|0.24|0.16	0.14|0.20|0.13	0.45|0.63|0.42	-|TraesCS4D02G175200	|integral component of membrane;ATP binding;protein kinase activity;protein phosphorylation	0	0
193	9721894|F|0-64|CT_1093458|F|0-17|AT	4D	97963896|482360488	C/C A/A|C/T A/A	139|112	-0.17|0.21	-0.11|0.13	-1.52|1.88	0.18|0.18	0.15|0.15	0.51|0.51	TraesCS4D02G117200|TraesCS4D02G317400	protein binding|	0	0
194	1107261|F|0-31|GA_999619|F|0-17|AC	4D	207704420|440454684	A/A A/A|G/A A/A|G/A C/C	207|27|36	0.07|0.12|-0.51	0.04|-0.06|-0.20	0.71|-0.36|-3.80	0.21|0.30|0.28	0.17|0.24|0.23	0.55|0.80|0.74	TraesCS4D02G155600|-	mRNA splicing, via spliceosome;spliceosomal complex|	0	0
195	1050133|F|0-53|CT_1088387|F|0-41|CT	5A	1243704|463766631	C/C C/C|C/C T/T	290|42	0.11|-0.75	0.07|-0.51	-0.47|3.24	0.18|0.18	0.15|0.15	0.51|0.51	TraesCS5A02G001700|TraesCS5A02G249200	|metal ion binding;peroxidase activity;heme binding;response to oxidative stress;extracellular region;hydrogen peroxide catabolic process;oxidation-reduction process	0	0
196	1046782|F|0-37|CT_1141471|F|0-27|TC_1130060|F|0-66|GC_1865020|F|0-55|TC	5A	12221120|24206796|449255860|543963114	C/C T/T C/C T/C|C/C T/T C/C T/T|C/C T/T G/G T/C|C/C T/T G/G T/T	60|47|37|35	0.01|0.66|-0.89|0.03	0.08|0.49|-0.72|-0.02	-1.54|-0.72|3.33|0.09	0.32|0.30|0.30|0.40	0.25|0.23|0.24|0.31	0.79|0.73|0.74|0.99	-|-|TraesCS5A02G233700|TraesCS5A02G334400	||nucleic acid binding|	0	0
197	1070942|F|0-11|CT_1029781|F|0-36|GA_1081407|F|0-5|TC	5A	24354306|463905782|481923892	C/C A/A C/C|C/C G/G T/T|T/T G/G T/T	28|170|30	-0.12|-0.17|1.07	-0.20|-0.15|1.04	4.38|-0.67|-0.28	0.31|0.22|0.30	0.25|0.18|0.24	0.85|0.60|0.81	-|-|TraesCS5A02G271900	||	0	0
198	1085187|F|0-12|CT_1115707|F|0-37|GA	5A	25072631|618957925	C/C A/A|C/C G/G|T/T G/G	39|331|64	-1.83|-0.04|1.33	-1.35|-0.07|1.20	0.27|0.02|-0.25	0.28|0.19|0.22	0.23|0.15|0.18	0.68|0.46|0.54	TraesCS5A02G029200|TraesCS5A02G435600	|integral component of membrane	0	0
199	3028654|F|0-32|GA_1125900|F|0-13|CT	5A	33153278|531234090	G/A C/C|G/A C/T|G/A T/T|G/G C/C|G/G C/T|G/G T/T	54|51|84|47|55|55	-1.43|-0.55|0.51|-0.75|0.71|1.06	-0.89|-0.53|0.32|-0.43|0.40|0.84	0.08|0.82|-1.75|1.18|1.04|-0.22	0.28|0.27|0.25|0.28|0.29|0.27	0.23|0.23|0.20|0.23|0.24|0.22	0.77|0.75|0.68|0.77|0.80|0.73	TraesCS5A02G036300|-	protein glycosylation;transferase activity, transferring glycosyl groups|	0	0
200	980513|F|0-27|GA_1082751|F|0-10|CT_1669643|F|0-6|GC	5A	445286862|510887107|554079233	A/A C/C C/C|G/G C/C C/C|G/G C/C G/G|G/G T/T C/C|G/G T/T G/G	46|191|52|62|35	-0.21|-0.21|1.52|-0.37|-0.16	-0.20|-0.22|1.17|-0.16|0.01	4.04|0.75|0.16|-3.78|-2.94	0.30|0.19|0.27|0.25|0.35	0.25|0.15|0.22|0.21|0.29	0.78|0.49|0.70|0.66|0.92	TraesCS5A02G230400|TraesCS5A02G301900|TraesCS5A02G351300	integral component of membrane;oxidation-reduction process;oxidoreductase activity, acting on NAD(P)H, quinone or similar compound as acceptor||ATP binding;protein kinase activity;protein phosphorylation	0	0
201	4005514|F|0-34|GC_1229306|F|0-16|AG	5A	454775723|706654263	C/C A/A|G/G A/A|G/G A/G|G/G G/G	75|220|59|31	-0.49|-0.23|0.73|1.44	-0.42|-0.19|0.62|1.17	2.70|-1.01|-0.64|1.86	0.25|0.19|0.25|0.32	0.21|0.16|0.21|0.27	0.62|0.47|0.61|0.79	TraesCS5A02G238700|TraesCS5A02G555000	|oxidoreductase activity;FAD binding;oxidation-reduction process;flavin adenine dinucleotide binding	0	0
202	2358319|F|0-67|TC_3937445|F|0-36|TA	5A	454806074|523760199	C/C T/A|C/C T/T|T/T T/A	42|250|31	0.12|0.14|-1.33	-0.01|0.13|-1.04	-0.94|-0.23|3.10	0.26|0.21|0.28	0.21|0.17|0.23	0.67|0.54|0.74	-|-	|	0	0
203	1125915|F|0-31|CG_1119092|F|0-53|GA_4989717|F|0-15|TC	5A	466027254|512068357|689906735	C/C A/A C/C|C/C A/A T/T|C/C G/G C/C	53|36|58	0.06|0.22|-0.20	-0.05|0.04|0.02	0.26|3.72|-2.54	0.22|0.26|0.25	0.17|0.21|0.20	0.56|0.67|0.64	TraesCS5A02G250600|TraesCS5A02G302700|TraesCS5A02G531800	regulation of transcription, DNA-templated;protein dimerization activity|apoplast|transmembrane transport	1	0
204	1087592|F|0-37|GA_1045613|F|0-37|AT	5A	487788630|544566897	A/A A/A|G/G A/A|G/G A/T	31|271|154	-0.53|-0.37|0.75	-0.26|-0.26|0.50	3.50|-0.05|-0.61	0.26|0.16|0.17	0.22|0.14|0.14	0.65|0.41|0.43	TraesCS5A02G277900|TraesCS5A02G335500	|aspartic-type endopeptidase activity;proteolysis	0	0
205	1126438|F|0-22|CT_1162834|F|0-32|GT	5A	487803640|626973747	C/C G/G|C/C G/T	211|38	0.23|-1.26	0.19|-1.04	-0.30|1.64	0.19|0.19	0.16|0.16	0.47|0.47	-|TraesCS5A02G447200	|integral component of membrane;ATP binding;membrane;ATPase activity	0	0
206	1070217|F|0-27|CA_2259550|F|0-64|AG	5A	489932852|528520793	C/C A/A|C/C G/G	223|30	0.31|-2.28	0.25|-1.88	-0.08|0.56	0.24|0.24	0.20|0.20	0.60|0.60	TraesCS5A02G280800|-	oxidoreductase activity;oxidation-reduction process|	0	0
207	1092930|F|0-68|CT_1318815|F|0-53|AG	5A	512253779|534063736	C/C G/G|T/T A/A|T/T G/G	114|139|204	-0.51|-0.04|0.31	-0.29|-0.09|0.22	-2.53|2.70|-0.42	0.18|0.16|0.15	0.15|0.13|0.12	0.45|0.38|0.37	TraesCS5A02G303100|TraesCS5A02G321100	|hydrolase activity	0	0
208	1254382|F|0-11|CT_5371731|F|0-31|GA	5A	516071096|534107920	C/C A/A|C/C G/G|C/T A/A|C/T G/G	175|115|59|32	0.32|-0.05|-0.16|-1.27	0.31|-0.12|-0.15|-0.99	-1.28|2.32|-1.49|1.40	0.18|0.20|0.24|0.30	0.15|0.16|0.20|0.25	0.43|0.47|0.58|0.73	-|TraesCS5A02G321200	|hydrolase activity	0	0
209	1011383|F|0-19|CG_985414|F|0-33|CT	5A	535240880|703465684	C/C T/T|C/G T/T	171|151	-0.70|0.79	-0.49|0.55	0.52|-0.59	0.12|0.12	0.09|0.09	0.31|0.31	TraesCS5A02G323200|-	metal ion binding;peroxidase activity;heme binding;response to oxidative stress;extracellular region;hydrogen peroxide catabolic process;oxidation-reduction process|	0	0
210	1864369|F|0-67|TC_1104278|F|0-45|AG	5A	579402528|622526135	C/C A/A|T/C A/A|T/T A/A	33|251|94	0.84|-0.14|0.09	0.70|-0.10|0.03	-0.39|0.46|-1.10	0.28|0.18|0.23	0.23|0.15|0.18	0.73|0.46|0.58	-|-	|	0	0
211	1294255|F|0-30|AG_2277783|F|0-21|AC	5A	611631216|622535799	A/A A/A|A/A C/C|G/G A/A	376|52|46	-0.02|1.47|-1.47	-0.04|1.25|-1.09	-0.15|0.34|0.87	0.19|0.23|0.26	0.15|0.19|0.21	0.50|0.63|0.70	TraesCS5A02G426600|TraesCS5A02G441800	|	0	0
212	1314186|F|0-12|AG_4002696|F|0-31|CG_12768816|F|0-67|AT	5B	29125444|530262711|670068213	A/A C/C A/A|A/A C/C T/T|A/A G/G T/T|G/G C/C T/T	28|176|78|25	-1.34|-0.41|1.33|0.20	-1.12|-0.29|0.99|0.22	-3.01|0.05|-0.15|3.51	0.33|0.20|0.24|0.33	0.27|0.16|0.19|0.27	0.88|0.51|0.63|0.87	-|TraesCS5B02G348800|-	||	0	0
213	1105084|F|0-37|TC_4990246|F|0-9|GA	5B	223254671|515587269	C/C A/A|T/C G/A|T/T A/A|T/T G/A	25|45|92|102	-2.07|0.24|-0.41|0.77	-1.54|0.03|-0.20|0.55	-1.06|-0.78|1.09|-0.38	0.33|0.27|0.22|0.22	0.28|0.23|0.19|0.18	0.96|0.78|0.64|0.63	TraesCS5B02G123900|TraesCS5B02G331500	|	0	0
214	5970373|F|0-38|TC_3064876|F|0-29|AG	5B	239303571|641926546	C/C A/A|C/C G/G|T/C G/G	54|275|83	-2.05|0.20|0.68	-1.62|0.13|0.62	0.57|0.18|-0.95	0.25|0.16|0.20	0.20|0.13|0.17	0.68|0.45|0.56	-|TraesCS5B02G468500	|RNA binding;structural constituent of ribosome;translation;ribosome;small ribosomal subunit	0	0
215	1250308|F|0-29|GA_3064625|F|0-25|AG	5B	378850311|531194969	A/A A/A|A/A G/G|G/G A/A	197|71|36	-0.10|1.40|-2.21	-0.04|0.97|-1.71	0.49|-0.03|-2.63	0.20|0.22|0.30	0.17|0.18|0.24	0.54|0.58|0.80	TraesCS5B02G209000|TraesCS5B02G350100	hydrolase activity, acting on ester bonds|	0	0
216	3936732|F|0-53|AC_1151521|F|0-54|TC_1162965|F|0-61|TG_1040790|F|0-18|TC	5B	499385175|528554011|656840826|673038030	A/A T/T G/G T/T|A/C T/T G/G T/T|C/C C/C G/G T/T	60|33|65	0.81|0.26|-0.88	0.55|0.21|-0.61	-0.99|-0.17|1.00	0.22|0.26|0.22	0.18|0.22|0.19	0.62|0.73|0.63	TraesCS5B02G317100|TraesCS5B02G346100|TraesCS5B02G485500|TraesCS5B02G507700	|response to auxin||	0	1
217	2260506|F|0-28|GA_2290766|F|0-45|GT	5B	529988401|657421090	A/A G/G|A/A T/T|G/G G/G|G/G T/T	85|241|41|87	-0.81|-0.28|0.74|1.21	-0.66|-0.17|0.56|0.84	-2.99|1.17|-2.53|0.88	0.22|0.17|0.27|0.22	0.18|0.14|0.22|0.18	0.55|0.42|0.67|0.56	TraesCS5B02G348600|TraesCS5B02G486100	|	0	0
218	4988923|F|0-28|AG_1203014|F|0-24|CT	5B	530692347|617233906	A/A C/C|G/G C/C|G/G T/T	96|236|47	1.21|-0.02|-2.38	0.92|0.02|-1.99	-0.18|0.18|-0.53	0.18|0.17|0.24	0.15|0.14|0.19	0.51|0.46|0.66	-|TraesCS5B02G445000	|	0	0
219	3064747|F|0-13|AG_1111311|F|0-62|AC	5B	530914522|622542497	A/A A/A|A/A C/C|G/G C/C	42|214|82	-1.53|-0.06|0.93	-1.16|0.00|0.59	0.68|0.05|-0.47	0.26|0.19|0.20	0.21|0.15|0.16	0.71|0.52|0.55	TraesCS5B02G349600|-	structural constituent of ribosome;translation;ribosome;small ribosomal subunit|	0	0
220	3029056|F|0-14|CT_1115024|F|0-36|GA	5B	531357713|641118663	C/C A/A|C/C G/G|T/T A/A	237|52|94	-0.01|-2.06|1.16	0.02|-1.65|0.86	0.34|-0.65|-0.49	0.16|0.23|0.18	0.13|0.18|0.15	0.44|0.63|0.51	TraesCS5B02G350600|-	integral component of membrane|	0	0
221	1116522|F|0-7|CA_1140202|F|0-40|GA	5B	532933737|635470607	A/A A/A|A/A G/G|C/C G/G	28|259|80	-1.82|-0.17|1.19	-1.40|-0.13|0.91	1.06|0.36|-1.55	0.26|0.18|0.19	0.22|0.15|0.16	0.74|0.50|0.53	TraesCS5B02G353400|-	integral component of membrane;ATP binding;protein kinase activity;protein serine/threonine kinase activity;recognition of pollen;protein phosphorylation|	0	0
222	3944190|F|0-34|AG_1085023|F|0-56|GA_1202052|F|0-23|AG	5B	534751671|589459465|634335688	A/A G/G A/A|A/A G/G G/G|G/G G/G A/A	131|32|33	0.25|-2.13|1.08	0.23|-1.73|0.77	0.62|-2.26|-0.25	0.23|0.31|0.28	0.19|0.26|0.23	0.63|0.85|0.76	-|TraesCS5B02G415200|-	|protein binding|	0	0
223	4993222|F|0-22|AG_1003321|F|0-53|CT	5B	534775451|643458817	A/A C/C|A/A T/T|G/G C/C|G/G T/T	36|27|140|87	0.27|1.60|-0.72|0.55	-0.07|1.29|-0.55|0.52	0.45|-1.21|-0.02|0.23	0.29|0.32|0.20|0.23	0.25|0.27|0.17|0.19	0.84|0.93|0.57|0.65	-|TraesCS5B02G470100	|integral component of membrane;transmembrane transporter activity;transmembrane transport;inorganic phosphate transmembrane transporter activity;phosphate ion transport	0	0
224	1118644|F|0-44|CG_1245661|F|0-56|CG	5B	635091296|641098344	C/C G/G|G/G C/C	383|52	0.28|-2.06	0.23|-1.71	-0.15|1.14	0.18|0.18	0.15|0.15	0.49|0.49	TraesCS5B02G459200|TraesCS5B02G467000	DNA binding|	0	0
225	1076923|F|0-28|AC_3534336|F|0-20|GT_1023913|F|0-13|TG_2265623|F|0-26|TC	5B	636977944|641314852|641315470|644844253	A/A G/T T/G C/C|A/A T/T G/G C/C|C/C G/T T/G T/T	119|206|47	-0.18|0.41|-1.36	-0.17|0.36|-1.12	-0.53|0.11|0.85	0.20|0.16|0.26	0.16|0.13|0.21	0.54|0.44|0.72	-|-|-|TraesCS5B02G471100	|||transferase activity, transferring hexosyl groups	0	0
226	982446|F|0-13|TC_1195279|F|0-15|CA	5B	657411790|670068134	C/C A/A|C/C C/C|T/T C/C	30|64|267	-2.22|-0.21|0.30	-1.92|-0.12|0.24	-3.38|-3.04|1.11	0.28|0.22|0.21	0.23|0.18|0.17	0.75|0.59|0.56	TraesCS5B02G486100|-	|	0	0
227	3946190|F|0-7|CT_1164772|F|0-40|GA	5B	658542162|685093319	C/C A/A|C/C G/A|T/T A/A	265|53|70	0.28|-0.50|-0.68	0.22|-0.44|-0.51	0.60|1.01|-3.04	0.16|0.22|0.22	0.13|0.18|0.18	0.44|0.59|0.59	TraesCS5B02G487600|-	oxidoreductase activity;catalytic activity;FMN binding;oxidation-reduction process|	0	0
228	1045329|F|0-56|AG_1089042|F|0-63|GA_1143827|F|0-5|AG	5D	41878431|397329911|554358951	A/A G/G A/A|A/A G/G G/G|A/G G/G A/A|A/G G/G A/G|A/G G/G G/G	82|41|182|26|74	0.75|-0.22|0.29|-0.24|-1.34	0.63|-0.13|0.20|-0.12|-1.07	0.80|-0.30|0.08|-0.63|-0.70	0.23|0.30|0.20|0.35|0.24	0.19|0.25|0.16|0.28|0.19	0.55|0.72|0.48|0.84|0.56	TraesCS5D02G041300|TraesCS5D02G300000|TraesCS5D02G544800	||	1	0
229	3533948|F|0-15|TA_2303373|F|0-27|TA	5D	436768825|436983873	A/A A/A|T/T T/T	252|132	-0.46|0.88	-0.32|0.61	0.43|-0.82	0.11|0.11	0.09|0.09	0.31|0.31	-|TraesCS5D02G355000	|integral component of membrane	0	0
230	1150866|F|0-34|GA_6027561|F|0-28|AG_1298830|F|0-65|TC	5D	482612284|554615002|556723689	A/A G/G T/T|G/G A/A C/C|G/G A/A T/T|G/G G/G T/T	35|63|37|187	2.56|-0.83|-1.18|0.03	2.01|-0.75|-0.79|0.03	-1.00|0.17|-2.12|0.55	0.30|0.23|0.27|0.20	0.24|0.19|0.22|0.16	0.84|0.67|0.78|0.57	-|TraesCS5D02G545900|TraesCS5D02G549900	||integral component of membrane;transmembrane transporter activity;membrane;transmembrane transport	0	0
231	995648|F|0-14|GC_3951624|F|0-15|GC_1862727|F|0-50|GA	6A	1031173|1062364|3803132	G/G G/C G/G|G/G G/G G/G	149|197	-0.13|0.10	-0.07|0.05	-0.82|0.62	0.12|0.12	0.10|0.10	0.31|0.31	TraesCS6A02G002700|TraesCS6A02G002900|-	hydrolase activity, acting on ester bonds||	0	0
232	1218985|F|0-29|TG_2295998|F|0-59|CT	6A	1063201|3835683	T/G C/C|T/T C/C	73|153	-0.17|0.08	-0.12|0.06	-0.56|0.27	0.15|0.15	0.12|0.12	0.40|0.40	TraesCS6A02G002900|-	|	0	0
233	1212005|F|0-43|GC_3025932|F|0-16|TC	6A	3750335|591916984	C/C T/T|G/G T/T	46|175	-0.73|0.19	-0.63|0.17	1.80|-0.47	0.18|0.18	0.15|0.15	0.49|0.49	TraesCS6A02G009000|-	integral component of membrane;plasma membrane;carbohydrate transport|	0	0
234	4439821|F|0-38|AG_1287799|F|0-58|GC	6A	7394912|52814011	A/A C/C|A/A G/G|A/G C/C|G/G C/C	80|26|29|57	-0.21|-0.70|0.89|0.16	-0.08|-0.42|0.65|-0.03	-1.07|-2.17|1.01|1.97	0.27|0.39|0.36|0.32	0.22|0.31|0.29|0.26	0.64|0.92|0.86|0.76	TraesCS6A02G015200|-	regulation of transcription, DNA-templated;double-stranded DNA binding|	0	0
235	1070048|F|0-17|GT_1080387|F|0-17|GT	6A	9514534|42558196	G/G G/G|G/G G/T|G/T G/T	113|108|29	0.57|-0.54|-0.22	0.44|-0.42|-0.16	-1.48|1.26|1.07	0.17|0.18|0.24	0.14|0.15|0.20	0.50|0.51|0.70	-|-	|	0	0
236	1242633|F|0-64|GA_5324452|F|0-17|TC	6A	24273467|105028934	A/A C/C|A/A T/C|G/G C/C|G/G T/C	57|269|32|39	0.32|-0.46|2.15|0.93	0.17|-0.34|1.55|0.79	0.10|-0.27|1.41|0.56	0.26|0.19|0.32|0.29	0.21|0.16|0.26|0.24	0.68|0.52|0.84|0.77	-|-	|	0	0
237	1025275|F|0-33|CA_32939163|F|0-37|AG	6A	24273498|33554902	A/A A/A|A/A G/G|C/A A/A|C/C A/A	253|39|33|115	-0.31|-1.30|0.47|0.98	-0.21|-1.18|0.28|0.79	-0.03|-2.94|1.37|0.66	0.17|0.28|0.29|0.20	0.14|0.23|0.23|0.16	0.46|0.75|0.77|0.53	-|TraesCS6A02G062900	|protein binding	0	0
238	1094343|F|0-26|AG_4536265|F|0-20|AG	6A	29338276|608648335	A/A A/A|A/A A/G	103|210	-0.49|0.24	-0.45|0.22	-0.68|0.33	0.13|0.13	0.11|0.11	0.38|0.38	TraesCS6A02G055600|TraesCS6A02G396500	lipid metabolic process;O-acyltransferase activity|protein dimerization activity	0	0
239	7336034|F|0-30|AC_4910345|F|0-53|TC_1126216|F|0-33|AC_1090357|F|0-54|CT	6A	61875020|525029970|525799739|534712367	A/A C/C C/C T/T|C/C T/T A/A C/C	32|331	2.26|-0.22	1.91|-0.18	-1.82|0.18	0.22|0.22	0.17|0.17	0.58|0.58	TraesCS6A02G095200|TraesCS6A02G293700|-|-	|integral component of membrane;transferase activity, transferring acyl groups other than amino-acyl groups;catalytic activity;membrane;fatty acid biosynthetic process||	0	0
240	4004182|F|0-25|TC_1862652|F|0-17|GA_4409736|F|0-32|AG_1194376|F|0-18|TC	6A	396381256|519423525|534747301|547280374	C/C G/G A/A T/T|T/C G/G A/A T/T|T/T G/G A/A T/T	167|36|28	0.25|-0.04|-1.42	0.19|-0.01|-1.10	-0.41|0.86|1.32	0.24|0.29|0.31	0.19|0.23|0.25	0.61|0.75|0.80	-|-|TraesCS6A02G301100|TraesCS6A02G311100	|||hydrolase activity, acting on ester bonds	0	0
241	1085407|F|0-28|TC_5970487|F|0-26|GA_1074139|F|0-20|CT	6A	530018130|534747356|604538006	C/C A/A C/C|C/C A/A C/T|T/T G/G C/C	249|51|30	0.13|-1.63|1.66	0.08|-1.22|1.40	0.34|-1.52|-0.25	0.22|0.26|0.31	0.18|0.21|0.25	0.56|0.66|0.79	-|TraesCS6A02G301100|TraesCS6A02G388600	||integral component of membrane	0	0
242	1001517|F|0-21|AG_1378102|F|0-11|AG	6A	549775630|604488942	A/A A/A|A/A G/G|G/G G/G	34|219|38	1.92|-0.45|0.90	1.30|-0.33|0.73	-2.08|0.69|-2.10	0.28|0.22|0.29	0.24|0.18|0.24	0.80|0.61|0.81	-|TraesCS6A02G388300	|integral component of membrane	0	0
243	1279296|F|0-31|AG_982175|F|0-38|AT_3956357|F|0-29|CT	6B	5791011|6242020|12361962	A/A A/A C/C|G/G A/A C/C|G/G T/T T/T	49|135|54	-1.11|0.25|0.39	-0.87|0.24|0.19	-0.69|-0.80|2.62	0.23|0.19|0.23	0.19|0.15|0.18	0.60|0.48|0.59	TraesCS6B02G009100|-|-	ATP binding;protein kinase activity;calcium ion binding;polysaccharide binding;protein phosphorylation||	0	0
244	1143559|F|0-59|GC_1029206|F|0-44|GA_2259404|F|0-55|CT	6B	27697149|463558417|708010183	C/C A/A T/T|G/G A/A T/T	201|43	-0.06|0.28	-0.05|0.22	0.14|-0.64	0.16|0.16	0.13|0.13	0.45|0.45	-|-|TraesCS6B02G447400	||	0	0
245	1725863|F|0-5|CA_2249897|F|0-24|GA_1002275|F|0-35|CT	6B	35199997|40061133|47895615	C/C G/G C/C|C/C G/G C/T	78|26	-0.16|0.47	-0.16|0.48	0.89|-2.66	0.25|0.25	0.21|0.21	0.67|0.67	-|-|-	||	0	0
246	1235029|F|0-11|GA_2277799|F|0-66|CA	6B	39186479|568869916	A/A A/A|G/G A/A|G/G C/C	52|297|52	0.11|-0.17|0.84	0.18|-0.15|0.67	-3.34|0.21|2.13	0.25|0.18|0.24	0.20|0.14|0.20	0.62|0.44|0.59	ENSRNA050009013|-	|	0	0
247	1095092|F|0-34|AT_1072893|F|0-18|AG	6B	42198772|549618039	A/A A/A|A/T A/A|T/T A/A	59|47|74	0.84|0.12|-0.74	0.70|0.05|-0.59	0.55|-0.84|0.09	0.25|0.26|0.23	0.21|0.21|0.19	0.63|0.65|0.59	-|TraesCS6B02G306300	|cytoplasm;oxidoreductase activity;oxidation-reduction process;thioredoxin-disulfide reductase activity;removal of superoxide radicals	0	0
248	5372579|F|0-25|CT_3952867|F|0-14|TC	6B	49734008|705232844	C/T C/C|C/T T/C|T/T C/C|T/T T/C	74|31|271|51	0.37|-0.03|-0.12|0.13	0.37|0.12|-0.11|0.00	-1.94|-1.18|0.91|-1.32	0.24|0.31|0.18|0.26	0.19|0.25|0.15|0.21	0.61|0.80|0.47|0.68	TraesCS6B02G073200|-	|	0	0
249	5372579|F|0-12|AG_1092700|F|0-21|GC_1228264|F|0-67|GA	6B	49734021|576856920|708721108	A/G G/G G/G|G/G C/C G/G|G/G G/G G/G	33|33|134	0.04|0.89|-0.23	0.11|0.66|-0.19	-2.55|1.69|0.21	0.27|0.27|0.21	0.23|0.22|0.17	0.80|0.77|0.60	TraesCS6B02G073200|TraesCS6B02G327300|TraesCS6B02G449500	||ADP binding	0	0
250	2258612|F|0-44|AC_2285076|F|0-37|GA	6B	51093265|708046900	A/A G/G|C/C A/A|C/C G/G	47|41|302	1.05|2.17|-0.46	0.98|1.65|-0.38	-4.68|-0.10|0.74	0.25|0.24|0.19	0.20|0.19|0.16	0.68|0.65|0.53	TraesCS6B02G074400|TraesCS6B02G447700	protein binding|membrane;chlorophyll biosynthetic process;3,8-divinyl protochlorophyllide a 8-vinyl reductase activity;chloroplast envelope;chloroplast thylakoid	0	0
251	1708451|F|0-18|GA_1765837|F|0-42|CT	6B	132119686|471100683	A/A C/C|G/A C/C|G/A T/T|G/G C/C|G/G T/T	76|82|33|81|39	-0.57|0.44|-0.18|-0.43|1.23	-0.41|0.32|-0.15|-0.44|1.14	2.24|1.37|-3.89|-0.10|-3.73	0.26|0.26|0.38|0.26|0.34	0.21|0.21|0.31|0.21|0.27	0.66|0.66|0.96|0.67|0.85	TraesCS6B02G134800|-	structural constituent of ribosome;translation;ribosome;membrane;chloroplast stroma;chloroplast envelope|	0	0
252	1025404|F|0-37|TC_2266434|F|0-10|AG_2295983|F|0-22|GC	6B	135707469|207962829|707205866	C/C A/A C/C|T/T G/G C/C	26|124	0.80|-0.17	0.70|-0.15	-3.44|0.72	0.30|0.30	0.24|0.24	0.84|0.84	TraesCS6B02G138200|-|TraesCS6B02G445100	DNA binding;nucleus||integral component of membrane;heme binding;iron ion binding;oxidoreductase activity, acting on paired donors, with incorporation or reduction of molecular oxygen;oxidation-reduction process	0	1
253	2258293|F|0-42|GT_997580|F|0-52|GC_1075915|F|0-19|GA	6B	136510063|472606020|571738537	G/G G/G G/G|T/T C/C A/A	377|45	-0.10|0.84	-0.10|0.82	0.74|-6.20	0.21|0.21	0.18|0.18	0.53|0.53	TraesCS6B02G139400|TraesCS6B02G262300|TraesCS6B02G322700	protein binding|nucleus;nucleic acid binding;DNA binding;DNA repair;DNA replication;DNA recombination|DNA-binding transcription factor activity;transcription, DNA-templated;nucleus;DNA binding;regulation of transcription, DNA-templated;protein dimerization activity;positive regulation of transcription by RNA polymerase II;RNA polymerase II regulatory region sequence-specific DNA binding	0	0
254	3064847|F|0-32|GA_3024082|F|0-7|AG	6B	142987599|712110246	A/A A/A|G/A A/A|G/G A/A|G/G G/G	59|32|268|26	0.94|0.15|-0.05|-1.79	0.75|0.08|-0.03|-1.54	-2.41|-2.00|0.79|-0.20	0.25|0.31|0.20|0.33	0.21|0.25|0.16|0.27	0.64|0.78|0.49|0.83	TraesCS6B02G143300|-	|	0	0
255	5363291|F|0-31|CT_3954393|F|0-15|GT	6B	143200094|682123647	C/C G/G|C/C G/T|C/T G/G|T/T G/G	223|66|58|46	-0.27|-0.53|0.40|1.55	-0.20|-0.49|0.29|1.31	-0.01|1.06|0.12|-1.63	0.18|0.23|0.23|0.27	0.15|0.19|0.19|0.22	0.49|0.63|0.63|0.73	TraesCS6B02G143500|TraesCS6B02G407600	response to auxin|anaphase-promoting complex;anaphase-promoting complex-dependent catabolic process;cell division;cell cycle	0	1
256	1237710|F|0-59|AT_1024515|F|0-42|TC	6B	157860090|697751975	A/A C/C|A/A T/T|T/T T/T	25|229|88	2.03|-0.39|0.44	1.50|-0.36|0.50	-0.83|1.26|-3.04	0.28|0.19|0.22	0.23|0.16|0.18	0.75|0.50|0.57	-|TraesCS6B02G430000	|integral component of membrane;ATP binding;protein kinase activity;protein phosphorylation	0	0
257	1091688|F|0-56|AG_23884314|F|0-45|GA	6B	158085055|714422620	A/A A/A|G/G A/A|G/G G/G	53|158|28	0.50|-0.57|2.27	0.42|-0.46|1.80	-2.38|0.72|0.47	0.23|0.19|0.26	0.19|0.16|0.22	0.63|0.53|0.71	-|-	|	0	0
258	1083230|F|0-16|TC_1045796|F|0-25|TG	6B	179660119|704190719	C/C T/T|T/T T/T	143|131	0.04|-0.04	-0.04|0.04	1.62|-1.77	0.14|0.14	0.11|0.11	0.37|0.37	-|TraesCS6B02G437000	|protein binding	0	0
259	1142055|F|0-14|GA_1026575|F|0-20|GT	6B	188684286|262275825	A/A T/T|G/G G/G	59|374	0.60|-0.09	0.63|-0.10	-6.10|0.96	0.20|0.20	0.17|0.17	0.49|0.49	TraesCS6B02G174200|TraesCS6B02G207300	cytoplasm;nucleus;proteasome-mediated ubiquitin-dependent protein catabolic process;threonine-type endopeptidase activity;proteasome core complex;proteolysis involved in cellular protein catabolic process;proteasome core complex, beta-subunit complex;endopeptidase activity;proteolysis;hydrolase activity;peptidase activity;proteasome complex;proteasomal protein catabolic process;proteasomal ubiqui…	0	1
260	1002969|F|0-24|GT_3026491|F|0-21|AG	6B	203291041|576833154	G/G A/A|T/T G/G	63|171	1.12|-0.41	0.92|-0.34	-3.49|1.29	0.25|0.25	0.21|0.21	0.54|0.54	-|-	|	0	0
261	4991844|F|0-12|TC_1278337|F|0-6|AT	6B	203293795|705232861	C/C T/T|T/T A/T|T/T T/T	46|40|211	0.99|0.36|-0.28	0.97|0.21|-0.25	-5.13|0.43|1.04	0.30|0.27|0.20	0.24|0.21|0.16	0.72|0.64|0.49	TraesCS6B02G181400|-	zinc ion binding;intracellular|	0	0
262	5410694|F|0-25|CT_1092672|F|0-54|AC	6B	203294328|692729429	C/C A/C|C/C C/C|T/T A/C|T/T C/C	27|47|81|180	-1.10|1.03|-0.46|0.10	-0.69|0.99|-0.42|0.04	-5.71|-2.95|1.70|0.86	0.41|0.28|0.27|0.24	0.33|0.22|0.22|0.19	1.00|0.68|0.66|0.58	TraesCS6B02G181400|-	zinc ion binding;intracellular|	0	0
263	1207798|F|0-45|GA_1019731|F|0-62|AG	6B	203294395|577184494	A/A A/A|G/G G/G	258|64	-0.14|0.56	-0.14|0.55	1.08|-4.34	0.22|0.22	0.18|0.18	0.53|0.53	TraesCS6B02G181400|TraesCS6B02G327500	zinc ion binding;intracellular|catalytic activity;nitrogen compound metabolic process;glutamate-ammonia ligase activity;glutamine biosynthetic process;ATP binding;nucleotide binding;ligase activity	0	0
264	4541541|F|0-28|AG_32940843|F|0-59|TC	6B	203295110|569047736	A/A T/T|G/G C/C	55|171	1.16|-0.37	0.95|-0.31	-3.67|1.18	0.26|0.26	0.21|0.21	0.60|0.60	TraesCS6B02G181400|TraesCS6B02G321300	zinc ion binding;intracellular|nucleic acid binding;RNA binding	0	0
265	1311346|F|0-18|GA_1021726|F|0-45|CA_1116764|F|0-47|AG	6B	226747335|247051078|708346478	A/A C/C G/G|G/G A/A G/G|G/G C/A G/G|G/G C/C G/G	48|28|156|144	0.12|-0.68|-0.07|0.16	0.30|-0.90|-0.07|0.15	-5.30|4.25|0.34|0.57	0.31|0.31|0.20|0.20	0.25|0.25|0.16|0.16	0.80|0.81|0.51|0.52	-|-|-	||	0	0
266	1137121|F|0-16|CG_4261993|F|0-62|AG	6B	229060138|703287103	C/C A/A|G/G A/A	207|37	-0.07|0.37	-0.10|0.58	0.91|-5.06	0.26|0.26	0.21|0.21	0.68|0.68	-|TraesCS6B02G434900	|ATP binding;ATPase activity	0	0
267	1205104|F|0-18|AG_992630|F|0-60|TG_5323834|F|0-8|CT	6B	230607651|235779165|707205839	A/A T/T C/C|A/A T/T T/T|G/G G/G C/C	203|32|43	-0.34|1.87|0.21	-0.29|1.35|0.38	1.33|-1.15|-5.40	0.24|0.28|0.32	0.20|0.22|0.26	0.60|0.69|0.79	TraesCS6B02G195000|-|TraesCS6B02G445100	||integral component of membrane;heme binding;iron ion binding;oxidoreductase activity, acting on paired donors, with incorporation or reduction of molecular oxygen;oxidation-reduction process	0	1
268	2262511|F|0-17|AG_2262465|F|0-12|CT	6B	233122036|712171380	A/A C/C|A/A T/T|G/G C/C	246|29|29	-0.20|1.95|-0.26	-0.17|1.51|-0.04	0.60|-1.71|-3.34	0.22|0.29|0.29	0.17|0.23|0.23	0.57|0.74|0.76	-|-	|	0	0
269	1094198|F|0-45|GA_1116458|F|0-25|GA	6B	234106627|703823066	A/A A/A|A/A G/G|G/G A/A	215|26|155	-0.26|2.05|0.02	-0.26|1.56|0.10	1.45|-1.48|-1.76	0.18|0.29|0.19	0.15|0.24|0.15	0.48|0.76|0.49	-|-	|	0	0
270	1021787|F|0-21|CT_1092181|F|0-52|CA_1229538|F|0-11|CT	6B	235778775|664500573|704751951	C/C A/A C/C|C/C C/C C/C|C/C C/C T/T|T/T C/C C/C	38|300|28|43	-0.12|-0.24|2.03|0.46	-0.15|-0.23|1.63|0.65	3.27|0.80|-1.79|-7.29	0.31|0.20|0.32|0.33	0.25|0.16|0.26|0.27	0.77|0.51|0.82|0.85	-|TraesCS6B02G390100|TraesCS6B02G438700	|asymmetric cell division|	0	0
271	3064607|F|0-58|GT_5325319|F|0-24|TC_3064787|F|0-56|AG	6B	258013650|269821751|704453657	G/G T/T A/A|G/G T/T G/G|T/T C/C G/G	26|320|46	2.18|-0.22|0.30	1.79|-0.21|0.43	-1.19|1.16|-7.37	0.30|0.23|0.30	0.25|0.19|0.25	0.75|0.58|0.75	TraesCS6B02G205900|-|TraesCS6B02G437800	ATP binding;membrane;ATPase activity||protein binding	0	0
272	3021383|F|0-12|GA_1244461|F|0-18|GA	6B	262401811|707704168	A/A G/G|G/G G/G	61|286	0.06|-0.01	0.23|-0.05	-3.60|0.77	0.19|0.19	0.15|0.15	0.50|0.50	-|-	|	0	0
273	1061087|F|0-61|AG_4909305|F|0-68|GA_996734|F|0-17|GA	6B	278948175|471100532|569041711	A/A G/G G/G|G/G A/A A/A	284|39	-0.09|0.68	-0.09|0.65	0.74|-5.36	0.23|0.23	0.18|0.18	0.54|0.54	-|-|TraesCS6B02G321200	||aspartic-type endopeptidase activity;proteolysis	0	0
274	1713761|F|0-17|TC_1375358|F|0-17|TC	6B	279069585|707337143	C/C C/C|T/T C/C	150|39	-0.10|0.39	-0.16|0.62	0.76|-2.91	0.21|0.21	0.17|0.17	0.61|0.61	TraesCS6B02G211200|-	integral component of membrane|	0	0
275	1195556|F|0-32|CT_1091698|F|0-59|CT	6B	467155323|708368529	C/C C/C|C/C T/T|T/T C/C	316|55|41	-0.09|-0.47|1.32	-0.07|-0.50|1.21	0.25|1.62|-4.07	0.17|0.22|0.26	0.14|0.18|0.21	0.45|0.59|0.69	-|-	|	0	0
276	1125660|F|0-13|TC_4002549|F|0-17|GC	6B	573801218|659235217	C/C G/C|C/C G/G|T/T G/C	299|111|55	0.12|-0.68|0.71	0.07|-0.47|0.55	0.16|-1.63|2.43	0.16|0.19|0.22	0.13|0.16|0.18	0.39|0.48|0.54	-|TraesCS6B02G384500	|catalytic activity;trehalose biosynthetic process	0	0
277	2266428|F|0-56|GA_4990313|F|0-22|AC	6B	575638302|699020889	A/A C/C|G/G A/C|G/G C/C	55|82|265	0.36|-0.64|0.12	0.43|-0.62|0.10	-3.61|1.83|0.18	0.21|0.17|0.15	0.17|0.14|0.12	0.57|0.48|0.40	TraesCS6B02G326200|TraesCS6B02G431200	hydrolase activity|protein binding	0	0
278	5325371|F|0-50|GC_5581533|F|0-35|CG	6B	577431059|707309861	C/C C/C|C/C G/G|G/G C/C	213|31|44	0.04|-1.92|1.13	0.03|-1.40|0.83	-0.02|-3.27|2.40	0.23|0.36|0.29	0.18|0.29|0.23	0.55|0.88|0.70	-|TraesCS6B02G445700	|ATP binding;microtubule binding;microtubule motor activity;microtubule-based movement;structural constituent of ribosome;translation;ribosome;rRNA binding;protein binding	0	0
279	9721757|F|0-56|AG_1069178|F|0-61|GC	6B	618322982|707207605	A/A G/C|A/A G/G|A/G G/G|G/G G/G	37|125|42|65	0.16|-0.68|0.40|0.95	0.12|-0.56|0.39|0.75	2.33|0.30|-0.92|-1.31	0.28|0.19|0.26|0.24	0.23|0.16|0.22|0.20	0.75|0.50|0.69|0.63	-|TraesCS6B02G445100	|integral component of membrane;heme binding;iron ion binding;oxidoreductase activity, acting on paired donors, with incorporation or reduction of molecular oxygen;oxidation-reduction process	0	1
280	5969645|F|0-11|GA_1262593|F|0-64|CT_979610|F|0-64|GA_1259515|F|0-45|GT	6D	303634|914773|919239|1602625	A/A C/C G/G G/G|G/G T/T A/A T/T	153|31	-0.31|1.53	-0.23|1.14	0.25|-1.24	0.23|0.23	0.19|0.19	0.59|0.59	-|-|-|-	|||	0	0
281	5010327|F|0-14|TC_1383939|F|0-47|TC	6D	1852887|2439723	C/C C/C|C/C T/T|T/T C/C	247|36|52	0.06|1.66|-1.42	0.07|1.20|-1.16	0.02|0.06|-0.11	0.18|0.26|0.23	0.15|0.22|0.19	0.47|0.69|0.61	-|TraesCS6D02G005700	|	0	0
282	4992221|F|0-15|CG_2276397|F|0-44|GC	7A	1994410|538819939	C/C C/C|C/C G/G|G/G G/G	42|235|32	-0.08|-0.27|2.07	-0.03|-0.21|1.60	3.30|-0.28|-2.30	0.25|0.19|0.28	0.20|0.15|0.22	0.72|0.55|0.80	TraesCS7A02G004100|TraesCS7A02G364900	electron transfer activity;protein disulfide oxidoreductase activity;cell redox homeostasis;ADP binding;cell;protein binding|	0	0
283	4412036|F|0-57|AC_1311414|F|0-55|CT_1713867|F|0-45|GC_1255059|F|0-33|TC	7A	4003067|8530172|9997775|507057271	C/C C/C C/C T/C|C/C C/C C/C T/T	30|110	0.91|-0.25	0.65|-0.18	0.14|-0.04	0.21|0.21	0.18|0.18	0.60|0.60	-|TraesCS7A02G020900|TraesCS7A02G025100|-	|aspartic-type endopeptidase activity;proteolysis|zinc ion binding|	0	0
284	980961|F|0-17|AC_1141163|F|0-20|CT	7A	4440338|20045091	A/A C/T|A/A T/T	35|194	0.67|-0.12	0.42|-0.08	-2.66|0.48	0.19|0.19	0.16|0.16	0.54|0.54	TraesCS7A02G009800|TraesCS7A02G043300	hydrolase activity, hydrolyzing O-glycosyl compounds;carbohydrate metabolic process|ADP binding	0	0
285	1235856|F|0-17|AG_4990488|F|0-8|GA_1205630|F|0-47|GA	7A	9819080|9825379|17582454	A/A A/A G/G|G/G G/A A/A|G/G G/A G/G	150|28|27	0.18|-0.75|-0.19	0.08|-0.31|-0.15	1.13|-4.71|-1.41	0.24|0.33|0.32	0.19|0.27|0.26	0.65|0.90|0.87	-|-|-	||	0	0
286	4989991|F|0-5|CG_1111897|F|0-17|CT	7A	10269971|736378850	C/G C/C|G/G C/C|G/G T/T	110|223|39	0.75|-0.29|-0.44	0.58|-0.20|-0.50	0.53|-0.82|3.17	0.19|0.17|0.25	0.15|0.14|0.20	0.49|0.44|0.65	-|-	|	0	0
287	5356030|F|0-10|GA_3959912|F|0-12|GA_2257722|F|0-57|GA	7A	16603851|657442081|732594008	A/A A/A A/A|A/A G/A A/A|A/A G/G A/A	54|63|63	-0.11|-0.08|0.17	-0.02|-0.05|0.07	-2.23|0.59|1.31	0.23|0.21|0.23	0.18|0.17|0.18	0.59|0.54|0.59	TraesCS7A02G036800|TraesCS7A02G461400|TraesCS7A02G561500	nutrient reservoir activity|integral component of membrane;transmembrane transporter activity;membrane|DNA binding;DNA endoreduplication	0	0
288	4539900|F|0-11|TG_4992339|F|0-38|TG_1047255|F|0-26|TC	7A	20854015|22181572|29431235	G/G G/G T/C|G/G G/G T/T	38|95	-0.11|0.05	-0.03|0.01	1.83|-0.73	0.22|0.22	0.18|0.18	0.61|0.61	-|-|-	||	0	0
289	1066350|F|0-12|AG_2266522|F|0-67|AG_2266522|F|0-57|AC_5324290|F|0-51|TC_998823|F|0-58|GA	7A	29489532|30008960|30008970|642525685|730999593	A/A A/A C/C C/C A/A|A/A A/A C/C T/C A/A	119|27	0.03|-0.12	-0.01|0.05	0.12|-0.51	0.20|0.20	0.17|0.17	0.44|0.44	-|-|-|-|TraesCS7A02G558900	||||protein binding	0	0
290	3064495|F|0-23|CA_1204638|F|0-5|GA	7A	34297408|732455012	A/A G/G|C/C A/A|C/C G/G	49|44|192	2.02|-0.36|-0.43	1.63|-0.38|-0.33	-0.46|3.70|-0.73	0.26|0.24|0.20	0.21|0.19|0.16	0.67|0.62|0.51	-|-	|	0	0
291	2260931|F|0-40|CT_1004422|F|0-41|AG	7A	37923130|732454628	C/C A/A|C/C G/G|T/T G/G	42|317|28	-0.33|0.38|-3.78	-0.30|0.32|-3.13	1.98|0.09|-4.04	0.26|0.21|0.33	0.21|0.18|0.27	0.67|0.56|0.87	TraesCS7A02G072400|-	|	0	0
292	1708050|F|0-29|CT_1098088|F|0-33|GA	7A	89975484|736524391	C/C A/A|C/C G/G|T/T G/G	107|236|37	-0.06|-0.17|1.30	-0.24|-0.07|1.14	2.81|-0.84|-2.77	0.20|0.17|0.25	0.16|0.13|0.20	0.49|0.42|0.63	-|TraesCS7A02G569400	|phosphatidylinositol phosphate kinase activity;phosphatidylinositol metabolic process;ATP binding;1-phosphatidylinositol-4-phosphate 5-kinase activity	0	0
293	1252908|F|0-8|TC_3024790|F|0-7|CT	7A	96563367|164788020	C/C C/C|T/C C/C	157|114	-0.10|0.14	-0.08|0.11	-0.36|0.49	0.14|0.14	0.11|0.11	0.35|0.35	TraesCS7A02G145300|TraesCS7A02G203200	oxidoreductase activity;oxidation-reduction process|metal ion binding;oxidoreductase activity;oxidation-reduction process	0	0
294	1212320|F|0-5|AG_1234623|F|0-12|TC	7A	116698264|577687742	A/A C/C|A/A T/C	270|55	-0.13|0.66	-0.13|0.62	-0.11|0.56	0.18|0.18	0.14|0.14	0.46|0.46	-|-	|	0	0
295	1091989|F|0-48|GA_6027799|F|0-17|AG	7A	118325787|735716926	A/A A/A|A/A G/G|G/A A/A|G/A G/G	65|38|164|66	-0.31|-0.44|0.30|-0.18	-0.23|-0.43|0.33|-0.34	-1.81|2.64|-0.80|2.24	0.24|0.30|0.20|0.24	0.20|0.24|0.16|0.19	0.63|0.78|0.50|0.61	TraesCS7A02G161900|-	|	0	0
296	1055326|F|0-48|TC_1086912|F|0-52|GA	7A	285426987|730569216	C/C G/G|T/T A/A|T/T G/G	26|33|208	1.57|-0.49|-0.12	1.37|-0.60|-0.08	-2.64|3.04|-0.15	0.32|0.29|0.22	0.26|0.23|0.18	0.81|0.73|0.56	TraesCS7A02G272000|-	cytoplasm;nucleus;ubiquitin-dependent protein catabolic process;threonine-type endopeptidase activity;proteasome core complex;proteolysis involved in cellular protein catabolic process;proteasome core complex, alpha-subunit complex;endopeptidase activity;proteolysis;hydrolase activity;peptidase activity;proteasome complex;proteasome-mediated ubiquitin-dependent protein catabolic process;proteasom…	0	0
297	4911112|F|0-30|AG_9721813|F|0-28|AG	7A	540774684|735717551	G/G A/A|G/G A/G|G/G G/G	89|54|125	-0.51|0.29|0.24	-0.64|0.28|0.34	2.36|1.63|-2.38	0.20|0.22|0.19	0.16|0.18|0.16	0.49|0.54|0.48	TraesCS7A02G367300|-	protein binding|	0	0
298	2261714|F|0-36|AG_4394059|F|0-50|TA_1003822|F|0-30|GA	7A	540872124|608407090|712669416	A/A A/A A/A|A/A A/A G/G	26|129	0.24|-0.05	0.05|-0.01	3.06|-0.62	0.23|0.23	0.19|0.19	0.72|0.72	TraesCS7A02G367500|TraesCS7A02G416400|-	transcription, DNA-templated;nucleus;DNA binding;regulation of transcription, DNA-templated;protein dimerization activity|nucleus;DNA binding;regulation of transcription, DNA-templated;response to hormone;protein binding|	1	1
299	11914561|F|0-31|CG_26673024|F|0-19|AG	7A	564271282|708778441	C/C G/G|C/G G/G|G/G G/G	59|31|153	1.43|-0.03|-0.55	1.16|-0.06|-0.43	-1.59|-1.46|0.91	0.22|0.26|0.20	0.18|0.21|0.16	0.60|0.71|0.53	TraesCS7A02G388600|-	|	0	0
300	16933423|F|0-13|AG_1026506|F|0-63|GA	7A	634878892|726412612	A/A G/A|A/A G/G|G/G G/G	33|261|38	-0.37|0.16|-0.79	-0.18|0.13|-0.74	1.35|-0.23|0.42	0.27|0.18|0.26	0.22|0.15|0.21	0.73|0.49|0.70	TraesCS7A02G440000|-	ADP binding|	0	0
301	3025631|F|0-10|GA_4993335|F|0-16|GA	7A	716027512|731703819	A/A A/A|A/A G/A|A/A G/G|G/A A/A|G/A G/A|G/A G/G	120|146|53|30|30|29	-0.42|-0.28|0.10|0.70|0.90|1.33	-0.39|-0.27|0.11|0.52|0.77|1.45	-2.51|1.42|2.24|-1.58|-0.34|1.13	0.27|0.22|0.30|0.38|0.36|0.46	0.22|0.18|0.25|0.31|0.29|0.38	0.65|0.54|0.74|0.95|0.89|1.13	-|-	|	0	0
302	1136342|F|0-45|TC_10983935|F|0-67|GC	7A	727710710|732799449	C/C C/C|T/T C/C|T/T G/G	61|211|30	-1.12|0.31|0.11	-0.94|0.27|-0.02	-0.40|-0.40|3.64	0.24|0.21|0.28	0.20|0.17|0.23	0.63|0.53|0.72	TraesCS7A02G556100|TraesCS7A02G561600	|	0	0
303	7341261|F|0-10|CT_1003868|F|0-42|AC	7B	18097824|707715785	C/C A/A|T/T A/A	39|215	1.24|-0.23	1.08|-0.20	-0.91|0.17	0.19|0.19	0.16|0.15	0.46|0.44	TraesCS7B02G020500|-	integral component of membrane;transmembrane transporter activity;membrane;transmembrane transport|	0	0
304	29430025|F|0-23|CT_1094075|F|0-14|AG	7B	23532162|37091166	C/C G/G|C/T G/G|T/T A/A|T/T G/G	44|38|43|191	0.46|0.21|1.39|-0.46	0.53|0.00|1.14|-0.38	-0.60|-2.26|0.76|0.42	0.32|0.27|0.31|0.19	0.27|0.23|0.26|0.16	0.92|0.79|0.90|0.56	TraesCS7B02G024700|TraesCS7B02G038100	ADP binding|oxidoreductase activity;2 iron, 2 sulfur cluster binding;oxidation-reduction process;chlorophyllide a oxygenase [overall] activity	0	0
305	1211302|F|0-21|TC_3570088|F|0-41|CT	7B	27310130|725183596	T/C C/C|T/C T/T|T/T C/C|T/T T/T	122|41|187|87	-0.90|0.34|-0.10|1.31	-0.61|0.26|-0.10|0.95	-0.70|1.94|0.14|-0.23	0.18|0.26|0.17|0.20	0.15|0.21|0.14|0.16	0.48|0.70|0.45|0.54	-|TraesCS7B02G467800	|	0	0
306	5324572|F|0-24|TC_1065785|F|0-15|TC	7B	36484386|562382731	C/C T/C|T/T C/C|T/T T/C	30|62|194	1.24|-0.56|-0.01	1.13|-0.48|-0.02	0.92|1.02|-0.47	0.30|0.24|0.19	0.24|0.19|0.15	0.80|0.64|0.51	TraesCS7B02G037500|-	|	0	0
307	5970993|F|0-34|TG_1209392|F|0-44|CT	7B	36600387|55857476	G/G C/C|G/G T/T|T/T C/C	213|39|36	0.13|-1.26|0.59	0.12|-1.08|0.46	0.24|-1.24|-0.10	0.19|0.23|0.25	0.15|0.18|0.20	0.53|0.63|0.67	-|TraesCS7B02G053000	|integral component of membrane	0	0
308	9721638|F|0-35|GA_3942227|F|0-31|CT	7B	36908103|133528585	A/A C/C|A/A T/T|G/G C/C	248|31|31	-0.04|-1.21|1.54	-0.02|-0.95|1.14	-0.35|1.44|1.32	0.21|0.29|0.27	0.17|0.24|0.22	0.63|0.86|0.78	-|-	|	0	0
309	1142848|F|0-37|TC_1099921|F|0-30|TG_1228305|F|0-6|CA_1237609|F|0-52|TC	7B	36991019|48341178|702536961|741972981	T/T G/G C/C C/C|T/T G/G C/C T/T	52|48	0.66|-0.71	0.53|-0.57	0.59|-0.64	0.28|0.28	0.23|0.23	0.72|0.72	-|TraesCS7B02G048400|TraesCS7B02G436400|-	||integral component of membrane|	0	0
310	3021533|F|0-36|CT_5323843|F|0-65|GA_1025883|F|0-42|GA	7B	36993139|478537221|707946706	C/C G/G A/A|C/C G/G G/G|T/T G/G G/G	60|232|44	-0.95|0.01|1.22	-0.68|-0.03|1.09	1.21|0.05|-1.94	0.20|0.17|0.24	0.16|0.14|0.19	0.52|0.45|0.61	-|TraesCS7B02G257800|TraesCS7B02G443100	||	0	0
311	1220962|F|0-16|AC_33847355|F|0-17|AT_5324402|F|0-17|AT	7B	37361334|55862355|55862355	A/A A/A A/A|A/A T/T T/T|C/C A/A A/A	243|38|41	-0.11|-0.86|1.43	-0.08|-0.78|1.16	0.19|-1.06|-0.13	0.19|0.23|0.23	0.15|0.19|0.19	0.54|0.67|0.68	TraesCS7B02G038300|TraesCS7B02G053300|TraesCS7B02G053300	integral component of membrane;oxidoreductase activity;2 iron, 2 sulfur cluster binding;oxidation-reduction process;chlorophyllide a oxygenase [overall] activity||	0	0
312	4909559|F|0-13|GC_2280565|F|0-33|CT	7B	37361403|37848161	C/C T/T|G/G C/C	300|44	-0.21|1.40	-0.18|1.21	0.07|-0.46	0.18|0.18	0.15|0.15	0.47|0.47	TraesCS7B02G038300|-	integral component of membrane;oxidoreductase activity;2 iron, 2 sulfur cluster binding;oxidation-reduction process;chlorophyllide a oxygenase [overall] activity|	0	0
313	3064849|F|0-37|GA_2324016|F|0-8|CT_3024735|F|0-10|GA	7B	37846439|715253531|735301488	G/G C/C A/A|G/G C/C G/G	127|56	-0.43|0.97	-0.32|0.74	0.45|-1.01	0.20|0.20	0.16|0.16	0.49|0.49	-|TraesCS7B02G454600|TraesCS7B02G481400	||DNA binding;regulation of transcription, DNA-templated	0	0
314	1132640|F|0-49|GA_5323862|F|0-23|CT	7B	126787370|329224429	A/A T/T|G/A C/C	222|33	-0.11|0.73	-0.11|0.71	0.07|-0.48	0.22|0.22	0.19|0.19	0.52|0.52	-|-	|	0	0
315	3027057|F|0-18|CT_1711287|F|0-36|AG	7B	567802146|637030728	C/C A/A|C/C A/G|C/T A/A	183|65|26	-0.10|-0.49|1.93	-0.06|-0.46|1.55	-0.01|0.42|-1.00	0.21|0.24|0.30	0.17|0.19|0.24	0.60|0.67|0.85	TraesCS7B02G317700|-	integral component of membrane;protein binding|	0	0
316	1019653|F|0-41|TC_990993|F|0-34|GC	7D	5124502|562258795	T/C G/C|T/C G/G|T/T G/C|T/T G/G	48|217|31|160	0.82|-0.05|0.78|-0.33	0.54|-0.07|0.68|-0.20	0.70|0.67|0.69|-1.26	0.27|0.17|0.31|0.19	0.22|0.14|0.25|0.16	0.71|0.46|0.81|0.50	-|TraesCS7D02G442900	|protein binding	0	0
317	3935662|F|0-22|CT_12775146|F|0-16|AG	7D	8870444|14039805	C/C A/A|C/C G/G|C/T G/G	63|192|93	1.33|-0.09|-0.71	1.02|-0.07|-0.54	-0.83|0.79|-1.07	0.25|0.17|0.20	0.20|0.14|0.16	0.61|0.41|0.50	-|-	|	0	0
318	4992662|F|0-10|GA_3947097|F|0-21|TG	7D	540857275|633394537	A/A T/G|A/A T/T|G/G T/T	82|136|30	0.69|-0.20|-0.96	0.59|-0.16|-0.86	0.13|-0.76|3.07	0.23|0.21|0.30	0.19|0.17|0.25	0.57|0.53|0.77	TraesCS7D02G421600|TraesCS7D02G546800	protein binding|protein binding	0	0
319	2375482|F|0-67|TC_1110397|F|0-7|GT	7D	576178300|630456083	C/C G/G|T/T G/G|T/T G/T	35|245|105	2.38|-0.07|-0.63	1.97|-0.05|-0.54	-1.29|-0.35|1.25	0.26|0.17|0.19	0.21|0.13|0.15	0.70|0.45|0.51	TraesCS7D02G458200|TraesCS7D02G540300	plasma membrane|lyase activity;magnesium ion binding;terpene synthase activity	0	0
320	1102985|F|0-55|CT_29430248|F|0-14|TC_1089114|F|0-34|AG	Un	24928244|159049383|355244603	C/C C/C G/G|C/C T/T G/G|C/T C/C G/G	141|39|29	-0.15|0.97|-0.58	-0.11|0.74|-0.45	-0.25|-1.43|3.13	0.22|0.28|0.29	0.18|0.23|0.24	0.56|0.73|0.75	-|-|-	||	0	0
321	2266031|F|0-59|CG_1230458|F|0-65|CG	Un	36755919|390137071	C/C C/C|G/G C/C	30|215	0.37|-0.05	0.31|-0.04	2.30|-0.32	0.24|0.23	0.20|0.19	0.55|0.51	-|-	|	0	0
322	2266031|F|0-21|AT_3954735|F|0-13|GT	Un	36755957|70995043	A/A G/G|T/T G/G	40|199	0.64|-0.13	0.38|-0.08	3.74|-0.75	0.21|0.21	0.17|0.17	0.54|0.54	-|TraesCSU02G078400	|integral component of membrane	0	0
323	7353577|F|0-37|CT_1113761|F|0-19|GC	Un	41479908|75472365	C/C C/C|C/C G/G|C/T G/G	103|119|36	0.38|-0.13|-0.66	0.32|-0.10|-0.59	1.44|-1.11|-0.47	0.20|0.20|0.26	0.16|0.16|0.21	0.48|0.47|0.64	-|TraesCSU02G084300	|protein binding	0	0
324	1009915|F|0-65|CG_23920051|F|0-31|GA_29430250|F|0-61|TC	Un	46253701|159049400|159049430	C/C A/A C/C|C/C G/G T/T	247|54	-0.32|1.45	-0.26|1.20	0.31|-1.43	0.17|0.17	0.14|0.14	0.48|0.48	TraesCSU02G059500|-|-	||	0	0
325	2266806|F|0-15|AT_5325301|F|0-53|AG	Un	49208618|159049422	A/A A/A|A/A G/G|T/T G/G	49|175|28	1.26|-0.11|-1.53	1.11|-0.12|-1.17	-1.76|0.69|-1.25	0.25|0.22|0.31	0.20|0.17|0.25	0.68|0.58|0.84	-|-	|	0	0
326	2264094|F|0-48|TG_4261936|F|0-14|TC	Un	77393004|384628370	G/G C/C|G/G T/T|T/T C/C	336|26|56	-0.26|1.70|0.80	-0.22|1.37|0.69	0.78|-1.42|-4.00	0.22|0.30|0.25	0.18|0.25|0.21	0.57|0.77|0.65	-|TraesCSU02G250800	|metal ion binding;peroxidase activity;heme binding;response to oxidative stress;extracellular region;hydrogen peroxide catabolic process;oxidation-reduction process;oxidoreductase activity;cellular oxidant detoxification;plasmodesma;plant-type cell wall	0	0
327	3023562|F|0-5|GC_2335560|F|0-23|AG	Un	318621388|337339189	C/C A/A|C/C G/G|G/C G/G	37|225|29	-1.60|0.17|0.73	-1.35|0.16|0.51	-0.75|0.12|0.00	0.31|0.24|0.30	0.25|0.19|0.24	0.81|0.63|0.77	-|-	|	0	0
