# Supplementary material for: Genome-Wide Association Analysis for Hybrid Breeding in Wheat
Source: Int J Mol Sci. 2022 Dec 5;23(23):15321. doi: 10.3390/ijms232315321 (PMC9740285; doi:10.3390/ijms232315321)
Supplement: Supplementary file 1 [file ijms-23-15321-s001.zip › supplementaryFiles/Table S5. Results of analysis of heterosis effects.xlsx]

## Sheet: Sheet1
Table S5. Heterosis effects for SNP
		Indicator of significance and sign of effect for trait (-1/0/+1)							Heterosis effect for trait						Association sets
Marker ID	Gene	HT	FT	PH	KN	KW	TKW	Number of significant effects	HT	FT	PH	KN	KW	TKW	Set 1 (HT, FT)	Set 2 (PH)	Set 3 (KN. KW, TKW)	Homozygosity (%)	Heterozygosity (%)	Missing values (%)	Mean LD in ±5 Mb region	GO_terms_names
1120440|F|0-56|AC	-	0	0	0	0	0	0	0	-0.079748	0.105997	-2.66603	-2.76159	-0.126751	-0.123413	0	0	0	0.748527	0.0196464	0.231827	0.0133266
1212218|F|0-49|AG	TraesCS1A02G002500	0	0	0	0	0	0	0	0.380931	0.226599	0.440657	0.351366	0.0113842	0.216126	0	0	0	0.921415	0.0471513	0.0314342	0.0787743	integral component of membrane;ATP binding;nucleotide binding;magnesium ion binding;GO_0004012;phospholipid transport;ATPase-coupled intramembrane lipid transporter activity
1043336|F|0-47|GA	TraesCS1A02G002500	0	0	0	0	0	0	0	0.57711	0.432729	1.09437	1.11571	0.0335784	-0.346096	0	0	0	0.91945	0.0471513	0.0333988	0.0741851	integral component of membrane;ATP binding;nucleotide binding;magnesium ion binding;GO_0004012;phospholipid transport;ATPase-coupled intramembrane lipid transporter activity
1076290|F|0-11|AG	TraesCS1A02G002700	0	0	0	0	0	0	0	-0.100874	-0.119247	1.09507	-0.605487	0.0264391	0.51779	0	0	0	0.286837	0.711198	0.00196464	0.0611522	nucleus;regulation of transcription, DNA-templated;transcription corepressor activity
1092630|F|0-12|TC	TraesCS1A02G003000	0	0	0	0	0	0	0	0.0595494	0.187292	-1.82481	3.38552	0.0191377	-2.32974	0	0	0	0.59332	0.0157171	0.390963	0.0593331
1723678|F|0-29|TC	TraesCS1A02G003000	0	0	0	0	0	0	0	0.330343	0.346154	-1.26055	-2.50678	-0.0669698	0.597382	0	0	0	0.640472	0.0235756	0.335953	0.0561049
1114742|F|0-47|AT	-	0	0	0	0	0	0	0	-0.646025	-0.65922	0.397569	-1.81425	-0.0144914	1.11451	0	0	0	0.546169	0.0825147	0.371316	0.013029
3533995|F|0-30|CT	-	0	0	0	0	0	0	0	-0.188906	-0.2383	-0.898445	1.30742	0.0568709	0.116947	0	0	0	0.669941	0.0589391	0.27112	0.0308613
5324074|F|0-11|GC	-	0	0	0	0	0	0	0	0.173547	0.278146	0.0716228	-0.985532	-0.0402585	-0.151847	0	0	0	0.666012	0.064833	0.269155	0.0246207
3955202|F|0-22|AG	-	0	0	0	0	0	0	0	1.39741	1.17891	-1.45223	0.232684	-0.0332619	-0.785943	0	0	0	0.591356	0.0196464	0.388998	0.0145378
2266418|F|0-27|TC	-	0	0	0	0	0	0	0	0.299116	0.426805	1.04523	0.471951	0.100559	1.01503	0	0	0	0.748527	0.0294695	0.222004	0.0477795
1093668|F|0-53|CA	-	0	0	0	0	0	0	0	0.144032	0.115744	-2.60786	-1.55224	-0.0863441	0.494088	0	0	0	0.734774	0.0176817	0.247544	0.0324038
2305619|F|0-22|CT	-	0	0	0	0	0	0	0	0.235028	0.146315	-4.04746	2.22618	0.0139565	-0.403337	0	0	0	0.59332	0.0157171	0.390963	0.0339222
2269578|F|0-60|AG	-	0	0	0	0	0	0	0	-0.196438	0.0712622	-0.694744	-0.532625	-0.0565178	0.387029	0	0	0	0.628684	0.0196464	0.35167	0.0370482
992113|F|0-36|CT	-	0	0	-1	0	0	0	1	0.337748	0.218958	-2.23011	1.08799	0.0321871	-0.184797	0	1	0	0.575639	0.290766	0.133595	0.0192967
3033029|F|0-5|CT	TraesCS1A02G008353	0	0	0	0	0	0	0	0.235592	0.18487	1.00873	-0.325696	-0.0242448	-0.090524	0	0	0	0.341847	0.656189	0.00196464	0.0193365	ADP binding
7487803|F|0-35|CA	TraesCS1A02G008500	0	0	0	0	0	0	0	0.415858	0.28574	1.20986	0.650234	0.0611189	0.417907	0	0	0	0.548134	0.27112	0.180747	0.0396772	transferase activity, transferring acyl groups other than amino-acyl groups
6049446|F|0-14|AG	TraesCS1A02G010200	0	0	0	0	0	0	0	-0.150494	0.001948	-0.0189333	-0.974006	-0.0311735	0.00649694	0	0	0	0.660118	0.184676	0.155206	0.0102925	hydrolase activity, hydrolyzing O-glycosyl compounds;carbohydrate metabolic process;actin filament binding;actin filament organization
3946763|F|0-6|GT	-	0	0	0	0	0	0	0	0.832075	0.609314	-0.301039	0.383213	-0.020187	-0.297456	0	0	0	0.695481	0.143418	0.1611	0.0139046
3020869|F|0-26|AC	-	0	0	0	0	0	0	0	-0.113028	-0.058547	1.87487	-0.792525	0.0843622	1.10242	0	0	0	0.666012	0.0117878	0.3222	0.0224284
1032691|F|0-6|TC	-	0	0	0	0	0	0	0	-0.410135	-0.363069	2.47967	0.863526	-0.0244443	-0.965231	0	0	0	0.719057	0.0157171	0.265226	0.0414279
2261901|F|0-30|CT	-	0	0	0	0	0	0	0	0.373422	0.224771	0.615235	0.883602	-0.032284	-1.13947	0	0	0	0.654224	0.0294695	0.316306	0.0390503
1103447|F|0-51|AG	-	0	0	0	0	0	0	0	-0.295433	-0.336417	2.19478	-1.81578	-0.0666433	0.512398	0	0	0	0.667976	0.0157171	0.316306	0.0195712
1033831|F|0-41|TC	-							0										0.642436	0.00785855	0.349705	0.0147862
5324121|F|0-49|AG	TraesCS1A02G012600	0	0	0	0	0	0	0	-0.683973	-0.447626	1.00809	-1.48128	-0.0825316	-0.541426	0	0	0	0.59332	0.0196464	0.387033	0.0384836	protein binding
3021967|F|0-36|CA	-	0	0	0	0	0	0	0	0.442437	0.239885	0.878035	0.394218	-0.00139523	0.390454	0	0	0	0.943026	0.0491159	0.00785855	0.0397446
1095069|F|0-16|GA	-							0										0.730845	0.00982318	0.259332	0.0241195
2281925|F|0-28|TC	TraesCS1A02G012900	0	0	0	0	0	0	0	-0.689216	-0.492988	-1.12284	0.39495	-0.0302153	-1.54063	0	0	0	0.917485	0.0157171	0.0667976	0.0219909	catalytic activity
1128039|F|0-53|TC	TraesCS1A02G013200	0	0	0	0	0	0	0	-0.0504138	-0.00192103	-2.20976	-1.06488	-0.0381257	0.185461	0	0	0	0.603143	0.0255403	0.371316	0.0218341	integral component of membrane;protein binding
2334587|F|0-68|CA	TraesCS1A02G013200	0	0	0	0	0	0	0	0.538003	0.475208	2.76496	0.154335	0.00766065	-0.397536	0	0	0	0.868369	0.021611	0.11002	0.0233593	integral component of membrane;protein binding
1207423|F|0-25|CT	-	0	0	0	0	0	0	0	0.111264	0.00948109	0.794232	0.0840748	0.0305133	0.26013	0	0	0	0.591356	0.231827	0.176817	0.00897448
1096302|F|0-41|CT	TraesCS1A02G015600							0										0.642436	0.00589391	0.35167	0.0623895	oxidoreductase activity;catalytic activity;FMN binding;oxidation-reduction process
15306845|F|0-13|GC	TraesCS1A02G015800	0	0	0	0	0	0	0	-1.19894	-0.756463	-0.825814	-1.12801	-0.0588808	0.126589	0	0	0	0.587426	0.0235756	0.388998	0.0169305	oxidoreductase activity;catalytic activity;FMN binding;oxidation-reduction process
1020433|F|0-44|CG	-	0	0	0	0	0	0	0	-0.568016	-0.364134	0.496564	0.0422234	-0.0631907	-0.711806	0	0	0	0.854617	0.0137525	0.131631	0.121698
7940740|F|0-29|AT	-							0										0.777996	0.00982318	0.212181	0.111647
1020433|F|0-54|CG	-	0	0	0	0	0	0	0	0.44057	0.427301	-0.203775	0.419062	-0.00108055	0.111722	0	0	0	0.909627	0.021611	0.0687623	0.098473
996078|F|0-6|GC	TraesCS1A02G016800							0										0.787819	0.00785855	0.204322	0.0922271	protein binding
5577055|F|0-11|AG	TraesCS1A02G017500	0	0	0	0	0	0	0	-0.075096	-0.0156453	-0.221651	-0.205532	-0.0124815	-0.398753	0	0	0	0.544204	0.27112	0.184676	0.0487039	integral component of membrane
997691|F|0-7|TA	TraesCS1A02G017700	0	0	0	0	0	0	0	0.121558	0.0631959	-0.0748225	0.159623	0.0126266	0.366091	0	0	0	0.925344	0.0373281	0.0373281	0.0976581	integral component of membrane;ATP binding;protein kinase activity;calcium ion binding;polysaccharide binding;protein phosphorylation
3021131|F|0-12|CG	-	0	0	-1	0	0	-1	2	0.0777855	0.103156	-2.32421	0.715047	-0.0496984	-1.16237	0	1	1	0.294695	0.705305	0	0.0809338
23919402|F|0-52|CT	TraesCS1A02G017800	0	0	0	0	0	0	0	-0.0492341	0.00295958	-3.15915	1.0592	-0.0571927	-0.854519	0	0	0	0.652259	0.0314342	0.316306	0.0273769	ADP binding
3958977|F|0-14|AC	TraesCS1A02G018400							0										0.638507	0.00785855	0.353635	0.0738938	ADP binding
993127|F|0-19|TC	TraesCS1A02G018700	0	0	0	0	0	0	0	-0.532803	-0.503231	-1.51454	0.389787	0.0121675	-0.392344	0	0	0	0.935167	0.0412574	0.0235756	0.0720394
1293074|F|0-54|CA	TraesCS1A02G019100	0	0	0	0	0	0	0	-0.251456	-0.00272541	-2.80162	-1.26225	-0.0124308	0.381525	0	0	0	0.689587	0.0333988	0.277014	0.0893252	protein binding
1007077|F|0-33|TC	TraesCS1A02G019900	0	0	0	0	0	0	0	-0.00130951	-0.0579749	0.738641	-1.02099	-0.0339629	0.566444	0	0	0	0.872299	0.0373281	0.0903733	0.112143	heme binding;iron ion binding;oxidoreductase activity, acting on paired donors, with incorporation or reduction of molecular oxygen;oxidation-reduction process
10592784|F|0-13|GA	TraesCS1A02G019900	0	0	0	0	0	0	0	0.533955	0.503801	2.29421	-0.56768	-0.0455968	0.168903	0	0	0	0.642436	0.0157171	0.341847	0.0812094	heme binding;iron ion binding;oxidoreductase activity, acting on paired donors, with incorporation or reduction of molecular oxygen;oxidation-reduction process
7336092|F|0-10|GA	TraesCS1A02G019900	0	0	0	0	0	0	0	-0.667358	-0.635817	-1.01735	0.605139	0.0439346	-0.453205	0	0	0	0.817289	0.0373281	0.145383	0.0793129	heme binding;iron ion binding;oxidoreductase activity, acting on paired donors, with incorporation or reduction of molecular oxygen;oxidation-reduction process
1162351|F|0-31|TC	TraesCS1A02G019900							0										0.666012	0.00982318	0.324165	0.0458929	heme binding;iron ion binding;oxidoreductase activity, acting on paired donors, with incorporation or reduction of molecular oxygen;oxidation-reduction process
2257989|F|0-53|TC	TraesCS1A02G020800	0	0	0	0	0	0	0	0.376592	0.373095	0.452527	0.726457	0.0089168	0.0161261	0	0	0	0.88998	0.0373281	0.0726916	0.0570896	integral component of membrane;heme binding;monooxygenase activity;iron ion binding;oxidoreductase activity, acting on paired donors, with incorporation or reduction of molecular oxygen;oxidation-reduction process
1108323|F|0-19|AG	TraesCS1A02G020800	0	0	0	0	0	0	0	0.162504	0.196258	3.06417	0.011217	-0.0860903	-0.771661	0	0	0	0.624754	0.0117878	0.363458	0.0435777	integral component of membrane;heme binding;monooxygenase activity;iron ion binding;oxidoreductase activity, acting on paired donors, with incorporation or reduction of molecular oxygen;oxidation-reduction process
1108323|F|0-20|TC	TraesCS1A02G020800	0	0	0	0	0	0	0	-0.217162	-0.142259	3.42517	-0.399128	0.0215644	-0.00134799	0	0	0	0.742633	0.0235756	0.233792	0.0861133	integral component of membrane;heme binding;monooxygenase activity;iron ion binding;oxidoreductase activity, acting on paired donors, with incorporation or reduction of molecular oxygen;oxidation-reduction process
1108323|F|0-26|CT	TraesCS1A02G020800	0	0	0	0	0	0	0	0.694502	0.721136	0.693678	-0.461526	-0.0652979	-0.230944	0	0	0	0.658153	0.0196464	0.3222	0.0411114	integral component of membrane;heme binding;monooxygenase activity;iron ion binding;oxidoreductase activity, acting on paired donors, with incorporation or reduction of molecular oxygen;oxidation-reduction process
1696485|F|0-65|GA	TraesCS1A02G020900	0	0	0	0	0	0	0	-0.27691	-0.337632	-1.76199	0.252927	-0.0283555	-0.630149	0	0	0	0.807466	0.0392927	0.153242	0.0918569
1696485|F|0-33|TC	TraesCS1A02G020900	0	0	0	0	0	0	0	0.288445	0.398365	-0.477741	0.731758	0.0187237	0.128554	0	0	0	0.709234	0.0235756	0.267191	0.046825
1696485|F|0-8|GC	TraesCS1A02G020900	0	0	0	0	0	0	0	-0.225918	-0.13408	-2.06267	0.371932	0.0262997	-0.367099	0	0	0	0.884086	0.0392927	0.0766208	0.0893872
1007201|F|0-42|AG	TraesCS1A02G020900	0	0	0	0	0	0	0	-0.232226	-0.184689	-0.202291	0.482683	0.0319883	-0.209599	0	0	0	0.876228	0.0491159	0.0746562	0.088235
1035133|F|0-64|GA	TraesCS1A02G020900	0	0	0	0	0	0	0	0.120457	0.150593	1.18481	1.60031	0.0807058	-0.352377	0	0	0	0.878193	0.0373281	0.0844794	0.0780516
4406449|F|0-60|AG	TraesCS1A02G021000	0	0	0	0	0	0	0	-0.397741	-0.261393	-3.85385	-0.0216217	-0.0067387	-0.53868	0	0	0	0.807466	0.0275049	0.165029	0.041344	extracellular region;serine-type endopeptidase inhibitor activity
1249392|F|0-46|CG	TraesCS1A02G021100	0	0	0	0	0	0	0	-1.28556	-0.963707	1.8831	0.493555	0.05677	-0.277466	0	0	0	0.736739	0.0157171	0.247544	0.0607571	transferase activity, transferring acyl groups other than amino-acyl groups
2275666|F|0-7|TC	TraesCS1A02G021300	0	0	0	0	0	0	0	0.582583	0.665942	0.614489	-1.13697	-0.0530546	-0.0488639	0	0	0	0.642436	0.0255403	0.332024	0.0338558
992137|F|0-9|GA	TraesCS1A02G021400	0	0	0	0	0	0	0	0.454908	0.383983	-0.487336	0.420072	-0.00187392	-0.656056	0	0	0	0.742633	0.0196464	0.237721	0.0640408	extracellular region;serine-type endopeptidase inhibitor activity
1695192|F|0-36|TA	TraesCS1A02G021400	0	0	0	0	0	0	0	0.686323	0.421984	2.05301	-1.01241	-0.0490662	0.293481	0	0	0	0.884086	0.0176817	0.0982318	0.0602245	extracellular region;serine-type endopeptidase inhibitor activity
1271064|F|0-45|AC	TraesCS1A02G021400	0	0	0	0	0	0	0	0.2193	0.0322381	1.55046	0.530304	0.0470318	0.156323	0	0	0	0.715128	0.0137525	0.27112	0.00342441	extracellular region;serine-type endopeptidase inhibitor activity
3947903|F|0-30|CT	TraesCS1A02G021500	0	0	0	0	0	0	0	-0.420983	-0.400923	-2.00577	1.37091	0.0485221	-0.580563	0	0	0	0.921415	0.0667976	0.0117878	0.0421423	DNA binding
2304892|F|0-46|CT	-	0	0	0	0	0	0	0	0.551466	0.376364	3.08444	-1.32699	0.087123	1.84859	0	0	0	0.891945	0.0157171	0.0923379	0.0316121
1395974|F|0-23|AG	-	0	0	0	0	0	0	0	-0.132298	-0.141967	2.63698	-0.522399	0.00838479	-0.170197	0	0	0	0.616896	0.0117878	0.371316	0.0447271
3064386|F|0-36|AG	TraesCS1A02G021600	0	0	0	0	0	0	0	0.27694	0.21898	3.328	-0.968198	-0.0273241	0.163775	0	0	0	0.840864	0.0412574	0.117878	0.0465388	heme binding;iron ion binding;oxidoreductase activity, acting on paired donors, with incorporation or reduction of molecular oxygen;oxidation-reduction process
1150566|F|0-7|GC	TraesCS1A02G021800	0	0	0	0	0	0	0	0.283364	0.261541	1.26392	-0.888147	-0.00723419	0.424273	0	0	0	0.477407	0.308448	0.214145	0.0140064	ADP binding
4991668|F|0-30|CT	TraesCS1A02G022000	0	0	0	0	0	0	0	-0.800984	-0.714122	-3.02661	1.14555	0.0375278	-0.234132	0	0	0	0.689587	0.0373281	0.273084	0.0396273	extracellular region;serine-type endopeptidase inhibitor activity
4992861|F|0-5|GA	TraesCS1A02G022000	0	0	0	0	0	0	0	0.0826048	0.148471	-1.42529	-0.998225	0.0508535	-0.229837	0	0	0	0.750491	0.0137525	0.235756	0.0380636	extracellular region;serine-type endopeptidase inhibitor activity
2279547|F|0-63|CT	TraesCS1A02G022000							0										0.793713	0.00982318	0.196464	0.0258407	extracellular region;serine-type endopeptidase inhibitor activity
1000928|F|0-22|GA	-	0	0	0	0	0	0	0	0.581185	0.431919	0.117334	-0.739999	-0.0309508	0.399475	0	0	0	0.88998	0.0373281	0.0726916	0.0377946
1127850|F|0-8|CT	-	0	0	0	0	0	0	0	0.0397324	-0.206187	1.67917	-1.08885	-0.0221641	1.34205	0	0	0	0.842829	0.0196464	0.137525	0.0283508
1093014|F|0-54|CT	-	0	0	0	0	0	0	0	0.254127	0.229944	2.61056	-0.709238	-0.00122341	0.781122	0	0	0	0.913556	0.0589391	0.0275049	0.110439
1090405|F|0-12|CG	-	0	0	0	0	0	0	0	0.319407	0.190451	1.79603	1.64681	0.0484048	0.0773992	0	0	0	0.925344	0.0451866	0.0294695	0.102378
4991544|F|0-38|AG	-	0	0	0	0	0	0	0	-0.460931	-0.431914	-3.76434	-0.848215	-0.0948469	-1.17235	0	0	0	0.876228	0.0333988	0.0903733	0.0999888
3026425|F|0-26|AG	TraesCS1A02G024400	0	0	0	0	0	0	0	-0.145301	-0.104365	-0.679073	-1.61544	-0.0748666	0.212543	0	0	0	0.791749	0.0255403	0.182711	0.0452376	integral component of membrane;ATP binding;protein kinase activity;protein serine/threonine kinase activity;protein phosphorylation;protein binding
1120655|F|0-19|TC	TraesCS1A02G024600	0	0	0	0	0	0	0	-1.1919	-1.02393	-1.59008	0.261936	-0.108363	-1.58037	0	0	0	0.67387	0.0275049	0.298625	0.0270674
5354409|F|0-17|AG	TraesCS1A02G024900	0	0	0	0	0	0	0	1.17811	0.872184	0.512756	-0.909085	0.0241205	0.780861	0	0	0	0.909627	0.0707269	0.0196464	0.0231661	serine-type endopeptidase inhibitor activity;response to wounding
1164757|F|0-23|CG	TraesCS1A02G025200							0										0.772102	0.00785855	0.220039	0.0216217	integral component of membrane
1084833|F|0-39|GT	TraesCS1A02G026200	0	0	0	0	0	0	0	0.181702	0.077783	2.02719	0.597514	0.0235941	0.0134117	0	0	0	0.91945	0.0589391	0.021611	0.101231	ADP binding
1245046|F|0-35|GA	TraesCS1A02G026200	0	0	0	0	0	0	0	0.806939	0.56109	2.52137	-0.8705	0.00339172	0.958462	0	0	0	0.929273	0.0530452	0.0176817	0.0962704	ADP binding
1281103|F|0-16|TG	-	0	0	0	0	0	0	0	0.463847	0.28153	1.67023	-0.134134	0.0184772	0.458227	0	0	0	0.81336	0.043222	0.143418	0.0814479
1123004|F|0-40|AC	-	0	0	0	0	0	0	0	-0.0278899	0.140703	-0.155289	0.600037	-0.00848382	-0.509964	0	0	0	0.438114	0.278978	0.282908	0.0194176
1015248|F|0-21|CT	TraesCS1A02G029600	0	0	0	0	0	0	0	-0.494549	-0.320159	-4.82398	1.76612	-0.0480593	-1.27538	0	0	0	0.579568	0.0275049	0.392927	0.0329419
1100955|F|0-33|CT	TraesCS1A02G029700	0	0	0	0	0	0	0	0.178011	0.24596	2.76644	-1.07566	0.00600031	0.529034	0	0	0	0.860511	0.043222	0.0962672	0.0679347
1000376|F|0-58|AG	TraesCS1A02G029800	0	0	0	0	0	0	0	0.572403	0.240002	0.909142	0.606186	-0.0403393	-1.19619	0	0	0	0.709234	0.0275049	0.263261	0.0460183	ubiquitin protein ligase activity
1102916|F|0-10|TG	-	0	0	0	0	0	0	0	-0.437556	-0.178311	1.54591	-1.00634	-0.049962	0.661108	0	0	0	0.709234	0.0176817	0.273084	0.0314441
1102916|F|0-25|CG	-	0	0	0	0	0	0	0	0.765875	0.522495	1.52355	0.765899	0.0722217	0.762413	0	0	0	0.762279	0.043222	0.194499	0.0686419
4992106|F|0-36|GT	TraesCS1A02G030200	0	0	0	0	0	0	0	0.0834198	-0.0354782	-2.31771	-1.32815	-0.0472151	-0.649226	0	0	0	0.611002	0.021611	0.367387	0.100704
1070756|F|0-24|CG	TraesCS1A02G030700	0	0	0	0	0	0	0	0.443497	0.302321	2.61824	-1.17237	0.00885542	0.98499	0	0	0	0.929273	0.0589391	0.0117878	0.104045	integral component of membrane;chloroplast thylakoid membrane;photosynthetic electron transport in photosystem I;oxidoreductase activity, acting on iron-sulfur proteins as donors
4396464|F|0-9|CG	TraesCS1A02G030700	0	0	0	0	0	0	0	0.0983115	-0.135301	-2.94848	-0.593862	0.061513	0.232043	0	0	0	0.701375	0.0137525	0.284872	0.0330288	integral component of membrane;chloroplast thylakoid membrane;photosynthetic electron transport in photosystem I;oxidoreductase activity, acting on iron-sulfur proteins as donors
1696406|F|0-14|GA	TraesCS1A02G030700	0	0	0	0	0	0	0	-0.494023	-0.41734	-0.381165	1.01092	-0.0412296	-1.1677	0	0	0	0.756385	0.0589391	0.184676	0.0683793	integral component of membrane;chloroplast thylakoid membrane;photosynthetic electron transport in photosystem I;oxidoreductase activity, acting on iron-sulfur proteins as donors
19485120|F|0-11|AG	TraesCS1A02G031000	0	0	0	0	0	0	0	1.07766	0.691149	0.541045	1.32859	0.0304643	-0.277427	0	0	0	0.882122	0.0314342	0.086444	0.0824122
5368847|F|0-7|GA	TraesCS1A02G031200	0	0	0	0	0	0	0	-0.192041	-0.185503	-1.11819	0.929895	0.0218676	-0.633843	0	0	0	0.858546	0.0569745	0.0844794	0.0500033	ATP binding;protein kinase activity;protein serine/threonine kinase activity;protein phosphorylation
1092922|F|0-40|GT	TraesCS1A02G031300	0	0	0	0	0	0	0	1.01358	0.86666	1.38953	2.03937	0.0444633	-1.36239	0	0	0	0.746562	0.0157171	0.237721	0.0234572	oligopeptide transport;transmembrane transporter activity;membrane;transmembrane transport
3956413|F|0-40|AC	TraesCS1A02G031900	0	0	0	0	0	0	0	0.603341	0.424454	-0.0713253	1.83325	0.122967	0.0724068	0	0	0	0.585462	0.021611	0.392927	0.0520321	ATP binding;protein kinase activity;protein phosphorylation;protein binding
3939338|F|0-47|GA	TraesCS1A02G032300	0	0	0	0	0	0	0	-0.784471	-0.606949	1.374	-1.58212	-0.0694988	0.339712	0	0	0	0.691552	0.0294695	0.278978	0.0629576	transferase activity, transferring acyl groups other than amino-acyl groups;catalytic activity;transferase activity, transferring acyl groups;biosynthetic process
3939338|F|0-32|GA	TraesCS1A02G032300	0	0	0	0	0	0	0	0.0928024	0.0494853	1.49277	-0.0733281	0.0171444	-0.0371031	0	0	0	0.634578	0.0275049	0.337917	0.100029	transferase activity, transferring acyl groups other than amino-acyl groups;catalytic activity;transferase activity, transferring acyl groups;biosynthetic process
3222418|F|0-44|CG	TraesCS1A02G032900	0	0	0	0	0	0	0	0.384843	0.238138	0.322952	-0.585372	0.012013	0.413158	0	0	0	0.817289	0.0510806	0.131631	0.114361	integral component of membrane;membrane;transmembrane transport;GO_0015238;antiporter activity;xenobiotic transmembrane transporter activity
4396784|F|0-19|AG	TraesCS1A02G032900	0	0	0	0	0	0	0	0.365383	0.273121	-1.31726	0.535428	0.0344881	-0.172919	0	0	0	0.891945	0.0667976	0.0412574	0.113155	integral component of membrane;membrane;transmembrane transport;GO_0015238;antiporter activity;xenobiotic transmembrane transporter activity
1159673|F|0-55|GA	ENSRNA050014046	0	0	0	0	0	0	0	-0.326417	-0.254233	1.21373	-0.167002	0.00857349	0.473347	0	0	0	0.917485	0.0609037	0.021611	0.0340356
3942183|F|0-33|GA	TraesCS1A02G033200	0	0	0	0	0	0	0	-0.352669	-0.240376	1.22816	-1.49301	-0.0246398	0.503194	0	0	0	0.821218	0.0589391	0.119843	0.109428	integral component of membrane;transferase activity, transferring glycosyl groups
3957580|F|0-47|GC	-	0	0	0	0	0	0	0	0.441222	0.303727	1.76573	-0.429635	0.00367329	0.395186	0	0	0	0.886051	0.0491159	0.064833	0.107452
3959580|F|0-13|GA	-	0	0	0	0	0	0	0	0.3745	0.306793	-1.07911	0.107266	0.0136309	-0.201203	0	0	0	0.80943	0.0530452	0.137525	0.0936446
26672643|F|0-25|CT	-	0	0	0	0	0	0	0	-0.0723008	-0.328582	-0.0141729	-0.212883	-0.0236745	-0.0146064	0	0	0	0.715128	0.0294695	0.255403	0.0714391
4440082|F|0-19|GA	-	0	0	0	0	0	0	0	-0.462305	-0.4367	-0.407738	0.410071	0.0169238	0.160063	0	0	0	0.440079	0.491159	0.0687623	0.0643911
1696770|F|0-8|TG	TraesCS1A02G033600	0	0	0	0	0	0	0	0.75867	0.339128	0.0456323	1.93657	0.0804716	-0.622206	0	0	0	0.811395	0.0294695	0.159136	0.00352667
1052695|F|0-41|CG	-	0	0	0	0	0	0	0	0.039933	0.100797	0.288342	-0.203021	-0.0314432	-0.0456855	0	0	0	0.776031	0.0510806	0.172888	0.0716896
1106808|F|0-15|CA	-	0	0	0	0	0	0	0	0.269004	0.182736	1.59806	-0.719368	-0.0100485	0.556953	0	0	0	0.872299	0.0903733	0.0373281	0.0755319
1144942|F|0-8|AG	TraesCS1A02G034100	0	0	0	0	0	0	0	0.104371	0.0689767	1.18955	-0.753018	-0.00195571	0.661818	0	0	0	0.882122	0.100196	0.0176817	0.0662364	integral component of membrane;membrane
1863421|F|0-50|AG	TraesCS1A02G034100	0	0	0	0	0	0	0	-0.235011	-0.163518	0.0454298	0.171294	0.0219981	0.322626	0	0	0	0.695481	0.300589	0.00392927	0.055122	integral component of membrane;membrane
1214918|F|0-10|TC	TraesCS1A02G034300	0	0	0	0	0	0	0	0.151497	0.0848832	1.85241	-0.46366	0.00299026	0.521011	0	0	0	0.805501	0.0569745	0.137525	0.0689145	protein binding;ubiquitin-protein transferase activity;defense response to bacterium;protein autoubiquitination
1054654|F|0-10|AG	TraesCS1A02G034300	0	0	0	0	0	0	0	0.278724	0.231724	0.683616	-0.470978	0.00441299	0.495954	0	0	0	0.907662	0.0805501	0.0117878	0.0674966	protein binding;ubiquitin-protein transferase activity;defense response to bacterium;protein autoubiquitination
2286277|F|0-57|TC	-	0	0	0	0	0	0	0	0.0331668	-0.169213	1.03853	0.183659	-0.0164755	0.306964	0	0	0	0.858546	0.0530452	0.0884086	0.0522376
1127088|F|0-38|CT	-	0	0	0	0	0	0	0	0.23712	0.249159	-1.65324	-0.438557	-0.0477598	-0.0615381	0	0	0	0.671906	0.0530452	0.275049	0.0370082
1097536|F|0-19|GA	TraesCS1A02G035200	0	0	0	0	0	0	0	-0.712834	-0.696465	1.18965	0.347288	0.097171	0.936691	0	0	0	0.774067	0.0157171	0.210216	0.0204576	nucleus;DNA binding;regulation of transcription, DNA-templated
1235933|F|0-6|TC	-							0										0.59332	0.00785855	0.398821	0.0144807
1120728|F|0-64|AG	TraesCS1A02G036200	0	0	0	0	0	0	0	0.325516	0.335014	-0.555366	-0.716595	-0.0724517	-0.289518	0	0	0	0.878193	0.0550098	0.0667976	0.0188267	intramolecular lyase activity
1020992|F|0-15|CT	TraesCS1A02G036400	0	0	0	0	0	0	0	0.275239	0.167665	1.55759	-0.490458	0.0278952	0.796616	0	0	0	0.901768	0.0805501	0.0176817	0.0302399	protein binding
2258746|F|0-27|CG	TraesCS1A02G036400	0	0	0	0	0	0	0	0.235684	0.227903	1.48761	-1.24261	-0.01382	0.653098	0	0	0	0.917485	0.0510806	0.0314342	0.0188601	protein binding
1244783|F|0-28|TA	TraesCS1A02G036700							0										0.713163	0.00196464	0.284872	0.0150634
1098073|F|0-8|GA	-	0	0	0	0	0	0	0	0.314126	0.203731	1.24495	-0.716731	-0.0015499	0.736749	0	0	0	0.850688	0.0766208	0.0726916	0.0312864
1078343|F|0-27|TC	-	0	0	0	0	0	0	0	0.57916	0.262699	0.195771	0.360509	0.0141944	0.789966	0	0	0	0.675835	0.0196464	0.304519	0.0219025
5323832|F|0-46|CT	-	0	0	0	0	0	0	0	1.40503	1.16745	0.464872	-0.797773	-0.0993496	0.161326	0	0	0	0.632613	0.0157171	0.35167	0.0184199
3026138|F|0-15|CT	TraesCS1A02G037000							0										0.601179	0.00982318	0.388998	0.0200587
1053692|F|0-17|CG	TraesCS1A02G037000	0	0	0	0	0	0	0	0.0856337	0.123948	-1.28631	0.440575	0.00687835	-0.209199	0	0	0	0.569745	0.32613	0.104126	0.0174498
1090977|F|0-12|AG	TraesCS1A02G037300	0	0	0	0	0	0	0	-0.719331	-0.584624	-2.19379	-0.320027	0.0290481	0.34209	0	0	0	0.805501	0.0569745	0.137525	0.00862343
1046200|F|0-9|TC	TraesCS1A02G037300	0	0	0	0	0	0	0	-0.174679	-0.0866039	1.28132	-1.37304	0.0909816	0.985956	0	0	0	0.909627	0.0196464	0.0707269	0.0143319
2265513|F|0-10|CT	-	0	0	0	0	0	0	0	-0.520182	-0.364853	-0.485603	-1.78556	0.0539609	1.49225	0	0	0	0.86444	0.0235756	0.111984	0.0131738
1081222|F|0-8|CA	TraesCS1A02G037600	0	0	0	0	0	0	0	-0.0293369	-0.0587006	-0.265945	-0.12736	0.0193227	0.405909	0	0	0	0.701375	0.29666	0.00196464	0.00317462	transferase activity, transferring acyl groups other than amino-acyl groups;catalytic activity;membrane;fatty acid biosynthetic process
5325434|F|0-28|TC	TraesCS1A02G037800	0	0	0	0	0	0	0	-0.0746897	-0.0551159	0.0933689	-0.900574	0.00520607	0.532771	0	0	0	0.799607	0.0412574	0.159136	0.0315021	cytoplasm;catalytic activity;L-phenylalanine catabolic process;ammonia-lyase activity;phenylalanine ammonia-lyase activity;cinnamic acid biosynthetic process
3532824|F|0-46|AG	-	0	0	0	0	0	0	0	0.681836	0.461222	0.895415	-0.0803158	-0.0416861	-0.384663	0	0	0	0.927308	0.0667976	0.00589391	0.0501183
1260823|F|0-60|TG	-	0	0	0	0	0	0	0	0.343147	0.389435	0.362127	-0.0184605	-0.0199493	-0.256647	0	0	0	0.644401	0.0235756	0.332024	0.0136871
1103992|F|0-15|CT	-	1	1	0	0	0	0	2	0.931307	0.711911	1.1007	0.500138	0.0344761	0.250747	1	0	0	0.282908	0.713163	0.00392927	0.0350303
1207690|F|0-55|CG	-	0	0	0	0	0	0	0	1.44945	1.17134	-1.27124	0.68839	-0.0219102	-1.60355	0	0	0	0.652259	0.0137525	0.333988	0.0172234
5365810|F|0-29|CG	TraesCS1A02G039900	0	0	0	0	0	0	0	-0.0195775	0.0533785	2.0149	1.45366	0.0949982	-0.147389	0	0	0	0.921415	0.0176817	0.0609037	0.043453
1015882|F|0-9|TA	TraesCS1A02G040700							0										0.913556	0.00982318	0.0766208	0.0304455
1067966|F|0-53|CT	TraesCS1A02G040700	0	0	0	0	0	0	0	0.661306	0.841149	2.073	-1.27697	-0.0296951	-0.361542	0	0	0	0.609037	0.0117878	0.379175	0.0261069
10983964|F|0-13|CT	TraesCS1A02G040700							0										0.776031	0.00982318	0.214145	0.0111596
1126027|F|0-19|TG	-	0	0	0	0	0	0	0	0.13066	0.20555	1.28463	-1.63919	-0.0144857	1.04137	0	0	0	0.823183	0.043222	0.133595	0.0323413
3020474|F|0-12|AG	TraesCS1A02G041100	0	0	0	0	0	0	0	0.000950952	-0.192468	2.8147	-1.86686	-0.0426014	0.622237	0	0	0	0.675835	0.0294695	0.294695	0.013665	ADP binding
1086157|F|0-50|CT	-	0	0	0	0	0	0	0	-0.463993	-0.422003	-0.0381681	-1.51791	-0.0649235	0.296231	0	0	0	0.766208	0.0255403	0.208251	0.0373728
1118630|F|0-62|GA	TraesCS1A02G041600	0	0	0	0	0	0	0	0.532839	0.365127	-0.533627	0.0968067	-0.0483673	-1.10229	0	0	0	0.75442	0.0333988	0.212181	0.0200288	serine-type endopeptidase inhibitor activity;response to wounding
1019993|F|0-7|AG	-	0	0	0	0	0	0	0	-0.341988	-0.368672	1.18281	-1.72136	-0.0638929	0.38428	0	0	0	0.915521	0.0825147	0.00196464	0.00362157
2281677|F|0-40|AC	TraesCS1A02G042100	0	0	0	0	0	0	0	0.187487	0.144201	-0.845534	1.30911	0.0218225	-0.408652	0	0	0	0.422397	0.565815	0.0117878	0.033927
3028501|F|0-31|AG	-	0	0	0	0	0	0	0	0.967353	0.658221	-0.0359782	-0.514486	-0.0104812	0.525054	0	0	0	0.80943	0.0550098	0.13556	0.0286897
1194015|F|0-63|CT	-	0	0	0	0	0	0	0	0.275745	0.136294	0.70005	-1.14081	-0.058959	0.749232	0	0	0	0.713163	0.0333988	0.253438	0.0174431
1071951|F|0-25|AG	-	0	0	0	0	0	0	0	-0.123288	0.0320049	-0.0882889	-0.372249	0.0337303	0.697499	0	0	0	0.831041	0.0962672	0.0726916	0.0436114
1373416|F|0-14|GA	-							0										0.748527	0.00392927	0.247544	0.041522
1127506|F|0-5|TC	-	0	0	0	0	0	0	0	-0.721815	-0.537563	-0.595935	-0.244087	-0.00425618	0.0172748	0	0	0	0.764244	0.0255403	0.210216	0.0316797
1207631|F|0-53|TC	-	0	0	0	0	0	0	0	0.0981784	0.254711	-1.45036	-0.204019	0.0058324	-0.247166	0	0	0	0.868369	0.0353635	0.0962672	0.0181743
1245323|F|0-12|CA	TraesCS1A02G043000	0	0	0	0	0	0	0	-0.365861	-0.238659	0.444599	0.294494	0.1025	1.55699	0	0	0	0.821218	0.021611	0.157171	0.0320561
1237602|F|0-12|GT	-	0	0	0	0	0	0	0	-0.111801	-0.0397521	-1.09377	0.765462	0.0397129	-0.0622155	0	0	0	0.921415	0.0550098	0.0235756	0.028479
2281423|F|0-33|GA	TraesCS1A02G043500	0	0	0	0	0	0	0	0.196889	0.238695	-0.0396393	-0.57055	-0.0772619	-0.231987	0	0	0	0.878193	0.0294695	0.0923379	0.0336384
1382814|F|0-63|CT	-	0	0	0	0	0	0	0	0.377448	0.189364	1.38707	2.39519	-0.00457796	-1.13918	0	0	0	0.626719	0.0137525	0.359528	0.0359044
1863459|F|0-17|GA	-	0	0	0	0	0	0	0	-0.348955	-0.511424	1.39015	-1.16599	-0.00407283	0.923381	0	0	0	0.854617	0.0923379	0.0530452	0.0504611
2258858|F|0-46|CT	TraesCS1A02G044400	0	0	0	0	0	0	0	0.429174	0.262341	-0.447537	0.967162	0.0099723	-0.4243	0	0	0	0.886051	0.0412574	0.0726916	0.0635942	integral component of membrane;protein binding
1092638|F|0-9|AG	TraesCS1A02G045100	0	0	0	0	0	0	0	-0.388665	-0.240264	1.52005	-1.48883	-0.0392328	-0.420407	0	0	0	0.952849	0.0353635	0.0117878	0.0409685	protein binding
1102253|F|0-55|TC	-	0	0	0	0	0	0	0	-0.221794	-0.197938	0.777257	-0.245714	0.00708235	-0.0255595	0	0	0	0.933202	0.0530452	0.0137525	0.0534694
13375680|F|0-14|TG	-	0	0	0	0	0	0	0	0.693243	0.379112	0.0520249	-1.07649	-0.0410107	0.299114	0	0	0	0.882122	0.0235756	0.0943026	0.0343172
1128903|F|0-15|GT	-	0	0	0	0	0	0	0	-0.0224675	0.0890123	3.89072	-0.80854	-0.0131779	-0.217688	0	0	0	0.8389	0.0255403	0.13556	0.0188887
1131617|F|0-32|CT	-	0	0	0	0	0	0	0	0.153036	0.223469	0.286479	0.938827	0.0570309	0.120807	0	0	0	0.852652	0.0353635	0.111984	0.0158528
991908|F|0-56|TA	TraesCS1A02G045800	0	0	0	0	0	0	0	-0.553898	-0.349981	1.50038	-0.260673	-0.0450123	-0.174909	0	0	0	0.927308	0.0569745	0.0157171	0.0213371	nutrient reservoir activity
1121822|F|0-50|GA	TraesCS1A02G046000	0	0	0	0	0	0	0	0.759462	0.65045	-0.559086	-0.28253	-0.0566279	-0.0701758	0	0	0	0.797642	0.0255403	0.176817	0.0481161	hydrolase activity, hydrolyzing O-glycosyl compounds;carbohydrate metabolic process
1121822|F|0-24|GC	TraesCS1A02G046000	0	0	0	0	0	0	0	-0.0866886	-0.0674682	-0.273455	-0.180552	0.0205781	0.0627721	0	0	0	0.699411	0.0785855	0.222004	0.0113813	hydrolase activity, hydrolyzing O-glycosyl compounds;carbohydrate metabolic process
1121822|F|0-12|CG	TraesCS1A02G046000	0	0	0	0	0	0	0	-0.609028	-0.419268	1.52685	-1.42362	-0.0345331	0.0924762	0	0	0	0.791749	0.0550098	0.153242	0.0204505	hydrolase activity, hydrolyzing O-glycosyl compounds;carbohydrate metabolic process
1043544|F|0-19|GA	-	0	0	0	0	0	0	0	0.0985174	0.0532375	0.734516	0.388478	0.0316225	0.484863	0	0	0	0.434185	0.361493	0.204322	0.0049257
1047065|F|0-26|CT	-	0	0	0	0	0	0	0	-0.228684	-0.0495087	0.95347	-2.39298	-0.0470547	1.32084	0	0	0	0.756385	0.0157171	0.227898	0.0260821
1085416|F|0-19|GA	TraesCS1A02G048100	0	0	0	0	0	0	0	-0.615331	-0.468022	-0.0191009	-3.24151	-0.0456308	1.15665	0	0	0	0.601179	0.0117878	0.387033	0.0188775	integral component of membrane;carbohydrate binding;ATP binding;protein kinase activity;protein phosphorylation
1126934|F|0-43|CT	-	0	0	0	0	0	0	0	-0.0997223	-0.0848786	-2.55487	1.53227	-0.0108012	-0.833963	0	0	0	0.789784	0.0255403	0.184676	0.0220207
1125964|F|0-23|AG	-	0	0	0	0	0	0	0	-0.258682	-0.05363	-0.783408	0.295544	0.0611096	0.443424	0	0	0	0.921415	0.0412574	0.0373281	0.0362416
1229282|F|0-34|CT	TraesCS1A02G048300	0	0	0	0	0	0	0	-1.14556	-0.877441	-1.73903	-0.577322	0.00933307	-0.156864	0	0	0	0.715128	0.0235756	0.261297	0.0304049	GTP binding;GTPase activity
1022246|F|0-49|GA	TraesCS1A02G048300	0	0	0	0	0	0	0	0.0450315	0.0220407	1.08063	0.205862	0.0339608	0.182596	0	0	0	0.715128	0.182711	0.102161	0.0120132	GTP binding;GTPase activity
1103151|F|0-66|CA	TraesCS1A02G048900	0	0	0	0	0	0	0	0.411171	0.215495	0.682572	-0.00956658	-0.0090453	-0.00232134	0	0	0	0.357564	0.624754	0.0176817	0.0087538
5324054|F|0-15|TC	-							0										0.632613	0.00589391	0.361493	0.0419165
1091902|F|0-53|CT	-	0	0	0	0	0	0	0	-0.317377	-0.275183	1.91505	0.224714	-0.0312535	-0.416604	0	0	0	0.886051	0.0451866	0.0687623	0.040319
1093111|F|0-20|CT	-	0	0	0	0	0	0	0	-0.0466325	-0.270091	0.668739	-2.3685	-0.117238	-0.00817612	0	0	0	0.872299	0.0314342	0.0962672	0.0178531
981720|F|0-31|CG	TraesCS1A02G051800	0	0	0	0	0	0	0	0.0450909	0.103525	0.535046	-0.676303	-0.0333263	0.121833	0	0	0	0.575639	0.422397	0.00196464	0.00693446	integral component of membrane;plasma membrane;vesicle membrane;response to aluminum ion;UDP-glucose transmembrane transporter activity
1245517|F|0-68|GA	-	0	0	0	0	0	0	0	0.143419	0.231538	0.599542	-0.317054	-0.0322045	-0.353301	0	0	0	0.891945	0.0157171	0.0923379	0.113866
1043910|F|0-42|AC	-	0	0	0	0	0	0	0	-0.507335	-0.232803	0.656098	-0.239246	-0.0295786	-0.0396983	0	0	0	0.958743	0.0314342	0.00982318	0.11566
32940795|F|0-19|AG	TraesCS1A02G052800							0										0.669941	0.00785855	0.3222	0.083878
3029979|F|0-24|TC	-							0										0.748527	0.00982318	0.24165	0.064015
1063493|F|0-26|TC	-	0	0	0	0	0	0	0	-0.317844	-0.217033	1.52141	0.253019	0.00654785	0.241017	0	0	0	0.933202	0.0510806	0.0157171	0.0596468
5324639|F|0-15|CT	TraesCS1A02G054500	0	0	0	0	0	0	0	0.229832	0.169695	-2.11036	1.21161	-0.011719	-0.482995	0	0	0	0.811395	0.0373281	0.151277	0.0468015	protein binding
1677946|F|0-36|CG	TraesCS1A02G055400							0										0.78389	0.00982318	0.206287	0.0228353	RNA binding;ribonuclease activity
5577242|F|0-65|AG	TraesCS1A02G056800	0	0	0	0	0	0	0	-0.763824	-0.668335	-1.13813	-1.07117	-0.0190206	0.280274	0	0	0	0.888016	0.0412574	0.0707269	0.188453
3030753|F|0-14|GA	-	0	0	0	0	0	0	0	0.454591	0.391691	0.83682	0.232856	-0.0032252	-0.0439832	0	0	0	0.899804	0.0785855	0.021611	0.175299
994857|F|0-17|CA	TraesCS1A02G057900	0	1	0	0	0	0	1	0.544513	0.529196	-0.653624	0.945284	0.0231434	-0.367733	1	0	0	0.516699	0.477407	0.00589391	0.00754174
1862951|F|0-34|TC	TraesCS1A02G058300	0	0	0	0	0	0	0	0.21664	0.176872	-0.740082	-0.507733	-0.0345334	-0.127762	0	0	0	0.911591	0.0746562	0.0137525	0.175854	intracellular;ribosome biogenesis
1119839|F|0-18|AT	-	0	0	0	0	0	0	0	0.062368	0.194897	0.0116805	-0.632913	-0.0407767	-0.286046	0	0	0	0.848723	0.0471513	0.104126	0.123118
1119839|F|0-35|AG	-	0	0	0	0	0	0	0	0.283239	0.27651	1.02376	0.167955	0.025505	0.153238	0	0	0	0.522593	0.333988	0.143418	0.0800284
4010118|F|0-38|TC	-	0	0	0	0	0	0	0	-0.155743	-0.271186	0.647728	-0.857418	0.00101058	0.536376	0	0	0	0.848723	0.0884086	0.0628684	0.0842546
1027971|F|0-46|GC	-	0	0	0	0	0	0	0	-0.166188	-0.377521	2.53917	2.89344	0.144981	0.141105	0	0	0	0.72888	0.0137525	0.257367	0.108414
4990143|F|0-51|CT	TraesCS1A02G058800	0	0	0	0	0	0	0	0.195986	0.226897	-0.587475	0.960715	0.035011	-0.239069	0	0	0	0.253438	0.746562	0	0.00222383
1126925|F|0-46|CT	TraesCS1A02G058900	0	0	0	0	0	0	0	0.170098	0.178252	0.408862	-0.0185336	0.0170134	0.250362	0	0	0	0.891945	0.0785855	0.0294695	0.121517	carbohydrate metabolic process;phosphotransferase activity, alcohol group as acceptor;ATP binding;chloroplast;D-ribulokinase activity
1048305|F|0-12|GT	TraesCS1A02G059000	0	0	0	0	0	0	0	0.450045	0.438384	0.128563	-0.604354	0.00703215	0.284673	0	0	0	0.931238	0.0628684	0.00589391	0.0962413
991850|F|0-40|CT	-							0										0.595285	0.00589391	0.398821	0.067795
1123021|F|0-51|TG	-							0										0.664047	0.00589391	0.330059	0.0556307
1268560|F|0-15|GT	-	0	0	0	0	0	0	0	-0.9241	-0.862359	-0.119121	2.48156	-0.0969269	-2.2702	0	0	0	0.667976	0.0137525	0.318271	0.0428724
997188|F|0-64|AG	-	0	0	0	0	0	0	0	0.720891	0.90018	0.383603	-2.26243	-0.114647	-0.671154	0	0	0	0.650295	0.0176817	0.332024	0.042667
4988990|F|0-10|CT	-	0	0	0	0	0	0	0	-0.417045	-0.440394	-0.452724	0.66768	0.00881226	0.20284	0	0	0	0.888016	0.0373281	0.0746562	0.0349948
986360|F|0-49|GA	TraesCS1A02G061400	0	0	0	0	0	0	0	-0.388661	-0.3979	-0.255238	-0.23892	-0.0472293	-0.680969	0	0	0	0.880157	0.0609037	0.0589391	0.0754708
1167826|F|0-16|CA	TraesCS1A02G061400	0	0	0	0	0	0	0	-0.0830006	-0.0268023	1.01928	0.643637	0.00516116	-0.166078	0	0	0	0.931238	0.0412574	0.0275049	0.0356163
29429653|F|0-49|GC	TraesCS1A02G061500	0	0	0	0	0	0	0	0.429005	0.108267	1.488	-0.547259	0.0669711	1.44304	0	0	0	0.632613	0.0137525	0.353635	0.032249	ATP binding;protein kinase activity;protein phosphorylation
3956968|F|0-62|GA	-	0	0	0	0	0	0	0	0.657078	0.56033	0.617892	-0.109754	0.0101553	0.391382	0	0	0	0.895874	0.0962672	0.00785855	0.0253544
2261995|F|0-56|GA	-	0	0	0	0	0	0	0	-0.812874	-0.678174	1.75415	0.896215	0.0219683	0.178332	0	0	0	0.933202	0.0412574	0.0255403	0.173375
2279265|F|0-52|CG	-	0	0	0	0	0	0	0	0.884879	0.860277	-1.30877	0.520434	0.110884	1.16538	0	0	0	0.866405	0.0294695	0.104126	0.116381
1096241|F|0-42|AG	-							0										0.646365	0.00982318	0.343811	0.128365
14822681|F|0-47|GA	TraesCS1A02G064700	0	0	0	0	0	0	0	-0.101919	-0.0966868	0.429506	0.526702	0.0482299	0.792272	0	0	0	0.520629	0.102161	0.37721	0.0448778
1864498|F|0-67|AG	TraesCS1A02G064700	0	0	0	0	0	0	0	-0.598213	-0.473461	-1.05551	0.353373	0.0525662	0.776382	0	0	0	0.646365	0.0766208	0.277014	0.00812214
1075997|F|0-24|AG	-	0	0	0	0	0	0	0	-1.14247	-0.806663	-0.600075	-0.281163	-0.101877	-0.725641	0	0	0	0.925344	0.0294695	0.0451866	0.104324
1187863|F|0-45|TA	TraesCS1A02G066100	0	0	0	0	0	0	0	1.83084	1.25679	0.8085	-0.646755	-0.00173817	-0.154665	0	0	0	0.962672	0.0176817	0.0196464	0.0366943	nutrient reservoir activity
3222323|F|0-8|AC	TraesCS1A02G066900	0	0	0	0	0	0	0	0.573451	0.680058	-0.936275	-0.984789	-0.105196	-0.581023	0	0	0	0.787819	0.0412574	0.170923	0.14768	ATP binding
1140659|F|0-55|AG	TraesCS1A02G066900	0	0	0	0	0	0	0	0.765304	0.440983	-1.40351	1.05271	0.00383415	-0.894802	0	0	0	0.905697	0.0412574	0.0530452	0.127931	ATP binding
1266478|F|0-10|TC	TraesCS1A02G067000	0	0	0	0	0	0	0	-0.891244	-0.567075	1.26458	-0.737246	0.0137852	0.496654	0	0	0	0.91945	0.0707269	0.00982318	0.0618132	protein binding
1011620|F|0-63|CA	TraesCS1A02G067000	0	0	0	0	0	0	0	0.211814	0.157327	0.86844	0.0104129	0.039041	0.024668	0	0	0	0.870334	0.0412574	0.0884086	0.0284106	protein binding
994948|F|0-25|AG	-	0	0	0	0	0	0	0	0.613878	0.693496	-0.254716	-0.65035	-0.019049	-0.0587946	0	0	0	0.766208	0.0353635	0.198428	0.0691551
1074551|F|0-30|TC	TraesCS1A02G069100	0	0	1	0	0	0	1	0.122786	-0.138146	2.94419	-0.143098	-0.0243066	0.0782869	0	1	0	0.504912	0.414538	0.0805501	0.031695
1074551|F|0-7|AG	TraesCS1A02G069100	0	0	0	0	0	0	0	0.0999112	0.309066	-0.712201	0.776415	-0.00230713	-1.0493	0	0	0	0.779961	0.0314342	0.188605	0.0114641
1091067|F|0-28|TC	-	0	0	0	0	0	0	0	0.352861	0.318086	4.47469	-1.64302	-0.0997287	-0.38528	0	0	0	0.876228	0.0176817	0.10609	0.252228
1158956|F|0-39|TA	-							0										0.667976	0.00982318	0.3222	0.000155415
3027132|F|0-29|GA	-	0	0	0	0	0	0	0	0.433207	0.36471	-0.570842	-0.0369709	-0.00840878	0.207453	0	0	0	0.599214	0.396857	0.00392927
1104397|F|0-60|TG	-	0	0	0	0	0	0	0	-0.649444	-0.688208	0.791525	-0.243158	0.0103037	0.0560384	0	0	0	0.935167	0.043222	0.021611	0.000846832
1250973|F|0-46|CT	TraesCS1A02G103800	0	0	0	0	0	0	0	-0.152553	0.0059282	-1.81033	-1.45683	0.00769756	0.786335	0	0	0	0.715128	0.0176817	0.267191
3958468|F|0-19|TC	-	0	0	0	0	0	0	0	0.0217452	-0.00628483	-0.540886	1.15113	0.105394	0.713247	0	0	0	0.933202	0.0569745	0.00982318
26673606|F|0-28|AG	-	0	0	0	0	0	0	0	-0.259637	-0.161763	-0.648768	-0.189329	-0.0186992	-0.230425	0	0	0	0.611002	0.379175	0.00982318	0.00178716
1127294|F|0-24|CA	-	0	0	0	0	0	0	0	-0.38757	-0.0382906	2.38748	-0.399234	0.0654043	-0.419817	0	0	0	0.811395	0.0157171	0.172888	0.0510499
1239431|F|0-8|CT	-	0	0	0	0	0	0	0	0.0474997	0.154139	0.478331	-0.301308	-0.064401	-0.963066	0	0	0	0.88998	0.0392927	0.0707269	0.00363543
1163231|F|0-7|TC	-	-1	-1	0	0	0	0	2	-0.707665	-0.614355	1.00786	-0.712551	-0.00978832	0.42104	1	0	0	0.412574	0.534381	0.0530452	0.00299553
5411709|F|0-28|CT	-	-1	-1	0	-1	0	1	4	-1.16582	-1.00705	2.09767	-2.24627	-0.0279732	1.21523	1	0	1	0.777996	0.222004	0	0.000119071
1012152|F|0-12|GA	-	0	0	-1	0	0	0	1	-0.473322	-0.313108	-2.09855	0.296935	0.00480643	0.110786	0	1	0	0.646365	0.35167	0.00196464	0.00143589
7344126|F|0-59|TC	TraesCS1A02G154000	0	0	0	0	0	0	0	0.148864	0.040147	-0.96269	0.891959	0.00308258	-0.601346	0	0	0	0.744597	0.184676	0.0707269	0.00690238
1026207|F|0-12|GA	TraesCS1A02G155700	0	0	0	0	0	0	0	-0.594486	-0.253194	1.2723	0.549378	-0.0628047	-0.690672	0	0	0	0.860511	0.0235756	0.115914
1071118|F|0-18|AG	TraesCS1A02G164800	0	0	0	0	0	0	0	0.370688	0.373138	-0.214056	-1.19162	-0.0606179	-0.255039	0	0	0	0.888016	0.021611	0.0903733	0.000212436	hydrolase activity, hydrolyzing O-glycosyl compounds;carbohydrate metabolic process;catalytic activity;raffinose alpha-galactosidase activity
3064878|F|0-13|GT	-	0	0	0	0	0	0	0	-0.258312	-0.249321	1.08621	-0.0303873	0.022637	-0.0309852	0	0	0	0.931238	0.0628684	0.00589391	0.388641
2301667|F|0-50|AG	TraesCS1A02G170000	0	0	0	0	0	0	0	0.670461	0.344482	2.37283	-0.777027	-0.0727241	-0.0923127	0	0	0	0.768173	0.0196464	0.212181	0.279671
1109543|F|0-43|CT	-	0	0	0	0	0	0	0	-0.221432	-0.271852	1.84873	-0.130811	0.0810667	0.81952	0	0	0	0.925344	0.064833	0.00982318	0.301328
1229895|F|0-22|AG	TraesCS1A02G173500	0	0	0	0	0	0	0	-0.0923757	0.028963	-1.43338	0.931649	0.0234909	-0.426405	0	0	0	0.91945	0.0628684	0.0176817	0.51297	protein binding
2280705|F|0-42|GT	TraesCS1A02G174000	0	0	0	0	0	0	0	0.282832	0.270308	1.6805	0.960934	-0.000621933	0.052412	0	0	0	0.878193	0.0491159	0.0726916	0.458368	;metal ion binding;NAD binding;malate dehydrogenase (decarboxylating) (NAD+) activity;oxidation-reduction process;malic enzyme activity;oxidoreductase activity
1017255|F|0-56|CG	-	0	0	0	0	0	0	0	0.193097	0.103154	-0.646132	0.439746	-0.00672217	-0.0154303	0	0	0	0.520629	0.145383	0.333988	0.212529
5325269|F|0-25|TC	-	0	0	0	0	0	0	0	0.302079	0.183378	0.220202	-0.620101	-0.0509055	-0.176513	0	0	0	0.925344	0.0746562	0	0.496866
1226901|F|0-37|AG	-	0	0	0	0	0	0	0	-0.0301041	0.0758339	1.26604	-0.465615	0.0470201	1.17332	0	0	0	0.772102	0.021611	0.206287	0.351634
2282340|F|0-26|CT	TraesCS1A02G174400	0	0	0	0	0	0	0	0.762913	0.584449	0.457363	0.0951439	0.0117951	0.150075	0	0	0	0.927308	0.0687623	0.00392927	0.299571
1015080|F|0-38|TC	-	0	0	0	0	0	0	0	0.50411	0.599026	-1.45763	0.0486241	0.0501268	0.514851	0	0	0	0.711198	0.0176817	0.27112	0.232074
990732|F|0-35|CA	TraesCS1A02G177500	0	0	0	0	0	0	0	0.197896	0.332942	-1.87696	-1.11641	0.0142946	1.07465	0	0	0	0.856582	0.0275049	0.115914	0.240022	integral component of membrane;membrane;transmembrane transport;channel activity
7915406|F|0-6|CA	TraesCS1A02G183900	0	0	0	0	0	0	0	0.151372	-0.0580292	1.64688	0.30632	0.00943913	-0.205024	0	0	0	0.620825	0.375246	0.00392927	0.00359872	hydrolase activity, hydrolyzing O-glycosyl compounds;catalytic activity;membrane;glucosylceramidase activity;glucosylceramide catabolic process
2253454|F|0-49|CG	TraesCS1A02G185800	0	0	0	0	0	0	0	0.221689	0.177122	0.817555	1.7222	0.0789643	-0.225161	0	0	0	0.946955	0.0373281	0.0157171	0.603859
1094246|F|0-48|AG	TraesCS1A02G187000	0	0	0	0	0	0	0	-0.435789	-0.583399	1.77982	0.539513	-0.000195275	-0.566696	0	0	0	0.937132	0.0412574	0.021611	0.543141	protein binding
1030021|F|0-59|AG	-	0	0	0	0	0	0	0	-0.388755	-0.363971	2.42747	-0.448071	0.0526907	0.639857	0	0	0	0.925344	0.0373281	0.0373281	0.552598
1002101|F|0-39|CT	-	0	0	0	0	0	0	0	-0.62623	-0.524612	-1.61801	0.0796819	-0.0141588	-0.00447119	0	0	0	0.946955	0.0510806	0.00196464	0.538887
1129025|F|0-42|GA	-	0	0	0	0	0	0	0	0.167388	0.241492	1.0286	1.24404	0.0141868	-0.525686	0	0	0	0.939096	0.0471513	0.0137525	0.564073
1128478|F|0-39|CG	-	0	0	0	0	0	0	0	-0.0811607	-0.219752	3.18448	0.70665	0.0237258	-0.197455	0	0	0	0.646365	0.021611	0.332024	0.486025
1218701|F|0-63|AG	TraesCS1A02G189100	0	0	0	0	0	0	0	0.109498	0.149474	0.374996	0.176087	0.012399	0.088987	0	0	0	0.931238	0.0491159	0.0196464	0.533842	ubiquitin-protein transferase activity;protein binding
1123593|F|0-65|GA	TraesCS1A02G190900	0	0	0	0	0	0	0	-0.1396	-0.307633	1.87774	0.607357	-0.00813053	-0.0226141	0	0	0	0.691552	0.0196464	0.288802	0.399514	AT DNA binding
1009199|F|0-44|CG	-							0										0.795678	0.00982318	0.194499	0.34622
1127333|F|0-20|AG	-	0	0	0	0	0	0	0	0.189046	0.266799	2.19067	-0.149855	-0.0166024	-0.150678	0	0	0	0.909627	0.0275049	0.0628684	0.488163
4538608|F|0-20|AG	-	0	0	0	0	0	0	0	-1.02035	-0.797063	0.358568	0.760526	0.0408933	-0.224868	0	0	0	0.921415	0.043222	0.0353635	0.472185
1011115|F|0-14|CT	TraesCS1A02G192400	0	0	0	0	0	0	0	0.46563	0.378171	-0.064466	0.114848	-0.010144	0.231858	0	0	0	0.929273	0.0392927	0.0314342	0.408877
2252203|F|0-62|CA	TraesCS1A02G193100	0	0	0	0	0	0	0	0.25415	0.155229	-0.345754	-0.752202	-0.0415302	-0.0219629	0	0	0	0.640472	0.341847	0.0176817	0.00526514	protein binding
1072196|F|0-53|CG	TraesCS1A02G193800	0	0	0	0	0	0	0	1.37609	1.1109	-0.529584	1.78022	-0.0162069	-1.5945	0	0	0	0.921415	0.021611	0.0569745	0.447656
1121826|F|0-5|CT	-	0	0	0	0	0	0	0	-0.252646	-0.245072	1.17712	-0.0982028	-0.00789229	0.153083	0	0	0	0.941061	0.0491159	0.00982318	0.395331
1134318|F|0-20|TC	TraesCS1A02G194700	0	0	0	0	0	0	0	0.154748	0.102124	-0.466405	0.0934109	-0.0425415	-0.777075	0	0	0	0.701375	0.292731	0.00589391	0.000794691
1683038|F|0-66|TA	TraesCS1A02G194800							0										0.81336	0.00785855	0.178782	0.319754
984013|F|0-67|AT	TraesCS1A02G195700	0	0	0	0	0	0	0	-0.100874	-0.131727	-0.301615	0.826809	0.0243892	-0.317314	0	0	0	0.94499	0.0412574	0.0137525	0.308932	nucleus;flower morphogenesis;positive regulation of gene expression, epigenetic;histone demethylase activity (H3-K9 specific);heterochromatin
993464|F|0-54|GA	-	0	0	0	0	0	0	0	0.119281	0.23891	1.17139	-0.256025	0.00146094	0.226852	0	0	0	0.856582	0.0491159	0.0943026	0.0941527
2277135|F|0-46|GA	TraesCS1A02G197300	0	0	0	0	0	0	0	-0.334109	-0.0995418	0.81798	0.717023	-0.0185074	-0.204577	0	0	0	0.952849	0.0353635	0.0117878	0.211136	electron transfer activity;membrane;NADH dehydrogenase (ubiquinone) activity;cobalt ion binding;mitochondrial respiratory chain complex I;response to cytokinin
1149562|F|0-45|TC	TraesCS1A02G197600	0	0	0	0	0	0	0	0.279228	0.487541	-0.738798	2.31439	-0.0330705	-1.87927	0	0	0	0.86444	0.0235756	0.111984	0.109614	integral component of membrane;transmembrane transporter activity;membrane;transmembrane transport
1127111|F|0-40|CT	TraesCS1A02G199300	0	0	0	0	0	0	0	-0.561268	-0.452827	2.9466	-0.0412324	-0.0275635	-0.318734	0	0	0	0.968566	0.0314342	0	0.078486	membrane;extracellular region;cell wall;plant-type cell wall organization
4008454|F|0-23|CT	TraesCS1A02G203800	-1	-1	0	0	0	0	2	-0.854786	-0.84401	-0.0179729	-1.52707	-0.0625802	0.773047	1	0	0	0.760314	0.237721	0.00196464	0.0806217	biosynthetic process;strictosidine synthase activity
9766808|F|0-16|TC	TraesCS1A02G204400	0	0	0	0	0	0	0	0.15795	0.103915	0.296082	0.767207	0.047148	-0.382249	0	0	0	0.933202	0.0392927	0.0275049	0.0575504	protein binding
1090884|F|0-49|TC	TraesCS1A02G210400	0	0	0	0	0	0	0	-1.05482	-0.794721	-2.22373	0.0763864	-0.00111212	-0.570814	0	0	0	0.620825	0.0117878	0.367387	0.404248	catalytic activity;trehalose biosynthetic process;trehalose-phosphatase activity
1132776|F|0-31|CT	-	0	0	0	0	0	0	0	-0.270509	-0.307359	0.861574	-0.171517	0.0527243	0.250288	0	0	0	0.842829	0.043222	0.113949	0.476768
1213326|F|0-19|CT	-							0										0.611002	0.00785855	0.381139	0.194335
1141154|F|0-18|CA	TraesCS1A02G210900	0	0	0	0	0	0	0	-0.39569	-0.371913	-1.1307	0.86629	0.0801662	0.293115	0	0	0	0.925344	0.0530452	0.021611	0.600295	integral component of membrane;transmembrane transporter activity;membrane;transmembrane transport
1161269|F|0-59|TC	TraesCS1A02G211500	0	0	0	0	0	0	0	0.28343	0.299266	-0.108192	1.65236	0.0452187	-0.646957	0	0	0	0.94499	0.0314342	0.0235756	0.60063	integral component of membrane
1087379|F|0-64|GA	ENSRNA050009834	0	0	0	0	0	0	0	-0.120848	-0.0813831	-0.536771	0.39143	0.0924138	0.714295	0	0	0	0.917485	0.0373281	0.0451866	0.587316
1311185|F|0-37|CT	TraesCS1A02G212600	0	0	0	0	0	0	0	0.29046	0.266324	-0.0796136	0.733958	0.049961	-0.162262	0	0	0	0.923379	0.0746562	0.00196464	0.577972	extracellular region;sexual reproduction
4262067|F|0-37|TC	TraesCS1A02G212600	0	0	0	0	0	0	0	-1.2432	-0.962711	4.07516	-2.82764	-0.116989	0.358584	0	0	0	0.603143	0.0157171	0.381139	0.290376	extracellular region;sexual reproduction
1060723|F|0-48|CA	TraesCS1A02G212700	0	0	0	0	0	0	0	0.015133	0.044107	0.416245	-1.1899	-0.106341	-0.563042	0	0	0	0.933202	0.0392927	0.0275049	0.579295	protein dimerization activity
4003014|F|0-30|CT	-	1	1	1	0	0	0	3	0.732385	0.593837	2.40391	0.935533	0.0536163	0.0952723	1	1	0	0.715128	0.280943	0.00392927	0.51108
1127067|F|0-68|AC	TraesCS1A02G212900	0	0	0	0	0	0	0	0.144569	0.132777	-1.41602	-0.803315	0.0567336	1.4244	0	0	0	0.868369	0.0157171	0.115914	0.45452	metal ion binding;oxidoreductase activity;oxidoreductase activity, acting on single donors with incorporation of molecular oxygen, incorporation of two atoms of oxygen;oxidation-reduction process;oxylipin biosynthetic process;protein binding
1126809|F|0-61|GA	TraesCS1A02G212900	0	0	0	0	0	0	0	0.21091	0.147336	-0.141767	0.962943	0.0670241	0.0221033	0	0	0	0.937132	0.0628684	0	0.573451	metal ion binding;oxidoreductase activity;oxidoreductase activity, acting on single donors with incorporation of molecular oxygen, incorporation of two atoms of oxygen;oxidation-reduction process;oxylipin biosynthetic process;protein binding
1216417|F|0-62|CG	-	0	0	0	0	0	0	0	-0.0981431	-0.00948222	-0.129643	-1.70272	-0.103903	-0.268293	0	0	0	0.933202	0.0471513	0.0196464	0.463523
978646|F|0-67|CA	-	0	0	0	0	0	0	0	-0.705093	-0.453702	2.08282	-1.41959	-0.0784374	-0.22258	0	0	0	0.943026	0.0412574	0.0157171	0.426878
1127204|F|0-57|AG	TraesCS1A02G215600	0	0	0	0	0	0	0	0.400601	0.293965	0.458624	1.67983	0.0555497	-0.556336	0	0	0	0.939096	0.0589391	0.00196464	0.368529	cysteine-type endopeptidase activity;positive regulation of programmed cell death
1220904|F|0-10|AG	TraesCS1A02G216500	0	0	0	0	0	0	0	-0.23819	-0.276615	0.725794	0.445159	-0.00423188	-0.36603	0	0	0	0.416503	0.475442	0.108055	0.0922181
1054139|F|0-63|AG	TraesCS1A02G217000	0	0	0	0	0	0	0	0.065169	0.127757	1.31696	-1.02831	-0.0564197	-0.0242895	0	0	0	0.954813	0.0451866	0	0.243851	regulation of cyclin-dependent protein serine/threonine kinase activity;protein kinase binding
1069488|F|0-49|AC	-	0	0	0	0	0	0	0	-0.159451	-0.215205	1.8351	-0.915643	-0.00130878	0.747954	0	0	0	0.294695	0.660118	0.0451866	0.0589758
1094412|F|0-16|TC	TraesCS1A02G218100	0	0	0	0	0	0	0	-0.052723	-0.0897097	0.524141	0.471963	0.0952207	0.578611	0	0	0	0.933202	0.064833	0.00196464	0.0164275	DNA-binding transcription factor activity;transcription, DNA-templated;nucleus;DNA binding;regulation of transcription, DNA-templated
1059894|F|0-24|AG	-	0	0	0	0	0	0	0	-0.276287	-0.117901	0.251109	0.0464896	0.00136289	-0.102108	0	0	0	0.630648	0.365422	0.00392927	0.0080143
1235325|F|0-29|GA	TraesCS1A02G231100	0	0	0	0	0	0	0	-1.94709	-1.47745	1.76715	-4.20458	-0.120632	1.85582	0	0	0	0.842829	0.0117878	0.145383	0.00688212	oxidoreductase activity;catalytic activity;oxidation-reduction process;fatty acid metabolic process;3-hydroxyacyl-CoA dehydrogenase activity
1006772|F|0-10|GC	-	-1	-1	-1	0	0	0	3	-0.839473	-0.549974	-2.05337	-0.697959	-0.0389485	-0.293947	1	1	0	0.481336	0.514735	0.00392927	0.693679
1006772|F|0-12|GT	-	-1	-1	-1	0	0	0	3	-0.878952	-0.584021	-2.09109	-0.661644	-0.0336872	-0.20823	1	1	0	0.471513	0.524558	0.00392927
4989030|F|0-6|AC	TraesCS1A02G250000	0	0	0	0	0	0	0	-0.110085	-0.178677	-0.208112	0.542873	0.0615509	0.169801	0	0	0	0.956778	0.0412574	0.00196464	0.0596856	carbohydrate metabolic process;chitin binding;chitinase activity;chitin catabolic process;cell wall macromolecule catabolic process
1240191|F|0-19|TC	-	0	0	0	0	0	0	0	0.198277	0.111724	-0.234453	0.0122964	-0.0341244	-0.362338	0	0	0	0.534381	0.149312	0.316306	0.00776724
1128949|F|0-51|AC	TraesCS1A02G256600	0	0	0	0	0	0	0	-0.325384	-0.284265	1.16528	-0.564517	-0.0168045	0.15965	0	0	0	0.626719	0.32613	0.0471513	0.00343032
3064367|F|0-12|GA	TraesCS1A02G267100	0	0	0	0	0	0	0	0.112973	0.1897	1.21525	-0.520924	-0.0426728	-0.098464	0	0	0	0.935167	0.0569745	0.00785855	0.099303	ADP binding
2256752|F|0-57|TC	TraesCS1A02G267600	0	0	0	0	0	0	0	0.182855	0.113175	-2.0754	0.543476	0.0149751	-0.0871627	0	0	0	0.911591	0.064833	0.0235756	0.0920546	protein folding;unfolded protein binding
2258338|F|0-14|AG	-	0	0	0	0	0	0	0	0.536837	0.440288	0.418192	-0.166246	0.0155829	0.31481	0	0	0	0.62279	0.365422	0.0117878	0.0594649
2258338|F|0-25|CG	-	0	0	0	0	0	0	0	-0.044955	0.0141769	-0.749895	0.00656479	0.0272673	0.0912467	0	0	0	0.91945	0.0628684	0.0176817	0.0358111
2255037|F|0-28|AG	-	1	0	0	0	0	0	1	0.807156	0.475497	1.02732	0.0255956	-0.0232409	0.0910654	1	0	0	0.787819	0.212181	0	0.0181371
4411642|F|0-12|TC	TraesCS1A02G268700	0	0	0	0	0	0	0	0.197976	0.219157	-1.10963	-0.514422	-0.027675	-0.322978	0	0	0	0.911591	0.0746562	0.0137525	0.0800969	integral component of membrane
1124236|F|0-40|CT	-	0	0	0	0	0	0	0	-0.251983	-0.199995	2.20121	-0.986408	-0.0415833	0.11772	0	0	0	0.791749	0.0235756	0.184676	0.0647285
997377|F|0-20|CG	TraesCS1A02G269700	1	0	0	0	0	0	1	0.748865	0.508296	1.28888	-0.177505	-0.0118618	0.1548	1	0	0	0.671906	0.302554	0.0255403	0.00266858
1079399|F|0-34|CG	TraesCS1A02G276600	0	0	0	0	0	0	0	-0.0917739	-0.120509	1.49491	-0.184262	-0.0255967	-0.421623	0	0	0	0.915521	0.0746562	0.00982318	0.0763115	DNA-binding transcription factor activity;transcription, DNA-templated;sequence-specific DNA binding;regulation of transcription, DNA-templated
3024927|F|0-60|AT	TraesCS1A02G276800	0	0	0	0	0	0	0	0.118542	-0.119892	0.244919	-0.645446	-0.00557966	0.40657	0	0	0	0.868369	0.0333988	0.0982318	0.0679034	nucleic acid binding
1111242|F|0-45|AG	-	0	0	0	0	0	0	0	-0.0963317	-0.102463	-1.4589	-0.1177	-0.000184266	0.19141	0	0	0	0.717092	0.273084	0.00982318	0.00450452
1221320|F|0-56|AG	-	0	0	0	0	0	0	0	-0.0690867	-0.159695	-3.84463	1.31107	0.00338993	-0.149916	0	0	0	0.842829	0.0275049	0.129666	0.0586073
1088527|F|0-30|AG	-	0	0	0	0	0	0	0	-0.0721249	-0.126134	-1.40268	0.697655	-0.0265171	-0.614365	0	0	0	0.925344	0.0746562	0	0.131152
1197664|F|0-66|CG	TraesCS1A02G279200	0	0	0	0	0	0	0	-0.664982	-0.68084	-4.396	2.8063	0.0650997	-0.484447	0	0	0	0.734774	0.0117878	0.253438	0.111757
1082211|F|0-23|TG	-	0	0	0	0	0	0	0	-1.19022	-0.818248	-0.61366	0.853688	0.0517294	0.234651	0	0	0	0.75835	0.0137525	0.227898	0.0290347
1096956|F|0-63|AG	-	0	0	0	0	0	0	0	-0.929411	-0.737471	-2.20924	0.725614	-0.00944691	0.0248954	0	0	0	0.819253	0.0235756	0.157171	0.101908
1240728|F|0-16|GT	TraesCS1A02G279600	0	0	0	0	0	0	0	0.278269	0.139704	3.40328	-0.185506	0.0307413	0.24372	0	0	0	0.707269	0.0314342	0.261297	0.0924658	thiol-dependent ubiquitin-specific protease activity;protein deubiquitination
3025380|F|0-13|AG	TraesCS1A02G279600	0	0	0	0	0	0	0	-0.0561268	-0.053648	1.29619	0.0401153	0.0442713	0.523167	0	0	0	0.927308	0.0569745	0.0157171	0.0826727	thiol-dependent ubiquitin-specific protease activity;protein deubiquitination
1019230|F|0-11|GC	ENSRNA050009868	0	0	0	0	0	0	0	0.951961	0.666141	1.90184	0.952893	-0.0288978	-0.533007	0	0	0	0.962672	0.0314342	0.00589391	0.159038
2260769|F|0-58|TC	-	0	0	0	0	0	0	0	-1.03906	-0.718395	-1.46192	-0.771701	0.014629	0.260088	0	0	0	0.943026	0.0294695	0.0275049	0.134527
1118486|F|0-18|GA	TraesCS1A02G280500	0	0	0	0	0	0	0	0.147601	0.0408628	0.242631	1.2719	0.0110631	-0.435139	0	0	0	0.950884	0.0353635	0.0137525	0.117197
4993412|F|0-14|CT	-	0	0	0	0	0	0	0	-0.602489	-0.456075	1.36841	-0.0460294	0.0328917	0.473674	0	0	0	0.679764	0.220039	0.100196	0.031474
1686873|F|0-21|TC	TraesCS1A02G281800	0	0	0	0	0	0	0	-1.11708	-0.69938	-4.05426	0.874303	0.0770301	-0.589741	0	0	0	0.905697	0.0117878	0.0825147	0.102278	integral component of membrane;membrane;Golgi apparatus;vesicle-mediated transport
1077339|F|0-19|AG	TraesCS1A02G283200	0	0	0	0	0	0	0	1.52995	1.24077	0.971857	1.28485	-0.0246389	-0.448299	0	0	0	0.97053	0.0294695	0	0.0939307	integral component of membrane;protein-cysteine S-palmitoyltransferase activity;palmitoyltransferase activity
1099971|F|0-31|CT	TraesCS1A02G283400	0	0	0	0	0	0	0	-0.580212	-0.483432	-0.261402	-0.792393	0.00479426	0.3727	0	0	0	0.966601	0.0333988	0	0.0793974	copper ion binding;oxidoreductase activity;oxidation-reduction process;apoplast;lignin catabolic process;hydroquinone:oxygen oxidoreductase activity
2294249|F|0-62|GA	TraesCS1A02G285700							0										0.738703	0.00196464	0.259332	0.0452937	oxidoreductase activity;peroxidase activity;calcium ion binding;membrane;oxidation-reduction process;oxidoreductase activity, acting on NAD(P)H, oxygen as acceptor
33847289|F|0-20|AT	-							0										0.854617	0.00589391	0.139489	0.048167
994030|F|0-6|TA	TraesCS1A02G286100	0	0	0	0	0	0	0	0.847226	0.6871	-0.698711	0.154769	0.00129699	-0.323439	0	0	0	0.921415	0.0392927	0.0392927	0.142332	nucleic acid binding
2277220|F|0-46|GA	TraesCS1A02G286100	0	0	0	0	0	0	0	0.737352	0.630079	-0.432146	0.2519	-0.0184559	-0.240355	0	0	0	0.921415	0.0726916	0.00589391	0.134579	nucleic acid binding
1057991|F|0-33|AG	-	0	0	0	0	0	0	0	0.448452	0.437225	-0.424616	0.186956	-0.0182653	-0.573624	0	0	0	0.485265	0.502947	0.0117878	0.111701
1110980|F|0-21|AG	TraesCS1A02G286900							0										0.650295	0.00785855	0.341847	0.0386155	nucleus;DNA binding;nucleosome;protein heterodimerization activity
1020607|F|0-26|CG	TraesCS1A02G287300	0	0	0	0	0	0	0	0.0642904	0.124927	-0.444556	0.554178	0.00758898	0.0830175	0	0	0	0.872299	0.0373281	0.0903733	0.0978795	plasma membrane;kinase inhibitor activity
2259122|F|0-62|AC	TraesCS1A02G287300	0	0	0	0	0	0	0	0.399	0.306359	0.275731	-0.410344	0.00436721	0.561951	0	0	0	0.913556	0.0844794	0.00196464	0.0882523	plasma membrane;kinase inhibitor activity
1863647|F|0-51|GT	-	0	0	0	0	0	0	0	0.423836	0.241326	0.729781	-1.15244	6.78638e-05	0.868624	0	0	0	0.907662	0.0667976	0.0255403	0.0775473
2298725|F|0-59|CT	-	0	0	0	0	0	0	0	0.720973	0.500037	-0.359271	0.111035	0.0557379	0.557853	0	0	0	0.781925	0.0471513	0.170923	0.0676126
994411|F|0-50|GC	TraesCS1A02G291200	0	0	0	0	0	0	0	0.540188	0.461827	0.402789	-0.186819	0.0252438	0.262329	0	0	0	0.927308	0.0726916	0	0.0628984	pyridoxal phosphate binding;catalytic activity;cellular amino acid metabolic process;biosynthetic process;transaminase activity;transferase activity
1101139|F|0-21|GA	-	0	0	0	0	0	0	0	0.602319	0.445924	-1.79879	-0.203072	-0.0469837	-0.334116	0	0	0	0.825147	0.0275049	0.147348	0.0455237
1126229|F|0-30|GC	TraesCS1A02G294000	0	0	0	0	0	0	0	-0.459078	-0.542619	-1.24458	-1.64342	-0.0631281	0.334085	0	0	0	0.829077	0.043222	0.127701	0.0803906
3029008|F|0-33|GC	TraesCS1A02G294700	0	0	0	0	0	0	0	-0.0627873	-0.0909862	0.146247	-0.536095	0.00558418	0.353526	0	0	0	0.540275	0.45776	0.00196464	0.0825897
1078423|F|0-33|AG	TraesCS1A02G295100	0	0	0	0	0	0	0	0.146519	0.248031	-0.697201	0.666094	0.00847313	-0.524548	0	0	0	0.870334	0.0766208	0.0530452	0.0732141
1112507|F|0-7|AG	-	0	0	0	0	0	0	0	-0.125392	-0.0728299	-0.117248	-0.579899	-0.00608477	0.182878	0	0	0	0.485265	0.504912	0.00982318	0.0631834
4396770|F|0-25|AG	-	0	0	0	0	0	0	0	-0.392681	-0.348184	-0.682207	0.0403717	0.00863033	0.0945236	0	0	0	0.915521	0.0844794	0	0.0655148
2261453|F|0-59|CT	-	0	0	0	0	0	0	0	-0.535837	-0.524526	-0.151289	0.101542	-0.0143569	-0.160339	0	0	0	0.929273	0.064833	0.00589391	0.064671
991446|F|0-19|TG	-	0	0	0	0	0	0	0	0.476085	0.551551	0.748565	0.630871	0.0788911	0.445622	0	0	0	0.901768	0.0628684	0.0353635	0.0566643
1005698|F|0-29|TC	-	0	0	0	0	0	0	0	-0.546078	-0.705002	-1.58234	-0.106787	-0.0224032	0.169843	0	0	0	0.738703	0.021611	0.239686	0.0403519
1200550|F|0-31|TC	TraesCS1A02G298100	0	0	0	0	0	0	0	-0.162241	-0.193857	0.594548	0.480037	0.0352513	0.398628	0	0	0	0.785855	0.202358	0.0117878	0.005922
1092745|F|0-24|TA	TraesCS1A02G298400							0										0.815324	0.00392927	0.180747	0.0915236
3064923|F|0-23|AG	TraesCS1A02G299000	0	0	0	0	0	0	0	-0.457744	-0.458803	2.34178	-1.28384	0.00573522	1.1613	0	0	0	0.958743	0.0412574	0	0.0936852	zinc ion binding;protein binding
2277157|F|0-41|TC	-	0	1	0	0	0	0	1	1.10727	1.07176	0.258603	1.07412	0.0291146	-0.276478	1	0	0	0.840864	0.0667976	0.0923379	0.0641749
1134459|F|0-27|TC	-	0	0	0	0	0	0	0	-1.16018	-0.939005	-1.10801	-2.71404	-0.134444	-0.267877	0	0	0	0.726916	0.021611	0.251473	0.0463775
1105146|F|0-33|GC	-							0										0.693517	0.00785855	0.298625	0.0819428
1110548|F|0-25|TC	TraesCS1A02G299300	0	0	0	0	0	0	0	0.20876	0.185809	0.72034	-1.73355	-0.0165281	1.26682	0	0	0	0.946955	0.0314342	0.021611	0.0824387
1007445|F|0-44|TG	TraesCS1A02G300000	0	0	0	0	0	0	0	0.877886	0.819036	0.580849	0.350211	0.0246063	-0.138261	0	0	0	0.929273	0.064833	0.00589391	0.0715908	ubiquitin-protein transferase activity;protein ubiquitination;protein binding
1152022|F|0-44|TG	TraesCS1A02G300000	0	0	0	0	0	0	0	1.00763	0.973215	-0.091877	3.02827	0.0586584	-0.631689	0	0	0	0.740668	0.0196464	0.239686	0.0450941	ubiquitin-protein transferase activity;protein ubiquitination;protein binding
2271780|F|0-33|CA	TraesCS1A02G300000	0	0	0	0	0	0	0	0.126142	0.0735915	2.4645	0.0610265	-0.0190726	-1.05937	0	0	0	0.848723	0.0412574	0.11002	0.0651702	ubiquitin-protein transferase activity;protein ubiquitination;protein binding
1003934|F|0-68|TC	-	0	0	0	0	0	0	0	-0.828798	-0.602673	0.336138	-0.712487	0.0125634	0.805454	0	0	0	0.901768	0.0510806	0.0471513	0.046638
993750|F|0-68|CG	-	0	0	0	0	0	0	0	0.569533	0.386152	1.39622	0.26112	-0.0159188	-0.589609	0	0	0	0.933202	0.043222	0.0235756	0.0361338
1082934|F|0-6|TC	TraesCS1A02G300300	0	0	0	0	0	0	0	0.375582	0.251579	2.0313	-0.75277	0.0177768	0.340005	0	0	0	0.823183	0.0589391	0.117878	0.0597757	lipid binding;lipid transport
1187451|F|0-41|GA	-	0	0	0	0	0	0	0	0.0633882	0.0125502	1.64208	-1.10168	-0.00979906	0.389581	0	0	0	0.880157	0.0569745	0.0628684	0.0333692
1228006|F|0-46|CT	TraesCS1A02G303200	0	0	0	0	0	0	0	0.372722	0.352158	-0.0956813	2.03182	0.0276526	-0.224203	0	0	0	0.870334	0.0451866	0.0844794	0.0355838	integral component of membrane
978301|F|0-34|TC	-	0	0	0	0	0	0	0	0.61592	0.440739	1.01204	0.178504	0.0400226	0.375092	0	0	0	0.909627	0.0884086	0.00196464	0.0608128
1065547|F|0-28|AG	-	0	0	0	0	0	0	0	0.370749	0.267565	-0.835094	0.587298	0.0139132	-0.0428768	0	0	0	0.907662	0.0884086	0.00392927	0.0521068
1694925|F|0-6|GA	TraesCS1A02G303700	0	0	0	0	0	0	0	-1.07062	-1.11255	2.08908	-4.288	-0.0279711	2.24993	0	0	0	0.589391	0.0137525	0.396857	0.0279626
1128194|F|0-68|CG	-	0	0	0	0	0	0	0	0.290103	0.324595	0.473774	1.30348	-0.0216355	-1.00547	0	0	0	0.91945	0.0314342	0.0491159	0.0762526
1151887|F|0-23|GA	-							0										0.689587	0.00785855	0.302554	0.0468965
1764948|F|0-61|AG	-	0	0	0	0	0	0	0	0.457957	0.297359	-1.19159	-0.279914	0.0168978	-0.244768	0	0	0	0.931238	0.0353635	0.0333988	0.0711016
4261203|F|0-51|CT	-							0										0.603143	0.00392927	0.392927	0.0426234
1195301|F|0-64|AG	TraesCS1A02G307200							0										0.744597	0.00982318	0.24558	0.0506046	ATP binding;protein kinase activity;calcium ion binding;protein phosphorylation
1204551|F|0-57|CT	-	0	0	0	0	0	0	0	-0.497044	-0.401234	2.32397	-1.28046	0.0117751	1.39688	0	0	0	0.935167	0.0255403	0.0392927	0.0683309
1230905|F|0-48|GA	-	0	0	0	0	0	0	0	-0.25408	-0.387837	2.43518	-1.2402	-0.0468743	0.264079	0	0	0	0.960707	0.0373281	0.00196464	0.0592931
1154273|F|0-8|GC	-	0	0	0	0	0	0	0	-0.202305	-0.323008	0.392996	0.452981	-0.0127608	-0.00414421	0	0	0	0.956778	0.0314342	0.0117878	0.0486756
1075484|F|0-7|GC	-	0	0	0	0	0	0	0	-0.534463	-0.588399	5.25717	0.644248	0.0762563	0.880013	0	0	0	0.925344	0.0157171	0.0589391	0.0383353
1090990|F|0-13|GA	-	0	0	0	0	0	0	0	-0.850056	-0.807745	2.40115	-1.50254	-0.0587669	-0.0484732	0	0	0	0.97053	0.0275049	0.00196464	0.0298243
1082662|F|0-26|GA	TraesCS1A02G309600	0	0	0	0	0	0	0	0.149041	0.082044	1.19815	0.249976	0.0148127	-0.249007	0	0	0	0.27112	0.72888	0	0.00358285
1218247|F|0-18|CG	TraesCS1A02G310200	0	0	0	0	0	0	0	-1.15061	-0.885183	0.306307	-2.17331	-0.0722408	0.663839	0	0	0	0.97446	0.0196464	0.00589391	0.0548384	transferase activity, transferring hexosyl groups
1053011|F|0-53|CT	-	0	0	0	0	0	0	0	-0.347749	-0.220086	-0.287838	-0.595941	-0.0447616	0.0721484	0	0	0	0.946955	0.0412574	0.0117878	0.0389555
1102766|F|0-22|CT	TraesCS1A02G310600	0	0	0	0	0	0	0	0.0709014	0.066032	-0.791252	-0.107221	-0.0337295	-0.550828	0	0	0	0.546169	0.453831	0	0.0631131	oxidoreductase activity;oxidoreductase activity, acting on the aldehyde or oxo group of donors, NAD or NADP as acceptor;oxidation-reduction process
1091864|F|0-24|GA	TraesCS1A02G311000	0	0	0	0	0	0	0	-0.611724	-0.483691	-0.482638	0.178914	-0.000626533	-0.0796456	0	0	0	0.846758	0.0766208	0.0766208	0.0826414	integral component of membrane;membrane;transmembrane transport;transmembrane transporter activity;Golgi apparatus;trans-Golgi network;endosome;antiporter activity
1137109|F|0-28|CG	TraesCS1A02G311100	0	0	0	0	0	0	0	0.152617	0.000551935	-0.473794	-0.117751	-0.00433711	0.10858	0	0	0	0.385069	0.609037	0.00589391	0.00907441	carbohydrate metabolic process;extracellular region;polygalacturonase activity;cell wall organization
4009979|F|0-6|AG	-	0	0	0	0	0	0	0	-0.0511968	0.00390014	0.876717	-0.0228414	-0.0241199	-0.251611	0	0	0	0.660118	0.318271	0.021611	0.00614537
1127574|F|0-62|AC	TraesCS1A02G312000	0	0	0	0	0	0	0	0.265681	0.258211	-0.392163	0.642686	0.0442926	-0.304181	0	0	0	0.848723	0.0392927	0.111984	0.0737579
14925014|F|0-6|AG	-	0	0	0	0	0	0	0	-0.114217	-0.0276133	4.39298	-1.34703	-0.0343116	0.819956	0	0	0	0.858546	0.0294695	0.111984	0.120016
1093080|F|0-36|GC	-	0	0	0	0	0	0	0	-0.795865	-0.669947	-3.0836	0.218446	0.128656	0.890971	0	0	0	0.579568	0.021611	0.398821	0.0502109
1102497|F|0-8|GT	TraesCS1A02G312600	0	1	0	0	0	0	1	0.663013	0.591639	0.0170539	0.756976	-0.00631496	-0.599491	1	0	0	0.565815	0.428291	0.00589391	0.0213376
2254132|F|0-33|AG	TraesCS1A02G312700	0	0	0	0	0	0	0	0.442697	0.478139	0.72062	1.47541	0.0460829	-0.217339	0	0	0	0.94499	0.0530452	0.00196464	0.0698366	hydrolase activity, hydrolyzing O-glycosyl compounds;carbohydrate metabolic process;integral component of membrane
1113141|F|0-53|TC	TraesCS1A02G312800	0	0	0	0	0	0	0	-0.273786	-0.145641	-0.299846	-0.873917	-0.0504178	-0.569462	0	0	0	0.803536	0.0294695	0.166994	0.0507992
3942503|F|0-29|TG	TraesCS1A02G312800	0	0	0	0	0	0	0	0.00790063	0.010321	0.518237	0.395975	0.0169412	-0.129729	0	0	0	0.534381	0.465619	0	0.046982
4910211|F|0-37|GT	TraesCS1A02G312900	0	0	0	0	0	0	0	-0.0239011	0.0358346	-0.572078	0.769217	-0.0359463	-0.610332	0	0	0	0.913556	0.0825147	0.00392927	0.0560888	electron transfer activity
1237077|F|0-31|CG	-	0	0	0	0	0	0	0	-0.510533	-0.302591	-0.52612	-2.19563	-0.0434215	-0.133202	0	0	0	0.880157	0.0451866	0.0746562	0.0393697
3027757|F|0-11|CG	-	0	1	0	0	0	0	1	0.582076	0.548658	-1.6294	0.201212	-0.0434169	-0.871601	1	0	0	0.463654	0.534381	0.00196464	0.0256697
1210847|F|0-41|CT	-	0	0	0	0	0	0	0	-0.884989	-0.567066	-0.614324	-0.856857	-0.0529119	-0.0410833	0	0	0	0.75835	0.0373281	0.204322	0.126337
5582449|F|0-32|TC	TraesCS1A02G314900	0	0	0	0	0	0	0	0.567783	0.579781	1.24782	2.03964	0.0580929	-0.00527731	0	0	0	0.948919	0.021611	0.0294695	0.112269
4909580|F|0-7|AG	TraesCS1A02G314900	0	0	0	0	0	0	0	-0.563826	-0.545147	-0.964533	-3.01815	-0.0599513	0.00754749	0	0	0	0.927308	0.0176817	0.0550098	0.100348
1021978|F|0-38|CA	TraesCS1A02G314900	0	0	0	0	0	0	0	0.42844	0.272056	-0.261539	0.474586	0.000454032	-0.345077	0	0	0	0.32613	0.666012	0.00785855	0.143034
1094315|F|0-45|AC	-	0	0	0	0	0	0	0	0.238522	0.177912	-0.907773	2.23653	0.134232	-0.466192	0	0	0	0.950884	0.0451866	0.00392927	0.0929323
1089363|F|0-41|CG	TraesCS1A02G315700	0	0	0	0	0	0	0	0.56925	0.44811	-0.690244	0.429403	-0.00572032	-0.55514	0	0	0	0.575639	0.375246	0.0491159	0.184366	nucleic acid binding;3'-5' exonuclease activity;nucleobase-containing compound metabolic process
1140319|F|0-40|TC	-	0	0	0	0	0	0	0	0.0903053	0.175165	-2.96188	1.27841	0.0195201	-0.262688	0	0	0	0.707269	0.0255403	0.267191	0.12423
1091555|F|0-22|AG	-	0	0	0	0	0	0	0	-0.300749	-0.183814	-1.24978	-0.00490535	0.0524369	0.399854	0	0	0	0.829077	0.0333988	0.137525	0.150713
3064926|F|0-17|TG	-	0	0	0	0	0	0	0	-0.452549	-0.359423	-1.79336	-0.765226	-0.0124817	0.0705246	0	0	0	0.842829	0.0255403	0.131631	0.0873347
1129657|F|0-7|GT	TraesCS1A02G315800							0										0.94499	0.00982318	0.0451866	0.0733987
2280040|F|0-40|AT	-	0	0	0	0	0	0	0	0.186184	0.205082	-1.18205	1.30329	-0.0268331	-0.519395	0	0	0	0.923379	0.0255403	0.0510806	0.106667
3959168|F|0-15|GC	-	0	0	0	0	0	0	0	0.538489	0.383375	0.586171	0.508167	0.0652635	0.938832	0	0	0	0.946955	0.0333988	0.0196464	0.0612085
1253650|F|0-16|AG	-	0	0	0	0	0	0	0	1.44025	0.947687	-0.70396	1.74521	0.00942046	-1.1311	0	0	0	0.620825	0.0157171	0.363458	0.0524123
5324344|F|0-32|TC	-							0										0.658153	0.00982318	0.332024	0.0861932
5970712|F|0-60|GA	-	0	0	0	0	0	0	0	0.273139	0.149534	0.32182	-0.43912	-0.0037904	-0.109849	0	0	0	0.876228	0.0491159	0.0746562	0.168808
1216960|F|0-17|GA	-	0	0	0	0	0	0	0	0.317933	0.187452	2.79378	-0.0238542	0.0166805	0.588535	0	0	0	0.948919	0.0412574	0.00982318	0.0859293
1124509|F|0-33|CT	TraesCS1A02G316100	0	0	0	0	0	0	0	-0.141266	-0.0155669	2.87351	-2.23492	-0.0204501	1.73131	0	0	0	0.791749	0.0137525	0.194499	0.0469545
1119832|F|0-44|AC	-	0	0	0	0	0	0	0	-0.107914	0.0402163	-0.170953	-0.0496242	0.0351765	-0.253229	0	0	0	0.923379	0.064833	0.0117878	0.207381
1089822|F|0-15|GA	-	0	0	0	0	0	0	0	0.320194	0.379763	-1.33565	0.672658	0.0554116	-0.585227	0	0	0	0.923379	0.0746562	0.00196464	0.195205
1036982|F|0-55|GC	TraesCS1A02G317300	0	0	0	0	0	0	0	0.482266	0.297278	2.53121	-0.327305	-0.0387349	0.865261	0	0	0	0.923379	0.0333988	0.043222	0.17175	ATP binding;protein kinase activity;protein phosphorylation;kinase activity;phosphorylation
1233459|F|0-40|TG	TraesCS1A02G317500	0	0	0	0	0	0	0	0.424996	0.467137	0.515288	1.86257	0.0249167	-0.855362	0	0	0	0.817289	0.0255403	0.157171	0.0345325
1228810|F|0-29|CG	TraesCS1A02G317800	0	0	0	0	0	0	0	-0.0178474	-0.020301	-0.957635	0.970879	0.0788892	0.0209737	0	0	0	0.8389	0.043222	0.117878	0.191217	ATP binding;protein kinase activity;protein phosphorylation;protein serine/threonine kinase activity;integral component of membrane;membrane;nucleotide binding;kinase activity;phosphorylation;transferase activity;protein binding
1164553|F|0-50|GC	TraesCS1A02G317800	0	0	0	0	0	0	0	-0.152955	-0.114928	1.61459	-3.64363	-0.135293	0.423321	0	0	0	0.603143	0.0137525	0.383104	0.0745984	ATP binding;protein kinase activity;protein phosphorylation;protein serine/threonine kinase activity;integral component of membrane;membrane;nucleotide binding;kinase activity;phosphorylation;transferase activity;protein binding
1127582|F|0-8|GC	TraesCS1A02G318600	0	0	0	0	0	0	0	0.0901473	0.151352	-1.96953	0.312497	0.0612127	0.0862226	0	0	0	0.821218	0.0530452	0.125737	0.176299	peroxidase activity;heme binding;response to oxidative stress;hydrogen peroxide catabolic process;oxidation-reduction process
2362198|F|0-37|CT	TraesCS1A02G319000	0	0	0	0	0	0	0	-0.255547	-0.222809	-1.50559	0.752959	0.0728883	0.0186621	0	0	0	0.923379	0.064833	0.0117878	0.18225	peroxidase activity;heme binding;response to oxidative stress;hydrogen peroxide catabolic process;oxidation-reduction process
1284382|F|0-41|GT	TraesCS1A02G319900	0	0	0	0	0	0	0	0.551541	0.427222	0.659948	0.86311	0.0228022	-0.236784	0	0	0	0.559921	0.341847	0.0982318	0.0583566
1167563|F|0-64|AT	TraesCS1A02G320200	0	0	0	0	0	0	0	0.161245	0.210816	-0.63825	-0.402951	-0.0541459	-0.468181	0	0	0	0.555992	0.444008	0	0.0329474
1252111|F|0-48|GA	TraesCS1A02G320200	0	0	0	0	0	0	0	-0.0232659	-0.019725	-1.80095	-0.734395	0.0886686	1.0353	0	0	0	0.895874	0.0471513	0.0569745	0.156009
3947627|F|0-33|AG	-	0	0	0	0	0	0	0	0.579447	0.382072	1.18948	-0.327528	-0.0460662	0.0908469	0	0	0	0.913556	0.0805501	0.00589391	0.148793
4910833|F|0-62|CG	TraesCS1A02G320400	0	0	0	0	0	0	0	-0.23309	-0.151371	1.39152	-0.0332992	-0.0383379	-0.12835	0	0	0	0.931238	0.0609037	0.00785855	0.122125	membrane;potassium ion transmembrane transporter activity;potassium ion transmembrane transport
4911092|F|0-34|GC	TraesCS1A02G320900	0	0	0	0	0	0	0	0.298087	0.293832	-1.70991	0.234037	0.00189573	-0.157373	0	0	0	0.931238	0.0667976	0.00196464	0.0246965	integral component of membrane;ATP binding;protein kinase activity;protein serine/threonine kinase activity;recognition of pollen;protein phosphorylation
1126931|F|0-64|GC	TraesCS1A02G320900	0	0	0	0	0	0	0	-0.513601	-0.25119	-0.603602	-0.395526	0.0968011	0.275537	0	0	0	0.833006	0.0491159	0.117878	0.117133	integral component of membrane;ATP binding;protein kinase activity;protein serine/threonine kinase activity;recognition of pollen;protein phosphorylation
1233752|F|0-67|AG	TraesCS1A02G321000	0	0	0	0	0	0	0	0.942482	0.757652	3.18679	0.625613	-0.0351126	0.0839094	0	0	0	0.888016	0.0235756	0.0884086	0.0627942
1233752|F|0-17|AG	TraesCS1A02G321000	0	0	0	0	0	0	0	-0.33548	-0.232059	-0.705286	-0.141742	0.0858886	0.989689	0	0	0	0.937132	0.0609037	0.00196464	0.0719776
9725048|F|0-10|CG	TraesCS1A02G321100	0	0	0	0	0	0	0	0.815645	0.636264	-0.659456	-0.18094	-0.00204733	-0.153143	0	0	0	0.939096	0.0569745	0.00392927	0.00465961	hydrolase activity, acting on ester bonds
2259055|F|0-60|CT	TraesCS1A02G321400	0	0	0	0	0	0	0	0.193749	0.221325	-2.1673	0.606066	0.105993	0.325443	0	0	0	0.960707	0.0392927	0	0.0550042	DNA-binding transcription factor activity
2263444|F|0-36|AG	-	0	0	0	0	0	0	0	0.536959	0.416004	0.963974	0.674154	0.0559365	0.00222819	0	0	0	0.8389	0.0687623	0.0923379	0.174454
2263444|F|0-44|GC	-	0	0	0	0	0	0	0	-1.61756	-1.1285	2.6961	-4.70689	-0.116894	1.86818	0	0	0	0.644401	0.0137525	0.341847	0.0445843
1211261|F|0-25|TC	-	0	0	0	0	0	0	0	0.472525	0.518244	0.0184558	1.40064	0.101638	0.919163	0	0	0	0.825147	0.0235756	0.151277	0.0979228
5325095|F|0-7|GA	-	0	0	0	0	0	0	0	-0.313593	-0.211597	-2.25335	0.303397	-0.00627648	-0.302739	0	0	0	0.522593	0.141454	0.335953	0.00644461
5323867|F|0-57|CT	TraesCS1A02G323500	0	0	0	0	0	0	0	-0.422827	0.0396336	-3.65965	0.840372	0.0570705	-0.531001	0	0	0	0.933202	0.0157171	0.0510806	0.0283801	nucleic acid binding;ATP binding;DNA binding;DNA replication;DNA-directed DNA polymerase activity;DNA-dependent DNA replication
5324582|F|0-10|AG	-	0	0	0	0	0	0	0	-0.242453	-0.418075	-1.26802	-0.267374	0.0142363	-0.139622	0	0	0	0.854617	0.0471513	0.0982318	0.104169
1114536|F|0-51|GA	-	0	0	0	0	0	0	0	0.238893	0.247839	1.75338	-0.75471	-0.0246085	0.55847	0	0	0	0.80943	0.0491159	0.141454	0.0852085
1114536|F|0-10|GC	-	0	0	0	0	0	0	0	-0.0968156	-0.284315	1.14385	0.925162	-0.00593795	0.0662915	0	0	0	0.715128	0.0117878	0.273084	0.0237005
4993889|F|0-14|GA	-	0	0	0	0	0	0	0	0.359316	0.21024	0.00936048	2.18027	0.0269455	-0.328427	0	0	0	0.616896	0.0235756	0.359528	0.0564912
1149978|F|0-14|TC	-	0	0	0	0	0	0	0	-0.955398	-0.645675	-0.24591	-0.127693	0.0113141	-0.197882	0	0	0	0.909627	0.0530452	0.0373281	0.153324
1063580|F|0-46|GA	-	-1	0	0	0	0	0	1	-0.823107	-0.586724	-1.87244	-0.676355	-0.0322352	-0.0576041	1	0	0	0.748527	0.220039	0.0314342	0.00833886
1008220|F|0-29|AC	-	0	0	0	0	0	0	0	-0.371057	-0.239424	-0.441356	0.265674	-0.0288019	0.233141	0	0	0	0.852652	0.0451866	0.102161	0.120907
998133|F|0-39|GT	-	0	0	0	0	0	0	0	0.27558	0.173676	1.47108	-0.56691	-0.0044013	0.627105	0	0	0	0.91945	0.064833	0.0157171	0.12646
1150036|F|0-9|TC	-	0	0	0	0	0	0	0	-0.039075	-0.136752	-1.62708	0.724519	-0.0252637	-0.732057	0	0	0	0.860511	0.0333988	0.10609	0.0987216
12774893|F|0-20|GC	TraesCS1A02G325100							0										0.819253	0.00982318	0.170923	0.0392117
990916|F|0-17|GA	-							0										0.628684	0.00785855	0.363458	0.0426632
990916|F|0-11|CG	-	0	0	0	0	0	0	0	-0.149455	-0.169952	-0.640379	0.232306	-0.0315481	-0.503164	0	0	0	0.907662	0.0609037	0.0314342	0.10027
1008686|F|0-14|CA	-							0										0.750491	0.00785855	0.24165	0.0724847
2280153|F|0-24|CT	TraesCS1A02G325800	0	0	0	0	0	0	0	0.310829	0.17436	3.43167	0.462046	0.053047	1.36136	0	0	0	0.935167	0.0176817	0.0471513	0.0271783	ATP binding;kinase activity
1026215|F|0-12|AT	TraesCS1A02G326000	0	0	0	0	0	0	0	0.0378574	-0.0670754	-0.89918	-0.552294	-0.0216733	-0.0348205	0	0	0	0.89391	0.0530452	0.0530452	0.0757768	integral component of membrane
1204603|F|0-6|CT	-	0	0	0	0	0	0	0	-0.164281	-0.17146	0.890676	-1.96893	0.0661336	2.26518	0	0	0	0.620825	0.0235756	0.355599	0.0707802
7911579|F|0-46|CG	TraesCS1A02G327100	0	0	0	0	0	0	0	-0.494523	-0.357832	-2.27854	0.149334	-0.00417415	0.38853	0	0	0	0.495088	0.11002	0.394892	0.0222136
1224874|F|0-27|TC	TraesCS1A02G328400	0	0	0	0	0	0	0	-0.787052	-0.455198	0.420658	0.557613	-0.0467464	-0.178647	0	0	0	0.921415	0.0196464	0.0589391	0.0212354
4993586|F|0-22|TC	TraesCS1A02G330200	0	0	0	0	0	0	0	0.415688	0.491852	-1.65413	0.494241	0.0273203	-0.108292	0	0	0	0.787819	0.208251	0.00392927	0.00188132	metal ion binding;catalytic activity;4 iron, 4 sulfur cluster binding;chloroplast;iron-sulfur cluster binding;protein lipoylation;lipoate synthase activity;lipoate biosynthetic process
1215574|F|0-16|CT	-	0	0	0	0	0	0	0	-0.550595	-0.433124	1.02254	0.0580199	0.0136748	0.269611	0	0	0	0.390963	0.609037	0	0.00302956
5050436|F|0-32|TC	-	0	0	0	0	0	0	0	0.562806	0.41932	2.33436	-0.779938	-0.0196555	0.237997	0	0	0	0.907662	0.0884086	0.00392927	0.0731302
2265694|F|0-8|AG	TraesCS1A02G331300	0	0	0	0	0	0	0	-0.601598	-0.435656	-0.667319	0.868609	0.0162965	0.044611	0	0	0	0.852652	0.0687623	0.0785855	0.0563002	oxidoreductase activity;oxidation-reduction process
1094524|F|0-23|AG	-	0	0	0	0	0	0	0	-0.382252	-0.330032	0.656895	-0.234272	-0.15614	-1.12606	0	0	0	0.589391	0.0235756	0.387033	0.0307686
1133668|F|0-68|GA	TraesCS1A02G332200	0	0	0	0	0	0	0	1.66688	1.61667	2.72688	-2.48597	-0.0797181	0.857666	0	0	0	0.827112	0.0117878	0.1611	0.00912827	circadian rhythm
1161848|F|0-28|CT	TraesCS1A02G340400	1	1	0	0	0	0	2	0.781302	0.675323	-0.451652	1.2084	0.065802	-0.113707	1	0	0	0.685658	0.288802	0.0255403	0.00605385	integral component of membrane;protein glycosylation;membrane;oligosaccharyl transferase activity
3954424|F|0-42|GC	-	1	1	-1	0	0	0	3	0.70765	0.552235	-2.2653	0.847902	-0.0058774	-0.440506	1	1	0	0.628684	0.365422	0.00589391	0.00579898
1159088|F|0-65|TC	TraesCS1A02G342900	0	0	0	0	0	0	0	0.458117	0.216731	-0.475258	1.20675	-0.0448201	-0.833845	0	0	0	0.779961	0.0275049	0.192534	0.0400639	integral component of membrane;ATP binding;ATPase-coupled transmembrane transporter activity;transmembrane transport;ATPase activity
1159088|F|0-55|TC	TraesCS1A02G342900							0										0.689587	0.00589391	0.304519	0.023468	integral component of membrane;ATP binding;ATPase-coupled transmembrane transporter activity;transmembrane transport;ATPase activity
1201588|F|0-43|GA	TraesCS1A02G342900	0	0	0	0	0	0	0	-0.421335	-0.194769	0.240124	-0.274485	-0.041248	-0.490304	0	0	0	0.935167	0.0373281	0.0275049	0.0339327	integral component of membrane;ATP binding;ATPase-coupled transmembrane transporter activity;transmembrane transport;ATPase activity
1721455|F|0-12|AG	TraesCS1A02G343300	0	0	0	0	0	0	0	0.191566	0.294531	-1.50634	1.54974	0.0603891	-0.262966	0	0	0	0.952849	0.0294695	0.0176817	0.0520524	transcription, DNA-templated;nucleus;regulation of transcription, DNA-templated;auxin-activated signaling pathway;protein binding
1054902|F|0-8|CG	-	0	0	0	0	0	0	0	0.0286691	0.183016	-0.467438	0.111005	-0.0250966	-1.04754	0	0	0	0.895874	0.0294695	0.0746562	0.00669709
1305939|F|0-32|CT	TraesCS1A02G344100							0										0.768173	0.00589391	0.225933	0.0337041	ATP binding;protein kinase activity;protein phosphorylation;protein binding
1090544|F|0-56|TC	-	0	0	0	0	0	0	0	-0.459153	-0.434552	2.95136	-0.845314	0.00163394	0.967183	0	0	0	0.91945	0.0373281	0.043222	0.0346474
989937|F|0-10|CA	TraesCS1A02G345600	0	0	-1	0	0	0	1	-0.174527	-0.100961	-1.66383	-0.218685	-0.0301141	-0.259761	0	1	0	0.412574	0.585462	0.00196464	0.00616403	ATP binding;protein kinase activity;protein phosphorylation;protein binding
4439507|F|0-58|TC	TraesCS1A02G345700	0	0	0	0	0	0	0	0.482566	0.370427	0.00715843	0.435375	0.00434913	0.111769	0	0	0	0.901768	0.0982318	0	0.035565	integral component of membrane;ATP binding;protein kinase activity;protein phosphorylation;protein binding
3533365|F|0-50|GA	TraesCS1A02G345700	0	0	0	0	0	0	0	-0.135054	-0.154972	1.11691	-1.01223	-0.0161377	0.304577	0	0	0	0.540275	0.261297	0.198428	0.00992821	integral component of membrane;ATP binding;protein kinase activity;protein phosphorylation;protein binding
1667980|F|0-9|GT	TraesCS1A02G345700	0	0	0	0	0	0	0	-0.39099	-0.361473	-0.860407	-0.36668	0.00665173	-0.104164	0	0	0	0.62279	0.119843	0.257367	0.022492	integral component of membrane;ATP binding;protein kinase activity;protein phosphorylation;protein binding
4990483|F|0-19|TC	-	0	0	0	0	0	0	0	0.556644	0.418368	-0.188237	0.846136	0.0180491	0.177054	0	0	0	0.905697	0.064833	0.0294695	0.018343
1012827|F|0-63|CG	TraesCS1A02G346300	0	0	0	0	0	0	0	-0.240275	-0.269603	1.57191	-0.317362	0.0343194	0.248909	0	0	0	0.909627	0.0884086	0.00196464	0.0371294	integral component of membrane;ATP binding;protein kinase activity;protein phosphorylation;protein binding
4910090|F|0-8|TC	-	0	0	0	0	0	0	0	0.874297	0.71639	0.069657	1.09916	0.129419	1.11934	0	0	0	0.717092	0.0255403	0.257367	0.0540197
4989129|F|0-29|GA	-	0	0	0	0	0	0	0	-0.37267	-0.276489	0.151878	-0.341931	-0.0204198	0.28075	0	0	0	0.67387	0.0373281	0.288802	0.00332605
1135299|F|0-56|TC	TraesCS1A02G347700							0										0.634578	0.00589391	0.359528	0.0479518	peroxidase activity;calcium ion binding;oxidation-reduction process;oxidoreductase activity, acting on NAD(P)H, oxygen as acceptor;integral component of membrane;oxidoreductase activity;membrane
3022704|F|0-7|AG	TraesCS1A02G348100	0	0	0	0	0	0	0	0.2778	0.17788	-0.0377748	-0.513537	-0.0462027	0.258096	0	0	0	0.933202	0.0609037	0.00589391	0.0532832	nucleic acid binding;zinc ion binding
4911019|F|0-14|TA	ENSRNA050015658	0	0	0	0	0	0	0	0.374308	0.329056	-2.09913	2.02114	0.105959	0.352441	0	0	0	0.948919	0.0333988	0.0176817	0.0234671
1279776|F|0-5|CT	ENSRNA050015662	0	0	0	0	0	0	0	-0.417981	-0.340335	-2.20621	1.82835	0.0552037	-1.07587	0	0	0	0.807466	0.0353635	0.157171	0.0828808
1004030|F|0-18|GA	TraesCS1A02G348800	0	0	0	0	0	0	0	0.648292	0.488629	0.483831	-0.645756	0.00482159	0.708785	0	0	0	0.911591	0.0550098	0.0333988	0.0578041	integral component of membrane;heme binding;monooxygenase activity;iron ion binding;oxidoreductase activity, acting on paired donors, with incorporation or reduction of molecular oxygen;oxidation-reduction process;membrane;oxidoreductase activity;metal ion binding
1000008|F|0-28|GA	TraesCS1A02G349200	0	0	0	0	0	0	0	0.295592	0.299713	1.86446	1.00218	0.0729729	0.924208	0	0	0	0.917485	0.0628684	0.0196464	0.0605617	catalytic activity
1143902|F|0-67|CA	-	0	0	0	0	0	0	0	-0.0952227	0.0571772	3.78704	-0.146086	0.0948775	1.31353	0	0	0	0.748527	0.0117878	0.239686	0.0248663
1039668|F|0-18|GT	TraesCS1A02G350000	0	0	0	0	0	0	0	0.293151	0.184395	0.0851237	0.0743001	0.00776529	0.622035	0	0	0	0.939096	0.0491159	0.0117878	0.0205443	integral component of membrane;membrane
1013493|F|0-59|GA	-	0	0	0	0	0	0	0	0.513453	0.605737	-0.0928006	1.48378	0.0495588	-0.08529	0	0	0	0.844794	0.021611	0.133595	0.0342908
3946768|F|0-19|TG	TraesCS1A02G350400	0	0	0	0	0	0	0	0.283134	0.3986	0.136195	0.133785	0.0164756	0.523706	0	0	0	0.937132	0.0589391	0.00392927	0.0599806	DNA-binding transcription factor activity;sequence-specific DNA binding;nucleus;regulation of transcription, DNA-templated;DNA binding;positive regulation of transcription initiation from RNA polymerase II promoter
1012290|F|0-43|CG	TraesCS1A02G350700	0	0	0	0	0	0	0	-0.103862	-0.0182939	1.76475	-0.98612	0.00930364	1.09871	0	0	0	0.913556	0.0628684	0.0235756	0.0479359	integral component of membrane
3955313|F|0-15|TC	TraesCS1A02G350800	0	0	0	0	0	0	0	0.218022	0.230587	1.56415	1.29994	0.0923669	0.621239	0	0	0	0.695481	0.0392927	0.265226	0.0548775	protein binding
3955313|F|0-38|AG	TraesCS1A02G350800	0	0	0	0	0	0	0	-0.369331	-0.436357	-2.65834	-0.520815	0.0193349	0.503283	0	0	0	0.660118	0.0235756	0.316306	0.073936	protein binding
1112918|F|0-26|AG	TraesCS1A02G350800	0	0	0	0	0	0	0	0.263549	0.301554	1.88465	-0.186777	0.0418664	0.828289	0	0	0	0.948919	0.0451866	0.00589391	0.0176626	protein binding
1209199|F|0-40|GA	TraesCS1A02G351300	0	0	0	0	0	0	0	0.329368	0.32675	0.65399	0.397361	-0.00747569	0.138078	0	0	0	0.91945	0.0746562	0.00589391	0.074033
1098082|F|0-16|CT	-	0	0	0	0	0	0	0	-0.284831	-0.246413	-1.49099	-0.831004	-0.00855102	0.393218	0	0	0	0.777996	0.064833	0.157171	0.0521841
7487530|F|0-7|TC	-	0	0	0	0	0	0	0	0.0788856	0.147974	-0.0935964	-0.477945	-0.049003	-0.21269	0	0	0	0.915521	0.0785855	0.00589391	0.0750645
994818|F|0-18|AC	TraesCS1A02G352700	0	0	0	0	0	0	0	0.0822228	0.105156	0.462302	-0.650457	-0.0521881	0.227081	0	0	0	0.943026	0.0550098	0.00196464	0.0823449	ATP binding;protein folding;unfolded protein binding
1093710|F|0-10|GA	TraesCS1A02G356700	0	0	0	0	0	0	0	-0.200999	-0.157786	0.456121	-0.140613	0.00640734	0.170872	0	0	0	0.563851	0.430255	0.00589391	0.0238732	protein binding
4261960|F|0-26|AG	TraesCS1A02G356700	-1	-1	0	0	0	0	2	-0.776829	-0.58258	0.326367	-0.380117	-0.0068773	0.109174	1	0	0	0.404715	0.587426	0.00785855	0.0271994	protein binding
1095358|F|0-68|GC	-							0										0.683694	0.00785855	0.308448	0.0165605
2254929|F|0-19|CG	TraesCS1A02G357100	0	0	0	0	0	0	0	-0.5852	-0.432007	0.547854	-0.0875651	0.00179091	0.115285	0	0	0	0.475442	0.522593	0.00196464	0.0139213	integral component of membrane;oxidoreductase activity;peroxidase activity;membrane;oxidation-reduction process;oxidoreductase activity, acting on NAD(P)H, oxygen as acceptor
1109248|F|0-20|GC	TraesCS1A02G357100	0	0	0	0	0	0	0	0.423342	0.345373	-0.104172	0.679035	-0.00161335	-0.242145	0	0	0	0.528487	0.290766	0.180747	0.0111269	integral component of membrane;oxidoreductase activity;peroxidase activity;membrane;oxidation-reduction process;oxidoreductase activity, acting on NAD(P)H, oxygen as acceptor
1211189|F|0-39|TC	TraesCS1A02G357800	0	0	0	0	0	0	0	-0.739489	-0.403378	0.911288	0.307347	-0.0153103	-0.183634	0	0	0	0.925344	0.0550098	0.0196464	0.0634387	DNA-binding transcription factor activity;DNA binding;regulation of transcription, DNA-templated
1008962|F|0-9|GA	-	0	0	0	0	0	0	0	-0.152736	-0.0566321	-1.55644	0.617434	-0.0392906	-0.925606	0	0	0	0.941061	0.0530452	0.00589391	0.130362
1010753|F|0-5|GC	-	0	0	0	0	0	0	0	-0.466684	-0.317467	0.23174	1.14449	0.0459845	-0.495313	0	0	0	0.880157	0.0353635	0.0844794	0.105486
3034193|F|0-34|AG	-	0	0	0	0	0	0	0	0.265995	0.140093	0.533864	0.506536	0.0560114	0.358131	0	0	0	0.931238	0.0569745	0.0117878	0.108738
3021194|F|0-64|TG	TraesCS1A02G359500	0	0	0	0	0	0	0	0.254554	0.010502	1.28111	0.0871081	0.0279085	1.18899	0	0	0	0.884086	0.0333988	0.0825147	0.0928396	protein binding
1016302|F|0-5|GC	TraesCS1A02G359800	0	0	0	0	0	0	0	0.505167	0.329922	0.000819087	0.303097	-0.0572157	-0.685233	0	0	0	0.801572	0.0766208	0.121807	0.0988587	nucleus;DNA binding;nucleosome;protein heterodimerization activity;chromosome
1025998|F|0-14|TC	-	0	0	0	0	0	0	0	-0.217293	-0.266493	0.484939	0.185543	0.0523525	0.484988	0	0	0	0.921415	0.0726916	0.00589391	0.0931996
998509|F|0-13|GC	TraesCS1A02G360700	0	0	0	0	0	0	0	-0.301	-0.166479	-1.50641	0.0356623	-0.0364575	-0.497288	0	0	0	0.453831	0.532417	0.0137525	0.00926808	hydrolase activity, hydrolyzing O-glycosyl compounds;carbohydrate metabolic process;catalytic activity;cellulose catabolic process;cellulase activity
5324628|F|0-62|CT	TraesCS1A02G361100	0	0	0	0	0	0	0	-0.219713	-0.283958	0.252964	0.0297671	0.0165173	0.21564	0	0	0	0.929273	0.0687623	0.00196464	0.0813634	integral component of membrane;protein glycosylation;transferase activity, transferring glycosyl groups
2294522|F|0-31|GA	-	0	0	0	0	0	0	0	0.0715185	0.368961	-3.2833	-1.24338	-0.0323139	0.606773	0	0	0	0.866405	0.0157171	0.117878	0.0646759
1129769|F|0-44|TC	-	0	0	0	0	0	0	0	-0.387419	-0.31724	-0.335897	-1.10813	0.035555	1.59716	0	0	0	0.860511	0.0275049	0.111984	0.0584188
4260772|F|0-54|GA	-	0	0	0	0	0	0	0	-0.18791	-0.396463	1.97383	-1.26478	0.064164	1.15277	0	0	0	0.785855	0.0275049	0.18664	0.0579256
2278118|F|0-57|TC	-	0	0	0	0	0	0	0	-0.127533	0.0263432	-0.121127	-0.646099	-0.0204688	-0.00582037	0	0	0	0.917485	0.064833	0.0176817	0.065641
1027180|F|0-10|TC	-	0	0	0	0	0	0	0	0.164526	0.320712	0.137768	0.327988	0.0082168	-0.0795838	0	0	0	0.868369	0.0491159	0.0825147	0.0543952
1038264|F|0-37|GA	-	0	0	0	0	0	0	0	0.562889	0.393039	0.191117	0.627822	-0.0276857	-0.85024	0	0	0	0.862475	0.0530452	0.0844794	0.0388363
1020850|F|0-41|GA	TraesCS1A02G364800	0	0	0	0	0	0	0	-0.0406733	-0.0835672	0.136124	-0.66008	-0.0566096	-0.178922	0	0	0	0.609037	0.390963	0	0.0223217	carbohydrate metabolic process;polygalacturonase activity
3022408|F|0-16|GC	TraesCS1A02G364900	0	0	0	0	0	0	0	-0.216863	-0.1406	0.18118	0.38686	0.0433141	0.198302	0	0	0	0.324165	0.666012	0.00982318	0.0107165	ADP binding;protein binding
3064411|F|0-47|AC	TraesCS1A02G365400	0	0	0	0	0	0	0	-0.341265	-0.328984	-0.508502	0.188507	0.0668271	0.807098	0	0	0	0.937132	0.021611	0.0412574	0.0441426	xylan biosynthetic process
1108333|F|0-5|TC	-	0	0	0	0	0	0	0	0.395464	0.117943	0.0360867	0.0855303	-0.00274944	0.0437233	0	0	0	0.856582	0.0491159	0.0943026	0.0270284
1213212|F|0-25|GC	-							0										0.740668	0.00982318	0.249509	0.0110849
1213212|F|0-28|CG	-							0										0.607073	0.00785855	0.385069	0.161145
2276125|F|0-37|CT	-	0	0	0	0	0	0	0	-0.720774	-0.596046	0.912766	-0.794278	0.0268161	0.856134	0	0	0	0.921415	0.0766208	0.00196464	0.0701413
1094451|F|0-64|GA	TraesCS1A02G369200	0	0	0	0	0	0	0	-0.176548	-0.0674401	1.32327	1.84065	0.127237	0.218922	0	0	0	0.927308	0.0392927	0.0333988	0.242366	protein dimerization activity
1092374|F|0-41|GA	TraesCS1A02G370200	0	0	0	0	0	0	0	-1.17246	-0.860774	0.9183	1.55517	0.108557	0.602215	0	0	0	0.958743	0.0294695	0.0117878	0.244202	oxidoreductase activity;zinc ion binding;oxidation-reduction process
3570059|F|0-25|AT	-	0	0	0	0	0	0	0	-1.0919	-0.886172	1.51269	-2.34708	-0.0541334	0.713966	0	0	0	0.693517	0.0137525	0.292731	0.205486
3570011|F|0-12|AG	-	0	0	0	0	0	0	0	0.110244	0.163675	-0.044825	-0.465693	0.00146346	0.437793	0	0	0	0.506876	0.442043	0.0510806	0.0534554
1012320|F|0-61|CT	-	0	0	0	0	0	0	0	1.40902	1.31044	-1.90216	1.52711	-0.0247278	-1.43998	0	0	0	0.86444	0.0157171	0.119843	0.188973
1115737|F|0-46|CT	-	0	0	0	0	0	0	0	-1.00969	-0.689636	0.645311	-0.091337	0.0706725	0.569214	0	0	0	0.933202	0.0451866	0.021611	0.259725
1126715|F|0-59|GA	-	0	0	0	0	0	0	0	-0.34229	-0.297184	1.1879	0.377101	-0.00328029	-0.192855	0	0	0	0.603143	0.24558	0.151277	0.0378566
1056260|F|0-53|AC	TraesCS1A02G371200	0	0	0	0	0	0	0	-0.156011	-0.163852	-0.261414	0.38068	-0.0294275	-0.509619	0	0	0	0.679764	0.314342	0.00589391	0.00448914
5323934|F|0-19|TC	-							0										0.70334	0.00982318	0.286837	0.190244
3959679|F|0-7|CG	TraesCS1A02G374700	-1	-1	0	0	0	0	2	-1.30205	-0.909748	-0.191942	0.0187761	0.0195481	0.248298	1	0	0	0.738703	0.259332	0.00196464	0.00441033	integral component of membrane;ATP binding;protein kinase activity;polysaccharide binding;protein phosphorylation
1068218|F|0-59|CG	TraesCS1A02G374900	-1	-1	0	0	0	0	2	-1.11316	-0.878815	-1.22053	-0.123244	0.00748907	0.264855	1	0	0	0.548134	0.123772	0.328094	0.240381
998689|F|0-66|TC	TraesCS1A02G376400	0	0	0	0	0	0	0	0.515488	0.437865	-0.201305	-1.19207	-0.0326154	0.680081	0	0	0	0.905697	0.0353635	0.0589391	0.349226	RNA binding
2338479|F|0-26|CG	TraesCS1A02G377500	0	0	0	0	0	0	0	-0.461722	-0.509383	-1.1165	1.77953	0.0242331	-1.02765	0	0	0	0.850688	0.0353635	0.113949	0.346401
3937373|F|0-26|GA	TraesCS1A02G381400	0	0	0	0	0	0	0	-0.609467	-0.446619	-0.344189	-0.0674032	-0.0272134	-0.121788	0	0	0	0.640472	0.357564	0.00196464	0.0122135
994416|F|0-29|GA	-	0	0	0	0	0	0	0	0.279511	0.143113	0.374214	-0.506919	-0.0302165	-0.112813	0	0	0	0.821218	0.0196464	0.159136	0.00252236
1021495|F|0-11|TG	TraesCS1A02G383800	0	0	0	0	0	0	0	0.157966	0.154712	0.458306	0.00743395	-0.023003	-0.217882	0	0	0	0.43222	0.565815	0.00196464	0.00741307	integral component of membrane;plasma membrane
3064476|F|0-32|TG	TraesCS1A02G387400	0	0	0	0	0	0	0	0.41127	0.389628	1.06208	-1.31007	-0.052095	0.725431	0	0	0	0.946955	0.043222	0.00982318	0.22318	aspartic-type endopeptidase activity;proteolysis
1082286|F|0-26|AG	TraesCS1A02G388000	0	0	0	0	0	0	0	-0.251282	-0.116641	-1.64093	1.2809	0.0721215	0.519677	0	0	0	0.793713	0.0275049	0.178782	0.0154963
1082286|F|0-17|GA	TraesCS1A02G388000							0										0.750491	0.00785855	0.24165	0.00637118
3064790|F|0-16|TC	TraesCS1A02G388700	0	0	0	0	0	0	0	-0.106422	-0.11059	-0.763369	1.90879	0.0629032	-0.33981	0	0	0	0.956778	0.0373281	0.00589391	0.231863
6040088|F|0-6|AG	-	0	0	0	0	0	0	0	-1.12708	-0.924633	-1.40073	1.49928	0.103563	-0.408435	0	0	0	0.880157	0.0294695	0.0903733	0.242462
1120651|F|0-33|TC	-	0	0	0	0	0	0	0	0.497906	0.112051	0.972847	0.324827	-0.0933914	-1.86363	0	0	0	0.787819	0.021611	0.19057	0.160463
2263833|F|0-49|CT	TraesCS1A02G390000	0	0	0	0	0	0	0	-0.305801	-0.0590937	-1.41992	-1.24823	-0.0338335	0.012527	0	0	0	0.891945	0.0255403	0.0825147	0.342489
1094943|F|0-57|GA	-	0	0	0	0	0	0	0	0.274385	-0.0616082	1.39491	0.928365	0.0433099	-0.145932	0	0	0	0.827112	0.0451866	0.127701	0.321379
1237923|F|0-29|CT	-	0	0	0	0	0	0	0	0.268059	0.119554	0.693916	-0.40614	-0.00131889	0.256415	0	0	0	0.75442	0.229862	0.0157171	0.0155964
1237923|F|0-26|GA	-	0	0	0	0	0	0	0	-0.402886	-0.432119	0.701287	-1.34712	-0.00733472	0.434256	0	0	0	0.669941	0.0373281	0.292731	0.00256118
2264291|F|0-10|GC	TraesCS1A02G391100	0	0	0	0	0	0	0	-0.441323	-0.376315	-1.8417	1.38781	0.0609582	0.0720791	0	0	0	0.911591	0.0294695	0.0589391	0.192071	ATP binding;protein kinase activity;protein phosphorylation
2340991|F|0-31|GT	-	0	0	0	0	0	0	0	0.271258	0.24256	0.185171	-1.67494	-0.098451	0.406927	0	0	0	0.927308	0.0412574	0.0314342	0.187276
1161396|F|0-13|CT	TraesCS1A02G392000	0	0	0	0	0	0	0	0.0874506	-0.0559717	-2.65964	2.7091	0.0521671	-1.39762	0	0	0	0.89391	0.0314342	0.0746562	0.16621	photosynthesis;photosystem I;photosystem I reaction center
3064684|F|0-37|TC	-	0	0	0	0	0	0	0	0.643596	0.620507	1.19122	-0.713686	-0.0282864	0.43317	0	0	0	0.929273	0.0550098	0.0157171	0.150283
1099504|F|0-43|CT	TraesCS1A02G393400	0	0	0	0	0	0	0	-0.516611	-0.56394	-1.60045	1.64868	0.0701743	-0.580237	0	0	0	0.872299	0.0392927	0.0884086	0.132758
5324321|F|0-62|CG	TraesCS1A02G394600	-1	-1	0	0	0	0	2	-1.49827	-1.05947	-1.86248	-0.499935	0.00757232	0.519566	1	0	0	0.715128	0.0982318	0.18664	0.114204	metal ion binding;hydrolase activity;acid phosphatase activity
5324321|F|0-14|AG	TraesCS1A02G394600							0										0.801572	0.00785855	0.19057	0.123302	metal ion binding;hydrolase activity;acid phosphatase activity
4992977|F|0-54|AG	-	0	0	0	0	0	0	0	-0.0963106	-0.141764	1.26604	-0.967583	-0.00994785	0.464497	0	0	0	0.516699	0.247544	0.235756	0.00234501
985133|F|0-15|AG	-	0	0	0	0	0	0	0	-0.481789	-0.450194	0.930116	0.618192	0.0423084	-0.547396	0	0	0	0.94499	0.0510806	0.00392927	0.262465
1074666|F|0-12|GT	ENSRNA050009849	0	0	0	0	0	0	0	0.723992	0.829061	2.29066	-0.623949	-0.0839885	0.0224159	0	0	0	0.740668	0.021611	0.237721	0.176155
3222242|F|0-37|GA	-	0	0	0	0	0	0	0	-1.27893	-0.899919	-0.0305592	-2.04052	-0.0686725	0.324288	0	0	0	0.815324	0.0373281	0.147348	0.00274075
1133593|F|0-20|TA	-	0	0	0	0	0	0	0	0.702753	0.616185	-2.46922	0.825335	0.00161682	-0.0504963	0	0	0	0.833006	0.0333988	0.133595	0.00240042
985554|F|0-36|CT	TraesCS1A02G401000	0	0	0	0	0	0	0	0.619356	0.363019	-0.820281	-2.26579	-0.0708022	0.520578	0	0	0	0.750491	0.021611	0.227898	0.195254	integral component of membrane
3956455|F|0-6|TC	TraesCS1A02G401200	0	0	0	0	0	0	0	-0.595182	-0.397303	1.07626	0.320439	0.0609122	0.417285	0	0	0	0.500982	0.141454	0.357564	0.182314
999895|F|0-45|CA	-	0	0	0	0	0	0	0	-0.407097	-0.207437	2.82424	1.46542	0.094514	0.166928	0	0	0	0.789784	0.0333988	0.176817	0.211278
987669|F|0-11|TG	-	0	0	0	0	0	0	0	0.470352	0.472084	-1.34789	-1.22301	-0.0857908	-0.127375	0	0	0	0.939096	0.0530452	0.00785855	0.239163
5361775|F|0-26|TG	-	-1	-1	0	0	0	0	2	-1.10382	-0.784932	-0.730882	0.551681	0.0480797	0.167453	1	0	0	0.766208	0.208251	0.0255403	0.188024
1093972|F|0-29|TG	TraesCS1A02G401800	0	0	0	0	0	0	0	-0.467915	-0.444821	0.516433	1.10299	0.0493674	-0.409818	0	0	0	0.913556	0.0550098	0.0314342	0.221951	DNA-binding transcription factor activity;sequence-specific DNA binding;nucleus;regulation of transcription, DNA-templated
1006808|F|0-27|CT	-	0	0	0	0	0	0	0	-0.413301	-0.368719	1.26538	0.335873	0.0269891	-0.734987	0	0	0	0.937132	0.0471513	0.0157171	0.208034
987869|F|0-42|AC	TraesCS1A02G402000	0	0	0	0	0	0	0	-0.122779	0.117859	-1.11689	-2.19891	-0.119338	0.455194	0	0	0	0.805501	0.0235756	0.170923	0.162844
988436|F|0-41|TC	-	0	0	0	0	0	0	0	0.434234	0.335018	1.6106	1.42895	0.0619327	-0.458545	0	0	0	0.917485	0.0589391	0.0235756	0.183135
2264210|F|0-44|CA	-	0	0	0	0	0	0	0	-0.136856	-0.039028	-0.619153	-0.65042	0.000519538	0.550733	0	0	0	0.524558	0.371316	0.104126	0.0473892
2264210|F|0-64|CG	-	0	0	0	0	0	0	0	-0.451094	-0.50282	-0.907843	0.548163	-0.042912	-1.57752	0	0	0	0.897839	0.0373281	0.064833	0.163725
1288861|F|0-64|TC	-	0	0	0	0	0	0	0	0.527128	0.372916	1.17204	-1.40918	-0.0381843	0.531618	0	0	0	0.878193	0.0451866	0.0766208	0.136701
1097167|F|0-9|GA	-	0	0	0	0	0	0	0	-0.814297	-0.721812	2.02497	0.561774	0.040622	0.662956	0	0	0	0.884086	0.0392927	0.0766208	0.12707
5969644|F|0-44|CG	TraesCS1A02G404600	0	0	0	0	0	0	0	0.684066	0.644099	-0.370555	-0.679363	-0.0275871	0.481185	0	0	0	0.917485	0.0373281	0.0451866	0.139429	serine-type endopeptidase activity;proteolysis
1022753|F|0-34|CG	TraesCS1A02G405100	0	0	0	0	0	0	0	1.22777	0.96853	0.293569	-0.723615	-0.00994007	0.772808	0	0	0	0.870334	0.0373281	0.0923379	0.105162	DNA binding
1085258|F|0-61|GC	TraesCS1A02G405700	0	0	0	0	0	0	0	-1.44967	-0.939201	1.24165	-0.123204	0.143386	1.49956	0	0	0	0.699411	0.0117878	0.288802	0.0589637	nucleic acid binding
985288|F|0-64|TA	-	0	0	0	0	0	0	0	0.422883	0.497682	-1.18831	-0.534834	-0.0263896	0.0219437	0	0	0	0.886051	0.0196464	0.0943026	0.107564
2291824|F|0-23|CT	TraesCS1A02G406000	0	0	0	0	0	0	0	1.76385	1.33185	1.36197	-1.74476	-0.00793213	1.61026	0	0	0	0.921415	0.0196464	0.0589391	0.107066
1134976|F|0-38|AG	-	0	0	0	0	0	0	0	-0.54689	-0.346126	1.3086	0.0766597	0.0737098	0.212133	0	0	0	0.856582	0.0314342	0.111984	0.0817661
1125881|F|0-58|AG	TraesCS1A02G407600	0	0	0	0	0	0	0	0.762157	0.65096	0.16107	-1.14799	-0.0380736	0.777672	0	0	0	0.94499	0.0550098	0	0.0841792	oxidoreductase activity;oxidation-reduction process;chloroplast
983785|F|0-15|AC	TraesCS1A02G408000	0	0	0	0	0	0	0	-0.0283089	-0.332894	-0.903993	-0.0388143	-0.100586	-0.460318	0	0	0	0.834971	0.0117878	0.153242	0.0545313
1067105|F|0-35|CA	TraesCS1A02G408000	0	0	0	0	0	0	0	0.116633	0.0861942	-0.750452	-2.97413	-0.112405	0.917746	0	0	0	0.921415	0.0235756	0.0550098	0.060052
1230533|F|0-37|GT	TraesCS1A02G411500							0										0.609037	0.00392927	0.387033	0.0269172	integral component of membrane;
1001565|F|0-34|TC	TraesCS1A02G412300	0	0	0	0	0	0	0	-0.43691	-0.409773	-0.190439	0.241764	0.00225928	-0.188991	0	0	0	0.909627	0.0825147	0.00785855	0.0162717	lipid metabolic process;phospholipase A1 activity
2256474|F|0-56|AG	-	0	0	0	0	0	0	0	0.821793	0.73978	-0.999278	-1.14245	-0.0754202	0.0341519	0	0	0	0.915521	0.0628684	0.021611	0.0626922
997180|F|0-32|CT	-	0	0	0	0	0	0	0	-0.366315	-0.268166	0.352482	0.895601	0.0553031	-0.00651223	0	0	0	0.943026	0.0569745	0	0.0471305
2280515|F|0-6|TC	TraesCS1A02G413800	0	0	0	0	0	0	0	1.56169	1.13119	0.37819	-1.27738	-0.0898492	0.204096	0	0	0	0.770138	0.0196464	0.210216	0.0341015
1213940|F|0-31|AC	TraesCS1A02G414400	-1	0	0	0	0	0	1	-1.08643	-0.803407	-1.05633	0.519484	0.0557286	0.325379	1	0	0	0.601179	0.115914	0.282908	0.0279902	metal ion binding
1213940|F|0-37|TG	TraesCS1A02G414400	-1	-1	0	0	0	0	2	-1.98389	-1.48287	-1.58806	1.59894	0.0459883	-1.30119	1	0	0	0.966601	0.0294695	0.00392927	0.0239315	metal ion binding
1212346|F|0-12|GA	TraesCS1A02G415500	0	0	0	0	0	0	0	-0.308413	-0.224959	1.06092	-0.299884	0.0211322	0.396452	0	0	0	0.48723	0.48723	0.0255403	0.00869377	nucleic acid binding;ATP binding
1013123|F|0-25|TC	TraesCS1A02G416000	0	0	0	0	0	0	0	-0.0307321	-0.0430151	1.06275	-0.219871	-0.0121748	0.123509	0	0	0	0.459725	0.528487	0.0117878	0.00375049	integral component of membrane;membrane;oxidation-reduction process;oxidoreductase activity, acting on the CH-CH group of donors, NAD or NADP as acceptor;delta14-sterol reductase activity;sterol biosynthetic process
33847232|F|0-46|TC	-							0										0.687623	0.00785855	0.304519	0.0123787
989816|F|0-24|AC	TraesCS1A02G417100	0	0	0	0	0	0	0	-1.60496	-1.24245	-4.21776	-0.209571	-0.00758675	0.0412615	0	0	0	0.836935	0.0117878	0.151277	0.00884397
1003996|F|0-47|TC	-	0	0	0	0	0	0	0	-1.75383	-1.22652	-1.38097	-0.953278	0.0219902	-0.364169	0	0	0	0.862475	0.0176817	0.119843	0.0643863
998103|F|0-62|GA	-	0	0	0	0	0	0	0	0.141563	-0.0672011	-0.630577	-0.135485	0.039028	0.329054	0	0	0	0.827112	0.0333988	0.139489	0.0545742
33847394|F|0-11|CG	-	0	0	0	0	0	0	0	1.62257	1.70655	0.897309	-2.06159	0.00846702	1.4523	0	0	0	0.785855	0.0157171	0.198428	0.0698229
1098094|F|0-46|AG	TraesCS1A02G421100	0	0	0	0	0	0	0	-0.768179	-0.798842	-1.35978	0.771437	0.0291719	-0.308612	0	0	0	0.948919	0.0510806	0	0.0823465
1084507|F|0-24|TA	TraesCS1A02G421400	0	0	0	0	0	0	0	0.119619	-0.369424	-1.27151	0.31334	0.0114094	-0.165675	0	0	0	0.713163	0.0157171	0.27112	0.0462
1229311|F|0-68|TC	TraesCS1A02G421600	0	0	0	0	0	0	0	-0.687005	-0.752881	-1.05622	0.20324	0.0082772	-0.64534	0	0	0	0.927308	0.0569745	0.0157171	0.0779423	serine-type carboxypeptidase activity;proteolysis
3024089|F|0-20|AG	TraesCS1A02G421800	0	0	0	0	0	0	0	0.250945	0.204053	1.043	0.153633	0.000657476	-0.0361964	0	0	0	0.642436	0.343811	0.0137525	0.0159544	DNA-binding transcription factor activity;sequence-specific DNA binding;regulation of transcription, DNA-templated
2282236|F|0-56|GC	-	0	0	0	0	0	0	0	0.241722	0.37971	0.425374	-1.84163	-0.076477	0.182996	0	0	0	0.774067	0.021611	0.204322	0.0605904
1092004|F|0-37|CT	TraesCS1A02G422300	0	0	0	0	0	0	0	-0.122988	-0.0906397	1.41928	-0.330465	0.024841	0.511169	0	0	0	0.740668	0.243615	0.0157171	0.0496386	zinc ion binding
1691619|F|0-67|CT	TraesCS1A02G422500	0	0	0	0	0	0	0	0.150274	-0.0223998	-0.239196	0.252886	0.0475083	0.29871	0	0	0	0.937132	0.0550098	0.00785855	0.0968068	hydrolase activity, hydrolyzing O-glycosyl compounds;carbohydrate metabolic process
1119289|F|0-51|CG	TraesCS1A02G422600	0	0	0	0	0	0	0	-0.12105	-0.463033	-1.82926	0.662709	0.0464884	0.571178	0	0	0	0.888016	0.043222	0.0687623	0.0750819	integral component of membrane;ATP binding;protein kinase activity;protein phosphorylation
1129964|F|0-42|CG	TraesCS1A02G422900	0	0	0	0	0	0	0	-0.103188	-0.302025	-0.968543	0.666963	0.0601972	0.337216	0	0	0	0.89391	0.0392927	0.0667976	0.0690099	hydrolase activity, hydrolyzing O-glycosyl compounds;carbohydrate metabolic process
1008576|F|0-67|GC	-	0	0	0	0	0	0	0	0.478092	0.13889	0.380205	-0.605742	0.00638131	0.715686	0	0	0	0.901768	0.0333988	0.064833	0.0580141
1001398|F|0-25|TG	-	0	0	0	0	0	0	0	-0.431615	-0.470144	-1.79168	0.606132	0.0289369	-0.112373	0	0	0	0.935167	0.0609037	0.00392927	0.0486793
1064767|F|0-44|GA	-	0	0	0	0	0	0	0	-0.0780718	0.0920537	1.34997	-0.788353	-0.0662177	-0.191572	0	0	0	0.856582	0.0471513	0.0962672	0.0331256
2259648|F|0-5|AG	TraesCS1A02G423000	0	0	0	0	0	0	0	-0.857859	-0.62609	-1.43814	-0.24011	0.0254134	0.444634	0	0	0	0.956778	0.0392927	0.00392927	0.02757	integral component of membrane;transmembrane transport
3064615|F|0-6|CT	-	0	0	0	0	0	0	0	0.306016	0.0914456	0.370783	0.209937	0.0400834	0.0417004	0	0	0	0.948919	0.0491159	0.00196464	0.0344454
1206867|F|0-23|AT	-	0	0	0	0	0	0	0	-0.983711	-0.552456	-1.36034	-0.932324	-0.101629	-0.222257	0	0	0	0.897839	0.0196464	0.0825147	0.0260887
2278731|F|0-46|TC	-	0	0	0	0	0	0	0	-0.87896	-0.697457	-3.52641	-0.878836	-0.00690523	0.655743	0	0	0	0.722986	0.0196464	0.257367	0.00501427
3025068|F|0-8|AG	TraesCS1A02G423400	0	0	0	0	0	0	0	-0.0435243	-0.100467	1.42399	-1.12017	-0.00682165	0.391223	0	0	0	0.363458	0.634578	0.00196464	0.00419559	plasma membrane
2253156|F|0-16|AG	TraesCS1A02G423900	0	0	0	0	0	0	0	-0.164635	-0.128815	0.00644319	-0.387959	-0.0154535	0.492989	0	0	0	0.933202	0.064833	0.00196464	0.0171275	integral component of membrane;transmembrane transport
2304406|F|0-29|TC	-	0	0	0	0	0	0	0	-0.639328	-0.29868	0.413551	-1.09879	-0.0756419	-0.527141	0	0	0	0.848723	0.0157171	0.13556	0.0215514
2279773|F|0-39|GT	-	0	0	0	0	0	0	0	-0.197128	-0.124332	-1.26558	-0.330129	0.00499741	-0.228914	0	0	0	0.776031	0.0451866	0.178782	0.014348
1125323|F|0-58|TG	-	0	0	0	0	0	0	0	0.603997	0.522967	-0.999066	-0.500906	0.00361342	0.662489	0	0	0	0.937132	0.0373281	0.0255403	0.0167405
1263999|F|0-17|AG	TraesCS1A02G425200	0	0	0	0	0	0	0	0.229244	0.135339	-0.838208	1.69487	0.0525681	0.284078	0	0	0	0.931238	0.0275049	0.0412574	0.0322965
1230450|F|0-6|CT	TraesCS1A02G425800	0	0	0	0	0	0	0	0.219893	0.168532	0.572974	-0.888654	0.032731	0.414998	0	0	0	0.781925	0.0412574	0.176817	0.00189309	ADP binding
3222498|F|0-16|AG	TraesCS1A02G427900	0	0	0	0	0	0	0	0.35015	0.348655	1.04573	-0.378846	-0.0479028	-0.472243	0	0	0	0.931238	0.0628684	0.00589391	0.0556055
1093174|F|0-45|TC	TraesCS1A02G428400	0	0	0	0	0	0	0	0.576947	0.542038	1.25702	-0.93381	-0.0774156	-0.50306	0	0	0	0.937132	0.0373281	0.0255403	0.0388767	catalytic activity;tryptophan metabolic process;tryptophan synthase activity
3020917|F|0-35|GA	-	0	0	0	0	0	0	0	-0.0427069	0.176466	3.40923	-1.51391	-0.0371616	-0.0909632	0	0	0	0.878193	0.0392927	0.0825147	0.0275854
9724274|F|0-44|TC	TraesCS1A02G429100	0	0	0	0	0	0	0	-0.594865	-0.607476	-0.728547	-0.367378	0.00408997	0.224861	0	0	0	0.913556	0.0609037	0.0255403	0.089632	nucleus;regulation of transcription, DNA-templated;transcription corepressor activity
5050389|F|0-54|AG	TraesCS1A02G429600	0	0	0	0	0	0	0	-0.122088	-0.0474079	0.0203034	-2.44935	-0.0312843	0.658394	0	0	0	0.636542	0.0353635	0.328094	0.0257302	integral component of membrane
3023789|F|0-27|TC	TraesCS1A02G431100	0	0	0	0	0	0	0	0.518576	0.523199	-0.0463827	0.107207	-0.0282129	-0.175921	0	0	0	0.860511	0.0785855	0.0609037	0.169953	protein binding
1092148|F|0-48|AG	TraesCS1A02G431700	0	0	0	0	0	0	0	0.233035	0.289935	0.446558	-0.485193	-0.00435919	-0.00544936	0	0	0	0.917485	0.0687623	0.0137525	0.144857
1150205|F|0-49|GC	TraesCS1A02G431900	0	0	0	0	0	0	0	0.483862	0.467901	0.0389374	0.0463951	-0.0109507	-0.360818	0	0	0	0.913556	0.0766208	0.00982318	0.130513	protein binding
1130028|F|0-50|CT	TraesCS1A02G431900	0	0	0	0	0	0	0	-0.0875987	0.130266	0.817064	1.36536	0.0195796	-0.339045	0	0	0	0.905697	0.0667976	0.0275049	0.0852063	protein binding
1089676|F|0-46|TC	TraesCS1A02G432200	0	0	0	0	0	0	0	0.318184	0.383751	2.91599	-0.73293	-0.0283476	0.505492	0	0	0	0.956778	0.0333988	0.00982318	0.0299915	integral component of membrane
3937948|F|0-16|GC	TraesCS1A02G432200	0	0	0	0	0	0	0	0.519309	0.535498	-0.474659	1.08738	0.00696842	-0.652606	0	0	0	0.899804	0.0962672	0.00392927	0.0985938	integral component of membrane
989234|F|0-22|GA	TraesCS1A02G433900	0	0	0	0	0	0	0	0.442398	0.431942	0.669307	0.667322	0.0225766	-0.363429	0	0	0	0.306483	0.685658	0.00785855	0.149932	oxidoreductase activity;FAD binding;oxidation-reduction process;flavin adenine dinucleotide binding
2339165|F|0-34|CT	-	0	0	0	0	0	0	0	-0.60776	-0.387865	1.7614	1.08637	0.00341313	-0.222167	0	0	0	0.844794	0.021611	0.133595	0.088299
5324913|F|0-18|CT	-	0	0	0	0	0	0	0	0.916833	0.730199	0.639651	0.515966	-0.0657642	-1.02946	0	0	0	0.795678	0.0314342	0.172888	0.141032
993363|F|0-8|AG	-	0	0	0	0	0	0	0	0.634907	0.565176	-2.33435	1.43403	-0.0240557	-0.898039	0	0	0	0.793713	0.0373281	0.168959	0.101399
997175|F|0-37|GC	-	0	0	0	0	0	0	0	0.276435	0.336695	0.755029	0.124096	-0.0317957	-0.126647	0	0	0	0.939096	0.0451866	0.0157171	0.130922
993502|F|0-49|GA	-	0	0	0	0	0	0	0	-0.390388	-0.449835	1.06503	-0.998735	-0.043669	0.220205	0	0	0	0.907662	0.0609037	0.0314342	0.111929
3034023|F|0-18|GA	-	0	0	0	0	0	0	0	0.422193	0.433423	0.601082	0.553569	0.0188101	-0.00357189	0	0	0	0.742633	0.223969	0.0333988	0.000800588
2260436|F|0-34|CA	-	0	0	0	0	0	0	0	0.28793	0.295919	3.32095	-1.52199	-1.39343e-05	0.204352	0	0	0	0.903733	0.043222	0.0530452	0.0867142
1274604|F|0-57|CT	TraesCS1A02G438100	0	0	0	0	0	0	0	0.291026	0.329566	1.22196	-0.0625787	-0.0290666	-0.108733	0	0	0	0.909627	0.0746562	0.0157171	0.229741
992499|F|0-48|AG	TraesCS1A02G438300	0	0	0	0	0	0	0	-0.0838299	-0.0586796	0.225589	-0.883449	-0.00892044	0.620919	0	0	0	0.811395	0.0451866	0.143418	0.151241
1198074|F|0-34|AG	TraesCS1A02G438800	0	0	0	0	0	0	0	-0.565773	-0.41535	-1.52998	-0.94353	0.0164329	0.561044	0	0	0	0.679764	0.0314342	0.288802	0.241385
3960898|F|0-7|TC	-	0	0	0	0	0	0	0	0.114716	0.0365649	-1.39129	-1.01982	-0.0159728	0.403818	0	0	0	0.844794	0.0667976	0.0884086	0.197623
1240234|F|0-31|CG	-	0	0	0	0	0	0	0	0.409842	0.396941	-0.274368	0.599799	0.041254	-0.476562	0	0	0	0.701375	0.0471513	0.251473	0.252753
990592|F|0-67|CT	-	0	0	0	0	0	0	0	0.142638	-0.036095	0.0188972	-1.55308	-0.0731881	0.622203	0	0	0	0.911591	0.0667976	0.021611	0.244341
2266116|F|0-54|CT	TraesCS1A02G440800	0	0	0	0	0	0	0	0.457036	0.329634	0.42667	1.17839	0.106999	0.00728619	0	0	0	0.842829	0.0275049	0.129666	0.221958	integral component of membrane
3955480|F|0-39|GC	TraesCS1A02G441200	0	0	0	0	0	0	0	-0.184411	-0.464658	1.66439	-2.34128	-0.0652986	0.510225	0	0	0	0.927308	0.0412574	0.0314342	0.251164	metal ion binding;nucleus;catalytic activity;protein serine/threonine phosphatase activity;cytosol;cation binding;root development;response to water deprivation;negative regulation of abscisic acid-activated signaling pathway;protein dephosphorylation
2262650|F|0-6|TC	-	0	0	0	0	0	0	0	0.555215	0.466986	-0.841707	1.69474	0.0450967	-0.152137	0	0	0	0.836935	0.0294695	0.133595	0.192523
1130619|F|0-42|GA	-	0	0	0	0	0	0	0	-0.394472	-0.335047	-0.852223	-0.941338	-0.0289226	0.311132	0	0	0	0.913556	0.064833	0.021611	0.185039
2262964|F|0-52|TC	-	0	0	0	0	0	0	0	0.0740246	0.0973733	1.3869	-0.591309	0.0563992	1.03846	0	0	0	0.923379	0.0628684	0.0137525	0.241987
1243497|F|0-10|GA	-	0	0	0	0	0	0	0	-0.633711	-0.568335	1.6578	-1.72692	-0.0308573	0.862919	0	0	0	0.70334	0.0294695	0.267191	0.194938
1237384|F|0-44|TC	-	0	0	0	0	0	0	0	-0.252422	-0.101912	-0.0858672	0.283324	-0.00620278	-0.3575	0	0	0	0.860511	0.0687623	0.0707269	0.145087
1023334|F|0-66|AG	-	0	0	0	0	0	0	0	0.697467	0.47904	0.321643	-0.107934	0.0256174	0.225477	0	0	0	0.359528	0.365422	0.275049	0.0103965
1091952|F|0-13|GT	TraesCS1A02G441800	0	0	0	0	0	0	0	-0.666766	-0.428349	-0.654094	-0.329524	-0.0300632	-0.217631	0	0	0	0.866405	0.0766208	0.0569745	0.175995	voltage-gated anion channel activity;mitochondrial outer membrane;anion transmembrane transport
3570177|F|0-45|AG	TraesCS1A02G442200	0	0	0	0	0	0	0	0.0485328	-0.0534149	-0.0146523	0.550322	0.0503426	-0.137555	0	0	0	0.683694	0.0451866	0.27112	0.0636216	heme binding;iron ion binding;oxidoreductase activity, acting on paired donors, with incorporation or reduction of molecular oxygen;oxidation-reduction process;monooxygenase activity;oxidoreductase activity;metal ion binding
4990916|F|0-47|TC	TraesCS1A02G442200	0	0	0	0	0	0	0	-0.514742	-0.487685	-0.559623	0.836717	0.0360896	0.216927	0	0	0	0.669941	0.0471513	0.282908	0.314074	heme binding;iron ion binding;oxidoreductase activity, acting on paired donors, with incorporation or reduction of molecular oxygen;oxidation-reduction process;monooxygenase activity;oxidoreductase activity;metal ion binding
2258496|F|0-56|CT	TraesCS1A02G442200	0	0	0	0	0	0	0	0.601568	0.546583	0.943349	-0.763002	-0.0208174	0.231286	0	0	0	0.6778	0.0392927	0.282908	0.148841	heme binding;iron ion binding;oxidoreductase activity, acting on paired donors, with incorporation or reduction of molecular oxygen;oxidation-reduction process;monooxygenase activity;oxidoreductase activity;metal ion binding
3064564|F|0-53|CA	TraesCS1A02G444400	0	0	0	0	0	0	0	0.629547	0.730771	1.55275	-1.59303	-0.0480696	0.225746	0	0	0	0.886051	0.0412574	0.0726916	0.0333484	nucleus;protein binding
7352455|F|0-25|GA	TraesCS1A02G444500	0	0	0	0	0	0	0	-0.332752	-0.210704	-1.63319	0.544724	0.000186443	-0.350338	0	0	0	0.762279	0.21611	0.021611	0.000914057	integral component of membrane;ATP binding;protein kinase activity;regulation of meristem growth;floral organ development;protein phosphorylation;protein binding
23884247|F|0-35|GA	TraesCS1A02G444800	0	0	0	0	0	0	0	0.689285	0.381179	-1.73765	0.254385	-0.0382427	-1.16888	0	0	0	0.64833	0.0157171	0.335953	0.023557
4910830|F|0-49|TC	TraesCS1B02G000700	0	0	0	0	0	0	0	-0.469837	-0.227613	-1.88248	1.22387	-0.00568002	-1.22784	0	0	0	0.789784	0.0235756	0.18664	0.0114067
1168714|F|0-11|TG	TraesCS1B02G001700	0	0	0	0	0	0	0	1.02271	1.24476	0.899401	0.666514	0.0904283	-0.188456	0	0	0	0.640472	0.0137525	0.345776	0.00403245	integral component of membrane;heme binding;monooxygenase activity;iron ion binding;oxidoreductase activity, acting on paired donors, with incorporation or reduction of molecular oxygen;oxidation-reduction process
983031|F|0-53|TC	TraesCS1B02G010600	0	0	0	0	0	0	0	-0.768353	-0.643854	2.27372	0.186405	-0.00410352	-0.325782	0	0	0	0.907662	0.021611	0.0707269	0.0124624	nutrient reservoir activity
1206587|F|0-34|AG	-	0	0	0	0	0	0	0	-0.362841	-0.342759	0.473755	-0.591268	0.0400412	0.707369	0	0	0	0.424361	0.530452	0.0451866	0.00666306
995296|F|0-54|CA	-	0	0	0	0	0	0	0	-0.47842	-0.267586	0.59006	-0.463698	0.0244779	0.283944	0	0	0	0.834971	0.0255403	0.139489	0.0565461
1020685|F|0-23|TC	-	0	0	0	0	0	0	0	0.178527	0.052814	0.622445	0.331585	0.0470053	0.476697	0	0	0	0.671906	0.0235756	0.304519	0.0483384
1020885|F|0-62|TC	-	0	0	0	0	0	0	0	0.379516	0.170412	0.518503	-0.746475	0.0650122	1.37662	0	0	0	0.80943	0.0392927	0.151277	0.0605877
1072398|F|0-24|AG	-	0	0	0	0	0	0	0	-0.714632	-0.415635	0.740355	-0.395623	0.0848906	1.08241	0	0	0	0.81336	0.0235756	0.163065	0.0348364
1072398|F|0-48|AG	-	0	0	0	0	0	0	0	-0.686766	-0.471664	-0.627429	-1.04693	0.0807612	1.22347	0	0	0	0.801572	0.0412574	0.157171	0.0318492
1114944|F|0-22|GA	-	0	0	0	0	0	0	0	-0.247799	-0.27917	-2.49284	0.748749	-0.0885429	-1.55665	0	0	0	0.891945	0.0373281	0.0707269	0.0223783
980920|F|0-64|GT	-	0	0	0	0	0	0	0	-0.51249	-0.453481	1.71724	-0.335826	0.0808063	1.08024	0	0	0	0.760314	0.0628684	0.176817	0.0183342
1008436|F|0-11|AG	-	0	1	0	0	0	0	1	0.913517	0.779175	-1.01616	-0.000719376	0.0168614	0.293673	1	0	0	0.620825	0.149312	0.229862	0.00581701
1001163|F|0-61|CA	TraesCS1B02G016800	0	0	0	0	0	0	0	-0.227881	-0.224116	-1.81909	1.03397	0.00405899	-0.448821	0	0	0	0.807466	0.0275049	0.165029	0.0408828
1110535|F|0-31|TC	-	0	0	0	0	0	0	0	-0.260461	-0.403691	-1.78733	-2.08081	0.00708936	1.34075	0	0	0	0.823183	0.0117878	0.165029	0.0511538
989167|F|0-45|AG	-	0	0	0	0	0	0	0	0.149468	0.106149	-0.440925	0.0721596	0.025368	0.554529	0	0	0	0.868369	0.064833	0.0667976	0.0332326
989369|F|0-22|GA	TraesCS1B02G019300	0	0	0	0	0	0	0	-0.578269	-0.435442	-2.62929	1.27999	0.0239379	-0.647868	0	0	0	0.862475	0.0609037	0.0766208	0.0691354
2271395|F|0-10|TC	TraesCS1B02G019700	0	0	0	0	0	0	0	-0.563597	-0.441059	0.0517521	-0.462818	0.0489185	0.841689	0	0	0	0.715128	0.0176817	0.267191	0.0512372	oxidoreductase activity;catalytic activity;FMN binding;oxidation-reduction process
4989084|F|0-34|TG	TraesCS1B02G019800	0	0	0	0	0	0	0	-0.0812757	-0.153186	-1.88934	-0.44036	-0.0337703	0.00911027	0	0	0	0.675835	0.0196464	0.304519	0.0436917	oxidoreductase activity;catalytic activity;FMN binding;oxidation-reduction process
3021864|F|0-9|AG	TraesCS1B02G021000	0	0	0	0	0	0	0	0.791358	0.649895	-2.77275	2.47531	0.0790487	-0.92943	0	0	0	0.866405	0.0569745	0.0766208	0.0606559	protein dimerization activity;methyltransferase activity;O-methyltransferase activity
997799|F|0-12|GA	TraesCS1B02G022300	0	0	0	0	0	0	0	-0.237993	-0.154124	-1.70937	0.497364	0.0102997	-0.0648355	0	0	0	0.803536	0.0667976	0.129666	0.0265763	ATP binding;protein kinase activity;protein phosphorylation
29430024|F|0-28|CG	TraesCS1B02G024000	0	0	0	0	0	0	0	0.797267	0.800097	-0.122704	1.61659	0.0636816	-0.218108	0	0	0	0.730845	0.0235756	0.24558	0.0529308	heme binding;monooxygenase activity;iron ion binding;oxidoreductase activity, acting on paired donors, with incorporation or reduction of molecular oxygen;oxidation-reduction process
1127745|F|0-21|CT	-							0										0.671906	0.00982318	0.318271	0.0227092
1091047|F|0-32|AG	-	0	0	0	0	0	0	0	-0.20411	-0.176112	-2.32091	0.755325	0.0150476	-0.825668	0	0	0	0.717092	0.0333988	0.249509	0.0428479
3024056|F|0-37|AG	TraesCS1B02G025500	0	0	0	0	0	0	0	-0.434422	-0.266597	-0.973348	1.08897	0.016139	-0.449192	0	0	0	0.772102	0.086444	0.141454	0.0393227	ADP binding
1093829|F|0-30|GA	-	0	0	0	0	0	0	0	-0.450703	-0.449057	2.85481	-1.94614	-0.0709239	0.462145	0	0	0	0.75835	0.0412574	0.200393	0.0283812
1249642|F|0-34|GT	-	0	0	0	0	0	0	0	0.031788	-0.0569561	-0.385641	-0.264885	-0.0279462	-0.215724	0	0	0	0.711198	0.222004	0.0667976	0.0204572
2280710|F|0-7|CG	TraesCS1B02G027300	0	0	0	0	0	0	0	0.762147	0.723569	0.414613	0.427975	0.0823289	0.974559	0	0	0	0.611002	0.0196464	0.369352	0.0380045	ADP binding
1271003|F|0-35|CG	TraesCS1B02G028100							0										0.634578	0.00589391	0.359528	0.0289808	serine-type endopeptidase inhibitor activity;response to wounding
1207903|F|0-56|AT	TraesCS1B02G028100	0	0	0	0	0	0	0	0.70686	0.533515	-1.65335	-0.96765	-0.0352145	-0.463001	0	0	0	0.836935	0.0255403	0.137525	0.0245497	serine-type endopeptidase inhibitor activity;response to wounding
9723692|F|0-33|CT	-	0	0	0	0	0	0	0	-0.00391366	0.0336242	0.56792	0.833414	-0.0421927	-0.622693	0	0	0	0.681729	0.0275049	0.290766	0.0502325
3029475|F|0-17|GA	TraesCS1B02G028600	0	0	0	0	0	0	0	0.179443	0.255028	0.924175	0.292745	0.0258243	0.136532	0	0	0	0.744597	0.0471513	0.208251	0.045865	heme binding;monooxygenase activity;iron ion binding;oxidoreductase activity, acting on paired donors, with incorporation or reduction of molecular oxygen;oxidation-reduction process
23884458|F|0-46|CT	-	0	0	0	0	0	0	0	0.192476	-0.0286598	-0.547139	1.58999	0.0389952	-0.569862	0	0	0	0.840864	0.0255403	0.133595	0.0372598
1163852|F|0-15|GC	-	0	0	0	0	0	0	0	-0.770238	-0.53648	0.297092	0.295142	0.0324097	0.393272	0	0	0	0.797642	0.129666	0.0726916	0.138753
2261278|F|0-9|GC	TraesCS1B02G031500	0	0	0	0	0	0	0	1.39985	1.02049	3.03349	1.29847	-0.00408291	-0.497016	0	0	0	0.679764	0.0176817	0.302554	0.0032645	structural constituent of ribosome;translation;large ribosomal subunit;ribosome
987796|F|0-50|AT	-	0	0	0	0	0	0	0	-0.304572	-0.296629	0.827843	-0.60089	-0.00605371	0.464122	0	0	0	0.35167	0.581532	0.0667976	0.115023
2277837|F|0-32|GC	TraesCS1B02G032200	0	0	0	0	0	0	0	0.339233	0.543266	2.16374	-1.13256	-0.0623245	-0.154323	0	0	0	0.72888	0.0294695	0.24165	0.0856761	integral component of membrane
1022291|F|0-6|AG	TraesCS1B02G032700	0	0	0	0	0	0	0	-0.312539	-0.200154	0.20779	-0.362103	-0.044987	-0.120099	0	0	0	0.807466	0.0687623	0.123772	0.124201	ADP binding
1090798|F|0-22|CT	TraesCS1B02G033700	0	0	0	0	0	0	0	0.13586	0.144653	1.07461	0.578007	0.00337456	-0.153543	0	0	0	0.555992	0.422397	0.021611	0.0254406	transferase activity, transferring acyl groups other than amino-acyl groups
1201416|F|0-16|AG	TraesCS1B02G033700	0	0	0	0	0	0	0	0.221379	0.184503	0.0685364	0.297533	0.0149797	-0.108765	0	0	0	0.846758	0.0726916	0.0805501	0.13557	transferase activity, transferring acyl groups other than amino-acyl groups
5324649|F|0-41|CA	-	0	0	0	0	0	0	0	-0.179605	-0.146177	-0.16729	-0.0590429	0.0224791	0.429599	0	0	0	0.807466	0.0471513	0.145383	0.117229
5324649|F|0-67|AG	-	0	0	0	0	0	0	0	-0.855392	-0.769683	-1.45737	-1.67131	-0.0300404	0.376022	0	0	0	0.664047	0.021611	0.314342	0.0834709
1003314|F|0-53|TG	-	0	0	0	0	0	0	0	0.244571	-0.0154955	0.0400173	0.320193	0.0519299	0.710332	0	0	0	0.842829	0.0569745	0.100196	0.107716
1097268|F|0-19|GC	-	0	0	0	0	0	0	0	0.250244	0.15976	-0.134323	-0.054856	0.00518281	-0.0547615	0	0	0	0.821218	0.0510806	0.127701	0.0910015
1097268|F|0-50|AT	-	0	0	0	0	0	0	0	-0.268741	-0.342227	0.786221	1.81961	0.0224531	-0.901287	0	0	0	0.603143	0.0235756	0.373281	0.0660139
1022285|F|0-19|TC	-	0	0	0	0	0	0	0	-0.528949	-0.243896	-1.08564	-0.383181	-0.054996	-0.252261	0	0	0	0.722986	0.0314342	0.24558	0.0643435
4910862|F|0-45|TC	-	0	0	0	0	0	0	0	-1.29196	-0.906439	-0.912555	0.0478222	-0.0530295	-0.718576	0	0	0	0.630648	0.0333988	0.335953	0.0441891
1032293|F|0-50|AG	-	0	0	0	0	0	0	0	0.241712	0.343868	-2.14107	-1.64465	-0.0786992	-0.00107983	0	0	0	0.791749	0.0176817	0.19057	0.0449744
1164254|F|0-59|GC	TraesCS1B02G036900	0	0	0	0	0	0	0	0.627795	0.767409	-0.578757	1.52047	0.0663331	-1.25705	0	0	0	0.717092	0.0117878	0.27112	0.0466662	ubiquitin protein ligase activity
1264748|F|0-15|GA	TraesCS1B02G037600	0	0	0	0	0	0	0	-0.295428	-0.275591	0.0799548	0.845327	0.0177732	-0.4197	0	0	0	0.605108	0.0294695	0.365422	0.0267029	nucleic acid binding;ATP binding;helicase activity;RNA binding
999471|F|0-10|CT	TraesCS1B02G037900	0	0	0	0	0	0	0	-0.352875	-0.19248	1.69597	-0.405659	0.0261242	0.130419	0	0	0	0.842829	0.0667976	0.0903733	0.0497956
1127610|F|0-51|AG	TraesCS1B02G038100	0	0	0	0	0	0	0	0.234082	0.38746	-1.19464	-0.87613	-0.0341742	0.17682	0	0	0	0.59725	0.0392927	0.363458	0.0679574	integral component of membrane;chloroplast thylakoid membrane;photosynthetic electron transport in photosystem I;oxidoreductase activity, acting on iron-sulfur proteins as donors
4911046|F|0-5|CA	TraesCS1B02G038600	0	0	0	0	0	0	0	-0.033734	-0.0225785	-0.847562	1.14725	0.0291113	-0.473435	0	0	0	0.650295	0.345776	0.00392927	0.0154469	protein binding
2362971|F|0-38|CG	TraesCS1B02G038900							0										0.640472	0.00982318	0.349705	0.0380866	cysteine-type peptidase activity;proteolysis
4910508|F|0-40|TG	-	0	0	0	0	0	0	0	-0.25044	-0.296172	-0.218608	1.69508	0.0120647	-0.802665	0	0	0	0.803536	0.0353635	0.1611	0.0583839
1091512|F|0-43|GA	TraesCS1B02G039100	0	0	0	0	0	0	0	-0.282797	-0.180172	-1.69791	-1.22255	-0.0950738	-0.112921	0	0	0	0.848723	0.0255403	0.125737	0.0811275	protein binding
1091512|F|0-6|CA	TraesCS1B02G039100	0	0	0	0	0	0	0	0.00597185	-0.00707642	0.609675	-1.96299	-0.0848973	-0.0190173	0	0	0	0.850688	0.021611	0.127701	0.061639	protein binding
1207232|F|0-46|GC	-	0	0	0	0	0	0	0	0.387712	0.370778	2.31952	-2.18194	-0.142639	-0.525153	0	0	0	0.611002	0.0235756	0.365422	0.0364975
1207232|F|0-23|GA	-	0	0	0	0	0	0	0	0.204757	0.395335	-1.63157	1.68204	0.0115019	-1.46113	0	0	0	0.636542	0.0275049	0.335953	0.0683476
1000211|F|0-30|GA	TraesCS1B02G040500	0	0	0	0	0	0	0	0.328427	0.212365	-1.77207	0.251479	0.0197432	0.572955	0	0	0	0.618861	0.0353635	0.345776	0.0501951	transferase activity, transferring acyl groups other than amino-acyl groups;catalytic activity;transferase activity, transferring acyl groups;biosynthetic process
1279918|F|0-18|TA	TraesCS1B02G040500	0	0	0	0	0	0	0	-0.177434	-0.422013	0.891539	0.868223	0.0298477	-0.112999	0	0	0	0.646365	0.0392927	0.314342	0.0471925	transferase activity, transferring acyl groups other than amino-acyl groups;catalytic activity;transferase activity, transferring acyl groups;biosynthetic process
4002770|F|0-23|TA	TraesCS1B02G041100							0										0.595285	0.00785855	0.396857	0.0136393	protein dimerization activity;methyltransferase activity;O-methyltransferase activity
2264432|F|0-57|TG	-	0	0	0	0	0	0	0	-0.326864	-0.352437	1.87971	-1.49929	-0.064283	0.0900055	0	0	0	0.658153	0.0196464	0.3222	0.0286046
1048511|F|0-5|GC	TraesCS1B02G041400	0	0	0	0	0	0	0	-0.124586	0.0640807	0.530777	-0.982377	-0.0178867	0.578483	0	0	0	0.876228	0.0550098	0.0687623	0.0418656	integral component of membrane;transferase activity, transferring glycosyl groups
1202590|F|0-35|GA	TraesCS1B02G041800	0	0	1	0	0	0	1	0.263873	0.0636254	2.01344	-0.350457	-0.00557097	0.205496	0	1	0	0.502947	0.328094	0.168959	0.0080615
1212708|F|0-42|TG	TraesCS1B02G042500	0	0	0	0	0	0	0	-0.0810337	0.175472	-0.937009	-0.447471	0.00755847	0.211233	0	0	0	0.734774	0.0451866	0.220039	0.0619255	ADP binding
1095266|F|0-17|TC	TraesCS1B02G042500	0	0	0	0	0	0	0	0.191404	0.102238	0.342357	0.745113	0.0155846	-0.809417	0	0	0	0.70334	0.0275049	0.269155	0.0321342	ADP binding
1107595|F|0-10|AG	TraesCS1B02G043200	0	0	0	0	0	0	0	-0.724958	-0.700339	2.17739	-1.19599	-0.00344515	1.37547	0	0	0	0.654224	0.0746562	0.27112	0.0104958	hydrolase activity, hydrolyzing O-glycosyl compounds;carbohydrate metabolic process;actin filament binding;actin filament organization
4260656|F|0-27|GA	-	0	0	0	0	0	0	0	0.124245	-0.301614	1.38271	-1.07351	-0.0283556	0.705651	0	0	0	0.630648	0.0176817	0.35167	0.0113364
4260656|F|0-17|GA	-							0										0.612967	0.00982318	0.37721	0.0318195
1091447|F|0-18|AG	-	0	0	0	0	0	0	0	-0.558832	-0.351274	-1.20448	-0.711939	-0.0202305	0.14379	0	0	0	0.791749	0.0569745	0.151277	0.135725
1269224|F|0-47|AG	-	0	0	0	0	0	0	0	-1.15254	-0.952622	-2.57001	0.132339	0.0124013	0.23394	0	0	0	0.730845	0.0451866	0.223969	0.0658712
4440261|F|0-13|TC	TraesCS1B02G044600	0	0	0	0	0	0	0	0.299429	0.234754	0.810146	-0.636165	-0.0253397	-0.110127	0	0	0	0.469548	0.430255	0.100196	0.039856
1680765|F|0-35|TC	-	0	0	0	0	0	0	0	-1.0275	-1.12066	0.371415	0.737283	-0.0315425	0.644107	0	0	0	0.705305	0.0176817	0.277014	0.0527518
4991711|F|0-20|AC	-	0	0	0	0	0	0	0	-0.785083	-0.487901	-0.879648	0.636977	-0.0451081	-0.309417	0	0	0	0.499018	0.125737	0.375246	0.0419154
4543072|F|0-25|TC	-	0	0	0	0	0	0	0	-0.893621	-0.918868	1.27888	0.626283	0.138468	1.49408	0	0	0	0.662083	0.0137525	0.324165	0.139977
3029489|F|0-5|CA	-	0	0	0	0	0	0	0	1.33687	1.48391	0.510514	-1.04999	-0.0317322	-1.43584	0	0	0	0.744597	0.0196464	0.235756	0.0211297
1081768|F|0-14|CG	TraesCS1B02G045000	0	0	0	0	0	0	0	-0.053141	-0.0526542	-0.917882	-0.451758	-0.0867877	-0.85606	0	0	0	0.905697	0.0550098	0.0392927	0.0660766	nucleus;DNA binding;regulation of transcription, DNA-templated
2261022|F|0-35|TC	TraesCS1B02G045800	0	0	0	0	0	0	0	0.191925	0.154657	-0.38869	0.0787866	0.023868	-0.196102	0	0	0	0.817289	0.0491159	0.133595	0.0234623	ADP binding
1115814|F|0-58|CG	TraesCS1B02G047900	0	0	0	0	0	0	0	0.0470893	0.0407678	0.211928	0.284055	-0.0148173	-0.0746151	0	0	0	0.628684	0.308448	0.0628684	0.0340798	integral component of membrane;transmembrane transport;endoplasmic reticulum;solute:proton antiporter activity;regulation of pH;cellular potassium ion homeostasis;water homeostasis;cation transport;protein targeting to vacuole
1115814|F|0-25|GC	TraesCS1B02G047900	0	0	0	0	0	0	0	-0.0856211	0.0548854	0.580559	-1.46102	-0.105233	-0.422231	0	0	0	0.954813	0.0333988	0.0117878	0.0489844	integral component of membrane;transmembrane transport;endoplasmic reticulum;solute:proton antiporter activity;regulation of pH;cellular potassium ion homeostasis;water homeostasis;cation transport;protein targeting to vacuole
991524|F|0-25|TA	-	0	0	0	0	0	0	0	0.403925	0.237954	-0.919142	-0.187174	-0.0203362	-0.133079	0	0	0	0.719057	0.218075	0.0628684	0.00199797
1015854|F|0-36|GC	-	0	0	0	0	0	0	0	0.282211	0.248984	2.43193	0.230536	0.0735779	0.584744	0	0	0	0.612967	0.0333988	0.353635	0.00456822
1072250|F|0-60|CT	TraesCS1B02G049500	0	0	0	0	0	0	0	-1.45356	-1.13334	-0.437919	-2.8066	-0.0768745	0.621186	0	0	0	0.707269	0.0117878	0.280943	0.00757984	integral component of membrane;transmembrane transporter activity;membrane
7343345|F|0-15|GA	TraesCS1B02G049600	0	0	0	0	0	0	0	0.12291	0.0504418	-1.44492	-2.11796	-0.208525	-2.11831	0	0	0	0.693517	0.0117878	0.294695	0.0463101	transferase activity, transferring hexosyl groups
1069301|F|0-16|CT	-	-1	-1	0	0	0	0	2	-0.876301	-0.710087	-1.21269	-0.26294	-0.0129404	-0.158014	1	0	0	0.284872	0.689587	0.0255403	0.0200486
3029271|F|0-24|AT	TraesCS1B02G052600	0	0	0	0	0	0	0	-0.344229	-0.152289	1.89226	-0.938869	-0.0111292	0.392737	0	0	0	0.742633	0.208251	0.0491159	0.0262822	metal ion binding;oxidoreductase activity;oxidation-reduction process
3029271|F|0-16|TC	TraesCS1B02G052600	0	0	0	0	0	0	0	-0.0484103	-0.152136	0.215197	-0.107967	-0.0317261	-0.140459	0	0	0	0.282908	0.707269	0.00982318	0.0106033	metal ion binding;oxidoreductase activity;oxidation-reduction process
4909406|F|0-65|AG	TraesCS1B02G052600	0	0	1	0	0	0	1	-0.424746	-0.229223	2.20987	-0.671876	0.0120685	0.561576	0	1	0	0.768173	0.166994	0.064833	0.00239665	metal ion binding;oxidoreductase activity;oxidation-reduction process
1165239|F|0-37|CG	-	0	0	0	0	0	0	0	0.782613	0.579253	0.984511	0.287894	-0.0590432	-0.87734	0	0	0	0.880157	0.0491159	0.0707269	0.141011
1107243|F|0-40|CT	TraesCS1B02G055600	0	0	0	0	0	0	0	0.215308	0.215058	1.18747	-0.255684	-0.0566296	-0.53313	0	0	0	0.866405	0.0530452	0.0805501	0.114379
993205|F|0-37|TG	TraesCS1B02G056300	0	0	0	0	0	0	0	0.151139	-0.0457083	-3.05795	2.13731	0.132981	0.641784	0	0	0	0.840864	0.0275049	0.131631	0.0968343
998711|F|0-68|GA	TraesCS1B02G056600	0	0	0	0	0	0	0	-0.459479	-0.0035186	0.478087	-1.01412	0.0381281	1.35325	0	0	0	0.848723	0.0275049	0.123772	0.0856147
7344018|F|0-8|CA	TraesCS1B02G056700	0	0	0	0	0	0	0	0.238726	0.136276	0.43976	-0.0685136	-0.0279329	-0.736863	0	0	0	0.750491	0.100196	0.149312	0.0642522	nucleus;regulation of transcription by RNA polymerase II;elongin complex;protein binding
992751|F|0-26|CG	TraesCS1B02G057400	0	0	0	0	0	0	0	-0.708395	-0.535119	-1.89487	-0.466676	-0.0199619	0.0773128	0	0	0	0.848723	0.13556	0.0157171	0.0115729
1223858|F|0-13|AG	-	0	0	1	0	0	0	1	0.0850893	0.109113	1.98713	-0.665664	-0.00662222	0.226393	0	1	0	0.263261	0.734774	0.00196464	0.0107406
997400|F|0-32|GT	-	0	0	0	0	0	0	0	-0.0246525	-0.0677423	-0.386448	0.56759	-0.00417189	-0.256419	0	0	0	0.632613	0.235756	0.131631	0.192523
1104558|F|0-33|CG	-	0	0	0	0	0	0	0	0.148583	0.0783269	0.164038	0.741284	-0.012024	-0.566617	0	0	0	0.866405	0.0569745	0.0766208	0.246059
3064907|F|0-64|GC	TraesCS1B02G061400	0	0	0	0	0	0	0	-0.506009	-0.393823	0.026099	-1.0288	-0.0411299	-0.319313	0	0	0	0.846758	0.0294695	0.123772	0.21389	intracellular;phosphorelay signal transduction system
2267315|F|0-41|TC	TraesCS1B02G061400	0	0	0	0	0	0	0	0.690133	0.440565	-0.472771	0.800999	0.00324184	0.109211	0	0	0	0.819253	0.021611	0.159136	0.193856	intracellular;phosphorelay signal transduction system
1282355|F|0-29|TC	-	0	0	0	0	0	0	0	-0.830532	-0.554553	0.536937	-0.693672	-0.00069317	0.590543	0	0	0	0.779961	0.0314342	0.188605	0.187944
4989237|F|0-32|TG	-	0	0	0	0	0	0	0	0.210489	0.371088	2.72781	-1.25721	0.0479356	-0.104109	0	0	0	0.697446	0.0117878	0.290766	0.148162
2262750|F|0-42|TC	-	0	0	0	0	0	0	0	0.158513	0.067502	-0.654652	0.298437	0.120843	0.682371	0	0	0	0.699411	0.021611	0.278978	0.151679
989222|F|0-28|CT	-	0	0	0	0	0	0	0	-0.444322	-0.292929	0.137858	-0.663989	-0.00212499	0.172736	0	0	0	0.856582	0.0530452	0.0903733	0.164932
1112131|F|0-20|CA	-	0	0	0	0	0	0	0	0.0719951	0.0686034	0.0860069	0.0119111	-0.0580498	-0.143953	0	0	0	0.848723	0.0550098	0.0962672	0.145918
3064462|F|0-6|GC	-	0	0	0	0	0	0	0	-0.186125	-0.170995	-0.540087	-0.402648	0.0337175	0.223333	0	0	0	0.884086	0.0491159	0.0667976	0.13212
3570165|F|0-9|TG	TraesCS1B02G062500	0	0	0	0	0	0	0	0.789444	0.829906	-0.398037	1.32029	-0.0220116	-0.875591	0	0	0	0.807466	0.0314342	0.1611	0.100881
2279800|F|0-37|TC	TraesCS1B02G062600	0	0	0	0	0	0	0	0.78011	0.508522	0.16387	-0.709572	-0.0843675	-0.269832	0	0	0	0.821218	0.0176817	0.1611	0.0722052
980298|F|0-5|GA	TraesCS1B02G063500	0	0	0	0	0	0	0	0.0251137	0.175513	-1.15261	0.197296	0.00283904	-0.1438	0	0	0	0.779961	0.0333988	0.18664	0.0730657	integral component of membrane;nuclear pore;poly(A)+ mRNA export from nucleus
1209274|F|0-14|GA	TraesCS1B02G063500	0	0	0	0	0	0	0	0.254912	0.106544	0.687108	0.0181096	-0.0514907	-0.0850487	0	0	0	0.666012	0.0235756	0.310413	0.0576611	integral component of membrane;nuclear pore;poly(A)+ mRNA export from nucleus
5365667|F|0-10|GC	TraesCS1B02G064400	0	0	0	0	0	0	0	-0.188279	-0.294983	-1.10509	-0.00760965	0.0166601	0.336331	0	0	0	0.609037	0.0294695	0.361493	0.0432213
32940454|F|0-18|GA	-	0	0	0	0	0	0	0	0.780217	0.441698	1.74682	-0.165882	-0.00524684	-0.174147	0	0	0	0.70334	0.0176817	0.278978	0.0292195
4992730|F|0-46|CT	-	0	0	0	0	0	0	0	0.0480994	0.0893496	0.659481	2.40765	0.0658243	-0.727362	0	0	0	0.811395	0.0314342	0.157171	0.0143363
1194276|F|0-13|TC	-	0	0	0	0	0	0	0	-0.338461	-0.487865	1.18563	-2.14954	-0.071407	0.613381	0	0	0	0.888016	0.0373281	0.0746562	0.0575265
1864032|F|0-55|TC	TraesCS1B02G067800	0	0	0	0	0	0	0	0.518943	0.599461	0.787028	-0.00954484	-0.0879749	-0.66324	0	0	0	0.86444	0.0569745	0.0785855	0.0660904	protein binding
1060489|F|0-37|GC	-	0	0	0	0	0	0	0	-0.55722	-0.491763	-1.57396	-0.234465	0.0115232	0.0786168	0	0	0	0.683694	0.0392927	0.277014	0.0592191
3023113|F|0-29|TG	-	0	0	0	0	0	0	0	-0.0132421	-0.183978	1.47672	-0.675711	-0.0450804	0.607169	0	0	0	0.913556	0.0137525	0.0726916	0.0395131
2260177|F|0-68|CT	-	0	0	0	0	0	0	0	0.536284	0.217638	-0.394967	0.537676	0.00423533	-0.45166	0	0	0	0.64833	0.290766	0.0609037	0.00740814
2270389|F|0-45|GC	-	0	0	0	0	0	0	0	0.661954	0.570442	1.69567	0.26008	0.0328136	-0.0496889	0	0	0	0.827112	0.0157171	0.157171	0.0562043
1062494|F|0-18|GA	-	0	0	0	0	0	0	0	1.36862	1.18319	-0.794453	-0.559342	0.0311113	0.990545	0	0	0	0.779961	0.0137525	0.206287	0.10075
2265325|F|0-44|TC	TraesCS1B02G072000	0	0	0	0	0	0	0	-1.12451	-0.809371	-1.75604	-0.360574	-0.00299153	-0.861339	0	0	0	0.817289	0.0157171	0.166994	0.108763	integral component of membrane;plasma membrane
2265714|F|0-65|GA	TraesCS1B02G073900	0	0	0	0	0	0	0	1.47422	1.15786	0.550225	0.68222	0.0420744	0.749227	0	0	0	0.895874	0.0235756	0.0805501	0.138805
2265714|F|0-10|CG	TraesCS1B02G073900	0	0	0	0	0	0	0	-0.162091	-0.0190019	-0.0735573	-0.742805	-0.0574762	-0.129288	0	0	0	0.671906	0.265226	0.0628684	0.0981126
3020833|F|0-20|GA	TraesCS1B02G073900	0	0	0	0	0	0	0	-0.653223	-0.422177	0.227328	-0.828024	-0.0563165	0.0281846	0	0	0	0.660118	0.277014	0.0628684	0.024817
4993225|F|0-29|GA	TraesCS1B02G074000	0	0	1	0	0	0	1	0.57886	0.472515	1.97031	0.267344	0.0201825	0.219959	0	1	0	0.353635	0.630648	0.0157171	0.0502029
2278729|F|0-54|CT	TraesCS1B02G074200	0	0	0	0	0	0	0	-0.0572654	-0.0124311	-0.742559	0.253344	-0.000990387	-0.461532	0	0	0	0.825147	0.043222	0.131631	0.0445912
1082843|F|0-43|TC	-	0	0	0	0	0	0	0	-1.00642	-0.706347	1.70504	-1.58227	0.0108897	0.36972	0	0	0	0.897839	0.0333988	0.0687623	0.110391
1135339|F|0-43|GA	-	0	0	0	0	0	0	0	-1.95823	-1.54219	0.348746	-0.495459	-0.06156	-1.30851	0	0	0	0.70334	0.021611	0.275049	0.0727372
4992556|F|0-7|CT	TraesCS1B02G074600	-1	-1	0	0	0	0	2	-1.41919	-1.0738	0.696759	-1.09232	-0.064898	-0.279457	1	0	0	0.575639	0.0962672	0.328094	0.0508682	protein binding
1126499|F|0-10|GA	TraesCS1B02G076200	0	0	0	0	0	0	0	0.392491	0.450523	1.05909	0.724913	-0.0264442	-0.231534	0	0	0	0.701375	0.0117878	0.286837	0.0981142
1214036|F|0-65|GC	TraesCS1B02G076300	0	0	0	0	0	0	0	-0.0955359	0.00192704	1.45275	-0.50997	0.00624641	0.248123	0	0	0	0.705305	0.0294695	0.265226	0.0894955	DNA-binding transcription factor activity;transcription, DNA-templated;nucleus;DNA binding;regulation of transcription, DNA-templated;regulation of flower development;regulation of starch biosynthetic process;negative regulation of transcription, DNA-templated;regulation of seed development;regulation of endosperm development
1214036|F|0-28|GT	TraesCS1B02G076300							0										0.62279	0.00785855	0.369352	0.0644441	DNA-binding transcription factor activity;transcription, DNA-templated;nucleus;DNA binding;regulation of transcription, DNA-templated;regulation of flower development;regulation of starch biosynthetic process;negative regulation of transcription, DNA-templated;regulation of seed development;regulation of endosperm development
1199799|F|0-26|CT	TraesCS1B02G077600	0	0	0	0	0	0	0	-0.418958	-0.513815	-0.623356	0.0965416	0.0332669	0.401536	0	0	0	0.836935	0.0392927	0.123772	0.102002	transmembrane transporter activity;membrane;transmembrane transport
1126427|F|0-10|TC	TraesCS1B02G077600	0	0	0	0	0	0	0	0.293104	0.316264	0.854521	-0.441119	-0.0426423	-0.231893	0	0	0	0.86444	0.0569745	0.0785855	0.0617394	transmembrane transporter activity;membrane;transmembrane transport
1127613|F|0-63|AG	-	0	0	0	0	0	0	0	0.280795	0.359487	-3.56733	2.72608	-0.127718	-3.53185	0	0	0	0.62279	0.0137525	0.363458	0.0300946
1295282|F|0-25|GT	-							0										0.624754	0.00785855	0.367387	0.147772
4990428|F|0-25|TA	TraesCS1B02G080500	0	0	0	0	0	0	0	-0.632033	-0.527151	-1.5355	-0.76166	-0.00976197	0.254637	0	0	0	0.689587	0.261297	0.0491159	0.0771647	integral component of membrane
3942750|F|0-9|GA	TraesCS1B02G081900	0	0	1	0	0	0	1	0.347559	0.192977	2.05232	-0.245845	-0.00338687	0.207691	0	1	0	0.263261	0.722986	0.0137525	0.0642174	integral component of membrane;membrane;Golgi membrane;galactosylgalactosylxylosylprotein 3-beta-glucuronosyltransferase activity;cell wall organization;Golgi apparatus;transferase activity;transferase activity, transferring glycosyl groups;xylan biosynthetic process
4991147|F|0-11|AG	-	-1	-1	0	0	0	0	2	-0.847868	-0.634503	1.45737	-0.74621	-0.0104259	0.492578	1	0	0	0.534381	0.43222	0.0333988	0.0217873
1053014|F|0-33|GC	-	0	0	0	0	0	0	0	-0.475516	-0.355967	-1.37889	-0.72491	-0.00369276	0.288979	0	0	0	0.681729	0.267191	0.0510806	0.0241042
1229852|F|0-12|TC	TraesCS1B02G082300	0	0	0	0	0	0	0	0.465649	0.0720553	1.59862	1.08627	0.0616277	0.370552	0	0	0	0.697446	0.0157171	0.286837	0.0846332
1117619|F|0-41|CT	TraesCS1B02G083300	0	0	0	0	0	0	0	-0.671896	-0.54492	0.126513	-0.343596	0.00474202	0.273728	0	0	0	0.870334	0.0491159	0.0805501	0.123771
1004259|F|0-22|CT	TraesCS1B02G083500	0	0	0	0	0	0	0	-0.234157	-0.268748	0.298609	-0.591505	-0.0272662	0.332175	0	0	0	0.829077	0.0491159	0.121807	0.325464	nuclear pore;structural constituent of nuclear pore;nucleocytoplasmic transport
1236819|F|0-33|AC	TraesCS1B02G083500	0	0	0	0	0	0	0	-1.81158	-1.74521	2.61549	2.27678	0.102472	-0.182185	0	0	0	0.662083	0.0137525	0.324165	0.040123	nuclear pore;structural constituent of nuclear pore;nucleocytoplasmic transport
1398347|F|0-19|CA	-	0	0	0	0	0	0	0	0.202607	0.0359643	-0.967817	-0.396042	-0.0231926	0.137227	0	0	0	0.75442	0.180747	0.064833	0.00101863
1001875|F|0-14|TC	-	0	0	0	0	0	0	0	-0.729916	-0.601297	-1.11475	1.94718	0.089858	0.377309	0	0	0	0.748527	0.0176817	0.233792	0.385576
1141693|F|0-58|AT	TraesCS1B02G084700	0	0	0	0	0	0	0	1.14246	0.821624	-0.329568	3.35737	0.0234754	-1.47056	0	0	0	0.746562	0.0137525	0.239686	0.360529	oxidoreductase activity;electron transfer activity;cell redox homeostasis;oxidation-reduction process;flavin adenine dinucleotide binding;dihydrolipoyl dehydrogenase activity;cell;oxidoreductase activity, acting on a sulfur group of donors, NAD(P) as acceptor
3023898|F|0-34|TC	TraesCS1B02G085400	0	0	0	0	0	0	0	-0.70262	-0.573995	-0.97869	1.27186	0.0279774	-0.21344	0	0	0	0.870334	0.0471513	0.0825147	0.482726	protein binding
7353368|F|0-67|AG	-	0	0	0	0	0	0	0	0.367399	0.224113	-1.10663	1.103	0.0943194	0.649981	0	0	0	0.581532	0.0196464	0.398821	0.348085
1096068|F|0-37|CT	-	0	0	0	0	0	0	0	0.185168	0.0758969	-0.227055	0.703537	0.0629278	0.233607	0	0	0	0.607073	0.0196464	0.373281	0.345469
3937513|F|0-44|AC	-	0	0	0	0	0	0	0	-0.384804	-0.321306	0.530639	-1.67856	0.0155821	1.14704	0	0	0	0.860511	0.0707269	0.0687623	0.370588
1009602|F|0-30|TC	-	0	0	0	0	0	0	0	-0.755058	-0.55824	2.85644	-0.62059	0.0327927	0.625175	0	0	0	0.795678	0.0275049	0.176817	0.234949
33847259|F|0-6|GA	TraesCS1B02G087700	0	0	0	0	0	0	0	-0.543242	0.0966591	-1.00745	2.06739	-0.00790727	-1.04455	0	0	0	0.626719	0.0117878	0.361493	0.024154	GTP binding
6036492|F|0-53|TA	-	0	0	0	0	0	0	0	-0.476771	-0.379052	0.60005	-0.393441	0.0170375	0.259388	0	0	0	0.846758	0.0667976	0.086444	0.0754829
1144895|F|0-16|GT	-	0	0	0	0	0	0	0	0.55909	0.374685	1.81996	-0.0355052	0.00777885	0.253042	0	0	0	0.40668	0.330059	0.263261	0.013672
1105435|F|0-25|CA	TraesCS1B02G088000	0	0	0	0	0	0	0	0.412311	0.305736	1.00027	0.434712	0.028325	0.214406	0	0	0	0.3222	0.646365	0.0314342	0.0186601	rRNA processing
3022990|F|0-33|AT	-	0	0	0	0	0	0	0	-0.317716	-0.319194	-1.49934	1.72284	0.04387	-0.14591	0	0	0	0.872299	0.0510806	0.0766208	0.35858
2278550|F|0-68|AG	-	0	0	0	0	0	0	0	-0.321392	-0.101681	-2.7399	1.16073	0.0547744	-0.625794	0	0	0	0.691552	0.0294695	0.278978	0.258455
2338652|F|0-22|GC	-	0	0	0	0	0	0	0	0.0667374	0.0219152	4.46265	-1.81767	-0.0424928	0.0833432	0	0	0	0.734774	0.0196464	0.24558	0.210878
2255150|F|0-56|CA	-	0	0	0	0	0	0	0	0.58526	0.544612	2.11213	-0.731157	0.0170558	0.574527	0	0	0	0.658153	0.0569745	0.284872	0.203213
1227394|F|0-29|AT	-	0	0	0	0	0	0	0	0.0966955	-0.0113764	-0.705437	-1.89814	-0.0626596	0.193404	0	0	0	0.844794	0.0275049	0.127701	0.176265
1003611|F|0-20|AT	-	0	0	0	0	0	0	0	0.301724	0.192551	1.70356	-1.68066	-0.00486636	0.842954	0	0	0	0.874263	0.0589391	0.0667976	0.108588
2266736|F|0-48|CG	-	0	0	0	0	0	0	0	0.0737823	0.130033	2.42528	-1.54876	-0.0286998	0.685657	0	0	0	0.886051	0.0471513	0.0667976	0.012788
1208325|F|0-7|AT	TraesCS1B02G089700	0	0	0	0	0	0	0	-0.592234	-0.506158	-0.714497	-0.829017	-0.0231518	0.175612	0	0	0	0.640472	0.302554	0.0569745	0.00178803	ATP binding
1024605|F|0-8|CG	TraesCS1B02G091100	0	0	0	0	0	0	0	0.957159	0.598024	-0.302329	-1.65427	-0.0671347	0.57544	0	0	0	0.964637	0.0294695	0.00589391	0.00883362	protein binding
1269269|F|0-5|TC	TraesCS1B02G091100	0	0	0	0	0	0	0	-0.355618	-0.257844	-0.0781477	0.257047	-0.00937898	-0.150181	0	0	0	0.497053	0.489194	0.0137525	0.0143345	protein binding
1090566|F|0-51|GA	TraesCS1B02G091900	0	0	0	0	0	0	0	0.136123	0.260455	-1.1913	0.451766	0.00448962	-0.281697	0	0	0	0.872299	0.0530452	0.0746562	0.00879948	integral component of membrane;ATP binding;protein kinase activity;protein phosphorylation
3950783|F|0-6|AG	-	0	0	0	0	0	0	0	-0.424633	-0.428781	-0.594955	0.173745	-0.00605436	0.117101	0	0	0	0.724951	0.021611	0.253438	0.0197782
3950783|F|0-26|AG	-	0	0	0	0	0	0	0	0.205254	0.464558	-0.328502	0.535661	0.0478059	0.331987	0	0	0	0.72888	0.0333988	0.237721	0.00997341
1010973|F|0-10|GA	-	0	0	0	0	0	0	0	-0.259336	-0.122847	0.562905	-0.0472371	-0.00981451	-0.0726598	0	0	0	0.713163	0.214145	0.0726916	9.57683e-05
1077116|F|0-17|TC	-	0	0	0	0	0	0	0	0.336259	0.16299	1.56674	1.56411	-0.00090081	-0.467961	0	0	0	0.583497	0.0707269	0.345776
1217538|F|0-53|AG	-	0	0	0	0	0	0	0	0.569571	0.434162	0.756718	0.639013	0.00723551	-0.0963379	0	0	0	0.750491	0.198428	0.0510806	0.000681468
2302429|F|0-36|AG	-	0	0	0	0	0	0	0	0.560744	0.641758	0.571592	-0.60164	0.0174505	-1.05437	0	0	0	0.760314	0.0157171	0.223969	0.00934456
1066181|F|0-66|TC	-	0	0	0	0	0	0	0	-1.13814	-0.398428	0.240427	-0.841969	0.00705404	-0.996623	0	0	0	0.750491	0.0157171	0.233792
3222377|F|0-34|GC	-	0	0	0	0	0	0	0	0.201525	1.06822e-05	0.285252	0.0117338	-0.0176097	-0.195232	0	0	0	0.634578	0.278978	0.086444	0.00931185
2264333|F|0-25|CG	-	0	0	0	0	0	0	0	-1.7348	-1.62527	-0.985788	-0.497623	0.124238	0.893689	0	0	0	0.744597	0.0117878	0.243615	0.00655867
1193859|F|0-36|CT	-	0	0	0	0	0	0	0	-0.0435252	-0.107502	0.00927677	-0.945114	-0.00375733	0.668017	0	0	0	0.294695	0.658153	0.0471513	0.00917941
1133545|F|0-56|GA	-	0	0	0	0	0	0	0	0.513504	0.306158	1.69457	0.430412	0.0077558	0.641103	0	0	0	0.833006	0.021611	0.145383	0.248943
1097765|F|0-63|AG	TraesCS1B02G139000	0	0	0	0	0	0	0	0.137459	0.305023	3.0674	-0.688274	-0.0266836	0.276735	0	0	0	0.634578	0.021611	0.343811	0.0100349	protein binding
3942930|F|0-5|TC	-	0	0	1	0	0	0	1	-0.139696	-0.253578	1.89974	0.109465	0.0144783	0.139672	0	1	0	0.306483	0.6778	0.0157171
4990927|F|0-55|AG	-	0	0	0	0	0	0	0	-0.227531	-0.0429825	-1.31771	0.499022	0.0250936	0.175584	0	0	0	0.43222	0.552063	0.0157171	0.000995236
4992490|F|0-20|GA	-	1	1	0	0	0	0	2	1.05724	0.781519	-0.123413	0.954268	0.0109036	-0.70968	1	0	0	0.544204	0.206287	0.249509
3952739|F|0-16|AG	-	0	0	0	0	0	0	0	-0.0697023	0.0530922	0.625924	-0.155193	0.00826952	0.48396	0	0	0	0.518664	0.137525	0.343811	0.0400759
2299820|F|0-65|GC	TraesCS1B02G156100	0	0	0	0	0	0	0	0.822472	0.392634	1.80309	0.404006	-0.0283997	0.101324	0	0	0	0.807466	0.0294695	0.163065	0.0389496
1127277|F|0-59|GC	TraesCS1B02G156700	0	0	0	0	0	0	0	0.419254	0.111643	0.755869	-2.51096	-0.0893757	1.17288	0	0	0	0.611002	0.0117878	0.37721	0.00594967	extracellular region;plant-type cell wall organization
982998|F|0-19|CT	-	0	0	0	0	0	0	0	0.191661	0.120431	-0.818172	0.799148	0.0204667	-0.363804	0	0	0	0.611002	0.282908	0.10609	0.0788039
998692|F|0-45|CG	TraesCS1B02G159900	0	0	0	0	0	0	0	1.24552	0.900855	3.01655	-1.29237	-0.016195	0.353106	0	0	0	0.909627	0.0255403	0.064833	0.406532	zinc ion binding;regulation of stomatal opening
1009747|F|0-37|CG	TraesCS1B02G161100	0	0	0	0	0	0	0	0.755786	0.722198	0.853523	-0.719053	-0.0308588	-0.0820575	0	0	0	0.91945	0.064833	0.0157171	0.527906	nucleus;chromosome, centromeric region;meiotic chromosome segregation
3570041|F|0-35|GA	-	0	0	0	0	0	0	0	0.781298	0.753546	1.01433	0.262246	-0.00706545	-0.820885	0	0	0	0.852652	0.0569745	0.0903733	0.454624
1005224|F|0-60|AG	-	0	0	0	0	0	0	0	0.571319	0.548283	1.07168	-1.09754	-0.0446466	-0.191913	0	0	0	0.927308	0.0530452	0.0196464	0.457073
3533357|F|0-13|AG	-	0	0	1	0	0	0	1	0.113665	0.0196557	2.47308	-0.129893	-0.0172867	0.312632	0	1	0	0.3222	0.6778	0	0.391444
999131|F|0-59|TA	-	0	0	0	0	0	0	0	0.350514	0.35247	2.26695	-0.5085	-0.0129667	-0.297266	0	0	0	0.872299	0.0333988	0.0943026	0.300581
5325110|F|0-8|AC	-	0	0	0	0	0	0	0	-0.623163	-0.636602	-1.68813	0.993414	0.0364413	-0.145075	0	0	0	0.905697	0.0569745	0.0373281	0.216615
1262236|F|0-40|CT	-	0	0	0	0	0	0	0	-0.19539	-0.227356	-0.444777	-2.12546	-0.00036151	1.33039	0	0	0	0.626719	0.0255403	0.347741	7.19904e-05
3026474|F|0-47|AG	TraesCS1B02G164400	0	0	0	0	0	0	0	0.340994	0.337525	1.49365	-0.889253	-0.0462217	-0.405367	0	0	0	0.886051	0.0392927	0.0746562	0.00387351	protein kinase activity;protein phosphorylation
1227509|F|0-65|CT	TraesCS1B02G165500	0	0	0	0	0	0	0	0.533519	0.482663	0.550132	0.477713	0.00598673	-0.546291	0	0	0	0.724951	0.223969	0.0510806		kinase activity
1119193|F|0-6|GA	TraesCS1B02G173700	0	0	0	0	0	0	0	-0.418928	-0.0350096	2.05386	-1.07462	-0.0164123	-0.299833	0	0	0	0.946955	0.0275049	0.0255403	0.286438	transcription, DNA-templated;nucleus;DNA binding;regulation of transcription, DNA-templated;response to hormone;auxin-activated signaling pathway;protein binding
3222140|F|0-37|GA	-	0	0	0	0	0	0	0	-0.150158	0.0488432	0.964666	-0.717587	-0.0117401	-0.459567	0	0	0	0.952849	0.0333988	0.0137525	0.211379
6027412|F|0-28|TC	TraesCS1B02G176500	0	0	0	0	0	0	0	0.0384116	-0.147739	-0.749119	1.6485	0.0332849	0.246625	0	0	0	0.913556	0.0333988	0.0530452	0.0842234	structural constituent of ribosome;translation;ribosome
5411878|F|0-24|TC	TraesCS1B02G180600	0	0	0	0	0	0	0	-0.546158	-0.623989	2.39646	0.622313	0.0514478	0.27787	0	0	0	0.827112	0.0157171	0.157171	0.133254	protein binding
1262278|F|0-12|GA	-	0	0	0	0	0	0	0	-0.209628	-0.239287	3.00765	-0.50532	-0.0345403	0.322222	0	0	0	0.935167	0.0255403	0.0392927	0.047309
2306630|F|0-5|GC	TraesCS1B02G182000	0	0	0	0	0	0	0	-0.319687	-0.254318	0.442574	-1.0744	-0.0483123	-0.165867	0	0	0	0.834971	0.0353635	0.129666	0.256373	hydrolase activity, hydrolyzing O-glycosyl compounds;carbohydrate metabolic process;catalytic activity;apoplast;plant-type cell wall;raffinose alpha-galactosidase activity
979170|F|0-59|CG	TraesCS1B02G182100	0	0	0	0	0	0	0	0.339819	0.246461	0.819802	-0.203227	-0.00480054	-0.579751	0	0	0	0.941061	0.0451866	0.0137525	0.160698	hydrolase activity
1091521|F|0-25|TC	-	0	0	0	0	0	0	0	-0.0125477	0.00603805	0.618108	-1.00343	-0.0308939	0.0616689	0	0	0	0.54224	0.408644	0.0491159	0.012889
991290|F|0-6|TC	TraesCS1B02G189800	0	0	0	0	0	0	0	-0.437183	-0.547286	-0.287471	0.569831	0.0635838	0.467641	0	0	0	0.935167	0.0628684	0.00196464	0.156733	integral component of membrane;oxidation-reduction process
1092395|F|0-38|CG	TraesCS1B02G191600	0	0	0	0	0	0	0	-0.736671	-0.525491	3.59873	-1.52525	-0.0197044	0.372046	0	0	0	0.958743	0.0392927	0.00196464	0.286837
2261571|F|0-21|TC	TraesCS1B02G193800	0	0	0	0	0	0	0	-0.638003	-0.477849	0.822601	-0.127579	-0.0178203	-0.246125	0	0	0	0.939096	0.0275049	0.0333988	0.201797	DNA-binding transcription factor activity;regulation of transcription, DNA-templated
1024545|F|0-24|TC	TraesCS1B02G196800	0	0	0	0	0	0	0	0.0673938	0.190252	0.200377	-0.25897	-0.0861942	-0.597274	0	0	0	0.86444	0.0412574	0.0943026	0.237949	protein binding;ubiquitin-protein transferase activity
1060103|F|0-65|GA	TraesCS1B02G197200	0	0	0	0	0	0	0	-0.00125099	0.102709	-0.0626552	-0.716383	-0.0120374	-0.137913	0	0	0	0.937132	0.0471513	0.0157171	0.00516642	integral component of membrane;membrane insertase activity
4993227|F|0-49|GC	-	0	0	0	0	0	0	0	-0.416201	-0.315314	-1.83765	1.69357	0.234373	2.11614	0	0	0	0.86444	0.0176817	0.117878
1081953|F|0-5|TC	-	0	0	0	0	0	0	0	-0.484219	-0.450382	0.832215	-0.924688	-0.0145851	0.640162	0	0	0	0.601179	0.0726916	0.32613	0.279488
1081953|F|0-8|CG	-	0	0	0	0	0	0	0	-0.758106	-0.509535	-1.32136	-0.284147	-0.0135489	0.269756	0	0	0	0.781925	0.208251	0.00982318	0.21313
1081953|F|0-26|GA	-	0	0	0	0	0	0	0	-0.772746	-0.520818	-1.3535	-0.241017	-0.0119408	0.264656	0	0	0	0.785855	0.210216	0.00392927	0.0132696
1745060|F|0-28|CA	TraesCS1B02G217600	1	1	0	0	0	0	2	0.883849	0.831157	0.197064	1.61973	0.0673558	-0.789003	1	0	0	0.756385	0.239686	0.00392927	0.0185258	biosynthetic process;strictosidine synthase activity
3954247|F|0-15|TC	TraesCS1B02G224100	-1	-1	-1	0	0	0	3	-0.801984	-0.625677	-2.51348	-1.0192	-0.061172	-0.148178	1	1	0	0.719057	0.280943	0	0.000536829
1096295|F|0-39|AC	TraesCS1B02G225500	0	0	0	0	0	0	0	0.556644	0.643593	-0.483922	-0.711181	-0.0329874	0.0574369	0	0	0	0.962672	0.0333988	0.00392927		nucleic acid binding
1022873|F|0-16|GA	TraesCS1B02G250800	0	0	0	0	0	0	0	0.137862	0.224898	0.607106	-0.448851	-0.0424442	-0.539165	0	0	0	0.882122	0.0510806	0.0667976	0.129407	integral component of membrane;transmembrane transport;solute:proton antiporter activity;cation transport
1167425|F|0-30|AG	TraesCS1B02G250900	0	0	0	0	0	0	0	0.612263	0.532586	0.513596	-1.62062	-0.0697519	0.200714	0	0	0	0.925344	0.0707269	0.00392927	0.0847056	calcium ion binding
1025205|F|0-20|TC	TraesCS1B02G251300	0	0	0	0	0	0	0	0.602854	0.619396	-1.39666	1.4208	-0.0129574	-0.888473	0	0	0	0.540275	0.155206	0.304519	0.0135553	calmodulin binding
1094760|F|0-6|GA	TraesCS1B02G254500	0	0	0	0	0	0	0	0.363973	0.218917	0.935022	0.284547	-0.0812628	-1.15516	0	0	0	0.793713	0.0255403	0.180747	0.0267289	integral component of membrane
1092972|F|0-19|GA	TraesCS1B02G255900	0	0	0	0	0	0	0	-0.625619	-0.281363	1.65984	-1.03382	-0.033795	-0.0881878	0	0	0	0.583497	0.0176817	0.398821	0.0375918	hydrolase activity, hydrolyzing O-glycosyl compounds;carbohydrate metabolic process;mannosylglycoprotein endo-beta-mannosidase activity
1085163|F|0-21|TC	TraesCS1B02G257300	0	0	0	0	0	0	0	0.34008	0.246029	1.01145	-0.613158	-0.0506153	-0.439069	0	0	0	0.921415	0.0746562	0.00392927	0.346268	ATP binding;arginine biosynthetic process;argininosuccinate synthase activity
1049867|F|0-15|AC	-	0	0	0	0	0	0	0	0.533403	0.470359	0.638855	-0.590042	-0.0507473	-0.458933	0	0	0	0.91945	0.0746562	0.00589391	0.297826
4260657|F|0-25|AG	TraesCS1B02G257400	0	0	0	0	0	0	0	0.316959	0.421771	0.571624	-0.41044	-0.0394535	-0.673799	0	0	0	0.929273	0.0471513	0.0235756	0.332257	plastid;leaf development;chloroplast organization;chloroplast mRNA processing
1131885|F|0-8|AG	-	0	0	0	0	0	0	0	-0.278194	-0.16332	1.49946	-0.614672	0.0279791	0.949297	0	0	0	0.548134	0.210216	0.24165	0.0333003
1215559|F|0-39|AG	-	0	0	0	0	0	0	0	1.14439	0.993942	3.16387	-0.0597601	0.0279956	0.502511	0	0	0	0.646365	0.021611	0.332024	0.154772
1125554|F|0-37|TA	-	0	0	0	0	0	0	0	0.945051	0.632782	-0.745711	0.449504	0.0101982	-0.132601	0	0	0	0.848723	0.0392927	0.111984	0.276218
2301620|F|0-8|TC	-	0	0	0	0	0	0	0	-0.48819	-0.383346	-0.323379	0.343173	0.0252068	0.624423	0	0	0	0.705305	0.0196464	0.275049	0.165346
4988908|F|0-51|CA	TraesCS1B02G258700	0	0	0	0	0	0	0	-0.647273	-0.401055	-1.62559	0.526959	-0.00526219	-0.176862	0	0	0	0.925344	0.0569745	0.0176817	0.156685	integral component of membrane;metal ion binding;serine-type endopeptidase activity
1030274|F|0-45|CG	TraesCS1B02G259100	0	0	0	0	0	0	0	-0.790255	-0.588533	0.503458	0.359282	0.0325003	-0.540425	0	0	0	0.941061	0.0569745	0.00196464	0.0131585	protein binding
32940349|F|0-31|AG	TraesCS1B02G260000	0	0	0	0	0	0	0	0.53205	0.193506	1.655	-1.2836	-0.113877	-0.364877	0	0	0	0.874263	0.0275049	0.0982318	0.00602083	regulation of cyclin-dependent protein serine/threonine kinase activity;protein kinase binding
991415|F|0-28|TC	TraesCS1B02G265100	-1	0	0	0	0	0	1	-0.832902	-0.593235	-0.218112	-0.522193	-0.0234312	-0.04999	1	0	0	0.772102	0.225933	0.00196464	0.00217763	oxidoreductase activity;membrane;FAD binding;oxidation-reduction process;D-arabinono-1,4-lactone oxidase activity;flavin adenine dinucleotide binding
1283227|F|0-40|TC	-							0										0.721022	0.00982318	0.269155	0.00144295
1002167|F|0-29|AG	TraesCS1B02G275500	0	0	0	0	0	0	0	-1.05959	-0.761821	-0.487997	-0.778888	-0.0256337	-0.768895	0	0	0	0.907662	0.0275049	0.064833	0.296465
9721622|F|0-27|AG	-	0	0	0	0	0	0	0	-1.19058	-0.765826	-1.29894	1.07436	0.0238678	-1.33241	0	0	0	0.931238	0.0275049	0.0412574	0.284659
1009885|F|0-41|GA	-	0	0	0	0	0	0	0	0.615185	0.23559	1.32359	-0.727486	0.0215996	1.00258	0	0	0	0.772102	0.0176817	0.210216	0.225759
996356|F|0-40|CG	-	0	0	0	0	0	0	0	-0.625975	-0.249568	-0.765031	0.84737	0.0539936	-0.525235	0	0	0	0.948919	0.0471513	0.00392927	0.223701
998633|F|0-40|TG	TraesCS1B02G279000	0	0	0	0	0	0	0	0.916792	0.599517	0.605636	-0.683074	-0.0225729	0.734365	0	0	0	0.941061	0.0471513	0.0117878	0.182683	protein binding
3064594|F|0-67|CG	TraesCS1B02G279000	0	0	0	0	0	0	0	-0.532712	-0.22164	-1.15266	0.324143	0.0584644	-0.33883	0	0	0	0.948919	0.0510806	0	0.146969	protein binding
1198409|F|0-9|AG	-	0	0	0	0	0	0	0	0.783774	0.666722	0.715635	-1.42252	-0.0943013	0.208527	0	0	0	0.854617	0.0569745	0.0884086	0.142548
991012|F|0-40|TC	-	0	0	0	0	0	0	0	0.671227	0.800293	-0.312102	2.08224	0.166165	0.547072	0	0	0	0.746562	0.0333988	0.220039	0.101881
1063426|F|0-26|TG	TraesCS1B02G280900	0	0	0	0	0	0	0	0.293056	0.190312	1.31186	-0.64848	-0.0266323	0.631332	0	0	0	0.931238	0.0687623	0	0.110117	;integral component of membrane
1006764|F|0-33|TA	TraesCS1B02G282300	0	0	0	0	0	0	0	0.868195	0.672432	0.0378115	-0.183658	-0.0593549	0.0986666	0	0	0	0.876228	0.0255403	0.0982318	0.0596155	DNA-binding transcription factor activity;DNA binding;regulation of transcription, DNA-templated
3025043|F|0-32|CT	TraesCS1B02G284300	0	0	0	0	0	0	0	0.515051	0.240748	0.558807	0.182293	-8.08922e-05	0.488409	0	0	0	0.901768	0.0530452	0.0451866	0.0139919	nucleus;DNA binding;regulation of transcription, DNA-templated
4396104|F|0-20|AG	-	0	0	0	0	0	0	0	-1.23919	-0.76886	1.9359	-3.40608	-0.147562	-0.0789003	0	0	0	0.960707	0.0314342	0.00785855	0.236353
1242530|F|0-38|AG	TraesCS1B02G286300	0	0	0	0	0	0	0	-0.864082	-0.595811	1.23969	-3.01799	-0.134918	-0.0656782	0	0	0	0.943026	0.0510806	0.00589391	0.205929	heme binding;iron ion binding;oxidoreductase activity, acting on paired donors, with incorporation or reduction of molecular oxygen;oxidation-reduction process
2347823|F|0-48|GT	-	0	0	0	0	0	0	0	0.848829	0.735592	0.512345	-0.162557	-0.126845	-0.609794	0	0	0	0.75835	0.021611	0.220039	0.0110748
1063973|F|0-19|GC	TraesCS1B02G287700	0	0	0	0	0	0	0	-0.841516	-0.429721	2.26354	-3.45669	-0.133143	0.328145	0	0	0	0.903733	0.0333988	0.0628684	0.235544	nucleus;DNA binding
1122914|F|0-40|TC	-	0	0	0	0	0	0	0	-0.837301	-0.439718	1.54709	-2.04088	-0.0933492	0.229601	0	0	0	0.933202	0.0333988	0.0333988	0.180458
2322839|F|0-68|CG	-	0	0	0	0	0	0	0	0.103482	0.0404839	-1.60025	0.981939	-0.0128513	-0.571086	0	0	0	0.506876	0.444008	0.0491159	0.00727804
19485113|F|0-15|CT	TraesCS1B02G288300							0										0.721022	0.00589391	0.273084	0.131613	integral component of membrane;transmembrane transport
32940595|F|0-47|TC	TraesCS1B02G289200	0	0	0	0	0	0	0	0.860992	0.566363	2.28621	-2.65225	-0.0996681	-0.197813	0	0	0	0.70334	0.0117878	0.284872	0.114537	integral component of membrane;zinc ion binding
2266225|F|0-36|TG	TraesCS1B02G289500	0	0	0	0	0	0	0	-1.31106	-0.719736	0.5701	-2.63218	-0.112761	0.192171	0	0	0	0.960707	0.0333988	0.00589391	0.137661
1162330|F|0-63|CT	TraesCS1B02G289600	0	0	0	0	0	0	0	-1.1911	-0.871863	0.60638	-3.31723	-0.129509	0.323164	0	0	0	0.946955	0.0373281	0.0157171	0.0959506
4909680|F|0-8|CT	TraesCS1B02G291500							0										0.882122	0.00392927	0.113949	0.0402412	oxidoreductase activity;oxidation-reduction process
1120791|F|0-30|AG	TraesCS1B02G294600	0	0	0	0	0	0	0	0.25728	0.358477	0.853737	-0.280206	-0.0335314	0.116603	0	0	0	0.886051	0.0589391	0.0550098	0.0918059	chloroplast;GTP cyclohydrolase II activity;3,4-dihydroxy-2-butanone-4-phosphate synthase activity;riboflavin biosynthetic process
979031|F|0-41|GA	-	0	0	0	0	0	0	0	0.373506	0.607632	1.13	-0.164311	-0.00611724	0.0966099	0	0	0	0.939096	0.0333988	0.0275049	0.0557916
999629|F|0-6|AC	-	0	0	0	0	0	0	0	-0.251863	-0.0190205	1.50244	-1.34116	0.00517218	0.191507	0	0	0	0.946955	0.0353635	0.0176817	0.0345442
1252529|F|0-8|AG	TraesCS1B02G295900	0	0	0	0	0	0	0	0.0900808	0.310038	0.182033	-1.11984	-0.0577726	-0.436274	0	0	0	0.956778	0.043222	0	0.246968	transferase activity, transferring acyl groups other than amino-acyl groups
1201853|F|0-42|CT	-	0	0	0	0	0	0	0	-0.0282171	0.149539	0.132131	-1.24029	-0.0500934	0.139995	0	0	0	0.915521	0.0530452	0.0314342	0.246314
1268179|F|0-31|TC	-	0	0	0	0	0	0	0	-0.228227	-0.502001	0.888977	1.22419	0.0846577	0.301067	0	0	0	0.923379	0.0373281	0.0392927	0.228093
1203307|F|0-23|CT	-	0	0	0	0	0	0	0	-0.0750422	0.0675186	0.478576	-1.71305	-0.0334611	0.653659	0	0	0	0.917485	0.0373281	0.0451866	0.204216
26673039|F|0-49|TC	TraesCS1B02G296700	0	0	0	0	0	0	0	-1.10742	-1.12698	0.912033	0.490746	0.0947726	0.570677	0	0	0	0.766208	0.0137525	0.220039	0.144868	plasma membrane;kinase inhibitor activity
1208478|F|0-13|GC	-	0	0	0	0	0	0	0	0.575554	0.659788	0.483484	-1.19613	-0.0315151	0.377713	0	0	0	0.921415	0.043222	0.0353635	0.153288
982551|F|0-33|CT	-	0	0	0	0	0	0	0	0.617875	0.54037	0.746407	0.131341	0.0887336	0.0877928	0	0	0	0.807466	0.0117878	0.180747	0.108424
1090513|F|0-38|CT	TraesCS1B02G297000	0	0	0	0	0	0	0	-0.384897	-0.0417331	0.548775	-1.9873	-0.0462629	0.424944	0	0	0	0.950884	0.0491159	0	0.0899375
2277434|F|0-18|AT	ENSRNA050021633	0	0	0	0	0	0	0	0.0901216	0.349544	-0.266135	-1.02879	-0.0429441	-0.13637	0	0	0	0.958743	0.0353635	0.00589391	0.0792984
3064610|F|0-23|TC	ENSRNA050021633	0	0	0	0	0	0	0	-0.416166	-0.0933572	0.771895	-1.51441	-0.044692	0.399302	0	0	0	0.952849	0.0392927	0.00785855	0.0455869
2339912|F|0-36|CG	-	0	0	0	0	0	0	0	-0.471146	-0.27011	-0.896749	0.0417484	0.0422319	0.118885	0	0	0	0.915521	0.0471513	0.0373281	0.113328
1070587|F|0-7|CG	-	0	0	1	0	0	0	1	0.146768	0.113574	2.11595	-0.322994	-0.00528151	0.172655	0	1	0	0.565815	0.430255	0.00392927	0.0751784
3222160|F|0-21|TA	TraesCS1B02G299900	0	0	0	0	0	0	0	-0.615019	-0.492101	-1.21295	0.309174	0.0744871	0.0369622	0	0	0	0.903733	0.0687623	0.0275049	0.0637311
1092291|F|0-36|GA	TraesCS1B02G300600	0	0	0	0	0	0	0	-0.440998	-0.343528	-1.48548	0.435949	0.0415311	-0.277904	0	0	0	0.886051	0.0589391	0.0550098	0.0417668	pyridoxal phosphate binding;catalytic activity;cellular amino acid metabolic process;biosynthetic process;transaminase activity;transferase activity
988758|F|0-46|GA	-	0	0	0	0	0	0	0	-0.147728	-0.12831	-0.0923665	0.508501	0.0222057	0.0607426	0	0	0	0.946955	0.0530452	0	0.140935
5582073|F|0-10|CT	-	0	0	0	0	0	0	0	0.0025319	0.0315226	0.207823	-0.656334	-0.00393372	0.328564	0	0	0	0.440079	0.559921	0	0.00263682
1229218|F|0-36|TC	TraesCS1B02G305400	0	0	0	0	0	0	0	0.336492	0.571313	1.64132	-1.20201	0.0152245	0.670736	0	0	0	0.982318	0.0176817	0	0.189154	protein binding
4993053|F|0-53|AG	TraesCS1B02G305800	0	0	0	0	0	0	0	0.179927	0.0428146	-1.88979	0.453113	0.0119497	-0.187678	0	0	0	0.964637	0.021611	0.0137525	0.149441
4404492|F|0-13|CT	-	0	0	0	0	0	0	0	-0.504153	-0.323156	-3.03738	2.59638	0.0121505	-1.58708	0	0	0	0.616896	0.0196464	0.363458	0.0967402
1091942|F|0-60|AG	-	0	0	0	0	0	0	0	0.237708	0.244524	0.53324	-1.19264	-0.0794044	-0.239054	0	0	0	0.760314	0.0766208	0.163065	0.0256389
4992492|F|0-6|AC	-	0	0	0	0	0	0	0	-0.979384	-0.615345	-2.50647	0.656326	0.0192272	-0.439824	0	0	0	0.601179	0.0196464	0.379175	0.0667315
1219577|F|0-12|TC	-	0	0	0	0	0	0	0	0.503055	0.701752	1.97366	0.40378	0.0808502	0.862629	0	0	0	0.878193	0.0353635	0.086444	0.103945
2261959|F|0-45|GC	TraesCS1B02G306900	0	0	0	0	0	0	0	0.208515	0.373894	0.731503	1.36563	-0.00215838	-0.204485	0	0	0	0.909627	0.0196464	0.0707269	0.0747383
1206258|F|0-14|AG	TraesCS1B02G307700							0										0.740668	0.00785855	0.251473	0.066294	oxidoreductase activity;oxidation-reduction process
2259421|F|0-54|TA	TraesCS1B02G307900	0	0	0	0	0	0	0	-1.81591	-1.15569	4.50804	-4.62697	-0.107208	0.607468	0	0	0	0.868369	0.0117878	0.119843	0.0292447
1219070|F|0-62|TC	TraesCS1B02G308300	0	0	0	0	0	0	0	-0.644062	-0.29426	1.25664	-0.479792	-0.0705922	-0.265256	0	0	0	0.950884	0.0373281	0.0117878	0.0204803	integral component of membrane
4909722|F|0-39|AG	-	0	0	0	0	0	0	0	-0.0113673	-0.0803321	1.36904	-0.173832	-0.0885121	-0.803921	0	0	0	0.91945	0.0510806	0.0294695	0.0560156
1098887|F|0-7|CT	-	0	0	0	0	0	0	0	0.409189	0.307178	0.668985	-0.39608	-0.0372734	-0.195518	0	0	0	0.931238	0.0412574	0.0275049	0.0324077
29430256|F|0-48|TC	TraesCS1B02G309700							0										0.748527	0.00196464	0.249509	0.0798611
4911035|F|0-24|TC	-	0	0	0	0	0	0	0	-0.14956	-0.217407	-1.54631	1.22397	0.0447237	-0.119832	0	0	0	0.925344	0.0314342	0.043222	0.063716
986047|F|0-46|TA	-	0	0	0	0	0	0	0	0.432543	0.330404	-1.46285	0.25421	-0.0237056	-0.330924	0	0	0	0.711198	0.223969	0.064833	0.0455298
12774384|F|0-12|GA	-	0	0	0	0	0	0	0	-0.363668	-0.224981	0.814088	0.348742	0.0444228	0.353412	0	0	0	0.844794	0.0726916	0.0825147	0.0251764
1018898|F|0-27|AG	TraesCS1B02G312400	0	0	0	0	0	0	0	0.0134581	0.000157393	-0.793425	0.49409	-0.0139748	-0.66725	0	0	0	0.844794	0.0550098	0.100196	0.0381214	transferase activity, transferring hexosyl groups
1233262|F|0-22|CT	TraesCS1B02G313600	0	0	0	0	0	0	0	0.445493	0.437002	-1.67767	0.455097	0.0288389	0.113681	0	0	0	0.927308	0.0707269	0.00196464	0.0306553	protein binding
1046839|F|0-25|CT	-	0	0	0	0	0	0	0	-0.478107	-0.351481	-0.579365	-0.0764986	0.0071516	-0.0802883	0	0	0	0.913556	0.0707269	0.0157171	0.0388592
1212905|F|0-24|TC	TraesCS1B02G318400							0										0.72888	0.00982318	0.261297	0.0578233	integral component of membrane
1064807|F|0-32|GA	-	0	0	0	0	0	0	0	-0.519735	-0.370988	-2.69658	1.37336	0.0431399	-0.298836	0	0	0	0.854617	0.0373281	0.108055	0.0583984
2278693|F|0-40|GA	TraesCS1B02G320000	0	0	0	0	0	0	0	-0.297005	-0.215972	-0.369951	0.0943327	-0.0202833	0.0556324	0	0	0	0.954813	0.0451866	0	0.0569933	nucleus;DNA binding
33847241|F|0-23|GC	-							0										0.595285	0.00589391	0.398821	0.0604049
33847420|F|0-14|GA	TraesCS1B02G322500	0	0	0	0	0	0	0	-0.866513	-0.672668	2.99304	-0.0585948	-0.0058709	0.194071	0	0	0	0.856582	0.0235756	0.119843	0.0826577	carbohydrate metabolic process;extracellular region;polygalacturonase activity;cell wall organization
5324668|F|0-14|GA	TraesCS1B02G322500	0	0	0	0	0	0	0	-0.185024	-0.129006	1.69755	0.341781	-0.0235582	-0.150092	0	0	0	0.935167	0.0491159	0.0157171	0.0803474	carbohydrate metabolic process;extracellular region;polygalacturonase activity;cell wall organization
2255213|F|0-6|GA	TraesCS1B02G323700	0	0	0	0	0	0	0	0.189588	0.132381	1.67948	-0.399851	-0.031112	-0.18929	0	0	0	0.903733	0.0825147	0.0137525	0.0798149
1032134|F|0-46|AG	-	0	0	0	0	0	0	0	-0.5292	-0.420416	2.4582	1.55647	-0.00284423	-0.806618	0	0	0	0.882122	0.0255403	0.0923379	0.0624793
995057|F|0-40|GC	-	0	0	0	0	0	0	0	0.563133	0.0668046	0.979417	0.0851031	-0.0169056	0.362137	0	0	0	0.884086	0.0196464	0.0962672	0.0593325
1088904|F|0-59|GA	TraesCS1B02G324000	0	0	0	0	0	0	0	-0.121962	-0.174594	0.57143	0.378627	0.0360875	0.216917	0	0	0	0.935167	0.0392927	0.0255403	0.0490279	integral component of membrane;calmodulin binding;ATP binding;membrane;nucleotide binding;calcium transmembrane transporter activity, phosphorylative mechanism;calcium ion transmembrane transport
1094531|F|0-10|GC	-	-1	-1	0	0	0	0	2	-0.675575	-0.600325	0.10884	-0.964511	-0.00162095	0.584061	1	0	0	0.561886	0.436149	0.00196464	0.0096252
5323721|F|0-5|CA	TraesCS1B02G324700	0	0	0	0	0	0	0	-0.514939	-0.293065	2.0617	0.0787356	-0.00803428	0.0303086	0	0	0	0.715128	0.0196464	0.265226	0.0499394	electron transfer activity
4910910|F|0-25|TG	-	0	0	0	0	0	0	0	-0.223048	-0.134573	0.981268	-2.94383	-0.0485906	0.410014	0	0	0	0.734774	0.0117878	0.253438	0.053701
4262070|F|0-57|GA	-	0	0	0	0	0	0	0	-0.447633	-0.583697	0.79323	-1.8859	-0.0377463	0.919181	0	0	0	0.799607	0.0333988	0.166994	0.0491814
5411701|F|0-47|AC	TraesCS1B02G324900	0	0	0	0	0	0	0	-0.132641	-0.0159588	1.35869	-0.611486	-0.0254274	-0.0224916	0	0	0	0.54224	0.166994	0.290766	0.0307993
1718884|F|0-37|CT	TraesCS1B02G326500							0										0.781925	0.00785855	0.210216	0.0345981	DNA-binding transcription factor activity;transcription, DNA-templated;nucleus;DNA binding;regulation of transcription, DNA-templated
1118836|F|0-16|AG	TraesCS1B02G326800	0	0	0	0	0	0	0	0.103958	0.10965	-1.38622	-0.717533	-0.044684	-0.0392821	0	0	0	0.516699	0.347741	0.13556	0.00922375	integral component of membrane
7930381|F|0-25|TA	-	0	0	0	0	0	0	0	0.168993	0.00803035	0.6375	0.591714	-0.0110728	-0.0430732	0	0	0	0.601179	0.0785855	0.320236	0.00168475
1003909|F|0-44|AT	TraesCS1B02G327900	0	0	0	0	0	0	0	-0.579671	-0.473172	0.830992	-0.526285	0.00629338	0.446397	0	0	0	0.607073	0.330059	0.0628684	0.0204983	nucleic acid binding;3'-5' exonuclease activity;nucleobase-containing compound metabolic process
2257211|F|0-57|CT	-	0	0	0	0	0	0	0	-0.330209	-0.510671	4.6629	-0.965669	0.0470681	1.34423	0	0	0	0.94499	0.0196464	0.0353635	0.063353
984340|F|0-11|AT	TraesCS1B02G328000	0	0	0	0	0	0	0	-0.617754	-0.551912	4.14875	-0.408775	-0.00857109	-0.284705	0	0	0	0.976424	0.0235756	0	0.0626154	integral component of membrane
2252572|F|0-8|CT	TraesCS1B02G328500	0	0	0	0	0	0	0	0.0601775	-0.0186189	1.27287	-0.630363	0.00270406	0.45982	0	0	0	0.941061	0.0392927	0.0196464	0.0511584	electron transfer activity
2252572|F|0-21|AG	TraesCS1B02G328500	0	0	0	0	0	0	0	0.0138545	-0.142408	3.06514	-0.822715	-0.0456819	0.226235	0	0	0	0.931238	0.0491159	0.0196464	0.0391145	electron transfer activity
2252961|F|0-54|CG	-	0	0	0	0	0	0	0	0.437623	0.365636	-1.13946	-0.187044	-0.0411738	-0.643353	0	0	0	0.862475	0.043222	0.0943026	0.125532
4407219|F|0-28|AG	-	0	0	0	0	0	0	0	0.154901	0.403477	-1.93414	3.50722	0.061347	-1.04018	0	0	0	0.750491	0.0275049	0.222004	0.0298798
3385450|F|0-9|AG	-	-1	0	0	0	0	0	1	-0.683825	-0.43994	0.287815	-0.679572	0.000681815	0.511618	1	0	0	0.544204	0.453831	0.00196464	0.0727162
4989368|F|0-19|AG	TraesCS1B02G330100	0	0	0	0	0	0	0	-0.147211	-0.174125	0.925304	0.222534	0.0363382	0.285421	0	0	0	0.479371	0.398821	0.121807	0.082883	integral component of membrane;ATP binding;protein kinase activity;protein serine/threonine kinase activity;protein phosphorylation;membrane;nucleotide binding;kinase activity;phosphorylation;transferase activity;protein binding
3948637|F|0-11|AG	TraesCS1B02G330400	0	0	0	0	0	0	0	0.102537	-0.0270304	0.59912	-0.109181	-0.0437195	-0.284411	0	0	0	0.915521	0.0726916	0.0117878	0.138286	metal ion binding;peroxidase activity;heme binding;response to oxidative stress;extracellular region;hydrogen peroxide catabolic process;oxidation-reduction process
4909460|F|0-15|TC	-	0	0	0	0	0	0	0	0.36339	0.413069	0.013204	0.140853	-0.0597429	-0.675572	0	0	0	0.91945	0.0667976	0.0137525	0.13729
2285557|F|0-23|TC	-	0	0	0	0	0	0	0	-0.512431	-0.463313	-0.599909	-0.299767	0.0305249	0.475639	0	0	0	0.915521	0.0628684	0.021611	0.121316
2279403|F|0-65|CT	-	0	0	0	0	0	0	0	-0.695874	-0.46075	-0.992744	0.393714	0.0125004	-0.488034	0	0	0	0.921415	0.0550098	0.0235756	0.113291
5325116|F|0-20|CA	-	0	0	0	0	0	0	0	0.725247	0.743894	0.846993	-0.13281	-0.0226634	0.068827	0	0	0	0.905697	0.0412574	0.0530452	0.104417
2277541|F|0-52|AC	TraesCS1B02G332600	0	0	0	0	0	0	0	-0.473355	-0.412758	-0.485977	0.464553	0.0391257	0.3245	0	0	0	0.929273	0.0707269	0	0.0900145	membrane;potassium ion transmembrane transporter activity;potassium ion transmembrane transport
1133318|F|0-12|TA	TraesCS1B02G332800	0	0	0	0	0	0	0	0.445656	0.423932	-0.286105	-0.0613354	-0.0204436	-0.145022	0	0	0	0.927308	0.0726916	0	0.0763505
1230121|F|0-56|CA	TraesCS1B02G332800	0	0	0	0	0	0	0	0.745463	0.645242	-1.31659	0.170105	0.00288182	-0.572572	0	0	0	0.599214	0.0137525	0.387033	0.00426308
2279905|F|0-33|TC	TraesCS1B02G333400	0	0	0	0	0	0	0	0.160783	0.0690161	1.26023	-0.0994309	-0.0134933	-0.17906	0	0	0	0.905697	0.0373281	0.0569745	0.0600541
4988980|F|0-53|GA	TraesCS1B02G334605	0	0	0	0	0	0	0	-0.238893	-0.288249	1.00068	-0.307999	-0.0628216	-0.220709	0	0	0	0.905697	0.064833	0.0294695	0.081037	ADP binding
1168691|F|0-64|GA	TraesCS1B02G334600							0										0.626719	0.00982318	0.363458	0.0605036	;serine-type endopeptidase activity;serine-type peptidase activity;proteolysis
1205307|F|0-55|CT	TraesCS1B02G334900	0	0	0	0	0	0	0	-0.330288	-0.261766	-0.456071	-0.580253	-0.0469777	-0.643523	0	0	0	0.479371	0.143418	0.37721	0.026577	integral component of membrane;hydrolase activity, acting on ester bonds
4439879|F|0-13|AG	-	0	0	0	0	0	0	0	0.421954	0.487536	1.84331	-0.931779	-0.125634	-0.475337	0	0	0	0.742633	0.0412574	0.21611	0.0560577
1118019|F|0-41|GA	-	0	0	0	0	0	0	0	0.190269	0.108554	-0.0906447	1.7954	-0.026254	-1.29106	0	0	0	0.656189	0.0176817	0.32613	0.037348
1110494|F|0-48|CA	-	0	0	0	0	0	0	0	0.208884	0.0883848	-1.18472	1.37743	0.0745122	-0.37065	0	0	0	0.895874	0.043222	0.0609037	0.0516623
4991660|F|0-10|GC	TraesCS1B02G335300							0										0.811395	0.00392927	0.184676	0.0269033
4396370|F|0-7|AG	TraesCS1B02G335800	0	0	0	0	0	0	0	-0.421259	-0.425499	0.356685	0.129497	0.0362221	0.139256	0	0	0	0.491159	0.332024	0.176817	0.0220799
1007230|F|0-9|GA	TraesCS1B02G336300	0	0	0	0	0	0	0	0.303956	0.155183	0.0196601	0.290218	-0.0378963	-0.038781	0	0	0	0.724951	0.0255403	0.249509	0.0342317	oxidoreductase activity;heme binding;oxidation-reduction process;4 iron, 4 sulfur cluster binding;iron-sulfur cluster binding;sulfite reductase (ferredoxin) activity
3955069|F|0-37|CT	-	0	0	0	0	0	0	0	0.379552	0.418305	-0.0148837	0.314375	-0.0714149	-0.894333	0	0	0	0.903733	0.0707269	0.0255403	0.0541219
1214013|F|0-60|GA	-							0										0.683694	0.00982318	0.306483	0.0537499
2362511|F|0-45|CG	-	0	0	0	0	0	0	0	-1.02324	-0.564544	3.36918	-2.55926	-0.124316	0.195255	0	0	0	0.752456	0.0117878	0.235756	0.033103
3385482|F|0-15|AC	-	0	0	0	0	0	0	0	-0.221102	-0.0729471	0.0816548	0.513018	0.0172197	-0.489646	0	0	0	0.424361	0.561886	0.0137525	0.0431295
1025447|F|0-31|GA	-							0										0.640472	0.00785855	0.35167	0.0544036
1025447|F|0-55|GA	-	0	0	0	0	0	0	0	-0.246999	-0.416766	1.00086	-0.661145	-0.0772518	-0.41954	0	0	0	0.719057	0.0235756	0.257367	0.11032
996292|F|0-36|GA	-	0	0	0	0	0	0	0	-0.262334	-0.0591232	-0.690638	-0.658559	-0.138142	-0.878475	0	0	0	0.850688	0.0451866	0.104126	0.111932
996292|F|0-33|CT	-	0	0	0	0	0	0	0	-0.690962	-0.3457	2.59563	0.554743	0.053098	0.372658	0	0	0	0.799607	0.0117878	0.188605	0.0473675
1667871|F|0-58|GC	-	0	0	0	0	0	0	0	-0.550025	-0.461099	0.82866	-0.715672	-0.0496627	0.198771	0	0	0	0.933202	0.0550098	0.0117878	0.0829257
981974|F|0-15|GA	TraesCS1B02G337300	0	0	0	0	0	0	0	-0.807624	-0.752564	-0.580864	-0.923682	-0.115153	-0.288017	0	0	0	0.862475	0.0373281	0.100196	0.0959117
1225005|F|0-8|CG	TraesCS1B02G337300	0	0	0	0	0	0	0	-0.271838	-0.0729043	0.615491	-0.140467	-0.0413093	-0.304681	0	0	0	0.903733	0.0275049	0.0687623	0.0404885
994762|F|0-19|CG	-	0	0	0	0	0	0	0	-0.711169	-0.658533	-0.444179	-1.17528	-0.151786	-0.831489	0	0	0	0.948919	0.0491159	0.00196464	0.0766808
1095511|F|0-17|TC	-	0	0	0	0	0	0	0	-1.19848	-1.20885	-1.13046	-1.02584	0.001229	1.55298	0	0	0	0.715128	0.0117878	0.273084	0.0538717
2279369|F|0-66|GT	-	0	0	0	0	0	0	0	-0.414716	-0.416287	-0.464336	-0.651058	-0.138997	-0.877358	0	0	0	0.880157	0.0412574	0.0785855	0.0491764
1081747|F|0-27|TC	TraesCS1B02G337700							0										0.819253	0.00392927	0.176817	0.0196599
9721703|F|0-19|GA	-	0	0	0	0	0	0	0	0.313575	0.17438	-0.160715	-0.301025	-0.0377131	-0.236168	0	0	0	0.748527	0.021611	0.229862	0.0366559
999572|F|0-13|CT	-	0	0	0	0	0	0	0	-0.0207828	0.060999	0.277274	-0.90971	-0.0369356	0.300753	0	0	0	0.740668	0.0314342	0.227898	0.0429434
1263912|F|0-56|AG	-	0	0	0	0	0	0	0	-0.756142	-0.677249	-0.353937	0.607455	0.0915825	0.185846	0	0	0	0.72888	0.0176817	0.253438	0.0304083
1081793|F|0-63|TC	-							0										0.591356	0.00982318	0.398821	0.0255872
26672813|F|0-16|AG	-	0	0	0	0	0	0	0	0.202744	0.0613278	-0.211025	0.693011	0.0469873	0.578295	0	0	0	0.911591	0.043222	0.0451866	0.0273356
1111200|F|0-8|TC	-	0	0	0	0	0	0	0	-0.497831	-0.566424	0.942029	-0.0449865	-0.022076	0.864646	0	0	0	0.854617	0.0314342	0.113949	0.0220575
986384|F|0-62|TC	-	0	0	0	0	0	0	0	-0.911588	-0.882946	-1.53526	-1.31767	-0.122021	-0.598231	0	0	0	0.626719	0.0176817	0.355599	0.0573595
1093490|F|0-28|GA	-	0	0	0	0	0	0	0	0.0452368	-0.0746454	0.53348	-0.428115	-0.0308434	-0.597345	0	0	0	0.836935	0.0491159	0.113949	0.0496754
1153793|F|0-28|AG	-	0	0	0	0	0	0	0	-0.892388	-0.856509	-0.858326	-0.918836	-0.0606077	0.145657	0	0	0	0.601179	0.0176817	0.381139	0.0407121
1093049|F|0-31|GA	TraesCS1B02G338100	0	0	0	0	0	0	0	0.0898114	-0.00237259	1.84732	-0.85421	-0.0324474	0.150584	0	0	0	0.88998	0.0569745	0.0530452	0.0300079
1687941|F|0-56|AT	-	0	0	0	0	0	0	0	-0.656591	-0.387219	2.5712	0.75656	-0.0594706	-1.45946	0	0	0	0.764244	0.0255403	0.210216	0.0173967
2343836|F|0-11|CG	-							0										0.628684	0.00785855	0.363458	0.0404591
4439582|F|0-10|TG	TraesCS1B02G340100	0	0	0	0	0	0	0	0.423012	0.259109	1.52141	0.518702	0.0112729	-0.148378	0	0	0	0.695481	0.265226	0.0392927	0.134725
2266474|F|0-29|AG	TraesCS1B02G340100	0	0	0	0	0	0	0	-0.804797	-0.667016	1.28506	-0.284841	0.00834741	0.725386	0	0	0	0.856582	0.0314342	0.111984	0.0824924
4910411|F|0-29|AG	TraesCS1B02G340100	0	0	0	0	0	0	0	-0.472575	-0.416564	2.2064	0.0196822	-0.0816993	-1.49958	0	0	0	0.80943	0.0333988	0.157171	0.12262
1135449|F|0-33|AG	TraesCS1B02G340100	0	0	0	0	0	0	0	0.1432	0.069374	2.27474	-0.808925	-0.0960773	-0.531548	0	0	0	0.923379	0.0373281	0.0392927	0.118195
1003008|F|0-39|GC	TraesCS1B02G340800	0	0	0	0	0	0	0	0.114564	0.241435	0.50733	-0.539314	-0.0520386	0.171538	0	0	0	0.935167	0.0569745	0.00785855	0.0843756
2332066|F|0-42|CG	TraesCS1B02G340900	0	0	0	0	0	0	0	0.619397	0.441734	-0.748948	0.486208	0.0819707	0.42123	0	0	0	0.872299	0.0275049	0.100196	0.0495012
1147833|F|0-34|TC	-	0	0	0	0	0	0	0	-0.462752	-0.40913	-0.309448	0.22528	0.0339638	0.516172	0	0	0	0.923379	0.0275049	0.0491159	0.0612669
1230985|F|0-44|AG	TraesCS1B02G342700	0	0	0	0	0	0	0	-0.0430571	-0.301718	-2.41743	3.36838	0.0382701	-1.40427	0	0	0	0.746562	0.0137525	0.239686	0.0229327	protein binding
1043194|F|0-59|CG	TraesCS1B02G343300	0	0	0	0	0	0	0	0.190017	0.0803365	0.450636	-1.67589	-0.0918545	0.0970998	0	0	0	0.954813	0.0353635	0.00982318	0.0359166	integral component of membrane;photosynthesis;chloroplast;photosystem II
1018563|F|0-26|AC	-	0	0	0	0	0	0	0	0.702122	0.601202	0.913487	-0.906389	-0.11461	-0.436591	0	0	0	0.895874	0.0451866	0.0589391	0.0423863
1109533|F|0-30|CT	-	0	0	0	0	0	0	0	-0.291722	-0.227105	-1.73466	0.361694	-0.0202397	-0.678501	0	0	0	0.795678	0.204322	0	0.00405673
1036174|F|0-28|AC	-	0	0	0	0	0	0	0	0.889443	0.628498	0.790773	0.465336	-0.0187305	-0.982049	0	0	0	0.764244	0.021611	0.214145	0.133992
2288050|F|0-13|GA	TraesCS1B02G346300	0	0	0	0	0	0	0	0.593622	0.35531	-0.750977	-1.41206	-0.150496	-0.594874	0	0	0	0.752456	0.0196464	0.227898	0.129341	DNA-binding transcription factor activity;transcription, DNA-templated;nucleus;DNA binding;regulation of transcription, DNA-templated
4991461|F|0-41|AG	TraesCS1B02G346400	0	0	0	0	0	0	0	-0.0623754	-0.123697	0.140352	-1.36043	-0.0703482	0.0356853	0	0	0	0.929273	0.0589391	0.0117878	0.135471	integral component of membrane;ATP binding;membrane;nucleotide binding;calcium transmembrane transporter activity, phosphorylative mechanism;calcium ion transmembrane transport
1006460|F|0-46|AC	TraesCS1B02G347300	0	0	0	0	0	0	0	-0.00842045	-0.0636759	0.360782	-0.535466	-0.0546568	-0.718404	0	0	0	0.935167	0.0609037	0.00392927	0.132948
7351795|F|0-26|GA	TraesCS1B02G347600	0	0	0	0	0	0	0	-0.216742	-0.174601	0.913687	0.112891	0.0240109	0.217921	0	0	0	0.650295	0.324165	0.0255403	0.101782	metal ion binding;oxidoreductase activity;oxidation-reduction process;dioxygenase activity;response to light stimulus;C-19 gibberellin 2-beta-dioxygenase activity;gibberellin catabolic process
1340722|F|0-49|CG	TraesCS1B02G347800	0	0	0	0	0	0	0	0.227828	0.212037	1.90005	-1.31047	-0.0403419	-0.205066	0	0	0	0.748527	0.021611	0.229862	0.0817184	heme binding;iron ion binding;oxidoreductase activity, acting on paired donors, with incorporation or reduction of molecular oxygen;oxidation-reduction process
5050457|F|0-9|CG	TraesCS1B02G347800	0	0	0	0	0	0	0	-0.0480011	-0.0961281	2.2611	-1.30064	-0.0465496	-0.220258	0	0	0	0.907662	0.0392927	0.0530452	0.0851647	heme binding;iron ion binding;oxidoreductase activity, acting on paired donors, with incorporation or reduction of molecular oxygen;oxidation-reduction process
2281360|F|0-54|CT	-	0	0	0	0	0	0	0	0.772599	0.479653	-0.928154	-1.09616	-0.0828096	-0.504104	0	0	0	0.88998	0.0333988	0.0766208	0.0759097
2284499|F|0-60|TG	TraesCS1B02G347900	0	0	0	0	0	0	0	0.306458	0.270266	0.425442	-0.569463	-0.0461584	-0.374268	0	0	0	0.939096	0.0451866	0.0157171	0.0664441	transcription, DNA-templated;nucleus;DNA binding;regulation of transcription, DNA-templated;response to hormone;auxin-activated signaling pathway
3958374|F|0-22|AG	-	0	0	0	0	0	0	0	-0.263746	-0.368096	0.594238	0.226084	-0.0296626	-0.999965	0	0	0	0.868369	0.0373281	0.0943026	0.00170364
1020261|F|0-49|GA	TraesCS1B02G349200	1	0	0	0	0	0	1	0.799338	0.607865	0.197636	0.291095	-0.0268573	-0.311687	1	0	0	0.746562	0.227898	0.0255403	0.00147207	regulation of transcription, DNA-templated;positive regulation of long-day photoperiodism, flowering
1135527|F|0-17|CA	TraesCS1B02G350100							0										0.75835	0.00785855	0.233792	0.0533534	ATP binding;protein kinase activity;protein phosphorylation
5411777|F|0-64|CT	TraesCS1B02G350100	0	0	0	0	0	0	0	-0.00677202	-0.0185514	0.344733	-0.761297	-0.0872123	-0.288894	0	0	0	0.882122	0.102161	0.0157171	0.0603129	ATP binding;protein kinase activity;protein phosphorylation
1014052|F|0-33|CG	TraesCS1B02G350600	0	0	0	0	0	0	0	-0.0899065	-0.0960786	-1.49393	1.19668	0.0546146	-0.238437	0	0	0	0.943026	0.0550098	0.00196464	0.0911485	catalytic activity;trehalose biosynthetic process
3950060|F|0-20|AG	TraesCS1B02G351900	-1	0	0	0	0	0	1	-0.673099	-0.523456	1.58563	-1.17393	-0.039385	0.248146	1	0	0	0.365422	0.626719	0.00785855	0.0651428	ATP binding;protein kinase activity;protein phosphorylation
5579675|F|0-31|CA	TraesCS1B02G352400	0	0	0	0	0	0	0	0.904967	0.790295	-1.9444	2.56055	0.0471053	-1.27727	0	0	0	0.931238	0.0176817	0.0510806	0.045968	ATP binding;protein metabolic process;cellular response to heat
4993233|F|0-64|CA	TraesCS1B02G353400	0	0	0	0	0	0	0	-0.433398	-0.231055	-0.547011	-0.916578	-0.0336992	-0.166514	0	0	0	0.628684	0.0176817	0.353635	0.0485469	nucleus;DNA replication
2369529|F|0-46|CG	TraesCS1B02G353700	0	0	0	0	0	0	0	-0.385477	-0.31366	-0.725649	-1.24988	-0.105597	-0.458237	0	0	0	0.917485	0.0255403	0.0569745	0.0546994	DNA-binding transcription factor activity;sequence-specific DNA binding;nucleus;DNA binding;zinc ion binding;regulation of transcription, DNA-templated;positive regulation of transcription, DNA-templated
2278332|F|0-32|TC	TraesCS1B02G353800	0	0	0	0	0	0	0	0.966404	0.720042	1.28846	-0.606661	0.00622271	0.380236	0	0	0	0.91945	0.0746562	0.00589391	0.0573452	integral component of membrane;transmembrane transporter activity;membrane;transmembrane transport
993307|F|0-30|AG	TraesCS1B02G353800	0	0	0	0	0	0	0	-0.559903	-0.370214	0.751211	0.245872	0.0110174	-0.35579	0	0	0	0.915521	0.0746562	0.00982318	0.0403391	integral component of membrane;transmembrane transporter activity;membrane;transmembrane transport
2289862|F|0-26|CG	TraesCS1B02G354500	0	0	0	0	0	0	0	0.518145	0.318832	0.676931	-0.537875	0.0024875	0.664688	0	0	0	0.88998	0.0589391	0.0510806	0.0484742	cell wall;cell wall modification;pectinesterase activity;aspartyl esterase activity;pectin catabolic process;hydrolase activity
2257522|F|0-45|CT	TraesCS1B02G355700	0	0	0	0	0	0	0	0.51118	0.419092	-0.490205	0.0976626	0.00176317	-0.244569	0	0	0	0.94499	0.0510806	0.00392927	0.0445623	ATP binding;protein kinase activity;protein phosphorylation;protein binding;integral component of membrane
1002184|F|0-36|AG	TraesCS1B02G356200	0	0	0	0	0	0	0	0.726113	0.817505	-1.22192	1.0675	-0.0543375	-1.30419	0	0	0	0.911591	0.0333988	0.0550098	0.0905118	integral component of membrane;ATP binding;ATPase-coupled transmembrane transporter activity;transmembrane transport;ATPase activity
1207280|F|0-20|GC	TraesCS1B02G356200	0	0	0	0	0	0	0	-0.0891566	0.0427357	-0.792876	0.589958	0.0596323	0.808658	0	0	0	0.909627	0.043222	0.0471513	0.0749135	integral component of membrane;ATP binding;ATPase-coupled transmembrane transporter activity;transmembrane transport;ATPase activity
985658|F|0-49|TC	TraesCS1B02G356200	0	0	0	0	0	0	0	0.13757	0.101205	-0.380449	0.852652	0.0938144	0.545365	0	0	0	0.872299	0.0392927	0.0884086	0.0595093	integral component of membrane;ATP binding;ATPase-coupled transmembrane transporter activity;transmembrane transport;ATPase activity
1139478|F|0-44|GA	-	0	0	0	0	0	0	0	-0.591713	-0.506941	0.499071	0.194068	0.00802776	-0.0896716	0	0	0	0.941061	0.0550098	0.00392927	0.0234891
1205773|F|0-11|GA	TraesCS1B02G357100	0	0	0	0	0	0	0	0.524336	0.103967	1.66448	-1.23154	0.082872	2.04631	0	0	0	0.642436	0.0157171	0.341847	0.019032
1082842|F|0-8|AG	-	0	0	0	0	0	0	0	-0.165791	-0.0350285	-0.897293	0.489418	0.0277981	-0.028727	0	0	0	0.937132	0.0609037	0.00196464	0.175937
1276419|F|0-52|AC	TraesCS1B02G357300	0	0	0	0	0	0	0	-0.0421776	0.148509	-1.66225	0.790013	-0.0117121	-0.325603	0	0	0	0.917485	0.0392927	0.043222	0.149274	protein binding
2278315|F|0-29|AT	TraesCS1B02G357600	0	0	0	0	0	0	0	0.5528	0.374383	1.46507	-0.383694	-0.0244512	-0.316473	0	0	0	0.888016	0.0589391	0.0530452	0.133732	DNA binding;nucleosome;protein heterodimerization activity
2281182|F|0-22|GA	TraesCS1B02G357600	0	0	0	0	0	0	0	-0.227982	-0.170185	-1.15438	-0.999434	-0.0786716	-0.615107	0	0	0	0.907662	0.0333988	0.0589391	0.06234	DNA binding;nucleosome;protein heterodimerization activity
1132017|F|0-50|CG	TraesCS1B02G357900	0	0	0	0	0	0	0	0.190315	0.187953	-0.603922	0.555797	0.00349067	0.0180921	0	0	0	0.899804	0.0569745	0.043222	0.117631	ATP binding;protein kinase activity;protein phosphorylation;protein binding
1132017|F|0-26|GA	TraesCS1B02G357900	0	0	0	0	0	0	0	-0.23205	-0.100783	-1.5075	0.605686	0.00768843	0.198437	0	0	0	0.882122	0.0550098	0.0628684	0.0954475	ATP binding;protein kinase activity;protein phosphorylation;protein binding
2261982|F|0-19|TC	TraesCS1B02G358600	0	0	0	0	0	0	0	0.0237568	0.215486	-0.144807	0.0959057	0.0429363	0.471803	0	0	0	0.844794	0.0235756	0.131631	0.0796373	integral component of membrane;ATP binding;protein kinase activity;protein phosphorylation;protein binding
2262137|F|0-49|CT	TraesCS1B02G358700	0	0	0	0	0	0	0	-0.095595	-0.181648	-1.35045	0.905022	-0.0253351	-0.530338	0	0	0	0.840864	0.0707269	0.0884086	0.0984965	protein binding
3946249|F|0-23|CT	-	0	0	-1	0	0	0	1	-0.0990459	-0.0158581	-5.1179	0.695574	0.00761645	-0.30535	0	1	0	0.70334	0.182711	0.113949	0.00868637
1060382|F|0-12|CG	TraesCS1B02G358900	0	0	0	0	0	0	0	0.0911055	0.0613908	-1.16199	-0.664078	-0.0458575	-0.148716	0	0	0	0.563851	0.355599	0.0805501	0.0182985
1262196|F|0-7|CT	-	0	0	0	0	0	0	0	-0.405241	-0.317795	0.700554	-1.47114	-0.0959647	0.186612	0	0	0	0.557957	0.0785855	0.363458	0.0463835
1266026|F|0-56|GA	-	0	0	0	0	0	0	0	-0.428021	-0.295366	1.10392	-0.999954	-0.00560367	0.850491	0	0	0	0.807466	0.0550098	0.137525	0.111206
1262196|F|0-66|AG	-	0	0	0	0	0	0	0	1.49194	0.963909	-2.2837	1.76436	-0.0188151	-0.599623	0	0	0	0.695481	0.0157171	0.288802	0.0636056
1093980|F|0-26|TC	TraesCS1B02G359500	0	0	0	0	0	0	0	0.561848	0.384518	1.0164	0.804223	0.0163595	-0.197994	0	0	0	0.473477	0.400786	0.125737	0.00978853
1161327|F|0-65|GT	TraesCS1B02G359500	0	0	0	0	0	0	0	-0.920149	-0.778869	-1.22495	1.05409	0.00375684	-1.0401	0	0	0	0.683694	0.0196464	0.29666	0.0574631
1128380|F|0-31|GA	TraesCS1B02G359600	0	0	0	0	0	0	0	0.201794	-0.109505	0.975613	-2.42954	-0.0341139	0.724557	0	0	0	0.709234	0.0255403	0.265226	0.169868	structural constituent of ribosome;translation;ribosome
1011375|F|0-57|TC	TraesCS1B02G359800	0	0	0	0	0	0	0	-0.189576	-0.105486	0.00899718	-0.962499	0.00544446	1.13505	0	0	0	0.86444	0.0255403	0.11002	0.0340811	ATP binding;kinase activity;phosphorylation
1131994|F|0-34|GA	TraesCS1B02G360100	0	0	0	0	0	0	0	-0.413486	-0.254472	-0.549591	0.796099	0.0144458	-0.0508975	0	0	0	0.772102	0.0294695	0.198428	0.0666441	ATP binding;protein kinase activity;protein phosphorylation;protein binding
1098420|F|0-15|GC	-	0	0	0	0	0	0	0	-1.07098	-0.827801	-0.169253	0.185927	0.00255635	0.124774	0	0	0	0.917485	0.0412574	0.0412574	0.187499
2259299|F|0-24|GT	TraesCS1B02G361300	0	0	0	0	0	0	0	-0.246417	-0.121073	-0.957807	0.652722	0.03026	0.344067	0	0	0	0.937132	0.0491159	0.0137525	0.126556	transferase activity, transferring hexosyl groups
1216333|F|0-56|GA	-	0	0	0	0	0	0	0	0.0467503	-0.267174	1.33666	-1.03498	-0.0104165	0.20727	0	0	0	0.923379	0.0275049	0.0491159	0.165294
1216333|F|0-5|AG	-	0	0	0	0	0	0	0	0.204771	-0.0489512	0.547817	-0.759037	-0.0262565	0.210288	0	0	0	0.927308	0.0235756	0.0491159	0.141737
1034225|F|0-23|TC	-	0	0	0	0	0	0	0	0.555791	0.600138	-0.456627	-1.23227	-0.127714	-0.791386	0	0	0	0.862475	0.0373281	0.100196	0.101622
3957280|F|0-36|AG	TraesCS1B02G362500	0	0	0	0	0	0	0	0.532708	0.436257	-1.65901	-0.434873	-0.0624336	-1.01801	0	0	0	0.872299	0.0314342	0.0962672	0.0926487	nucleus;DNA replication
3022704|F|0-8|AC	TraesCS1B02G362700	0	0	0	0	0	0	0	-0.00478577	-0.0477876	0.0980504	-0.456919	-0.0184988	0.162035	0	0	0	0.787819	0.208251	0.00392927	0.00344824	nucleic acid binding;zinc ion binding
1093051|F|0-63|CT	-							0										0.685658	0.00785855	0.306483	0.0359347
1695125|F|0-17|CG	TraesCS1B02G363200	0	0	0	0	0	0	0	0.603225	0.370542	-0.604836	0.0934303	0.029785	-0.0931329	0	0	0	0.941061	0.0373281	0.021611	0.053109	DNA-binding transcription factor activity;sequence-specific DNA binding;nucleus;regulation of transcription, DNA-templated
3222477|F|0-12|TC	-	0	0	0	0	0	0	0	-0.400065	-0.260799	2.34045	0.864791	0.00483071	-0.538936	0	0	0	0.717092	0.021611	0.261297	0.0383521
3024957|F|0-12|AG	-	0	0	0	0	0	0	0	-0.521644	-0.389772	1.79543	-0.39762	-0.0130606	0.353559	0	0	0	0.950884	0.0451866	0.00392927	0.142056
1364101|F|0-25|AG	-	0	0	0	0	0	0	0	0.564337	0.17952	0.493873	2.97972	0.0640155	-1.09552	0	0	0	0.80943	0.0137525	0.176817	0.0964124
4261954|F|0-7|AG	-	0	0	0	0	0	0	0	-0.349752	-0.412291	0.159413	2.62327	0.00037586	-0.906227	0	0	0	0.888016	0.0117878	0.100196	0.0885802
1209707|F|0-58|AG	-	0	0	0	0	0	0	0	0.777318	0.660778	0.210126	0.198683	-0.00885966	-0.114366	0	0	0	0.884086	0.0726916	0.043222	0.0798359
1238842|F|0-18|AG	-	0	0	0	0	0	0	0	-0.270103	-0.0324165	0.261577	1.2749	-0.00272181	-0.659714	0	0	0	0.891945	0.0255403	0.0825147	0.0637855
4989120|F|0-14|GC	-	0	0	0	0	0	0	0	-0.0349922	-0.00692606	-0.257627	-0.240879	-0.0384655	-0.511315	0	0	0	0.927308	0.0412574	0.0314342	0.0384513
1125253|F|0-15|CA	-	0	0	0	0	0	0	0	-1.25084	-0.754812	-1.10177	0.395336	0.0275129	-0.141622	0	0	0	0.903733	0.0275049	0.0687623	0.162061
2270676|F|0-32|TC	TraesCS1B02G372400	0	0	0	0	0	0	0	-0.204533	-0.144995	-2.79813	0.526503	0.0475948	0.250408	0	0	0	0.895874	0.0235756	0.0805501	0.0282302	ATP binding;protein kinase activity;protein serine/threonine kinase activity;recognition of pollen;protein phosphorylation
1081796|F|0-34|TC	TraesCS1B02G372900	0	0	0	0	0	0	0	0.171603	0.122737	-0.37985	0.0105396	-0.0127381	-0.140144	0	0	0	0.555992	0.422397	0.021611	0.130701	protein binding
4911037|F|0-62|CG	-	0	0	0	0	0	0	0	-0.591137	-0.397219	-0.44205	0.181708	-0.0120967	-0.240387	0	0	0	0.876228	0.0373281	0.086444	0.133027
978671|F|0-39|TG	-	0	0	0	0	0	0	0	-0.568916	-0.440583	-0.0561802	-0.155295	-0.000977727	0.322753	0	0	0	0.929273	0.064833	0.00589391	0.131056
1201926|F|0-65|GC	TraesCS1B02G373400	0	0	0	0	0	0	0	0.180152	0.254265	-0.376671	0.47486	0.0262928	-0.140112	0	0	0	0.909627	0.0471513	0.043222	0.106248	microtubule binding;microtubule cytoskeleton organization
1091858|F|0-45|CT	-	0	0	0	0	0	0	0	-0.192677	-0.00910886	0.200136	0.506942	0.00752432	0.101488	0	0	0	0.925344	0.0707269	0.00392927	0.0912243
2341000|F|0-37|GA	TraesCS1B02G373800	0	0	0	0	0	0	0	-0.365952	-0.10399	1.88397	1.72883	0.00187984	-1.18963	0	0	0	0.669941	0.021611	0.308448	0.0407991	hydrolase activity;phosphatidylinositol dephosphorylation
1036633|F|0-46|GA	TraesCS1B02G375100	0	0	0	0	0	0	0	-0.0785506	-0.0448466	-0.592704	-0.177292	-0.0176252	-0.43628	0	0	0	0.493124	0.491159	0.0157171	0.0133462	metal ion binding;catalytic activity;protein serine/threonine phosphatase activity;cation binding;protein dephosphorylation
5323591|F|0-22|AG	TraesCS1B02G375400	0	0	0	0	0	0	0	-0.308055	-0.135641	-0.173611	0.940722	0.0378016	0.0415826	0	0	0	0.899804	0.0609037	0.0392927	0.00755036	ATP binding;protein kinase activity;protein serine/threonine kinase activity;protein phosphorylation
1089723|F|0-8|AG	TraesCS1B02G375700	0	0	0	0	0	0	0	0.0145581	-0.0791471	0.583245	-0.794438	-0.00773209	0.70339	0	0	0	0.504912	0.491159	0.00392927	0.00366476	protein binding
1219891|F|0-14|TG	TraesCS1B02G377100	0	0	0	0	0	0	0	0.24209	0.152839	1.44642	0.128841	0.0500407	0.529373	0	0	0	0.465619	0.526523	0.00785855	0.0777296	hydrolase activity, hydrolyzing O-glycosyl compounds;carbohydrate metabolic process;catalytic activity;cellulose catabolic process;cellulase activity
1214677|F|0-63|TC	-	0	0	0	0	0	0	0	-0.0161957	0.0685173	0.382083	0.726256	-0.0607886	-1.72854	0	0	0	0.856582	0.0235756	0.119843	0.109692
3064922|F|0-24|CA	TraesCS1B02G380800	0	0	0	0	0	0	0	-0.12528	-0.102889	-0.970681	0.934699	0.0683667	0.557922	0	0	0	0.939096	0.0589391	0.00196464	0.104101	structural constituent of ribosome;translation;ribosome
4260609|F|0-17|AG	-	0	0	0	0	0	0	0	0.230418	0.22113	-0.365239	-0.263346	-0.042924	-0.497604	0	0	0	0.933202	0.0628684	0.00392927	0.118495
1666917|F|0-44|AC	-	0	0	0	0	0	0	0	-0.22242	-0.241005	-1.28157	-1.87497	-0.0695292	0.0548348	0	0	0	0.744597	0.0314342	0.223969	0.0702086
3064440|F|0-32|CT	-	0	0	0	0	0	0	0	0.0851004	0.0898131	0.460479	0.109576	0.0527802	0.682242	0	0	0	0.852652	0.0471513	0.100196	0.145279
3064440|F|0-23|GA	-	0	0	0	0	0	0	0	0.134083	0.05398	1.00891	0.514979	0.0500782	0.345213	0	0	0	0.671906	0.0412574	0.286837	0.119593
13375739|F|0-6|CT	-	0	0	0	0	0	0	0	-0.29434	-0.181239	1.19037	-1.58269	-0.0283453	0.334289	0	0	0	0.854617	0.0412574	0.104126	0.118054
2261292|F|0-11|CG	TraesCS1B02G382200	0	0	0	0	0	0	0	0.0990291	0.0597115	-0.961677	1.04658	0.0687871	0.165431	0	0	0	0.91945	0.064833	0.0157171	0.125817	carbohydrate metabolic process;extracellular region;polygalacturonase activity;cell wall organization
1167674|F|0-57|AG	TraesCS1B02G382200	0	0	0	0	0	0	0	-0.00748041	0.0379577	-0.347458	0.771719	0.0569573	0.122125	0	0	0	0.603143	0.390963	0.00589391	0.100563	carbohydrate metabolic process;extracellular region;polygalacturonase activity;cell wall organization
2258021|F|0-10|CT	TraesCS1B02G383000	0	0	0	0	0	0	0	-0.00881697	0.0851677	-0.158388	-0.4834	0.0294733	0.377532	0	0	0	0.917485	0.0726916	0.00982318	0.0931291	enzyme inhibitor activity
995780|F|0-60|CT	-	0	0	0	0	0	0	0	0.607355	0.462268	3.07295	0.843725	0.0735563	-0.200529	0	0	0	0.811395	0.0314342	0.157171	0.0629364
1136337|F|0-25|TC	-	0	0	0	0	0	0	0	0.295006	0.326354	-0.290788	0.174083	0.00720291	-0.0507635	0	0	0	0.913556	0.0373281	0.0491159	0.071175
3034534|F|0-5|AC	-	0	0	0	0	0	0	0	0.153113	0.131723	-0.649885	-0.313451	-0.0436966	-0.275001	0	0	0	0.324165	0.67387	0.00196464	0.0587278
1074158|F|0-5|CT	-	0	0	0	0	0	0	0	-0.0140865	-0.0364093	2.06829	-0.268768	-0.00646753	-0.0837043	0	0	0	0.927308	0.0667976	0.00589391	0.048068
1054439|F|0-11|AT	-	0	0	0	0	0	0	0	-0.398882	-0.209745	0.473893	-0.0851704	-0.0238477	-0.233809	0	0	0	0.933202	0.064833	0.00196464	0.0310897
996245|F|0-25|TG	-	0	0	0	0	0	0	0	0.0338563	0.00776057	-0.610778	-0.464533	0.022726	0.561661	0	0	0	0.546169	0.180747	0.273084	0.0321522
3533326|F|0-23|TC	-	0	0	0	0	0	0	0	0.231016	0.19353	-0.334375	-0.182577	0.0116589	0.290936	0	0	0	0.632613	0.353635	0.0137525	0.0712092
1117717|F|0-6|GA	TraesCS1B02G386100	0	0	0	0	0	0	0	0.186385	0.157428	-0.785424	-0.611979	-0.0209554	0.317091	0	0	0	0.925344	0.043222	0.0314342	0.0454439
1009130|F|0-42|AC	TraesCS1B02G386500	0	0	0	0	0	0	0	0.421358	0.275466	0.120895	0.604457	0.00564792	-0.00354349	0	0	0	0.658153	0.0137525	0.328094	0.0201607	nucleus;DNA binding;nucleosome;protein heterodimerization activity
1137833|F|0-11|TC	-	0	0	0	0	0	0	0	-1.09177	-1.15052	1.34672	-2.48341	-0.0876237	0.000531518	0	0	0	0.632613	0.0235756	0.343811	0.032833
1000048|F|0-19|AG	-	0	0	0	0	0	0	0	-0.641521	-0.457045	-0.592909	-0.682629	-0.00174287	0.669198	0	0	0	0.858546	0.0333988	0.108055	0.0246369
1297956|F|0-52|CG	TraesCS1B02G387900	0	0	0	0	0	0	0	0.169962	0.172426	-0.59077	-0.564966	-0.0502622	-0.261072	0	0	0	0.811395	0.0392927	0.149312	0.0371934	protein dimerization activity
1254550|F|0-13|GT	-	0	0	0	0	0	0	0	0.14964	0.165385	-3.74086	-0.333209	-0.0213412	-0.439083	0	0	0	0.721022	0.0491159	0.229862	0.0164474
4991919|F|0-10|GT	-	0	0	0	0	0	0	0	0.932656	0.757662	1.60158	0.959374	-0.00336083	-0.769688	0	0	0	0.611002	0.0766208	0.312377	0.011383
4538896|F|0-21|CT	-	0	0	0	0	0	0	0	0.506494	0.314355	1.64913	-0.103076	-0.0201966	-0.10436	0	0	0	0.573674	0.182711	0.243615	0.00863937
1214765|F|0-48|GC	-	0	0	0	0	0	0	0	0.361663	0.337232	0.288082	-0.866101	-0.0587794	-0.0381073	0	0	0	0.948919	0.0471513	0.00392927	0.0408132
3942658|F|0-25|AG	TraesCS1B02G392200	0	0	0	0	0	0	0	0.716915	0.636894	0.105903	-0.33178	-0.0830166	-0.800109	0	0	0	0.97053	0.0275049	0.00196464	0.00869179	DNA-binding transcription factor activity;transcription, DNA-templated;nucleus;DNA binding;regulation of transcription, DNA-templated
1235465|F|0-36|AC	TraesCS1B02G394300	0	0	0	0	0	0	0	0.11337	0.0578963	2.43031	-0.492892	0.00130725	0.056783	0	0	0	0.842829	0.0137525	0.143418	0.0499333	copper ion binding;oxidation-reduction process
3935582|F|0-10|TC	TraesCS1B02G394400	0	0	0	0	0	0	0	0.85998	0.727916	0.26738	-0.196539	-0.0123213	0.228844	0	0	0	0.931238	0.0275049	0.0412574	0.047585	lipid transport
3948452|F|0-20|GC	TraesCS1B02G394500	0	0	0	0	0	0	0	-0.154718	-0.168942	0.664915	-0.44478	-0.0228041	0.072132	0	0	0	0.777996	0.204322	0.0176817	0.0316139	lipid transport
1068218|F|0-24|CT	TraesCS1B02G395100	0	0	0	0	0	0	0	0.436019	0.325814	1.13452	-0.532018	-0.0221831	0.307883	0	0	0	0.913556	0.0766208	0.00982318	0.0436765
1026479|F|0-48|CG	TraesCS1B02G395100	0	0	0	0	0	0	0	0.418747	0.300084	1.04223	-0.442668	-0.00625725	0.301944	0	0	0	0.927308	0.0667976	0.00589391	0.0342987
982742|F|0-24|TC	TraesCS1B02G395400	0	0	0	0	0	0	0	0.89716	0.305033	-2.95877	2.5791	0.0411478	-1.0109	0	0	0	0.97446	0.0196464	0.00589391	0.0158928	integral component of membrane;transmembrane transport
1194599|F|0-43|AG	TraesCS1B02G395900							0										0.94499	0.00982318	0.0451866	0.00816646	protein binding
1066407|F|0-14|TC	TraesCS1B02G397100	0	0	0	0	0	0	0	-0.158262	-0.142885	0.58691	-0.628697	-0.0422854	-0.12524	0	0	0	0.259332	0.736739	0.00392927	0.00391352	ADP binding
1083038|F|0-25|TC	-	0	0	0	0	0	0	0	-0.0423642	-0.101845	2.43514	-2.19833	-0.00622263	1.76546	0	0	0	0.891945	0.0294695	0.0785855	0.010819
3939467|F|0-7|TC	-	0	0	0	0	0	0	0	0.430167	0.314313	0.437834	-0.4769	-0.0219782	0.174578	0	0	0	0.878193	0.0707269	0.0510806	0.0353336
2281820|F|0-27|CT	-	0	0	0	0	0	0	0	0.084541	0.255798	0.111731	-0.426038	0.0548845	0.776291	0	0	0	0.766208	0.0314342	0.202358	0.022544
1080715|F|0-45|CG	-	0	0	0	0	0	0	0	0.45606	0.380653	-1.28326	0.645249	-0.0214828	-0.655338	0	0	0	0.522593	0.40668	0.0707269	0.0127056
1098402|F|0-64|CG	-	0	0	0	0	0	0	0	-0.429525	-0.382387	-0.12853	1.30084	0.116615	0.561897	0	0	0	0.840864	0.0255403	0.133595	0.0281473
985289|F|0-51|CG	TraesCS1B02G401200	0	0	0	0	0	0	0	0.523165	0.223204	-0.544472	-0.205127	-0.0218526	0.127255	0	0	0	0.952849	0.0373281	0.00982318	0.0584994	protein binding
2276913|F|0-41|TC	TraesCS1B02G401300	0	0	0	0	0	0	0	0.146048	-0.111552	0.626399	2.04987	0.066532	0.0925162	0	0	0	0.941061	0.021611	0.0373281	0.0410396	transmembrane transport
2276913|F|0-28|CG	TraesCS1B02G401300	0	0	0	0	0	0	0	-1.22153	-1.47659	1.04086	0.398678	-0.0333751	-0.241243	0	0	0	0.954813	0.0137525	0.0314342	0.0381624	transmembrane transport
4909537|F|0-39|GA	-	0	0	0	0	0	0	0	0.544893	0.586719	-0.339144	1.45106	0.0476579	0.0104934	0	0	0	0.927308	0.0176817	0.0550098	0.0678506
1093470|F|0-9|GA	TraesCS1B02G402400	0	0	0	0	0	0	0	-0.214626	-0.436147	-0.503819	0.770449	-0.0110082	-0.360539	0	0	0	0.933202	0.0333988	0.0333988	0.0612422
4910027|F|0-36|GC	-	0	0	0	0	0	0	0	-0.217266	-0.425069	-0.373217	-0.895575	-0.0633218	-0.20919	0	0	0	0.817289	0.0314342	0.151277	0.0522083
1130057|F|0-9|CT	TraesCS1B02G403600	0	0	0	0	0	0	0	-0.587761	-0.368868	-0.0919918	-0.0399882	-0.00271195	0.244397	0	0	0	0.345776	0.642436	0.0117878	0.0480826	structural constituent of ribosome;translation;ribosome
3957001|F|0-10|GT	-	0	0	1	0	0	0	1	-0.0219345	-0.033228	3.1916	-0.422806	0.0247289	0.952095	0	1	0	0.514735	0.166994	0.318271	0.0306499
3957001|F|0-12|TC	-	0	0	1	0	0	0	1	-0.269804	-0.218756	2.98434	-1.4476	-0.00733121	0.750646	0	1	0	0.477407	0.288802	0.233792	0.0387217
1035915|F|0-17|AG	-	-1	0	0	0	0	0	1	-0.777978	-0.540481	1.98599	-0.595617	0.0252873	0.997954	1	0	0	0.546169	0.304519	0.149312	0.00667703
1006582|F|0-43|CA	-	0	0	0	0	0	0	0	-0.235635	-0.33602	2.04086	1.05796	0.0947444	0.930178	0	0	0	0.770138	0.0196464	0.210216	0.0550301
1213677|F|0-17|AG	-	0	0	0	0	0	0	0	0.0475087	0.101357	0.365828	0.561688	0.0792791	0.0905953	0	0	0	0.860511	0.0353635	0.104126	0.0686558
1122241|F|0-32|TG	ENSRNA050008944	0	0	0	0	0	0	0	-0.0578255	-0.119085	0.136987	0.602979	0.0299383	0.244115	0	0	0	0.866405	0.0314342	0.102161	0.0472007
1126218|F|0-36|TC	ENSRNA050008944							0										0.697446	0.00785855	0.294695	0.0422072
1153340|F|0-15|TA	TraesCS1B02G407300	0	0	0	0	0	0	0	1.31786	1.32202	-2.68015	1.84288	0.118924	0.975991	0	0	0	0.628684	0.0117878	0.359528	0.0676116	hydrolase activity, acting on ester bonds
977296|F|0-58|TC	-	0	0	0	0	0	0	0	0.0976178	-0.0950221	2.1003	-1.34008	-0.0431311	0.20207	0	0	0	0.966601	0.0333988	0	0.028818
986606|F|0-7|TG	TraesCS1B02G407500	0	0	1	0	0	0	1	-0.217059	-0.137316	2.38846	-0.812789	0.0271258	0.819005	0	1	0	0.740668	0.180747	0.0785855	0.0333787	hydrolase activity, acting on ester bonds
2336057|F|0-56|AG	-	0	0	0	0	0	0	0	-0.456394	-0.21854	-2.15775	2.52223	0.13168	-0.122079	0	0	0	0.738703	0.0117878	0.249509	0.0619566
1281797|F|0-20|TC	-	0	0	0	0	0	0	0	-0.0825937	-0.107167	0.947534	-0.190555	-0.0075443	0.264299	0	0	0	0.532417	0.304519	0.163065	0.0383696
1862783|F|0-47|GA	TraesCS1B02G408200	0	0	0	0	0	0	0	0.0952798	-0.145781	-1.71777	-1.90643	-0.0297691	-0.372171	0	0	0	0.640472	0.0157171	0.343811	0.0570817	ATP binding;glutamine metabolic process;asparagine synthase (glutamine-hydrolyzing) activity;asparagine biosynthetic process
2265852|F|0-64|GA	TraesCS1B02G408300							0										0.650295	0.00785855	0.341847	0.063696
985760|F|0-28|TC	ENSRNA050008883	0	0	0	0	0	0	0	-0.59425	-0.529483	0.467614	-0.123562	-0.0127027	-0.610606	0	0	0	0.915521	0.0609037	0.0235756	0.102927
1101736|F|0-5|GC	-	0	0	0	0	0	0	0	0.341305	0.210504	1.71468	0.609925	0.0283375	-0.118581	0	0	0	0.781925	0.0255403	0.192534	0.0767141
2266605|F|0-65|TA	TraesCS1B02G409900	0	0	0	0	0	0	0	0.926287	0.784843	1.31578	-0.139313	-0.0241943	0.0770051	0	0	0	0.842829	0.0471513	0.11002	0.0877781	integral component of membrane
1006290|F|0-29|AG	TraesCS1B02G410300	0	0	0	0	0	0	0	-0.0505762	-0.19772	1.57147	-1.3158	-0.0646486	-0.00271806	0	0	0	0.848723	0.0353635	0.115914	0.0826684	oxidoreductase activity
1150498|F|0-38|CG	TraesCS1B02G410300	0	0	0	0	0	0	0	-0.101188	-0.0868529	-0.535212	-0.307998	0.0245067	0.477405	0	0	0	0.383104	0.583497	0.0333988	0.0723798	oxidoreductase activity
1706606|F|0-46|TC	TraesCS1B02G410400	0	0	0	0	0	0	0	0.532026	0.460359	0.0727672	-0.208153	0.00726265	0.394116	0	0	0	0.925344	0.064833	0.00982318	0.0719611	integral component of membrane;plasma membrane
1164082|F|0-38|GA	TraesCS1B02G410600	0	0	0	0	0	0	0	-0.482829	-0.259658	-0.44839	0.27342	-0.00373592	-0.113501	0	0	0	0.779961	0.0412574	0.178782	0.0463434	integral component of membrane;ATP binding;protein kinase activity;chitinase activity;chitin catabolic process;cell wall macromolecule catabolic process;protein phosphorylation
4911213|F|0-7|GA	TraesCS1B02G410700	0	0	0	0	0	0	0	-0.550471	-0.492148	0.217974	-0.178353	-0.0220102	-0.245449	0	0	0	0.91945	0.0589391	0.021611	0.0545699	ATP binding;protein kinase activity;protein serine/threonine kinase activity;protein phosphorylation
2255532|F|0-7|CG	ENSRNA050008951	0	0	0	0	0	0	0	-0.618433	-0.41615	1.01952	-0.958591	0.00923386	0.475	0	0	0	0.923379	0.0766208	0	0.0432233
1109266|F|0-12|AG	TraesCS1B02G411500	0	0	0	0	0	0	0	-0.00388329	-0.122348	-0.373069	0.136176	-0.0218128	0.0122165	0	0	0	0.88998	0.0726916	0.0373281	0.0330424
2257560|F|0-35|AG	-	0	0	0	0	0	0	0	-0.0971858	-0.00746523	0.602447	-0.748537	0.014003	0.211369	0	0	0	0.91945	0.0785855	0.00196464	0.0307694
1240883|F|0-42|TC	TraesCS1B02G411900	0	0	0	0	0	0	0	-1.25435	-0.792392	2.01145	-1.44754	-0.0958555	-0.551005	0	0	0	0.614931	0.0196464	0.365422	0.0398677	diacylglycerol O-acyltransferase activity;glycerolipid biosynthetic process
984994|F|0-58|AT	TraesCS1B02G412000	0	0	0	0	0	0	0	0.206275	0.184257	-1.07457	0.959854	0.0397721	-0.401645	0	0	0	0.899804	0.0392927	0.0609037	0.0460781	protein binding
984994|F|0-37|AG	TraesCS1B02G412000	0	0	0	0	0	0	0	0.18712	0.221018	0.416752	-0.0721525	-0.0105062	0.027759	0	0	0	0.626719	0.316306	0.0569745	0.029627	protein binding
2363329|F|0-23|GA	-	0	0	1	0	0	0	1	-0.200967	-0.209224	2.49478	-1.10975	-0.0116606	0.456665	0	1	0	0.493124	0.438114	0.0687623	0.0432938
2282001|F|0-33|TG	TraesCS1B02G412600	0	0	0	0	0	0	0	-0.532135	-0.511479	2.81696	-1.14191	-0.129679	-1.07194	0	0	0	0.821218	0.0157171	0.163065	0.0423517
2266100|F|0-51|GA	TraesCS1B02G413600	0	0	0	0	0	0	0	0.12473	0.218598	-1.40087	-0.904425	-0.0090541	0.604215	0	0	0	0.868369	0.021611	0.11002	0.0488579
2261197|F|0-26|GA	TraesCS1B02G414600	0	0	0	0	0	0	0	0.331484	0.349207	-0.101699	0.565841	0.0213682	0.0936569	0	0	0	0.933202	0.043222	0.0235756	0.118876
1193983|F|0-41|AG	-	0	0	0	0	0	0	0	-0.131425	-0.227429	-0.801426	1.70387	0.121531	0.934636	0	0	0	0.80943	0.0157171	0.174853	0.0892115
2265278|F|0-5|TC	-	0	0	0	0	0	0	0	0.13742	0.131688	-0.818395	0.807832	0.079287	0.640596	0	0	0	0.903733	0.0255403	0.0707269	0.0994308
2270306|F|0-41|GA	-	0	0	0	0	0	0	0	0.141509	0.260563	0.201025	0.308054	-0.0131574	0.157938	0	0	0	0.952849	0.0333988	0.0137525	0.0973212
999132|F|0-12|TG	-	0	0	0	0	0	0	0	0.63221	0.541132	-0.730482	0.130062	0.0315454	0.370538	0	0	0	0.923379	0.0471513	0.0294695	0.0945066
2259283|F|0-8|GT	TraesCS1B02G414900	0	0	0	0	0	0	0	0.242726	-0.104241	-0.242832	-0.496454	-0.0167403	1.01158	0	0	0	0.943026	0.0117878	0.0451866	0.0168007	sulfotransferase activity
3025614|F|0-14|AG	TraesCS1B02G414900	0	0	0	0	0	0	0	-0.11659	-0.00717591	-0.672184	1.0147	0.0218376	0.248126	0	0	0	0.791749	0.0667976	0.141454	0.101775	sulfotransferase activity
1015710|F|0-61|TC	TraesCS1B02G415100	0	0	0	0	0	0	0	0.583667	0.658374	-2.15081	1.20674	0.00888234	-0.0215354	0	0	0	0.935167	0.0628684	0.00196464	0.086309
26672835|F|0-18|GT	-	0	0	0	0	0	0	0	0.20676	0.294282	-1.89205	0.476474	0.0285019	0.377134	0	0	0	0.86444	0.043222	0.0923379	0.0747897
1006956|F|0-50|AG	TraesCS1B02G415800	0	0	0	0	0	0	0	-0.444433	-0.383502	-2.02651	-0.400345	-0.0107848	0.39731	0	0	0	0.921415	0.0589391	0.0196464	0.0839359	phosphate ion transport;endoplasmic reticulum;Golgi apparatus;cellular response to phosphate starvation;regulation of phosphate transmembrane transport;phosphate ion homeostasis;cellular protein catabolic process
1220313|F|0-32|CG	TraesCS1B02G416000	0	0	0	0	0	0	0	0.264065	0.0247293	0.788631	-0.862671	-0.151952	-1.46495	0	0	0	0.691552	0.0157171	0.292731	0.0626628	intracellular signal transduction
3024376|F|0-10|TC	-	0	0	0	0	0	0	0	0.212618	0.12461	3.08216	1.45174	-0.0640526	-1.17003	0	0	0	0.695481	0.0157171	0.288802	0.0464114
1113207|F|0-31|TG	-	0	0	0	0	0	0	0	0.068804	0.0650872	1.19801	-0.813861	-0.0359157	-0.417805	0	0	0	0.94499	0.0491159	0.00589391	0.063511
1011152|F|0-16|CT	TraesCS1B02G416200	0	0	0	0	0	0	0	-1.17016	-0.763008	-1.40609	-0.230737	0.0281716	0.207176	0	0	0	0.774067	0.0294695	0.196464	0.0655565	ADP binding;protein binding
986158|F|0-41|CA	TraesCS1B02G416200	0	0	0	0	0	0	0	0.30378	0.248591	0.248243	0.276591	0.0363356	0.413824	0	0	0	0.575639	0.176817	0.247544	0.0390477	ADP binding;protein binding
986158|F|0-56|AT	TraesCS1B02G416200	0	0	0	0	0	0	0	0.164353	0.0811033	1.32283	-0.521063	0.0128733	0.239011	0	0	0	0.925344	0.0707269	0.00392927	0.0657487	ADP binding;protein binding
1216401|F|0-5|TC	-	0	0	0	0	0	0	0	-1.06903	-0.879015	-1.19153	-0.728878	-0.00804751	0.35848	0	0	0	0.825147	0.0294695	0.145383	0.0175801
2279455|F|0-64|CG	TraesCS1B02G417100	0	0	0	0	0	0	0	-0.044976	0.187975	-3.41259	0.548647	-0.00647209	-0.699985	0	0	0	0.801572	0.0235756	0.174853	0.0505273
2293812|F|0-9|CA	-							0										0.707269	0.00785855	0.284872	0.0331901
1163346|F|0-16|AG	-	0	0	0	0	0	0	0	-0.923512	-0.637067	-2.62187	-1.50427	-0.0878153	0.784072	0	0	0	0.760314	0.0176817	0.222004	0.0532051
4329332|F|0-8|CT	TraesCS1B02G418000	0	0	0	0	0	0	0	0.0835438	0.262601	0.170111	-0.180019	0.0581158	0.43063	0	0	0	0.750491	0.0255403	0.223969	0.0411253
4910963|F|0-24|AC	TraesCS1B02G418000	0	0	0	0	0	0	0	-0.206242	0.0564787	0.476846	-0.103369	0.0621743	0.380459	0	0	0	0.78389	0.021611	0.194499	0.0280604
996045|F|0-30|AG	TraesCS1B02G418500	0	0	0	0	0	0	0	-0.0464645	-0.374619	1.26197	0.0687775	0.0172916	0.469443	0	0	0	0.88998	0.0275049	0.0825147	0.0505847	membrane;ligand-gated ion channel activity;ionotropic glutamate receptor activity
1014247|F|0-17|CG	TraesCS1B02G418700	0	0	0	0	0	0	0	-0.39742	-0.43188	1.21659	-0.693901	-0.0698826	-0.373211	0	0	0	0.844794	0.0333988	0.121807	0.0317244
2290240|F|0-31|GA	-	0	0	0	0	0	0	0	-0.0753637	-0.171261	0.604503	-1.59929	-0.0209854	0.293934	0	0	0	0.791749	0.0235756	0.184676	0.0338258
1021748|F|0-11|GA	-	0	0	0	0	0	0	0	-0.613224	-0.478966	-0.913235	0.727392	0.00447489	-0.52187	0	0	0	0.550098	0.113949	0.335953	0.0230904
4910180|F|0-29|GC	-	0	0	0	0	0	0	0	-0.108178	-0.251037	1.67216	-1.21775	-0.0436054	0.104323	0	0	0	0.903733	0.0491159	0.0471513	0.0147941
1108680|F|0-16|TG	TraesCS1B02G420000	0	0	0	0	0	0	0	-0.0389017	0.0978929	-0.838928	0.754889	-0.019781	-0.771	0	0	0	0.931238	0.0314342	0.0373281	0.0249875
3064484|F|0-11|AG	-	0	0	0	0	0	0	0	-0.0646794	-0.256073	1.09972	-0.86453	0.0293275	0.744714	0	0	0	0.915521	0.0392927	0.0451866	0.0674933
1061145|F|0-36|AG	-	0	0	0	0	0	0	0	-0.425055	-0.220948	-0.206208	-0.0957705	-0.0625492	-0.699638	0	0	0	0.94499	0.0491159	0.00589391	0.051946
1047210|F|0-54|CG	TraesCS1B02G420900	0	0	0	0	0	0	0	0.178273	0.513691	0.113221	1.35894	0.0313622	-0.374429	0	0	0	0.931238	0.0294695	0.0392927	0.0325252	metal ion binding;oxidoreductase activity;oxidation-reduction process
2297159|F|0-38|CG	-	0	0	0	0	0	0	0	-0.711906	-0.359116	0.0539773	-1.68445	-0.0928955	-0.296709	0	0	0	0.948919	0.0353635	0.0157171	0.020907
2263055|F|0-59|GA	-	0	0	0	0	0	0	0	0.100524	0.0607259	3.34243	2.92661	0.0173435	-0.806681	0	0	0	0.943026	0.0117878	0.0451866	0.00932513
5971110|F|0-19|TC	-	0	0	0	0	0	0	0	0.545176	0.329127	0.0835718	-0.226002	-0.0317825	-0.240299	0	0	0	0.721022	0.0491159	0.229862	0.0111025
1215020|F|0-39|CT	-	-1	-1	0	0	0	0	2	-0.753899	-0.714304	0.0123817	-0.138683	-0.00705172	0.207939	1	0	0	0.463654	0.524558	0.0117878	0.0287352
4411744|F|0-11|GC	-	0	0	1	0	0	0	1	-0.108019	-0.23247	3.02764	-1.59087	-0.0723813	0.103429	0	1	0	0.451866	0.54224	0.00589391	0.00204352
997505|F|0-45|CA	-	0	0	0	0	0	0	0	0.419497	0.378751	0.297456	-0.116022	-0.0355085	-0.104511	0	0	0	0.913556	0.0451866	0.0412574	0.027939
1079429|F|0-51|CT	-	0	0	0	0	0	0	0	0.27699	0.145463	0.676543	-0.397361	0.000378459	0.119635	0	0	0	0.504912	0.469548	0.0255403	0.00227021
992991|F|0-9|GT	-	0	0	0	0	0	0	0	-0.833661	-0.612421	1.82629	-1.0619	-0.045429	0.356876	0	0	0	0.931238	0.0667976	0.00196464	0.0231477
1203589|F|0-67|AG	TraesCS1B02G426300	0	0	0	0	0	0	0	-0.159803	-0.172218	1.0786	-1.20315	-0.038384	0.695488	0	0	0	0.952849	0.0314342	0.0157171	0.0638666	GTP binding;GTPase activity
1120451|F|0-19|GC	TraesCS1B02G427800	0	0	0	0	0	0	0	-0.0730305	-0.0595566	1.03537	-1.02765	-0.071363	0.118597	0	0	0	0.917485	0.0314342	0.0510806	0.0609867	DNA binding
1074770|F|0-23|GT	TraesCS1B02G428500	0	0	0	0	0	0	0	-0.19122	-0.057164	-0.124905	0.293878	-0.0648209	-0.506383	0	0	0	0.968566	0.0294695	0.00196464	0.0538897	protein binding
1066531|F|0-28|CA	TraesCS1B02G428500	0	0	0	0	0	0	0	0.134183	0.2006	0.329023	0.609831	-0.0294898	-0.345369	0	0	0	0.964637	0.0353635	0	0.0462813	protein binding
1074770|F|0-42|TC	TraesCS1B02G428500	0	0	0	0	0	0	0	0.0307842	0.123714	-0.453355	0.706163	-0.027685	-0.552211	0	0	0	0.962672	0.0353635	0.00196464	0.037422	protein binding
2300676|F|0-48|GA	-	0	0	0	0	0	0	0	0.291065	0.165999	-1.13103	-1.22691	0.0293001	0.541111	0	0	0	0.946955	0.0353635	0.0176817	0.0302174
9721608|F|0-9|CT	-							0										0.732809	0.00785855	0.259332	0.0131457
3222427|F|0-46|AG	-	0	0	0	0	0	0	0	0.155439	0.0737982	-2.66159	-0.752892	-0.0629088	-0.495832	0	0	0	0.856582	0.0726916	0.0707269	0.0443116
2263979|F|0-50|AG	-	0	0	0	0	0	0	0	-0.025074	-0.0685977	-1.77725	-2.13217	-0.0593917	0.266703	0	0	0	0.915521	0.0569745	0.0275049	0.0629948
2257064|F|0-24|AG	-	0	0	0	0	0	0	0	-0.137517	-0.058559	2.094	1.37563	0.0266746	-0.121614	0	0	0	0.899804	0.0628684	0.0373281	0.0494202
1064357|F|0-67|GC	-	0	0	0	0	0	0	0	0.0154187	-0.0766589	1.59406	1.20425	0.0248862	-0.182657	0	0	0	0.927308	0.064833	0.00785855	0.0419645
1003552|F|0-64|GA	TraesCS1B02G430400	0	0	0	0	0	0	0	-0.0582489	-0.0422606	-0.558907	-0.28868	0.0266787	-0.0548487	0	0	0	0.89391	0.0766208	0.0294695	0.0421573	protein binding
3952671|F|0-5|CA	-	0	0	0	0	0	0	0	0.141752	-0.00238299	-0.958889	-0.341695	0.0223548	0.11794	0	0	0	0.917485	0.0825147	0	0.0351522
1095119|F|0-45|GA	TraesCS1B02G431000	0	0	0	0	0	0	0	-0.328852	-0.197872	-0.539758	0.0162142	-0.0276759	-0.219383	0	0	0	0.750491	0.0785855	0.170923	0.0300699	intracellular;GTP binding;GTPase activity;translation elongation factor activity;translational elongation
1047360|F|0-7|AG	-	0	0	0	0	0	0	0	0.299272	0.342231	0.182424	0.726719	-0.00376196	-0.341835	0	0	0	0.821218	0.0412574	0.137525	0.0331339
1113130|F|0-7|TC	-	0	0	0	0	0	0	0	-0.274739	0.0997889	-3.40125	-1.57593	-0.0529271	-0.789211	0	0	0	0.793713	0.0196464	0.18664	0.0266727
4910933|F|0-8|TA	-	0	0	0	0	0	0	0	-1.13666	-0.78567	-0.127804	1.25747	0.0409321	-0.76699	0	0	0	0.789784	0.0176817	0.192534	0.0358573
1111091|F|0-24|TG	-	0	0	0	0	0	0	0	-0.0784974	-0.166711	-0.00228832	-0.529003	0.0161159	0.499727	0	0	0	0.929273	0.043222	0.0275049	0.039368
1234426|F|0-42|AG	-	0	0	0	0	0	0	0	-1.13329	-1.05211	-0.434766	-1.46264	-0.0216132	0.824078	0	0	0	0.795678	0.0373281	0.166994	0.0311038
1056925|F|0-11|AT	TraesCS1B02G431900	0	0	0	0	0	0	0	0.310618	0.262497	-0.589321	0.642323	0.00155895	-0.112528	0	0	0	0.858546	0.0687623	0.0726916	0.0257594
3954513|F|0-11|AG	-	0	0	0	0	0	0	0	0.053218	0.0108638	1.06285	-0.17296	-0.0229706	-0.0468456	0	0	0	0.917485	0.0805501	0.00196464	0.0168381
3947374|F|0-20|GT	TraesCS1B02G433600	0	0	0	0	0	0	0	1.48101	1.25215	-1.25141	1.88147	0.0430363	-0.592361	0	0	0	0.941061	0.0373281	0.021611	0.0467801
1092641|F|0-8|AG	TraesCS1B02G433600	0	0	0	0	0	0	0	0.571973	0.477584	0.237546	0.900803	-0.00463547	-0.516027	0	0	0	0.911591	0.021611	0.0667976	0.0300689
2279646|F|0-57|TA	TraesCS1B02G434600	0	0	0	0	0	0	0	-0.91184	-0.687518	-2.45314	-0.71543	-0.0352499	-0.403201	0	0	0	0.88998	0.0530452	0.0569745	0.030523	DNA binding
985744|F|0-53|CT	ENSRNA050018865	0	0	0	0	0	0	0	0.100491	-0.0118396	1.37634	0.0324527	-0.0473193	-0.304517	0	0	0	0.954813	0.0196464	0.0255403	0.035375
1014475|F|0-38|GA	ENSRNA050018864							0										0.75835	0.00982318	0.231827	0.027158
986104|F|0-17|AG	ENSRNA050018864	0	0	0	0	0	0	0	-0.251744	-0.245665	3.90459	-3.25753	-0.122198	0.328675	0	0	0	0.937132	0.0255403	0.0373281	0.0192629
5325813|F|0-26|CA	ENSRNA050018863	0	0	0	0	0	0	0	-0.154553	0.0532868	-1.84471	1.45327	0.0287905	-0.731735	0	0	0	0.750491	0.0314342	0.218075	0.0118994
1218477|F|0-58|GA	TraesCS1B02G437100	0	0	0	0	0	0	0	0.0817908	0.0235237	1.60704	-0.0122857	0.0008564	0.292581	0	0	0	0.907662	0.0766208	0.0157171	0.0329628
2264416|F|0-15|CT	TraesCS1B02G437200	0	0	0	0	0	0	0	-0.185968	-0.137929	-2.65095	1.19465	0.0390165	-0.622604	0	0	0	0.91945	0.0785855	0.00196464	0.0309027	protein binding
4910421|F|0-64|TG	-	0	0	0	0	0	0	0	-0.0531695	-0.152491	-3.02315	0.0634772	-0.00338653	0.434111	0	0	0	0.927308	0.0550098	0.0176817	0.0345973
4910528|F|0-54|AG	-	0	0	0	0	0	0	0	-0.363905	-0.261378	1.39467	0.637094	0.0333516	-0.208987	0	0	0	0.876228	0.0491159	0.0746562	0.0246794
1101843|F|0-23|GA	-	0	0	0	0	0	0	0	-0.392022	-0.123486	3.60129	-3.1851	-0.084051	0.505219	0	0	0	0.669941	0.0176817	0.312377	0.00788381
1052992|F|0-45|TC	TraesCS1B02G437900	0	0	0	0	0	0	0	1.51007	1.23067	0.384624	0.582561	-0.0919346	-2.28692	0	0	0	0.866405	0.0137525	0.119843	0.0130922	protein binding
1125746|F|0-46|TA	TraesCS1B02G437900							0										0.667976	0.00785855	0.324165	0.0139373	protein binding
2259307|F|0-64|CA	TraesCS1B02G438100	0	0	0	0	0	0	0	0.0143706	-0.0637476	-4.78343	0.611696	0.0095769	-0.387701	0	0	0	0.715128	0.021611	0.263261	0.0226172
33847408|F|0-43|AG	TraesCS1B02G440900							0										0.640472	0.00785855	0.35167	0.0257605	regulation of transcription, DNA-templated;double-stranded DNA binding
2259129|F|0-67|GC	TraesCS1B02G440900	0	0	0	0	0	0	0	-0.15558	-0.159884	-3.24418	1.48065	9.09241e-05	-0.952343	0	0	0	0.956778	0.0275049	0.0157171	0.0300744	regulation of transcription, DNA-templated;double-stranded DNA binding
1283166|F|0-18|AG	TraesCS1B02G441200	0	0	0	0	0	0	0	-0.547874	-0.556539	0.594987	0.405286	-0.0502353	-0.871536	0	0	0	0.917485	0.0117878	0.0707269	0.0207007
1069950|F|0-57|AG	-	0	0	0	0	0	0	0	-0.490238	-0.392826	-0.426501	2.13875	-0.0573697	-1.35693	0	0	0	0.819253	0.043222	0.137525	0.0432864
1069950|F|0-6|CG	-							0										0.636542	0.00982318	0.353635	0.0133675
2278137|F|0-43|CT	-	0	0	0	0	0	0	0	-0.601149	-0.578399	0.337365	-0.26473	-0.0435589	-0.110646	0	0	0	0.874263	0.0373281	0.0884086	0.046468
1107996|F|0-60|TG	-	0	0	0	0	0	0	0	-0.0324402	-0.0710698	0.286766	-0.356715	-0.0782438	-0.80465	0	0	0	0.917485	0.0569745	0.0255403	0.0295405
1256672|F|0-13|GT	TraesCS1B02G442500	0	0	0	0	0	0	0	0.33804	0.333678	0.475881	0.26966	-0.030967	0.0927468	0	0	0	0.921415	0.0451866	0.0333988	0.0465893
1075792|F|0-29|TC	TraesCS1B02G442800	0	0	0	0	0	0	0	0.214176	0.202768	0.700054	-0.0867824	-0.0398736	-0.129318	0	0	0	0.897839	0.0943026	0.00785855	0.044259	lipid metabolic process;phospholipase A1 activity
1235874|F|0-36|AG	TraesCS1B02G443200	0	0	0	0	0	0	0	-0.382331	-0.403051	-0.602114	0.734151	-0.0164287	-0.388598	0	0	0	0.734774	0.0333988	0.231827	0.0394085	carbohydrate metabolic process;oxidoreductase activity;catalytic activity;oxidation-reduction process;tricarboxylic acid cycle;oxidoreductase activity, acting on the CH-OH group of donors, NAD or NADP as acceptor;malate metabolic process;L-malate dehydrogenase activity;carboxylic acid metabolic process;malate dehydrogenase activity
1002884|F|0-15|GA	TraesCS1B02G443200	0	0	0	0	0	0	0	0.270087	0.413298	0.574848	0.503909	-0.0240493	-0.430271	0	0	0	0.927308	0.0491159	0.0235756	0.027634	carbohydrate metabolic process;oxidoreductase activity;catalytic activity;oxidation-reduction process;tricarboxylic acid cycle;oxidoreductase activity, acting on the CH-OH group of donors, NAD or NADP as acceptor;malate metabolic process;L-malate dehydrogenase activity;carboxylic acid metabolic process;malate dehydrogenase activity
5971325|F|0-7|AG	TraesCS1B02G443400	0	0	0	0	0	0	0	-0.309354	-0.192094	-0.440159	-0.944982	-0.0438612	-0.126774	0	0	0	0.591356	0.400786	0.00785855	0.0338091	sulfotransferase activity
1151151|F|0-39|CT	TraesCS1B02G443500	0	0	0	0	0	0	0	-0.295608	-0.273672	0.333693	0.499689	0.049798	0.399349	0	0	0	0.40668	0.591356	0.00196464	0.00432754
3064679|F|0-36|GA	-	0	0	0	0	0	0	0	-0.240511	-0.240503	1.37557	0.162211	-0.0231146	-0.412441	0	0	0	0.833006	0.0412574	0.125737	0.0225386
3064679|F|0-40|GC	-	0	0	0	0	0	0	0	1.04494	0.788134	-0.391102	0.589443	-0.00311647	-0.390444	0	0	0	0.632613	0.021611	0.345776	0.0232087
1317149|F|0-56|TG	-	0	0	0	0	0	0	0	0.421781	0.246839	2.39123	-0.362251	0.00169576	0.552014	0	0	0	0.933202	0.0667976	0	0.020777
5324590|F|0-29|GA	TraesCS1B02G444500	0	0	0	0	0	0	0	-0.289701	-0.18443	-0.799592	-0.027516	0.00247117	-0.0597188	0	0	0	0.302554	0.695481	0.00196464	0.0129511	metal ion binding
1120198|F|0-51|TC	TraesCS1B02G445000	1	1	0	0	0	0	2	1.14632	0.855053	0.627214	-0.544586	-0.0402288	0.0400214	1	0	0	0.776031	0.149312	0.0746562	0.00877132	pyridoxal phosphate binding;catalytic activity;biosynthetic process
1135836|F|0-65|GC	TraesCS1B02G445100	0	0	0	0	0	0	0	0.185818	0.118977	-2.08278	0.632691	0.0295956	-0.0608179	0	0	0	0.911591	0.0667976	0.021611	0.0332043	integral component of membrane;monolayer-surrounded lipid storage body
982151|F|0-46|CG	TraesCS1B02G445400	0	0	0	0	0	0	0	-0.0292535	0.0444397	2.81219	-1.35985	-0.0281017	0.363334	0	0	0	0.846758	0.0628684	0.0903733	0.0219694	integral component of membrane;transmembrane transport;auxin-activated signaling pathway
2267461|F|0-40|TC	-							0										0.616896	0.00785855	0.375246	0.0255329
5323692|F|0-11|GA	-	0	0	0	0	0	0	0	0.595891	0.49741	1.72089	0.278881	0.043204	0.119102	0	0	0	0.658153	0.127701	0.214145	0.0139173
1230608|F|0-24|AT	-	0	0	0	0	0	0	0	0.138695	0.125505	3.5194	-1.37314	-0.0498498	0.0212452	0	0	0	0.89391	0.0373281	0.0687623	0.0065997
1153729|F|0-59|GA	-	0	0	0	0	0	0	0	-0.161048	-0.156928	0.72897	0.837498	-0.000933521	-0.0910087	0	0	0	0.67387	0.0943026	0.231827	0.00339218
1101526|F|0-20|CT	-	0	0	0	0	0	0	0	0.404513	0.669356	4.3323	1.12615	0.0688867	0.5707	0	0	0	0.620825	0.0137525	0.365422	0.0185557
5324988|F|0-14|GA	-	0	0	0	0	0	0	0	-0.230269	-0.275948	2.02836	-0.47319	-0.062067	-0.132391	0	0	0	0.911591	0.0785855	0.00982318	0.00584715
3953714|F|0-37|GA	-	0	0	0	0	0	0	0	0.104865	0.161109	0.950524	-0.64875	-0.00714866	1.04478	0	0	0	0.777996	0.021611	0.200393	0.00302939
5324303|F|0-24|TC	-	0	0	1	-1	0	0	2	-0.723015	-0.856006	3.28805	-2.9856	-0.0842179	0.88396	0	1	1	0.524558	0.463654	0.0117878	0.00320411
1133608|F|0-22|CT	TraesCS1B02G449800	0	0	0	0	0	0	0	1.52894	1.47321	-0.152763	1.06344	0.0457382	-0.0430542	0	0	0	0.620825	0.0137525	0.365422	0.0251705	nucleus;nucleic acid binding;ATP binding;helicase activity;DNA binding;hydrolase activity, acting on acid anhydrides, in phosphorus-containing anhydrides;DNA helicase activity;GO_0004003;nucleobase-containing compound metabolic process
3026760|F|0-40|CG	TraesCS1B02G449800	0	0	0	0	0	0	0	1.13524	0.808769	1.55005	0.91419	0.0765925	0.663239	0	0	0	0.722986	0.0235756	0.253438	0.0348743	nucleus;nucleic acid binding;ATP binding;helicase activity;DNA binding;hydrolase activity, acting on acid anhydrides, in phosphorus-containing anhydrides;DNA helicase activity;GO_0004003;nucleobase-containing compound metabolic process
3948753|F|0-66|CT	TraesCS1B02G452400	0	0	0	0	0	0	0	0.599709	0.488296	1.789	-0.6669	0.0127983	0.452131	0	0	0	0.717092	0.267191	0.0157171	0.0133589	serine-type carboxypeptidase activity;proteolysis
1023057|F|0-16|TC	TraesCS1B02G453900	0	0	0	0	0	0	0	0.558145	0.516107	1.39037	-0.57161	0.0276087	0.545568	0	0	0	0.662083	0.337917	0	0.00317686	hydrolase activity, hydrolyzing O-glycosyl compounds;carbohydrate metabolic process
3024038|F|0-16|AG	TraesCS1B02G455200	0	0	0	0	0	0	0	0.21946	0.170426	0.938033	0.267839	-0.0103777	0.00252003	0	0	0	0.404715	0.595285	0	0.0040075	ATP binding
3025068|F|0-11|AG	TraesCS1B02G455400	0	0	0	0	0	0	0	-0.0265294	0.00372085	1.27359	0.169899	0.00170143	0.0737295	0	0	0	0.895874	0.0943026	0.00982318	0.128327	plasma membrane
1137809|F|0-19|AG	TraesCS1B02G455400	0	0	0	0	0	0	0	-0.330338	-0.213133	-2.14137	-0.157509	-0.0218919	-0.311785	0	0	0	0.931238	0.0550098	0.0137525	0.0617079	plasma membrane
24052750|F|0-20|AG	-	0	0	0	0	0	0	0	0.126197	-0.121454	-2.00988	0.208081	-0.0385447	-0.917426	0	0	0	0.948919	0.0471513	0.00392927	0.0447125
1080223|F|0-36|GA	TraesCS1B02G459300	0	0	0	0	0	0	0	-0.257854	-0.196409	0.121494	0.405959	-0.00694962	-0.322201	0	0	0	0.777996	0.218075	0.00392927	0.00802245	ATP binding;protein kinase activity;protein phosphorylation
5323610|F|0-14|TC	-	0	0	0	0	0	0	0	0.859561	0.633476	2.85006	-1.55932	-0.0166188	0.817648	0	0	0	0.866405	0.0491159	0.0844794	0.0660106
2276329|F|0-38|CG	-	0	0	0	0	0	0	0	0.580345	0.376032	0.280766	-1.97413	-0.0838719	0.660703	0	0	0	0.946955	0.0412574	0.0117878	0.0400633
2263671|F|0-64|AG	-	0	0	0	0	0	0	0	-0.371869	-0.299313	2.53105	-0.260119	0.0292716	0.425277	0	0	0	0.925344	0.0451866	0.0294695	0.0953249
1272060|F|0-35|CA	TraesCS1B02G459600	0	0	0	0	0	0	0	0.0121134	0.0302126	3.16456	-0.598811	0.0158042	0.650766	0	0	0	0.805501	0.043222	0.151277	0.0952308
1386827|F|0-35|AC	TraesCS1B02G459600	0	0	0	0	0	0	0	-0.0778858	-0.131366	-0.384824	-0.454051	-0.0190075	-0.089703	0	0	0	0.709234	0.0294695	0.261297	0.105824
5411162|F|0-35|AC	TraesCS1B02G459600	0	0	0	0	0	0	0	-0.0257234	-0.0625015	-2.34146	-0.144797	-0.000246929	-0.0770935	0	0	0	0.880157	0.0628684	0.0569745	0.0854864
1127939|F|0-67|GA	TraesCS1B02G460200	0	0	0	0	0	0	0	-0.0364234	0.0166755	1.78996	-0.979101	-0.0160553	0.254247	0	0	0	0.709234	0.0275049	0.263261	0.0572625
1183921|F|0-38|TC	-	0	0	0	0	0	0	0	0.359151	0.319257	1.75804	-1.63228	-0.143683	-0.82879	0	0	0	0.770138	0.0137525	0.21611	0.0962402
1396299|F|0-21|TC	TraesCS1B02G461600	0	0	0	0	0	0	0	0.161706	0.0726231	2.13768	-0.889541	-0.0213311	0.864694	0	0	0	0.907662	0.0884086	0.00392927	0.0890167	DNA-binding transcription factor activity;regulation of transcription, DNA-templated;DNA-templated transcription, initiation
1131541|F|0-30|CT	TraesCS1B02G461700	0	0	0	0	0	0	0	0.0906491	0.0901471	2.31061	0.00695731	0.020935	0.355227	0	0	0	0.833006	0.0530452	0.113949	0.039524	integral component of membrane
1125460|F|0-31|CG	TraesCS1B02G462200	0	0	0	0	0	0	0	1.00965	0.773686	1.24702	-0.894981	-0.0758808	-0.266637	0	0	0	0.901768	0.0412574	0.0569745	0.0871475	plastid-encoded plastid RNA polymerase complex;plastid transcription;response to light stimulus;plastid chromosome;thylakoid membrane organization;chloroplast thylakoid;chloroplast organization;protein binding
1083120|F|0-14|GA	-	0	0	0	0	0	0	0	0.470929	0.280656	1.05252	1.77973	0.122716	-0.0558823	0	0	0	0.715128	0.0235756	0.261297	0.0025287
1072246|F|0-22|AG	-	0	0	0	0	0	0	0	0.686812	0.696504	-1.51095	0.294496	-0.0436419	-0.42467	0	0	0	0.636542	0.0373281	0.32613	0.0320449
4395819|F|0-39|AG	-	0	0	0	0	0	0	0	0.470773	0.386993	0.455236	0.941793	-0.0297286	-0.36628	0	0	0	0.660118	0.0962672	0.243615	0.0779205
1058042|F|0-38|AG	-	0	0	0	0	0	0	0	0.246549	0.300838	-2.30586	0.219961	0.0276096	-0.378318	0	0	0	0.872299	0.0471513	0.0805501	0.0562182
5323950|F|0-30|TG	-	0	0	0	0	0	0	0	-0.0314076	0.0108662	0.994154	-0.34892	-0.0355419	-0.335452	0	0	0	0.803536	0.0609037	0.13556	0.0448728
26673526|F|0-50|CT	-	0	0	0	0	0	0	0	0.419255	0.335275	-0.456268	-0.160702	0.0209059	-0.160096	0	0	0	0.829077	0.0451866	0.125737	0.034026
1863372|F|0-11|CT	TraesCS1B02G464600	0	0	0	0	0	0	0	-0.736543	-0.641309	0.642947	-0.669704	-0.00784674	0.190725	0	0	0	0.905697	0.0667976	0.0275049	0.00328899	integral component of membrane
3022562|F|0-56|GC	TraesCS1B02G464800	0	0	0	0	0	0	0	0.0223478	0.0490078	-1.38524	-0.345167	-0.0194395	-0.368099	0	0	0	0.91945	0.0746562	0.00589391	0.252766	ATP binding
1085895|F|0-6|GT	TraesCS1B02G464800	0	0	0	0	0	0	0	-0.352975	-0.365175	0.413518	-0.763549	-0.038561	-0.0679085	0	0	0	0.811395	0.0609037	0.127701	0.216984	ATP binding
3064624|F|0-41|TG	-	0	0	0	0	0	0	0	-0.160303	-0.0745377	-0.468723	-0.149007	-0.00397099	-0.179124	0	0	0	0.895874	0.102161	0.00196464	0.224144
995000|F|0-56|AG	-	0	0	0	0	0	0	0	0.729621	0.62904	0.0670692	0.109529	0.0082547	0.271914	0	0	0	0.868369	0.123772	0.00785855	0.205835
1666649|F|0-64|GA	-	0	0	0	0	0	0	0	-0.212914	-0.326207	-0.723304	-0.517257	-0.00635124	-0.00600892	0	0	0	0.762279	0.0235756	0.214145	0.197775
5324322|F|0-48|AG	TraesCS1B02G466000	0	0	0	0	0	0	0	-0.339275	-0.251251	-0.817108	-1.44419	-0.0494338	0.302834	0	0	0	0.86444	0.064833	0.0707269	0.302581	protein binding
1102235|F|0-11|AC	TraesCS1B02G466000	0	0	0	0	0	0	0	-0.105139	-0.0332188	-0.606628	-0.460013	-0.016031	0.046312	0	0	0	0.878193	0.0589391	0.0628684	0.29368	protein binding
5410848|F|0-20|CG	TraesCS1B02G466300	0	0	0	0	0	0	0	-0.143974	-0.32961	0.217919	-2.06304	-0.131332	-0.521166	0	0	0	0.72888	0.0255403	0.24558	0.11738	protein tyrosine/serine/threonine phosphatase activity;starch catabolic process;carbohydrate phosphatase activity;dephosphorylation;chloroplast starch grain;chloroplast stroma;protein dephosphorylation
1010194|F|0-29|CG	TraesCS1B02G466400	0	0	0	0	0	0	0	0.180675	-0.0585435	2.25062	-0.408192	-0.0188597	-0.101153	0	0	0	0.744597	0.0412574	0.214145	0.19772	ADP binding;protein binding
1128161|F|0-12|GT	TraesCS1B02G467100	0	0	0	0	0	0	0	-1.12078	-1.01376	2.4013	-1.94702	-0.014822	0.646904	0	0	0	0.591356	0.0412574	0.367387	0.0596515	DNA-binding transcription factor activity;regulation of transcription, DNA-templated;DNA-templated transcription, initiation
1066352|F|0-37|AG	TraesCS1B02G467100	0	0	0	0	0	0	0	0.378976	-0.0418681	1.07157	0.686308	0.00545335	0.211973	0	0	0	0.777996	0.0530452	0.168959	0.208699	DNA-binding transcription factor activity;regulation of transcription, DNA-templated;DNA-templated transcription, initiation
1227235|F|0-25|CT	TraesCS1B02G467300	0	0	0	0	0	0	0	-0.283047	-0.311301	-2.19557	-1.80542	-0.0468469	0.388496	0	0	0	0.777996	0.0196464	0.202358	0.0955665
1099129|F|0-11|AG	TraesCS1B02G467300	0	0	0	0	0	0	0	-0.592546	-0.430452	0.277082	0.17032	0.0289501	0.202448	0	0	0	0.856582	0.100196	0.043222	0.256443
1113340|F|0-8|AG	TraesCS1B02G467300	0	0	0	0	0	0	0	-0.0426772	-0.0161893	-0.410033	-0.11158	-0.0243717	-0.203115	0	0	0	0.43222	0.561886	0.00589391	0.125591
4910943|F|0-14|TG	TraesCS1B02G467700	0	0	0	0	0	0	0	-0.158603	-0.211697	1.45636	-1.07882	-0.043647	-0.115618	0	0	0	0.811395	0.143418	0.0451866	0.194074	integral component of membrane;carbohydrate binding;ATP binding;protein kinase activity;protein phosphorylation
1102277|F|0-15|GA	TraesCS1B02G467700	0	0	0	0	0	0	0	0.367977	0.233741	-1.39098	0.769284	-0.00832419	-0.544621	0	0	0	0.858546	0.0726916	0.0687623	0.217355	integral component of membrane;carbohydrate binding;ATP binding;protein kinase activity;protein phosphorylation
4992469|F|0-21|GA	-	0	0	0	0	0	0	0	-1.64483	-1.41577	0.965043	-3.31885	-0.042963	1.26192	0	0	0	0.717092	0.0196464	0.263261	0.13792
4911192|F|0-10|CT	TraesCS1B02G467900	0	0	0	0	0	0	0	-1.17877	-0.822436	1.64646	-0.406078	0.0757769	2.07378	0	0	0	0.70334	0.0176817	0.278978	0.0878157	methyltransferase activity;RNA methylation;7-methylguanosine RNA capping
1770930|F|0-20|TC	TraesCS1B02G468100	0	0	0	0	0	0	0	1.02569	0.969383	-5.52348	0.202572	-0.0530794	-0.994929	0	0	0	0.595285	0.0176817	0.387033	0.0981231
5577224|F|0-60|TG	TraesCS1B02G468700	0	0	0	0	0	0	0	0.397335	0.377125	0.436793	0.764846	0.0416792	-0.0727452	0	0	0	0.866405	0.0628684	0.0707269	0.159524	RNA binding
29307978|F|0-35|GC	TraesCS1B02G469300	0	0	0	0	0	0	0	0.017964	-0.135629	2.77401	-0.740404	-0.117182	-1.10118	0	0	0	0.64833	0.0117878	0.339882	0.046536	zinc ion binding;protein binding
2266841|F|0-15|GA	TraesCS1B02G469600	0	0	0	0	0	0	0	0.217558	0.439265	1.22625	0.889682	0.102535	0.637174	0	0	0	0.711198	0.0255403	0.263261	0.17369
7333568|F|0-24|GA	TraesCS1B02G469600	0	0	0	0	0	0	0	-0.473483	-0.42911	-0.641973	0.352819	0.00722641	0.052762	0	0	0	0.744597	0.21611	0.0392927	0.163739
1011161|F|0-40|CT	TraesCS1B02G469600	0	0	0	0	0	0	0	-0.474162	-0.25027	-0.350715	0.37511	-0.0588788	-1.16797	0	0	0	0.671906	0.0137525	0.314342	0.121608
3030959|F|0-14|AG	TraesCS1B02G469800	0	0	0	0	0	0	0	0.495411	0.38591	0.0816235	-0.90811	-0.0385279	0.450012	0	0	0	0.954813	0.0373281	0.00785855	0.102397	oxidoreductase activity;FAD binding;oxidation-reduction process;flavin adenine dinucleotide binding
1131906|F|0-46|GT	-	0	0	0	0	0	0	0	0.131556	0.0186139	2.07197	-1.38364	-0.0133232	0.889142	0	0	0	0.815324	0.0471513	0.137525	0.179587
1131906|F|0-16|CG	-	0	0	0	0	0	0	0	-0.202642	-0.235066	0.957277	-0.627941	0.00203066	0.743306	0	0	0	0.777996	0.0392927	0.182711	0.137056
2332851|F|0-34|GC	-							0										0.968566	0.00982318	0.021611	0.0597277
3022981|F|0-22|TC	TraesCS1B02G470700	0	0	0	0	0	0	0	-1.65401	-1.33948	2.01223	-1.71157	-0.0866412	0.119139	0	0	0	0.772102	0.0117878	0.21611	0.0167231
2275932|F|0-39|AT	-	0	0	0	0	0	0	0	-0.173027	0.0499862	-1.2558	-0.288571	-0.000884406	-0.138208	0	0	0	0.913556	0.0844794	0.00196464	0.141077
29308021|F|0-17|TC	TraesCS1B02G471400	0	0	0	0	0	0	0	0.677808	0.315394	0.1733	0.0139651	-0.00198955	0.283923	0	0	0	0.823183	0.0392927	0.137525	0.134471	ADP binding
2253824|F|0-28|CT	TraesCS1B02G472200	0	0	0	0	0	0	0	0.214957	0.105845	1.37447	-0.356191	0.00812229	0.48901	0	0	0	0.793713	0.0471513	0.159136	0.0760277	oxidoreductase activity, acting on single donors with incorporation of molecular oxygen, incorporation of two atoms of oxygen;oxidation-reduction process
991745|F|0-52|CT	-	0	0	0	0	0	0	0	0.13503	0.0980004	0.934031	-0.355352	-0.0290523	0.185662	0	0	0	0.899804	0.0609037	0.0392927	0.0146005
33847352|F|0-64|AG	-	0	0	0	0	0	0	0	1.3613	1.31759	-0.609491	-2.87966	-0.0249829	1.77958	0	0	0	0.614931	0.0117878	0.373281	0.0253441
15328018|F|0-56|TG	-	0	0	0	0	0	0	0	-1.00646	-0.890224	-0.713763	-0.0740828	0.0878832	1.36547	0	0	0	0.62279	0.0117878	0.365422	0.0262696
994180|F|0-18|GA	-	0	0	0	0	0	0	0	0.126752	0.194704	0.0325657	-0.160562	-0.0108563	-0.0469982	0	0	0	0.333988	0.652259	0.0137525	0.00831068
986710|F|0-12|GA	-	-1	-1	0	0	0	0	2	-0.838735	-0.688834	-0.961457	-0.15455	0.0135895	0.391206	1	0	0	0.475442	0.506876	0.0176817	0.00412748
1054190|F|0-35|CT	-	0	0	0	0	0	0	0	-0.581384	-0.535381	0.335772	-1.18707	-0.00433582	0.791695	0	0	0	0.777996	0.222004	0	0.00208931
1057749|F|0-45|AG	-	-1	-1	0	0	0	0	2	-0.805611	-0.667838	0.785754	-0.935398	-0.0170735	0.4319	1	0	0	0.762279	0.235756	0.00196464	0.00203781
1203029|F|0-51|TC	TraesCS1B02G479600	0	0	0	0	0	0	0	0.279541	0.21729	-2.36781	1.26196	-0.0175531	-0.621114	0	0	0	0.644401	0.0235756	0.332024	0.0597373
1241625|F|0-62|CT	TraesCS1B02G480300	0	0	0	0	0	0	0	-0.692756	-0.491965	-0.839423	-0.907591	-0.013602	0.169283	0	0	0	0.927308	0.0451866	0.0275049	0.727869	ATP binding;protein kinase activity;protein phosphorylation;protein binding
992448|F|0-43|GA	TraesCS1B02G480300	0	0	0	0	0	0	0	-0.149336	-0.231055	2.0174	-0.421228	0.0438243	0.938699	0	0	0	0.891945	0.0609037	0.0471513	0.022165	ATP binding;protein kinase activity;protein phosphorylation;protein binding
2249179|F|0-42|TG	TraesCS1D02G005000	0	0	0	0	0	0	0	0.416316	0.241834	-0.563894	-0.605426	-0.00771561	0.19044	0	0	0	0.946955	0.0412574	0.0117878	0.0189832	integral component of membrane;ATP binding;protein kinase activity;calcium ion binding;polysaccharide binding;protein phosphorylation
1090823|F|0-25|GC	TraesCS1D02G005200	0	-1	0	0	0	0	1	-0.734394	-0.625448	0.779538	-1.12254	-0.00557065	0.692809	1	0	0	0.781925	0.214145	0.00392927	0.00816317	integral component of membrane
1096419|F|0-36|AG	TraesCS1D02G005400	0	0	0	0	0	0	0	0.0758663	-0.0848603	-0.798412	1.22227	-0.100916	-2.06348	0	0	0	0.740668	0.021611	0.237721	0.00337827	ADP binding
3943659|F|0-15|AT	-	0	0	0	0	0	0	0	-0.131153	-0.141	1.82803	-0.535146	0.0317026	0.705243	0	0	0	0.709234	0.247544	0.043222	0.00733007
1044989|F|0-40|CA	-	0	0	0	0	0	0	0	0.34962	0.254704	-0.710857	-0.901777	-0.025716	-0.601428	0	0	0	0.899804	0.0196464	0.0805501	0.0336761
1283081|F|0-25|AG	TraesCS1D02G009800	0	0	0	0	0	0	0	-0.751734	-0.502939	-0.526352	-0.537476	-0.0497327	-0.766964	0	0	0	0.78389	0.0176817	0.198428	0.0239481	integral component of membrane;membrane;transmembrane transport;GO_0015238;antiporter activity;xenobiotic transmembrane transporter activity
1003864|F|0-61|AG	TraesCS1D02G009800	0	0	0	0	0	0	0	0.023049	0.149901	1.70979	-0.704987	0.00364481	0.425358	0	0	0	0.801572	0.198428	0	0.0136996	integral component of membrane;membrane;transmembrane transport;GO_0015238;antiporter activity;xenobiotic transmembrane transporter activity
7350148|F|0-13|CT	TraesCS1D02G010000	0	0	0	0	0	0	0	1.13282	0.776281	2.57074	0.96225	0.00863619	0.277723	0	0	0	0.941061	0.0530452	0.00589391	0.00251265
1067390|F|0-15|TA	TraesCS1D02G011200							0										0.638507	0.00982318	0.35167	0.0114248	ADP binding
1083822|F|0-63|GA	TraesCS1D02G014600	0	0	0	0	0	0	0	-0.0525084	-0.0275996	-1.29693	-0.16526	-0.0686431	-1.08762	0	0	0	0.732809	0.159136	0.108055	0.0118548	ADP binding
2257004|F|0-63|AT	TraesCS1D02G017500	0	0	0	0	0	0	0	0.146153	0.0289443	1.8298	-0.578627	-0.0152792	1.28831	0	0	0	0.935167	0.0471513	0.0176817	0.00510348	apoplast
3960856|F|0-16|AG	TraesCS1D02G019200	0	0	0	0	0	0	0	-0.903115	-0.744182	2.44331	-1.15292	-0.0899704	0.535258	0	0	0	0.675835	0.0294695	0.294695	0.00456244	transferase activity, transferring hexosyl groups
3021838|F|0-33|GT	TraesCS1D02G020500	0	0	0	0	0	-1	1	0.203717	0.202803	-1.76272	0.659832	-0.0435064	-1.20449	0	0	1	0.715128	0.259332	0.0255403	0.0141629
1283080|F|0-32|AG	-	0	0	1	0	0	1	2	-0.482922	-0.462069	1.8464	-0.427754	0.0484334	1.04606	0	1	1	0.571709	0.40275	0.0255403	0.00633751
1107347|F|0-5|AG	TraesCS1D02G021000	0	0	0	0	0	0	0	-0.444629	-0.0555382	1.00335	-1.91687	-0.0667222	0.542107	0	0	0	0.905697	0.0412574	0.0530452	0.0573105	ADP binding
1349056|F|0-5|AG	TraesCS1D02G021000	0	0	0	0	0	0	0	-0.359653	-0.592834	2.26004	0.0820656	0.00980634	0.802193	0	0	0	0.646365	0.0117878	0.341847	0.0365869	ADP binding
1217227|F|0-46|TA	TraesCS1D02G021200	0	0	0	0	0	0	0	-0.601303	-0.441894	0.940412	-1.41425	-0.074725	0.550004	0	0	0	0.911591	0.0667976	0.021611	0.03475	ADP binding
1128734|F|0-25|GA	-	0	0	0	0	0	0	0	-0.15493	-0.270829	-0.225629	-1.3949	0.0390225	2.02365	0	0	0	0.721022	0.0137525	0.265226	0.0650089
1161522|F|0-63|GA	TraesCS1D02G027800	0	0	0	0	0	0	0	0.200612	0.221851	2.54171	0.416874	0.00579625	-0.154203	0	0	0	0.638507	0.0157171	0.345776	0.067697	serine-type endopeptidase inhibitor activity;response to wounding
1161522|F|0-26|GA	TraesCS1D02G027800	0	0	0	0	0	0	0	0.440861	0.31063	0.405738	-0.544812	-0.0438738	-0.932563	0	0	0	0.664047	0.0275049	0.308448	0.0823373	serine-type endopeptidase inhibitor activity;response to wounding
1668857|F|0-7|GT	TraesCS1D02G028100	0	0	0	0	0	0	0	0.280738	0.153563	0.0291694	-0.717236	0.00583029	0.081216	0	0	0	0.642436	0.0314342	0.32613	0.070985	serine-type endopeptidase inhibitor activity;response to wounding
3026391|F|0-6|CG	TraesCS1D02G028700	0	0	0	0	0	0	0	1.29032	1.13155	-0.723319	0.337409	0.00787203	-0.2043	0	0	0	0.768173	0.0294695	0.202358	0.088194
1199289|F|0-10|TA	TraesCS1D02G028800	0	0	0	0	0	0	0	0.0571183	0.0900182	0.323809	1.01802	0.0325274	-0.16829	0	0	0	0.48723	0.163065	0.349705	0.0506464	ADP binding
1113227|F|0-21|TC	TraesCS1D02G029200	0	0	0	0	0	0	0	-0.633392	-0.528555	0.256234	-0.137987	-0.0171883	0.159073	0	0	0	0.854617	0.0471513	0.0982318	0.0784544	ADP binding
1105297|F|0-65|AG	TraesCS1D02G029200	0	0	0	0	0	0	0	0.611641	0.514605	-0.517616	0.963791	0.0473202	-0.243081	0	0	0	0.923379	0.064833	0.0117878	0.0795801	ADP binding
1040722|F|0-36|AG	TraesCS1D02G029300	0	0	0	0	0	0	0	-0.44668	-0.385116	-0.282776	-0.0801281	0.0236333	0.458577	0	0	0	0.895874	0.0412574	0.0628684	0.0707101	integral component of membrane;diacylglycerol O-acyltransferase activity;glycerolipid biosynthetic process
1126628|F|0-31|CT	TraesCS1D02G029400	0	0	0	0	0	0	0	0.677213	0.31152	-1.21211	0.363137	-0.0657594	-0.44144	0	0	0	0.697446	0.0176817	0.284872	0.0405695	RNA binding
1221968|F|0-42|GC	TraesCS1D02G029700	0	0	0	0	0	0	0	-0.297116	-0.230264	-1.56887	-0.105529	-0.0240779	0.0176614	0	0	0	0.787819	0.206287	0.00589391	0.025073	transferase activity, transferring acyl groups other than amino-acyl groups
3028391|F|0-10|AG	TraesCS1D02G030400	0	0	0	0	0	0	0	0.253664	0.290791	-0.459174	0.696677	0.0158953	-0.44116	0	0	0	0.925344	0.0609037	0.0137525	0.0596255	integral component of membrane;membrane;transmembrane transport;GO_0015238;antiporter activity;xenobiotic transmembrane transporter activity
1091758|F|0-38|GT	-	0	0	0	0	0	0	0	-0.128709	-0.141144	2.54204	-1.06695	0.0353803	1.55294	0	0	0	0.901768	0.043222	0.0550098	0.0532251
2323757|F|0-5|TC	-	0	0	0	0	0	0	0	0.495758	0.489263	0.437388	-0.336418	0.0380861	0.211418	0	0	0	0.589391	0.0255403	0.385069	0.0179088
1093661|F|0-38|AG	TraesCS1D02G032100	0	0	1	0	0	0	1	0.107004	-0.0361361	1.85995	-0.122104	0.0242063	0.590192	0	1	0	0.64833	0.345776	0.00589391	0.0259821	protein binding
989159|F|0-8|TC	TraesCS1D02G034400	0	0	0	0	0	0	0	0.27936	0.208466	-0.309174	0.802911	0.0240571	-0.081162	0	0	0	0.442043	0.557957	0	0.0211223	pyridoxal phosphate binding;catalytic activity;cellular amino acid metabolic process;carboxylic acid metabolic process;carboxy-lyase activity
1020586|F|0-47|GC	TraesCS1D02G034600	0	0	0	0	0	0	0	-0.136617	-0.0955452	-1.32849	0.0580546	-0.0092831	0.119583	0	0	0	0.785855	0.200393	0.0137525	0.00751249	integral component of membrane;transferase activity, transferring glycosyl groups
1094719|F|0-19|CG	TraesCS1D02G034800	0	0	0	0	0	0	0	-0.561673	-0.426919	0.427277	-0.972175	-0.041646	0.284675	0	0	0	0.555992	0.442043	0.00196464	0.00859169	metal ion binding
1014287|F|0-5|TC	-	0	0	0	0	0	0	0	-0.357661	-0.424932	1.50996	-0.325062	0.0272986	0.770876	0	0	0	0.654224	0.343811	0.00196464	0.02013
1251462|F|0-64|AC	TraesCS1D02G035900	0	0	0	0	0	0	0	-0.220641	-0.309998	1.55942	-0.342467	0.0249809	0.707775	0	0	0	0.654224	0.339882	0.00589391	0.00693707
1083855|F|0-65|GA	-	0	0	0	0	0	0	0	0.43637	0.287724	-1.99271	1.68753	0.0576273	-0.257405	0	0	0	0.870334	0.0373281	0.0923379	0.0742207
2243260|F|0-30|AG	-	0	0	0	0	0	0	0	-0.150073	-0.14522	1.25415	-1.8333	-0.0432496	0.67148	0	0	0	0.907662	0.0805501	0.0117878	0.0935155
981077|F|0-26|GC	-	0	0	0	0	0	0	0	0.251454	0.0976996	1.90673	-1.09659	-0.0426972	0.574714	0	0	0	0.911591	0.0785855	0.00982318	0.0853501
1202403|F|0-9|GC	TraesCS1D02G036700	0	0	0	0	0	0	0	-0.0474681	-0.0284476	-1.32188	1.02121	-0.00898558	-0.796375	0	0	0	0.540275	0.455796	0.00392927	0.00982306	nucleus;DNA binding;regulation of transcription, DNA-templated
21311194|F|0-20|GA	TraesCS1D02G037400	0	0	0	1	0	0	1	0.442547	0.473203	-0.393818	1.83842	0.0516506	-0.45449	0	0	1	0.569745	0.371316	0.0589391	0.0472642	ADP binding
1226337|F|0-13|GA	TraesCS1D02G037400							0										0.726916	0.00785855	0.265226	0.0401191	ADP binding
4543091|F|0-13|AG	TraesCS1D02G037400	0	0	0	0	0	0	0	-0.548736	-0.42483	0.974597	-1.38335	-0.0295074	0.454184	0	0	0	0.921415	0.0726916	0.00589391	0.0474032	ADP binding
1079953|F|0-57|AC	-	0	0	0	0	0	0	0	0.436758	0.249618	1.62301	-0.233276	0.0422207	0.363737	0	0	0	0.428291	0.571709	0	0.0090267
1090318|F|0-34|CG	TraesCS1D02G037700	0	0	0	0	0	0	0	-0.0522529	-0.240058	1.2077	-1.12834	-0.0880535	0.218742	0	0	0	0.943026	0.0550098	0.00196464	0.0298567
980876|F|0-17|GA	TraesCS1D02G038000	0	0	0	0	0	0	0	-0.114692	0.174693	-0.54028	0.0645906	-0.0276041	-0.220201	0	0	0	0.929273	0.0530452	0.0176817	0.00510085	integral component of membrane;carbohydrate binding;protein glycosylation;membrane;Golgi apparatus;galactosyltransferase activity
1142437|F|0-11|TC	-	0	0	0	0	0	0	0	-0.229743	-0.0517402	1.07305	-0.523595	-0.0227636	0.272623	0	0	0	0.921415	0.0687623	0.00982318	0.07911
999721|F|0-60|AG	TraesCS1D02G038100	0	0	0	0	0	0	0	-0.414484	-0.563879	0.626522	-0.486265	-0.0364026	0.027115	0	0	0	0.730845	0.0314342	0.237721	0.0650574	protein binding
2303775|F|0-64|TG	-	0	0	0	0	0	0	0	0.364999	0.105949	-0.747968	-0.0711806	0.00209873	0.0959944	0	0	0	0.656189	0.0255403	0.318271	0.0144858
991664|F|0-49|AG	-	0	0	0	0	0	0	0	-0.610951	-0.375743	1.08533	0.0435978	0.00991176	0.706925	0	0	0	0.901768	0.0707269	0.0275049	0.0604849
1235160|F|0-34|CT	-	0	0	0	0	0	0	0	-0.143393	-0.15472	-0.398286	-1.01072	-0.0125375	0.521871	0	0	0	0.290766	0.70334	0.00589391	0.0421335
6035557|F|0-25|AG	-	0	0	0	0	0	0	0	0.00204598	-0.0217621	0.530248	-0.321048	0.0272799	0.188118	0	0	0	0.913556	0.0766208	0.00982318	0.0680277
985475|F|0-51|CA	TraesCS1D02G039100	0	0	0	0	0	0	0	0.227192	0.0483351	0.408617	0.497096	0.0227312	-0.0625226	0	0	0	0.917485	0.0687623	0.0137525	0.055725
1004576|F|0-49|CT	TraesCS1D02G039200	0	0	0	0	0	0	0	-0.51417	-0.369798	-0.435103	0.231211	-0.0157385	-0.00208462	0	0	0	0.895874	0.0785855	0.0255403	0.0391155	integral component of membrane;transferase activity, transferring acyl groups other than amino-acyl groups;catalytic activity;membrane;fatty acid biosynthetic process
4910936|F|0-40|CG	TraesCS1D02G039200	0	0	0	0	0	0	0	0.0581775	0.0375096	0.277602	-1.86041	-0.047575	0.757471	0	0	0	0.903733	0.0707269	0.0255403	0.027061	integral component of membrane;transferase activity, transferring acyl groups other than amino-acyl groups;catalytic activity;membrane;fatty acid biosynthetic process
6026476|F|0-64|CT	TraesCS1D02G039600	0	0	0	0	0	0	0	-0.297316	0.0486858	-1.33768	-1.90445	-0.162027	-0.96815	0	0	0	0.658153	0.0137525	0.328094	0.0245031
2261213|F|0-60|GA	-	0	0	0	0	0	0	0	-0.139269	-0.0521571	-2.6404	-0.857252	-0.0101949	-0.061424	0	0	0	0.868369	0.0294695	0.102161	0.0979276
4993149|F|0-30|TC	-	0	0	0	0	0	0	0	-0.345438	-0.10709	-3.81471	1.22078	0.0159221	-0.756906	0	0	0	0.923379	0.0314342	0.0451866	0.102661
1057133|F|0-13|CG	TraesCS1D02G042200	0	0	0	0	0	0	0	-0.315718	-0.374861	3.71864	-1.26105	0.0199984	1.62169	0	0	0	0.962672	0.0373281	0	0.0877954
1033540|F|0-47|GA	TraesCS1D02G042200	0	0	0	0	0	0	0	-0.132715	-0.111473	1.2143	-0.376667	-0.035508	-0.190596	0	0	0	0.609037	0.172888	0.218075	0.00186458
1131499|F|0-16|CG	TraesCS1D02G042300	0	0	0	0	0	0	0	-1.00449	-0.869726	1.9732	-1.39001	0.0836521	1.90693	0	0	0	0.78389	0.0157171	0.200393	0.0636874	transferase activity, transferring acyl groups other than amino-acyl groups;catalytic activity;membrane;fatty acid biosynthetic process
2259006|F|0-29|GT	TraesCS1D02G042300							0										0.722986	0.00589391	0.27112	0.0432334	transferase activity, transferring acyl groups other than amino-acyl groups;catalytic activity;membrane;fatty acid biosynthetic process
1065155|F|0-25|AG	TraesCS1D02G042600	0	0	0	0	0	0	0	-0.460367	-0.388845	2.12308	-0.609358	-0.0515131	0.390411	0	0	0	0.925344	0.0609037	0.0137525	0.0315476	protein binding
1066094|F|0-21|GT	-	0	0	0	0	0	0	0	-0.154095	-0.106977	-1.11713	-1.57882	-0.0864863	0.293594	0	0	0	0.950884	0.0176817	0.0314342	0.0805661
1200709|F|0-47|AG	-	0	0	0	0	0	0	0	-0.194154	-0.152512	-0.670353	-0.794627	-0.0142566	0.136836	0	0	0	0.962672	0.0255403	0.0117878	0.0704971
1058937|F|0-13|GA	-	0	0	0	0	0	0	0	-0.0711926	-0.201866	-1.45628	-0.245804	-0.00518587	0.0541345	0	0	0	0.64833	0.343811	0.00785855	0.00117641
1118979|F|0-16|TC	TraesCS1D02G049600	0	0	0	0	0	0	0	0.156866	0.0788295	0.192616	0.350161	-0.0390486	-0.318421	0	0	0	0.772102	0.0471513	0.180747	0.0186372	GTP binding;GTPase activity
4993501|F|0-48|TG	TraesCS1D02G050100	0	0	0	0	0	0	0	-1.03995	-1.05549	0.517582	-1.81601	-0.0399465	-0.156336	0	0	0	0.607073	0.021611	0.371316	0.0142806
1070847|F|0-26|GT	-	0	0	0	0	0	0	0	0.428713	0.253338	1.07985	-0.067543	-0.00858907	0.0968972	0	0	0	0.365422	0.603143	0.0314342	0.0066596
1126669|F|0-17|AC	-	0	0	0	0	0	0	0	-0.781145	-0.486812	2.36113	0.0326127	0.00501748	0.249121	0	0	0	0.781925	0.021611	0.196464	0.0811693
1124812|F|0-42|GT	TraesCS1D02G050300	0	0	0	0	0	0	0	0.0784525	-0.0738548	-1.0124	0.925183	-0.036734	-0.490119	0	0	0	0.756385	0.0275049	0.21611	0.0764738	integral component of membrane;ATP binding;protein kinase activity;protein phosphorylation;protein binding
1330481|F|0-25|CT	-	0	0	0	0	0	0	0	-0.0632625	0.0628967	2.48457	-2.73869	-0.0316173	0.981641	0	0	0	0.59725	0.0137525	0.388998	0.018238
1330481|F|0-51|TC	-	0	0	0	0	0	0	0	-0.278546	-0.479203	0.832636	0.561442	-0.02105	-0.328089	0	0	0	0.811395	0.0451866	0.143418	0.074506
1228342|F|0-68|TG	-	0	0	0	0	0	0	0	-0.328405	-0.423337	1.20737	-1.00585	-0.0254934	0.55365	0	0	0	0.75835	0.170923	0.0707269	0.0271289
1228342|F|0-39|GC	-	0	0	0	0	0	0	0	0.332417	0.363802	-1.36306	0.992521	-0.00321512	-0.60939	0	0	0	0.701375	0.280943	0.0176817	0.0592833
1037975|F|0-11|TG	-	0	0	0	0	0	0	0	0.0364285	0.0493811	1.16613	0.0935891	0.00212125	0.0563123	0	0	0	0.909627	0.0766208	0.0137525	0.0632028
1237433|F|0-16|CA	TraesCS1D02G050400	0	0	0	0	0	0	0	-0.478051	-0.358189	2.02901	-1.97604	-0.0708414	0.0770677	0	0	0	0.844794	0.0294695	0.125737	0.0461373	ATP binding;protein kinase activity;protein phosphorylation
1237433|F|0-34|CG	TraesCS1D02G050400	0	0	0	0	0	0	0	0.889096	0.671141	-0.340216	1.61663	-0.0612974	-1.17083	0	0	0	0.654224	0.0117878	0.333988	0.0262836	ATP binding;protein kinase activity;protein phosphorylation
1005316|F|0-65|AG	-	0	0	0	0	0	0	0	-0.829566	-0.526111	3.27828	-2.01999	-0.0798593	0.654806	0	0	0	0.939096	0.0392927	0.021611	0.0389194
2269547|F|0-29|TG	TraesCS1D02G051100							0										0.821218	0.00785855	0.170923	0.0261258
1043105|F|0-37|TA	TraesCS1D02G051300	0	0	0	0	0	0	0	-0.105468	-0.0253603	1.93603	-1.44022	-0.0623662	0.328696	0	0	0	0.915521	0.0687623	0.0157171	0.0678522	nuclear pore;structural constituent of nuclear pore
32025245|F|0-68|GA	-	0	0	0	0	0	0	0	-0.604669	-0.470656	-2.93045	0.0584863	0.0310812	-0.31968	0	0	0	0.724951	0.0333988	0.24165	0.0664494
3949116|F|0-17|AG	TraesCS1D02G052000	0	0	0	0	0	0	0	0.646772	0.810049	0.524581	0.415323	0.0246986	-0.0187365	0	0	0	0.882122	0.0550098	0.0628684	0.00885003	integral component of membrane;ATP binding;membrane;ATPase activity
2242572|F|0-44|TG	-	0	0	0	0	0	0	0	-0.404954	-0.373763	0.279891	0.256714	0.06373	0.0957794	0	0	0	0.915521	0.0412574	0.043222	0.0626939
1111976|F|0-29|CA	-	0	0	0	0	0	0	0	-0.613514	-0.304891	-2.46486	2.38991	0.0983203	-0.759893	0	0	0	0.78389	0.0314342	0.184676	0.0450368
1084957|F|0-40|GA	-	0	0	0	0	0	0	0	-0.385071	-0.348936	-3.54132	-0.449167	0.0654491	0.865163	0	0	0	0.607073	0.0196464	0.373281	0.00123071
3222548|F|0-5|GA	TraesCS1D02G052600	0	0	0	0	0	0	0	0.065516	0.0362634	-2.93835	1.25684	-0.0101395	-1.09472	0	0	0	0.738703	0.0333988	0.227898	0.187438	protein binding
1128137|F|0-38|TC	-	0	0	0	0	0	0	0	-0.731911	-0.466019	-4.45038	-1.36703	-0.0526252	-0.20402	0	0	0	0.732809	0.0196464	0.247544	0.0859098
2250871|F|0-46|GC	-	0	0	0	0	0	0	0	-0.108488	-0.168396	-1.75405	0.891038	0.0124598	-0.971523	0	0	0	0.937132	0.0609037	0.00196464	0.0997306
2243737|F|0-56|TC	-	0	0	0	0	0	0	0	0.264164	0.21038	-2.12959	1.2032	0.00662075	-1.28285	0	0	0	0.880157	0.0707269	0.0491159	0.0752716
1092511|F|0-38|GA	-	0	0	0	0	0	0	0	0.080483	0.0503612	-1.37052	-0.0424715	0.0146419	-0.420742	0	0	0	0.901768	0.0884086	0.00982318	0.0602776
1105581|F|0-68|AT	-	0	0	0	0	0	0	0	0.930045	0.725534	-1.81857	0.884257	0.047833	-0.139651	0	0	0	0.91945	0.0451866	0.0353635	0.197257
1362875|F|0-47|AG	-	0	0	0	0	0	0	0	-0.00336686	0.0638236	1.29069	-1.24473	-0.0634732	0.373559	0	0	0	0.681729	0.0117878	0.306483	0.0792154
1864030|F|0-52|TC	-	0	0	0	0	0	0	0	0.727192	0.608999	-0.141114	0.246613	0.0233937	-0.0592189	0	0	0	0.903733	0.0255403	0.0707269	0.160517
3021743|F|0-29|TC	TraesCS1D02G054500	0	0	0	0	0	0	0	0.587072	0.519356	-0.472002	0.575034	0.0609835	-0.0885002	0	0	0	0.913556	0.0392927	0.0471513	0.161251	manganese ion binding;nutrient reservoir activity
2257768|F|0-47|CT	TraesCS1D02G057500	0	0	0	0	0	0	0	0.142532	0.181084	0.15293	0.847533	0.0722913	0.317381	0	0	0	0.937132	0.043222	0.0196464	0.318937	metal ion binding;metal ion transport
1027290|F|0-20|AG	-	-1	-1	0	0	0	0	2	-0.951061	-0.795838	-0.206488	-1.1434	-0.0193711	0.412006	1	0	0	0.575639	0.243615	0.180747	0.0110604
1027290|F|0-64|GA	-	0	0	0	0	0	0	0	0.793673	0.646472	1.04714	1.72285	0.0412819	-0.642863	0	0	0	0.520629	0.170923	0.308448	0.0530379
1130107|F|0-53|CA	TraesCS1D02G058900	0	0	0	0	0	0	0	0.25558	0.216467	-1.08698	0.410041	0.0188122	-0.00872252	0	0	0	0.927308	0.0569745	0.0157171	0.308792	ATP binding;protein kinase activity;protein serine/threonine kinase activity;protein phosphorylation
1216886|F|0-44|CT	TraesCS1D02G058900	0	0	0	0	0	0	0	-0.469149	-0.327536	-0.121183	-0.644126	-0.00483518	0.301797	0	0	0	0.917485	0.064833	0.0176817	0.282295	ATP binding;protein kinase activity;protein serine/threonine kinase activity;protein phosphorylation
1038644|F|0-63|GA	TraesCS1D02G058900	0	0	0	0	0	0	0	-0.797135	-0.55822	-0.431384	1.45045	0.0636069	-0.293782	0	0	0	0.742633	0.0196464	0.237721	0.172735	ATP binding;protein kinase activity;protein serine/threonine kinase activity;protein phosphorylation
1364967|F|0-62|CG	TraesCS1D02G059200	0	0	0	0	0	0	0	-0.308711	-0.216862	0.687352	-0.721388	-0.0643159	-0.450304	0	0	0	0.846758	0.0294695	0.123772	0.225281	DNA-binding transcription factor activity;DNA binding;regulation of transcription, DNA-templated;transcription, DNA-templated;nucleus
1131385|F|0-15|AC	-	0	0	0	0	0	0	0	0.0788138	-0.129851	2.41881	2.48093	0.0315022	0.125755	0	0	0	0.787819	0.021611	0.19057	0.244799
4990787|F|0-11|AG	-	0	0	0	0	0	0	0	-0.179497	-0.207046	0.379177	-1.10723	-0.00603121	0.708828	0	0	0	0.880157	0.0903733	0.0294695	0.312566
3064683|F|0-24|AG	TraesCS1D02G062100	0	0	0	0	0	0	0	0.170778	0.129313	-0.526557	-1.0637	-0.053308	0.0898022	0	0	0	0.901768	0.0589391	0.0392927	0.442027
3064683|F|0-33|CG	TraesCS1D02G062100	0	0	0	0	0	0	0	-0.384885	-0.214521	-1.61654	0.0145309	0.0184873	-0.026692	0	0	0	0.286837	0.691552	0.021611	0.245309
1110095|F|0-14|CA	TraesCS1D02G062200	0	0	0	0	0	0	0	-0.308702	-0.310975	1.13529	-2.30281	-0.0843019	0.520822	0	0	0	0.925344	0.0451866	0.0294695	0.390029
1057945|F|0-61|CG	-	0	0	0	0	0	0	0	-0.260421	-0.289636	-0.220906	-1.59749	-0.0289106	0.296718	0	0	0	0.943026	0.0530452	0.00392927	0.447565
4991290|F|0-5|GA	-	-1	-1	0	0	0	0	2	-0.968924	-0.846937	-0.520146	-0.850189	-0.0179512	0.249636	1	0	0	0.520629	0.3222	0.157171	0.0787332
1258947|F|0-7|CT	TraesCS1D02G062400	0	0	0	0	0	0	0	-0.0697302	-0.204835	-0.924426	-0.384177	-0.0164417	0.282602	0	0	0	0.935167	0.0510806	0.0137525	0.437016
1033660|F|0-8|AC	-	0	0	0	0	0	0	0	-1.23938	-1.01126	0.492816	-0.59239	0.0571538	0.293771	0	0	0	0.927308	0.0235756	0.0491159	0.367153
1082672|F|0-42|TC	-	0	0	0	0	0	0	0	0.213218	0.295402	0.243435	1.55687	0.0291501	-0.707315	0	0	0	0.905697	0.0471513	0.0471513	0.424534
1096247|F|0-43|CT	TraesCS1D02G062700	0	0	0	0	0	0	0	0.204908	0.276289	-0.571873	1.52252	0.0419524	-0.2115	0	0	0	0.872299	0.0746562	0.0530452	0.391634	transferase activity, transferring hexosyl groups
3024430|F|0-5|TC	-	0	0	0	0	0	0	0	-0.279249	-0.125755	-0.870992	-0.803226	0.000960961	0.518675	0	0	0	0.925344	0.0530452	0.021611	0.368319
4910343|F|0-5|AG	TraesCS1D02G063000	0	0	0	0	0	0	0	-0.48541	-0.521392	0.100476	-1.34417	0.0271099	0.988627	0	0	0	0.94499	0.0550098	0	0.415245	integral component of membrane
1267835|F|0-10|GA	TraesCS1D02G063000							0										0.709234	0.00589391	0.284872	0.239464	integral component of membrane
1089532|F|0-30|GA	-	0	0	0	0	0	0	0	0.164697	0.0943328	-1.01091	1.7349	0.0623061	-0.153458	0	0	0	0.954813	0.0451866	0	0.407001
3936813|F|0-10|TC	-	0	0	0	0	0	0	0	0.110989	-0.0226799	-1.20318	-1.05879	-0.0259308	0.438944	0	0	0	0.836935	0.0412574	0.121807	0.194882
1209674|F|0-34|CA	TraesCS1D02G064500	0	0	0	0	0	0	0	-0.400339	-0.578134	0.928378	-1.40353	0.0283771	1.21916	0	0	0	0.897839	0.0294695	0.0726916	0.372389	integral component of membrane;membrane;Golgi membrane;galactosylgalactosylxylosylprotein 3-beta-glucuronosyltransferase activity;cell wall organization
4910592|F|0-56|CA	TraesCS1D02G064600	0	0	0	0	0	0	0	0.53618	0.230559	-2.10112	-1.20337	0.0151454	0.886784	0	0	0	0.766208	0.0235756	0.210216	0.195606	protein binding
4910592|F|0-19|TG	TraesCS1D02G064600							0										0.768173	0.00785855	0.223969	0.186211	protein binding
3958467|F|0-12|AG	-	0	0	0	0	0	0	0	0.194058	0.188854	-0.3238	-0.0187416	0.0410682	0.275889	0	0	0	0.730845	0.247544	0.021611	0.000952729
1201492|F|0-45|AG	-	0	0	0	0	0	0	0	-0.633947	-0.677517	1.55769	-2.21944	0.00040753	1.28167	0	0	0	0.946955	0.0471513	0.00589391	0.40383
1067013|F|0-37|GT	-	0	0	0	0	0	0	0	0.528923	0.208192	1.02814	-0.504035	0.100601	0.760542	0	0	0	0.81336	0.0196464	0.166994	0.327116
2256798|F|0-52|TC	TraesCS1D02G064800	0	0	0	0	0	0	0	-0.0757289	-0.153717	-1.43504	0.700706	0.0079197	-0.52694	0	0	0	0.925344	0.0373281	0.0373281	0.36038	protein binding
1032466|F|0-11|TA	TraesCS1D02G064900	0	0	0	0	0	0	0	0.162295	0.140976	0.381078	-0.925563	0.0166905	0.7519	0	0	0	0.933202	0.0628684	0.00392927	0.359655	protein binding
1068169|F|0-39|AG	TraesCS1D02G065300	0	0	0	0	0	0	0	-0.680499	-0.446176	1.85696	-0.987272	-0.0659434	-0.664374	0	0	0	0.756385	0.0196464	0.223969	0.242596	catalytic activity;trehalose biosynthetic process
1864498|F|0-33|TC	TraesCS1D02G065400	0	0	0	0	0	0	0	0.401865	0.340359	0.404368	0.466853	0.0170192	-0.0688649	0	0	0	0.856582	0.137525	0.00589391	0.293721
1109558|F|0-24|GA	TraesCS1D02G067703	0	0	0	0	0	0	0	0.423896	0.343786	1.8276	0.721358	0.0194991	-0.143628	0	0	0	0.695481	0.261297	0.043222	0.283183	protein binding
5323641|F|0-31|AG	TraesCS1D02G068500	0	0	0	0	0	0	0	0.0108602	-0.0022644	0.154083	-0.490663	-0.00551752	0.159464	0	0	0	0.697446	0.302554	0	0.0683713	protein binding
1122716|F|0-7|TG	TraesCS1D02G068800	0	0	0	0	0	0	0	-0.268214	-0.148006	-1.07387	0.30498	-0.0314016	-0.795253	0	0	0	0.923379	0.0746562	0.00196464	0.39303	protein binding
1126182|F|0-29|AC	TraesCS1D02G069600	0	0	0	0	0	0	0	-0.0585544	0.00538566	-0.543833	0.948151	-0.0341571	-0.726825	0	0	0	0.94499	0.0491159	0.00589391	0.373779
1001430|F|0-67|CG	TraesCS1D02G069700	0	0	0	0	0	0	0	1.03597	0.78365	-0.102249	-0.585825	0.029891	0.487389	0	0	0	0.789784	0.0392927	0.170923	0.304137	DNA binding
1203490|F|0-12|CA	-	0	0	0	0	0	0	0	-0.56733	-0.465266	-0.43132	-0.964284	-0.0160915	0.323882	0	0	0	0.636542	0.355599	0.00785855	0.357624
1219003|F|0-28|CA	-	0	0	0	0	0	0	0	-0.093904	-0.0758773	2.60058	-0.807936	-0.0290877	0.705315	0	0	0	0.88998	0.0412574	0.0687623	0.355799
4909683|F|0-18|TC	-	0	0	0	0	0	0	0	-0.116259	-0.18995	-0.199963	-0.0738977	-0.0175605	-0.133051	0	0	0	0.563851	0.265226	0.170923	0.00137475
4911026|F|0-11|GA	TraesCS1D02G072000	0	0	0	0	0	0	0	-0.194254	-0.132203	-0.00085466	-0.738943	-0.00188885	-0.0825207	0	0	0	0.925344	0.0726916	0.00196464	0.367942	intracellular;GTP binding
5969578|F|0-45|CT	-	0	0	0	0	0	0	0	-0.101404	0.23806	-3.30107	0.645654	0.0124371	-0.908342	0	0	0	0.844794	0.0275049	0.127701	0.32247
1255202|F|0-28|CT	-	0	0	0	0	0	0	0	1.27623	1.03021	-0.141491	2.23849	0.113914	-0.0385072	0	0	0	0.777996	0.0196464	0.202358	0.274471
1101281|F|0-20|AG	-	0	0	0	0	0	0	0	-0.214994	-0.155365	-0.420538	0.0532143	-0.0218015	-0.536526	0	0	0	0.921415	0.0707269	0.00785855	0.276155
1218540|F|0-14|TG	-	0	0	0	0	0	0	0	-0.409812	-0.433724	0.61769	-1.28391	-0.0477627	0.483231	0	0	0	0.888016	0.0471513	0.064833	0.217495
4910323|F|0-27|CA	TraesCS1D02G073300	0	0	0	0	0	0	0	-0.0896558	-0.0551497	-2.37084	1.3613	-0.0166971	-1.01155	0	0	0	0.872299	0.0609037	0.0667976	0.0977874
4910323|F|0-43|GT	TraesCS1D02G073300	0	0	0	0	0	0	0	-0.0224244	0.0298885	-0.655433	0.501031	0.000778455	-0.391832	0	0	0	0.679764	0.294695	0.0255403	0.00504984
1214020|F|0-68|AC	TraesCS1D02G073500	0	0	0	0	0	0	0	-0.385644	-0.391841	2.15711	-1.3768	-0.0315229	1.04142	0	0	0	0.91945	0.0530452	0.0275049	0.171174
1241630|F|0-68|GT	TraesCS1D02G073900	0	0	0	0	0	0	0	0.500152	0.481695	-1.56038	1.26553	0.0433966	0.51936	0	0	0	0.819253	0.021611	0.159136	0.141733	integral component of membrane;mitochondrial inner membrane;mitochondrial pyruvate transmembrane transport
2263814|F|0-17|GA	-	0	0	0	0	0	0	0	-0.450027	0.0211476	-0.981523	-0.125108	0.00111009	0.127303	0	0	0	0.858546	0.0275049	0.113949	0.0668103
2242488|F|0-15|GC	TraesCS1D02G075600	0	0	0	0	0	0	0	-0.621667	-0.719867	1.85375	-0.77761	0.0362283	0.8116	0	0	0	0.937132	0.0609037	0.00196464	0.0402897	sequence-specific DNA binding;nucleus;DNA binding;regulation of transcription, DNA-templated
5323567|F|0-31|CT	-	0	0	0	0	0	0	0	-0.184148	-0.0808533	-1.0367	-0.385485	-0.0108478	0.0871409	0	0	0	0.78389	0.198428	0.0176817	0.000520511
4262040|F|0-9|AG	TraesCS1D02G081600	0	0	0	0	0	0	0	0.30038	0.41441	0.340039	0.236917	8.93035e-05	-0.100061	0	0	0	0.797642	0.021611	0.180747	0.0643338	nucleus;DNA binding;plasma membrane;nucleosome;nucleosome assembly;vacuolar membrane;protein heterodimerization activity;nucleolus;chloroplast;thylakoid;cytosol;plasmodesma;response to water deprivation;chromosome
1058685|F|0-56|CG	TraesCS1D02G087600	0	0	0	0	0	0	0	0.111544	-0.079674	2.932	-0.035641	-0.0319833	-0.18387	0	0	0	0.939096	0.0196464	0.0412574	0.00037876	serine-type carboxypeptidase activity;proteolysis;hydrolase activity;peptidase activity;carboxypeptidase activity;proteolysis involved in cellular protein catabolic process
7343174|F|0-44|CT	TraesCS1D02G097900	0	0	0	0	0	0	0	1.17419	0.97953	2.93165	-0.894691	-0.0334444	-0.57815	0	0	0	0.811395	0.0255403	0.163065		nucleic acid binding
2267852|F|0-37|GT	TraesCS1D02G120900	0	0	0	0	0	0	0	0.239017	0.228544	1.93753	-0.961435	-0.00554698	0.140305	0	0	0	0.933202	0.0451866	0.021611	0.023172
1090689|F|0-17|TC	-	1	1	0	0	0	0	2	0.919761	0.774507	-0.675689	0.798034	0.0319233	-0.242366	1	0	0	0.691552	0.192534	0.115914	0.00205274
1864187|F|0-11|CT	TraesCS1D02G123800	0	0	0	0	0	0	0	0.0614837	0.109801	-0.830269	-0.670621	-0.018291	0.199318	0	0	0	0.424361	0.573674	0.00196464	0.00296622	protein binding
1022946|F|0-10|CG	TraesCS1D02G126400	0	0	0	0	0	0	0	0.269767	0.19306	0.316378	-0.340184	-0.0305632	0.0287292	0	0	0	0.530452	0.451866	0.0176817	0.000323299	nucleic acid binding;ATP binding;helicase activity;DNA binding;hydrolase activity, acting on acid anhydrides, in phosphorus-containing anhydrides;DNA helicase activity;nucleobase-containing compound metabolic process
1230368|F|0-42|AG	TraesCS1D02G129600	0	0	0	0	0	0	0	0.528444	0.287575	0.800055	1.53778	0.044222	-0.4976	0	0	0	0.713163	0.0275049	0.259332		carbohydrate metabolic process;polygalacturonase activity
1226383|F|0-52|AG	-							0										0.636542	0.00392927	0.359528
1681936|F|0-6|TC	TraesCS1D02G157700	0	0	0	0	0	0	0	-0.58081	0.0381381	0.142034	-0.101685	0.069709	-0.100007	0	0	0	0.966601	0.0235756	0.00982318	0.0146087
11914903|F|0-56|GT	-	0	0	0	0	0	0	0	0.470241	0.449271	-1.42328	1.33264	-0.011279	-0.766149	0	0	0	0.683694	0.0451866	0.27112	9.74931e-05
2247033|F|0-5|AT	-	0	0	0	0	0	0	0	-0.18659	-0.241616	1.60252	-0.118032	0.0060684	0.715894	0	0	0	0.314342	0.683694	0.00196464	0.00263437
4910925|F|0-52|CG	TraesCS1D02G185300	0	0	0	0	0	0	0	-0.280709	-0.16795	-1.47929	-0.596565	-0.00587842	-0.661688	0	0	0	0.909627	0.0373281	0.0530452	0.182245	phototropism
3955391|F|0-63|GA	-	-1	-1	0	0	0	0	2	-1.16319	-0.926834	0.275086	-0.591333	0.0171651	0.377346	1	0	0	0.565815	0.306483	0.127701	0.553678
3955391|F|0-31|GA	-	-1	-1	0	0	0	0	2	-1.12995	-0.987771	1.46003	-1.02141	0.0158154	0.770738	1	0	0	0.575639	0.418468	0.00589391
2247504|F|0-18|AC	TraesCS1D02G207200	1	1	0	0	0	0	2	0.847953	0.831054	0.0122256	1.45686	0.0529521	-0.859601	1	0	0	0.764244	0.233792	0.00196464	0.709301	;biosynthetic process;strictosidine synthase activity
987322|F|0-57|GA	TraesCS1D02G207200	1	1	0	0	0	0	2	0.871722	0.813593	0.253781	1.58009	0.064779	-0.797784	1	0	0	0.75835	0.237721	0.00392927		;biosynthetic process;strictosidine synthase activity
1205485|F|0-62|TG	-	0	0	0	0	0	0	0	-0.552	-0.507249	0.850865	-0.494629	-0.00860393	0.263894	0	0	0	0.575639	0.320236	0.104126	0.0327711
3064835|F|0-24|GT	TraesCS1D02G231900	0	0	0	0	0	0	0	-1.62085	-1.0346	-0.369106	-1.39335	-0.0422675	0.567988	0	0	0	0.980354	0.0176817	0.00196464	0.00208622	protein binding
1003643|F|0-60|AG	TraesCS1D02G243500	0	0	0	0	0	0	0	-1.21031	-0.926936	-0.216287	1.52615	0.0809792	-0.250985	0	0	0	0.948919	0.0451866	0.00589391	0.00221238	hydrolase activity;lipid metabolic process
2249858|F|0-58|CG	-	-1	-1	0	0	0	0	2	-0.787061	-0.774627	-0.42279	-0.973613	-0.0458928	-0.0107731	1	0	0	0.762279	0.214145	0.0235756	0.00245341
996221|F|0-68|GC	TraesCS1D02G252600	-1	-1	0	0	0	0	2	-0.859486	-0.624673	-0.369118	-0.638091	-0.0210962	0.0874653	1	0	0	0.772102	0.223969	0.00392927	0.00381213	oxidoreductase activity;membrane;FAD binding;oxidation-reduction process;D-arabinono-1,4-lactone oxidase activity;flavin adenine dinucleotide binding
3032748|F|0-11|AG	-	0	0	0	0	0	0	0	-0.0949813	-0.0171557	-0.791805	0.0664678	-0.00290228	-0.322837	0	0	0	0.516699	0.341847	0.141454	0.0159022
1865222|F|0-12|AG	-	0	0	0	0	0	0	0	-0.119417	-0.112681	1.64783	0.082223	0.0239684	0.327783	0	0	0	0.614931	0.243615	0.141454	0.0185305
1241126|F|0-18|CT	TraesCS1D02G255000	0	0	0	0	0	0	0	0.0458371	-0.000183824	0.0302315	0.498404	-0.0279535	0.0970487	0	0	0	0.438114	0.257367	0.304519	0.0033339	ATP binding;purine nucleotide biosynthetic process;GMP synthase (glutamine-hydrolyzing) activity;pyrophosphatase activity;GMP biosynthetic process
1043337|F|0-8|AC	TraesCS1D02G271000	1	0	0	0	0	0	1	0.78886	0.49116	1.48138	-0.0656202	-0.00880857	0.14854	1	0	0	0.687623	0.306483	0.00589391	0.00339911	ATP binding;protein kinase activity;protein serine/threonine kinase activity;protein phosphorylation
1232795|F|0-28|GA	TraesCS1D02G273800	0	0	0	0	0	0	0	-0.0501642	-0.0936234	-0.714836	-0.772704	-0.028724	-0.0276178	0	0	0	0.679764	0.304519	0.0157171	0.000206597	ATP binding;protein kinase activity;protein phosphorylation
1119123|F|0-11|CG	TraesCS1D02G279600	1	0	0	0	0	0	1	0.993066	0.801824	-0.00420995	1.41905	0.0375297	-0.282206	1	0	0	0.738703	0.117878	0.143418	0.018207
1213683|F|0-17|GA	TraesCS1D02G283300	0	0	0	0	0	0	0	0.163376	0.129083	0.627864	0.418564	0.011208	-0.334095	0	0	0	0.742633	0.0491159	0.208251	0.00584667	ATP binding;microtubule binding;microtubule motor activity;microtubule;microtubule-based movement
1217081|F|0-51|CT	TraesCS1D02G287000	0	0	0	0	0	0	0	-0.017012	-0.0792168	0.855654	-0.169295	0.0346312	0.693385	0	0	0	0.477407	0.516699	0.00589391	0.0116926
3936573|F|0-22|AG	-	0	0	0	0	0	0	0	0.178619	0.121082	0.0478995	0.528052	-0.000604994	-0.311228	0	0	0	0.471513	0.528487	0	0.0133696
2300499|F|0-12|AG	-	0	0	0	0	0	0	0	0.434273	0.349513	-1.19134	-1.1159	-0.0332123	-1.08536	0	0	0	0.884086	0.0117878	0.104126	0.0911894
1020677|F|0-31|GA	TraesCS1D02G302200	0	0	0	0	0	0	0	-0.504313	-0.399555	-0.47117	-1.23176	-0.0238701	0.547401	0	0	0	0.666012	0.324165	0.00982318	0.00337634	nucleic acid binding;RNA binding
5573510|F|0-15|GT	TraesCS1D02G304900	0	0	-1	0	0	0	1	0.545533	0.618583	-3.2812	1.94508	0.00531134	-0.962099	0	1	0	0.554028	0.445972	0	0.00221391
1117337|F|0-66|AT	-	0	0	0	0	0	0	0	0.149778	0.0854072	0.274344	0.594628	0.0366324	-0.0801172	0	0	0	0.905697	0.0746562	0.0196464	0.140115
1096349|F|0-16|TG	TraesCS1D02G311000	0	0	0	0	0	0	0	0.147621	0.00436524	-0.60513	0.00553832	0.00060018	0.136141	0	0	0	0.385069	0.609037	0.00589391	0.00562504	carbohydrate metabolic process;extracellular region;polygalacturonase activity;cell wall organization
1042360|F|0-13|AT	TraesCS1D02G312300	0	0	0	0	0	0	0	0.29101	0.260025	-0.171196	-0.566535	0.0139717	0.456174	0	0	0	0.925344	0.0530452	0.021611	0.127024
2249383|F|0-40|GC	-	0	0	0	0	0	0	0	0.169038	0.0725633	1.70244	-1.27131	0.0100272	0.66063	0	0	0	0.868369	0.0412574	0.0903733	0.0978914
1151378|F|0-35|AG	TraesCS1D02G312600	0	0	0	0	0	0	0	0.0326312	0.0770868	0.944743	-0.216718	-0.0170875	-0.0887862	0	0	0	0.925344	0.0707269	0.00392927	0.116977	carbohydrate metabolic process;oxidoreductase activity;NAD binding;oxidation-reduction process;oxidoreductase activity, acting on the CH-OH group of donors, NAD or NADP as acceptor;glycerol-3-phosphate dehydrogenase complex;glycerol-3-phosphate metabolic process;glycerol-3-phosphate catabolic process;glycerol-3-phosphate dehydrogenase [NAD+] activity
988531|F|0-51|AC	-	0	0	0	0	0	0	0	-0.728926	-0.446575	-0.623305	2.17947	0.0483625	-0.867238	0	0	0	0.785855	0.0196464	0.194499	0.0929711
988561|F|0-52|GT	TraesCS1D02G313000	0	0	0	0	0	0	0	-1.07204	-1.01153	1.79913	-0.968095	0.0288549	0.947355	0	0	0	0.667976	0.0491159	0.282908	0.0357574
5579661|F|0-10|TC	TraesCS1D02G313100	0	0	0	0	0	0	0	-0.138495	-0.14662	0.201768	0.740404	0.0252746	-0.068733	0	0	0	0.514735	0.479371	0.00589391	0.0132912	electron transfer activity
1125875|F|0-23|AG	TraesCS1D02G313200	0	0	0	0	0	0	0	0.153564	0.0836209	-0.0567622	0.724796	0.0226007	0.0451691	0	0	0	0.911591	0.0609037	0.0275049	0.183282	protein binding
1214221|F|0-33|CT	TraesCS1D02G313200	0	0	0	0	0	0	0	-0.246108	-0.107698	-0.955693	-0.120714	-0.0132491	-0.20226	0	0	0	0.905697	0.0550098	0.0392927	0.185463	protein binding
981695|F|0-44|CT	TraesCS1D02G313300	0	0	0	0	0	0	0	0.324656	0.279202	-0.873667	-0.114208	-0.00895489	-0.0254431	0	0	0	0.89391	0.100196	0.00589391	0.185826
7865108|F|0-15|CG	TraesCS1D02G313400	0	0	0	0	0	0	0	-0.221662	-0.205778	0.354301	0.727124	0.0184458	-0.129506	0	0	0	0.520629	0.469548	0.00982318	0.00548032	electron transfer activity
5971148|F|0-56|CA	-	-1	-1	0	0	0	0	2	-1.0909	-0.881361	0.61747	-0.561956	0.0200515	0.6846	1	0	0	0.56778	0.298625	0.133595	0.102727
1022798|F|0-8|GA	-	0	0	0	0	0	0	0	-0.514815	-0.296106	1.51677	-1.25313	-0.034385	0.524805	0	0	0	0.495088	0.388998	0.115914	0.00300052
3021953|F|0-15|AC	TraesCS1D02G314100	0	0	0	0	0	0	0	-0.526828	-0.50937	1.31622	-0.336516	0.0329024	0.833327	0	0	0	0.45776	0.528487	0.0137525	0.173029	nucleic acid binding
3021953|F|0-6|GA	TraesCS1D02G314100	0	0	0	0	0	0	0	-0.366474	-0.335025	0.484334	0.749541	0.00922227	-0.194747	0	0	0	0.909627	0.0766208	0.0137525	0.179556	nucleic acid binding
1862984|F|0-59|CG	TraesCS1D02G314700	0	0	0	0	0	0	0	-0.124606	-0.143321	1.91899	-1.04117	-0.0518267	-0.0813416	0	0	0	0.795678	0.200393	0.00392927	0.00289357	DNA-binding transcription factor activity;transcription, DNA-templated;nucleus;DNA binding;regulation of transcription, DNA-templated
980340|F|0-30|TC	TraesCS1D02G315800	0	0	0	0	0	0	0	0.193993	0.0870921	-0.162423	0.146795	-0.0242014	-0.39694	0	0	0	0.829077	0.0275049	0.143418	0.153557	serine-type endopeptidase activity;oxidation-reduction process;protein processing;peroxisome;superoxide dismutase activity
3941227|F|0-37|TG	TraesCS1D02G315900	0	0	0	0	0	0	0	0.33087	0.222382	-1.79704	1.84981	0.0369856	-0.720548	0	0	0	0.89391	0.0333988	0.0726916	0.168696	nucleic acid binding;3'-5' exonuclease activity;nucleobase-containing compound metabolic process
2248357|F|0-44|GC	TraesCS1D02G315900	0	0	0	0	0	0	0	0.0214067	0.103996	-2.01777	1.20662	0.0205565	-0.477916	0	0	0	0.880157	0.0451866	0.0746562	0.152862	nucleic acid binding;3'-5' exonuclease activity;nucleobase-containing compound metabolic process
2249993|F|0-22|TC	-	0	0	0	0	0	0	0	-0.302687	-0.146149	-0.0810757	-0.107406	0.0225408	0.853859	0	0	0	0.858546	0.0392927	0.102161	0.152409
3959168|F|0-20|GA	-	0	0	0	0	0	0	0	0.0908324	-0.0220265	1.39366	-1.37796	-0.0613221	0.0284117	0	0	0	0.884086	0.086444	0.0294695	0.157059
1004004|F|0-9|GA	-	0	0	0	0	0	0	0	0.325709	0.286058	0.0940741	-0.438873	-0.00634375	0.0782751	0	0	0	0.532417	0.115914	0.35167	0.0327554
999473|F|0-46|GT	TraesCS1D02G316600	0	0	0	0	0	0	0	0.0124417	-0.047983	1.74243	-0.712945	-0.0607406	-0.185034	0	0	0	0.903733	0.0550098	0.0412574	0.234623
2263734|F|0-52|TC	-	0	0	0	0	0	0	0	0.311482	0.272187	-1.26149	-0.940747	0.0193126	0.516865	0	0	0	0.825147	0.0491159	0.125737	0.172689
1239278|F|0-16|GA	TraesCS1D02G317500	0	0	0	0	0	0	0	-0.188409	-0.149336	-0.222019	0.552494	0.0629723	0.570799	0	0	0	0.689587	0.0157171	0.294695	0.159452	integral component of membrane;ATP binding;protein kinase activity;protein serine/threonine kinase activity;protein phosphorylation;protein binding
5323704|F|0-13|GC	TraesCS1D02G317600	0	0	0	0	0	0	0	-0.0111318	-0.0375137	1.85184	-0.864705	-0.0157865	0.451396	0	0	0	0.86444	0.064833	0.0707269	0.218242	ATP binding;protein kinase activity;protein phosphorylation
2249789|F|0-25|AG	TraesCS1D02G317600	0	0	0	0	0	0	0	0.0274338	0.211085	-0.621496	2.99263	0.0598141	-0.940381	0	0	0	0.829077	0.021611	0.149312	0.160826	ATP binding;protein kinase activity;protein phosphorylation
2261832|F|0-47|CG	TraesCS1D02G317700	0	0	0	0	0	0	0	0.0873895	-0.0792516	3.10656	-0.345704	0.0330742	0.585619	0	0	0	0.927308	0.0451866	0.0275049	0.218903	metal ion binding;peroxidase activity;heme binding;response to oxidative stress;extracellular region;hydrogen peroxide catabolic process;oxidation-reduction process
1144606|F|0-34|GA	TraesCS1D02G317700	0	0	0	0	0	0	0	0.189341	0.155212	-1.3066	0.482139	0.0644834	0.582872	0	0	0	0.931238	0.0628684	0.00589391	0.22096	metal ion binding;peroxidase activity;heme binding;response to oxidative stress;extracellular region;hydrogen peroxide catabolic process;oxidation-reduction process
1224282|F|0-24|TC	TraesCS1D02G319000	0	0	0	0	0	0	0	-0.172061	0.00200899	-1.23548	1.72349	0.0454106	-0.308521	0	0	0	0.923379	0.043222	0.0333988	0.20841	transferase activity, transferring hexosyl groups
2255032|F|0-46|TG	-	0	0	0	0	0	0	0	-0.124472	0.0507612	2.02224	1.13139	0.0795933	0.209416	0	0	0	0.852652	0.0392927	0.108055	0.181266
7352825|F|0-43|AG	-	0	0	0	0	0	0	0	0.0391665	-0.0513243	-0.177263	0.828388	0.0217544	-0.331241	0	0	0	0.901768	0.0707269	0.0275049	0.202633
7492221|F|0-30|AG	-	0	0	0	0	0	0	0	-0.0475108	-0.0250272	-1.32097	0.662752	0.00932399	-0.272282	0	0	0	0.907662	0.0746562	0.0176817	0.200427
1060154|F|0-7|AT	-	0	0	0	0	0	0	0	-0.215022	-0.173166	0.916248	-0.28995	-0.0161936	-0.319805	0	0	0	0.917485	0.0825147	0	0.193009
1235467|F|0-11|AT	-	0	0	0	0	0	0	0	-0.210283	-0.089877	-0.00439352	1.56425	0.0286995	-0.796123	0	0	0	0.915521	0.0255403	0.0589391	0.166603
4910984|F|0-32|AG	TraesCS1D02G319200	0	0	0	0	0	0	0	-0.00227227	0.0794919	-0.110227	0.860283	0.0541188	0.536677	0	0	0	0.756385	0.0255403	0.218075	0.135131
1167563|F|0-22|GA	TraesCS1D02G320000	0	0	0	0	0	0	0	-0.130014	-0.18427	0.654138	0.344474	0.0549354	0.52708	0	0	0	0.554028	0.442043	0.00392927	0.162812
3026224|F|0-25|GT	TraesCS1D02G320100	0	0	0	0	0	0	0	-0.864406	-0.74384	0.17904	0.0227029	0.04697	0.266723	0	0	0	0.943026	0.0569745	0	0.0040151	protein dimerization activity
1092278|F|0-29|AG	TraesCS1D02G320200	0	0	0	0	0	0	0	-0.591132	-0.440219	1.17429	-0.981588	-0.0288715	0.496552	0	0	0	0.561886	0.43222	0.00589391	0.00264316	integral component of membrane;membrane;potassium ion transmembrane transporter activity;potassium ion transmembrane transport
7491244|F|0-8|GC	TraesCS1D02G320800	0	0	0	0	0	0	0	0.529805	0.361558	-1.14422	0.00827489	-0.0164279	-0.508205	0	0	0	0.852652	0.0412574	0.10609	0.157556	ATP binding;protein kinase activity;protein serine/threonine kinase activity;recognition of pollen;protein phosphorylation;integral component of membrane
1215797|F|0-17|GT	-	0	0	0	0	0	0	0	-0.548298	-0.374693	1.32163	-0.315638	-0.0156461	0.234063	0	0	0	0.882122	0.0628684	0.0550098	0.157891
1228142|F|0-23|GA	-	0	0	0	0	0	0	0	0.386615	0.262314	2.26433	-0.268835	-0.0446308	-0.746122	0	0	0	0.67387	0.021611	0.304519	0.125679
5324336|F|0-19|CA	TraesCS1D02G321500	0	0	0	0	0	0	0	-0.304605	-0.28846	0.43768	0.301563	0.0460671	0.42728	0	0	0	0.51277	0.481336	0.00589391	0.15975	DNA-binding transcription factor activity
1076724|F|0-39|CT	-	0	0	0	0	0	0	0	-0.325107	-0.330285	0.791015	0.179713	0.0474848	0.510184	0	0	0	0.514735	0.475442	0.00982318	0.154285
1076724|F|0-20|AG	-	0	0	0	0	0	0	0	-0.331536	-0.329128	0.803129	0.251952	0.050184	0.482468	0	0	0	0.522593	0.465619	0.0117878	0.140144
1121153|F|0-39|CT	-	0	0	0	0	0	0	0	0.242236	0.0777036	1.37074	-0.376938	0.0289855	0.436093	0	0	0	0.897839	0.0353635	0.0667976	0.126785
1206619|F|0-17|GA	TraesCS1D02G323000	0	0	0	0	0	0	0	0.393336	0.3453	0.147352	0.272744	0.000589834	-0.0939123	0	0	0	0.850688	0.0373281	0.111984	0.125379
4543396|F|0-7|TA	-	0	0	0	0	0	0	0	-0.0852863	-0.0388737	-0.727284	-1.14562	-0.0535326	0.085294	0	0	0	0.506876	0.214145	0.278978	0.0595772
2243386|F|0-13|TG	-	0	0	0	0	0	0	0	-0.180188	-0.165557	-0.381137	-0.846176	0.0230383	0.789698	0	0	0	0.933202	0.0451866	0.021611	0.129831
1269576|F|0-58|TC	-	0	0	0	0	0	0	0	-0.75324	-0.688866	-0.227691	0.160525	0.00764679	0.246659	0	0	0	0.6778	0.0255403	0.29666	0.120204
4910462|F|0-13|AG	TraesCS1D02G323100	0	0	0	0	0	0	0	0.271463	0.0867033	0.741104	0.461014	-0.0409385	-0.462044	0	0	0	0.844794	0.0275049	0.127701	0.107409	RNA binding;ribosome biogenesis;pseudouridine synthesis;small nucleolar ribonucleoprotein complex;box H/ACA snoRNP assembly
9721748|F|0-33|CA	TraesCS1D02G323500	0	0	0	0	0	0	0	-0.307637	-0.293229	0.789893	0.215208	0.035221	0.0400202	0	0	0	0.499018	0.308448	0.192534	0.0704425
1167326|F|0-6|GT	TraesCS1D02G323500	0	0	0	0	0	0	0	-0.709703	-0.359826	-0.721365	-0.478926	-0.08072	0.286201	0	0	0	0.833006	0.0157171	0.151277	0.0886006
1214867|F|0-64|AG	-	0	0	0	0	0	0	0	0.34605	0.150643	0.668614	-0.0397952	0.0779116	0.59363	0	0	0	0.836935	0.0412574	0.121807	0.0946793
1214867|F|0-28|GA	-	0	0	0	0	0	0	0	-0.0172131	-0.133769	0.183868	0.258904	0.0211066	-0.0355334	0	0	0	0.528487	0.333988	0.137525	0.0758823
1214867|F|0-19|AG	-	0	0	0	0	0	0	0	-0.354199	-0.368598	0.45776	0.178701	0.0428159	0.508937	0	0	0	0.510806	0.489194	0	0.0877988
1214867|F|0-17|TA	-	0	0	0	0	0	0	0	-0.343352	-0.352692	0.705653	-0.200756	-0.0135623	-0.0123312	0	0	0	0.921415	0.0746562	0.00392927	0.0797674
2257214|F|0-18|CT	-	0	0	0	0	0	0	0	-0.283846	-0.188034	-2.70052	2.89473	0.0831149	-0.355843	0	0	0	0.67387	0.0235756	0.302554	0.166076
992228|F|0-63|AG	TraesCS1D02G323800	0	0	0	0	0	0	0	-0.19318	-0.182919	0.735277	-0.889228	-0.0160886	0.329176	0	0	0	0.905697	0.0923379	0.00196464	0.0611294	regulation of transcription, DNA-templated;double-stranded DNA binding
1065047|F|0-63|TC	TraesCS1D02G324400	0	0	0	0	0	0	0	-0.588125	-0.371514	1.97062	-1.66097	-0.0175699	1.17137	0	0	0	0.946955	0.0373281	0.0157171	0.314107	nucleic acid binding;ATP binding;DNA binding;DNA replication;cell division;DNA-directed DNA polymerase activity;regulation of gene expression;DNA-dependent DNA replication;regulation of adaxial/abaxial pattern formation;intrachromosomal DNA recombination;regulation of cell cycle G2/M phase transition;photomorphogenesis;meristem structural organization
6043301|F|0-17|GA	-	0	0	0	0	0	0	0	1.00842	0.841417	-2.82558	1.14357	0.00940038	-1.26113	0	0	0	0.872299	0.0353635	0.0923379	0.292479
6043301|F|0-64|AG	-							0										0.697446	0.00785855	0.294695	0.232529
3934926|F|0-13|GA	-							0										0.644401	0.00785855	0.347741	0.0910448
1085746|F|0-24|CT	-	0	0	0	0	0	0	0	-0.224224	-0.0797737	1.66449	-0.802398	-0.00145542	0.660606	0	0	0	0.823183	0.0569745	0.119843	0.266372
1120590|F|0-29|AG	-	0	0	0	0	0	0	0	-0.397482	-0.254683	1.48555	0.878826	0.0260859	0.347511	0	0	0	0.946955	0.0530452	0	0.290515
6035439|F|0-27|CG	-	0	0	0	0	0	0	0	0.389716	0.320859	-0.213018	0.32321	-0.00607842	0.060286	0	0	0	0.614931	0.0314342	0.353635	0.205242
1696001|F|0-10|GT	-	0	0	0	0	0	0	0	-0.716507	-0.433333	1.32906	0.522734	0.0439314	0.335455	0	0	0	0.834971	0.0255403	0.139489	0.23649
1099340|F|0-50|AG	-	0	0	0	0	0	0	0	-0.58431	-0.316938	0.574641	1.31396	-0.071785	-1.3067	0	0	0	0.59725	0.0176817	0.385069	0.171276
3034500|F|0-37|AG	-							0										0.683694	0.00785855	0.308448	0.139481
1210335|F|0-45|GC	TraesCS1D02G325200	0	0	0	0	0	0	0	-0.320477	-0.12254	1.78176	-1.01986	-0.0115633	0.698766	0	0	0	0.905697	0.0353635	0.0589391	0.247268	intracellular;GTP binding;GTPase activity;small GTPase mediated signal transduction;nucleotide binding;GDP binding;positive gravitropism;regulation of auxin mediated signaling pathway;nucleus;nucleolus;cytoplasm;spindle;plasma membrane;site of polarized growth
1159819|F|0-41|CT	-	0	0	0	0	0	0	0	0.141366	0.138766	0.0592758	3.87939	0.112293	-1.19574	0	0	0	0.80943	0.0157171	0.174853	0.202144
3023502|F|0-35|GA	-	0	0	0	0	0	0	0	-0.591125	-0.388966	0.680991	0.983577	-0.0034969	-0.132897	0	0	0	0.943026	0.0550098	0.00196464	0.2436
4910059|F|0-68|AG	-	0	0	0	0	0	0	0	-0.32071	-0.12194	2.30416	-0.12825	0.0440862	0.938599	0	0	0	0.88998	0.0412574	0.0687623	0.20599
2262559|F|0-15|CT	-	0	0	0	0	0	0	0	-0.0239771	-0.15833	1.7135	-0.398275	-0.0137957	-0.334762	0	0	0	0.803536	0.0157171	0.180747	0.167971
1102411|F|0-13|CA	-	0	0	0	0	0	0	0	0.161932	0.158451	1.30139	-1.36893	-0.0242037	0.578616	0	0	0	0.943026	0.043222	0.0137525	0.214339
3943448|F|0-9|TC	-	0	0	0	0	0	0	0	0.437938	0.487131	-1.44223	-0.0550773	-0.0412587	-0.375425	0	0	0	0.642436	0.141454	0.21611	0.0320106
992070|F|0-27|TC	-	0	0	0	0	0	0	0	-0.192652	0.00788875	0.220385	0.00229869	-0.0423879	-0.39383	0	0	0	0.935167	0.0628684	0.00196464	0.203672
2258717|F|0-32|CG	-	0	0	0	0	0	0	0	0.194635	0.349992	-1.36136	0.323715	0.0957647	-0.465759	0	0	0	0.705305	0.0157171	0.278978	0.142857
1081631|F|0-41|GA	-	0	0	0	0	0	0	0	-0.576571	-0.161086	-1.53805	-0.122518	0.028934	0.327795	0	0	0	0.774067	0.0255403	0.200393	0.143637
7923336|F|0-10|CT	TraesCS1D02G327800	0	0	0	0	0	0	0	-0.496763	-0.481201	0.650679	0.596815	0.0443116	0.0690817	0	0	0	0.483301	0.133595	0.383104	0.00183159	integral component of membrane
1020505|F|0-19|AC	TraesCS1D02G328000	0	0	0	0	0	0	0	0.290912	0.114198	-0.938099	1.40155	-0.043233	-0.525549	0	0	0	0.937132	0.0392927	0.0235756	0.120819	integral component of membrane;photosynthesis;chloroplast;photosystem II
5323886|F|0-20|CG	TraesCS1D02G328100	0	0	0	0	0	0	0	0.503846	0.0575873	-0.823863	-0.690475	-0.0969589	-0.466986	0	0	0	0.958743	0.0294695	0.0117878	0.106843	integral component of membrane
1106864|F|0-40|TC	TraesCS1D02G329200	0	0	0	0	0	0	0	0.179241	0.0896626	0.838205	-0.114143	-0.016935	0.421053	0	0	0	0.905697	0.0333988	0.0609037	0.0889828
1128816|F|0-45|TC	TraesCS1D02G329300	0	0	0	0	0	0	0	0.0354051	-0.0647643	-0.337794	0.576928	-0.0475929	-1.00551	0	0	0	0.952849	0.0471513	0	0.0793723	GTP binding;GTPase activity;SRP-dependent cotranslational protein targeting to membrane;7S RNA binding;signal recognition particle
2255270|F|0-55|TC	TraesCS1D02G329600	0	0	0	0	0	0	0	-0.0606023	0.0929442	0.429705	-0.163859	0.0439289	0.305215	0	0	0	0.952849	0.0412574	0.00589391	0.0682062
5323884|F|0-30|CG	-	0	0	0	0	0	0	0	-0.963623	-0.491463	1.24137	-0.318615	0.00424424	0.344759	0	0	0	0.929273	0.0176817	0.0530452	0.0473964
3941338|F|0-5|CT	-	0	0	0	0	0	0	0	0.265332	0.184672	0.59043	0.0159326	-0.0151234	0.147281	0	0	0	0.449902	0.455796	0.0943026	0.00835994
988697|F|0-24|GC	TraesCS1D02G330500							0										0.671906	0.00196464	0.32613	0.017976	protein ADP-ribosylation;NAD+ ADP-ribosyltransferase activity
1112284|F|0-19|CT	-	0	0	0	0	0	0	0	-0.115538	0.0100168	0.736454	-1.05536	-0.0538195	0.060426	0	0	0	0.943026	0.0550098	0.00196464	0.16696
5971193|F|0-54|TG	TraesCS1D02G331700	0	0	0	0	0	0	0	-0.819406	-0.811691	-2.79995	1.6943	0.0135536	-0.76457	0	0	0	0.803536	0.0196464	0.176817	0.00164669	ubiquitin-protein transferase activity;nucleus;DNA binding;zinc ion binding;DNA repair;cellular response to DNA damage stimulus
1112425|F|0-12|CT	TraesCS1D02G332000	0	0	0	0	0	0	0	-2.16644	-1.59699	-0.326837	-2.85424	-0.033959	0.787739	0	0	0	0.872299	0.0157171	0.111984	0.279897	photosynthesis;chloroplast;photosystem II
1218810|F|0-15|AG	-	0	0	0	0	0	0	0	-1.16042	-0.697676	1.61583	-2.22259	-0.017869	0.626421	0	0	0	0.844794	0.0314342	0.123772	0.315035
5324415|F|0-22|AG	-	0	0	0	0	0	0	0	-1.40215	-0.857714	2.5072	-0.26768	0.066532	0.900345	0	0	0	0.962672	0.0255403	0.0117878	0.364124
1228138|F|0-18|AG	-	0	0	0	0	0	0	0	2.38746	1.48145	-3.42685	0.285996	-0.0794366	-1.26592	0	0	0	0.70334	0.0176817	0.278978	0.321316
1201067|F|0-10|AT	TraesCS1D02G333500	0	0	0	0	0	0	0	-0.82607	-0.279124	1.12187	-2.66827	-0.064068	0.583393	0	0	0	0.97446	0.0255403	0	0.364646	ATP binding;intracellular;magnesium ion binding;inositol trisphosphate metabolic process;inositol tetrakisphosphate 1-kinase activity;inositol-1,3,4-trisphosphate 6-kinase activity;inositol-1,3,4-trisphosphate 5-kinase activity
1106107|F|0-64|TC	TraesCS1D02G333500							0										0.925344	0.00785855	0.0667976	0.296879	ATP binding;intracellular;magnesium ion binding;inositol trisphosphate metabolic process;inositol tetrakisphosphate 1-kinase activity;inositol-1,3,4-trisphosphate 6-kinase activity;inositol-1,3,4-trisphosphate 5-kinase activity
3028761|F|0-6|CT	TraesCS1D02G334300	0	0	0	0	0	0	0	-1.11371	-0.5825	-0.0199596	-1.07468	0.0171081	0.762624	0	0	0	0.962672	0.0294695	0.00785855	0.315747	protein binding
1166888|F|0-66|GC	-	0	0	0	0	0	0	0	-0.800851	-0.236166	1.60275	1.03967	0.0230474	-0.112042	0	0	0	0.691552	0.0117878	0.29666	0.00504514
1242935|F|0-15|AG	-	0	0	0	0	0	0	0	0.30677	-0.350276	-3.47849	1.27214	-0.0156796	-0.105122	0	0	0	0.667976	0.0137525	0.318271	0.252346
1054222|F|0-8|GA	TraesCS1D02G334400	0	0	0	0	0	0	0	-0.69562	-0.51349	1.7212	-2.01928	-0.0197441	0.722012	0	0	0	0.966601	0.0294695	0.00392927	0.305449	integral component of membrane
2254616|F|0-22|TC	TraesCS1D02G334400							0										0.669941	0.00392927	0.32613	0.18398	integral component of membrane
1155400|F|0-43|GC	TraesCS1D02G336300	0	0	0	0	0	0	0	-0.532564	-0.386774	-0.28917	-0.31704	-0.0184759	-0.328314	0	0	0	0.862475	0.0275049	0.11002	0.0426487	cytoplasm;peptidase activity;aminopeptidase activity;proteolysis
1109031|F|0-44|CG	TraesCS1D02G336300	0	0	0	0	0	0	0	0.238546	0.211869	1.55211	-1.48642	-0.0948636	-0.851635	0	0	0	0.882122	0.0176817	0.100196	0.0225417	cytoplasm;peptidase activity;aminopeptidase activity;proteolysis
991540|F|0-50|AG	-	0	0	0	0	0	0	0	-0.219029	0.0772581	1.71182	-1.55214	-0.0465582	-0.0221602	0	0	0	0.950884	0.0392927	0.00982318	0.278428
1099661|F|0-29|AT	-	0	0	0	0	0	0	0	-0.450848	-0.26529	3.41628	-0.81081	-0.0113206	0.215963	0	0	0	0.943026	0.0412574	0.0157171	0.260975
1097176|F|0-14|TG	TraesCS1D02G337100	0	0	0	0	0	0	0	-1.09389	-0.644006	2.09968	-0.989669	0.0125848	0.872567	0	0	0	0.862475	0.0392927	0.0982318	0.244368	heme binding;monooxygenase activity;iron ion binding;oxidoreductase activity, acting on paired donors, with incorporation or reduction of molecular oxygen;oxidation-reduction process
1233801|F|0-55|AG	TraesCS1D02G337200	0	0	0	0	0	0	0	-0.53818	-0.340876	1.64868	-0.64474	-0.0140195	0.124956	0	0	0	0.931238	0.0451866	0.0235756	0.227142	heme binding;iron ion binding;oxidoreductase activity, acting on paired donors, with incorporation or reduction of molecular oxygen;oxidation-reduction process
1090670|F|0-68|GC	TraesCS1D02G337300	-1	0	0	0	0	0	1	-1.80464	-1.20813	3.10212	-2.32761	0.0174135	1.7536	1	0	0	0.960707	0.0333988	0.00589391	0.208184	heme binding;monooxygenase activity;iron ion binding;oxidoreductase activity, acting on paired donors, with incorporation or reduction of molecular oxygen;oxidation-reduction process
2284255|F|0-5|TA	TraesCS1D02G337300	0	0	0	0	0	0	0	0.439318	0.338939	-0.859121	-0.0884497	-0.01212	0.000956811	0	0	0	0.685658	0.308448	0.00589391	0.0029736	heme binding;monooxygenase activity;iron ion binding;oxidoreductase activity, acting on paired donors, with incorporation or reduction of molecular oxygen;oxidation-reduction process
1091949|F|0-59|CA	TraesCS1D02G337300	0	0	0	0	0	0	0	-1.77573	-1.14628	1.88245	-1.05549	0.0156658	0.922501	0	0	0	0.939096	0.0255403	0.0353635	0.188506	heme binding;monooxygenase activity;iron ion binding;oxidoreductase activity, acting on paired donors, with incorporation or reduction of molecular oxygen;oxidation-reduction process
4733517|F|0-6|CT	TraesCS1D02G337600	0	0	0	0	0	0	0	-0.937946	-0.697526	2.29509	-0.829422	0.0130416	0.617982	0	0	0	0.960707	0.0275049	0.0117878	0.16043	protein dimerization activity;methyltransferase activity;O-methyltransferase activity
14924867|F|0-5|TC	-	0	0	0	0	0	0	0	0.746234	0.562007	-1.25941	0.918326	-0.00559209	-0.365179	0	0	0	0.913556	0.0353635	0.0510806	0.130983
1070121|F|0-10|CG	-	0	0	0	0	0	0	0	-0.868827	-0.541059	1.31303	-1.37841	-0.0103702	0.409715	0	0	0	0.907662	0.0294695	0.0628684	0.0954437
1104021|F|0-40|TG	-	0	0	0	0	0	0	0	-0.889758	-0.628561	1.578	-1.80004	-0.0228234	0.854365	0	0	0	0.954813	0.0373281	0.00785855	0.0546263
1119919|F|0-63|GT	-	0	0	0	0	0	0	0	-1.46746	-0.745568	2.44453	-0.661017	0.111958	1.76873	0	0	0	0.954813	0.0255403	0.0196464	0.0144024
994639|F|0-23|CG	TraesCS1D02G345300	0	0	0	0	0	0	0	-0.166836	-0.2256	-2.49396	0.631135	-0.0275049	-0.168422	0	0	0	0.952849	0.0392927	0.00785855	0.0124093	integral component of membrane;ATP binding;ATPase-coupled transmembrane transporter activity;transmembrane transport;ATPase activity
1059921|F|0-38|CT	TraesCS1D02G345300	0	0	0	0	0	0	0	0.724586	0.868543	-1.29326	1.49182	0.0370657	-0.547602	0	0	0	0.811395	0.021611	0.166994	0.0454363	integral component of membrane;ATP binding;ATPase-coupled transmembrane transporter activity;transmembrane transport;ATPase activity
29429647|F|0-17|CG	TraesCS1D02G347000	0	0	0	0	0	0	0	0.0186035	-0.0236569	-0.533567	0.315514	0.0110563	0.253481	0	0	0	0.897839	0.0707269	0.0314342	0.131071	ATP binding;protein kinase activity;protein phosphorylation;protein binding
1185372|F|0-47|AG	TraesCS1D02G348400	0	0	0	0	0	0	0	0.0806639	0.0851305	0.0299946	-0.327346	0.00300506	0.0042079	0	0	0	0.923379	0.0609037	0.0157171	0.0958459	ADP binding;protein binding
1318890|F|0-30|AG	-	0	0	0	0	0	0	0	-0.435148	-0.130212	1.40395	0.214114	0.057533	0.517455	0	0	0	0.923379	0.0628684	0.0137525	0.0364579
1229828|F|0-6|GA	TraesCS1D02G349100	0	0	0	0	0	0	0	0.535246	0.50974	0.459008	-0.075158	0.005303	0.225586	0	0	0	0.931238	0.0530452	0.0157171	0.0606212	zinc ion binding;protein binding
3064833|F|0-23|CA	TraesCS1D02G349100	0	0	0	0	0	0	0	-0.0532174	-0.0645044	-0.110941	0.415045	0.0301505	0.218959	0	0	0	0.913556	0.0746562	0.0117878	0.00977543	zinc ion binding;protein binding
1120892|F|0-67|AT	-	0	0	0	0	0	0	0	1.18376	0.948178	3.38894	-1.6711	-0.058198	0.178659	0	0	0	0.738703	0.0157171	0.24558	0.0154289
2243684|F|0-41|GC	TraesCS1D02G350800	0	0	0	0	0	0	0	0.0399373	-0.0447248	0.237521	0.203602	0.0476702	0.660128	0	0	0	0.697446	0.290766	0.0117878	0.0253824	nucleus;DNA replication
1092023|F|0-7|TC	TraesCS1D02G353200	-1	-1	0	0	0	0	2	-1.00682	-0.808211	1.59375	-1.27999	-0.0256971	0.335595	1	0	0	0.695481	0.292731	0.0117878	0.00341665
1228797|F|0-34|CG	TraesCS1D02G353700	0	0	0	0	0	0	0	0.470528	0.429899	0.648007	0.977708	0.0386685	0.0416388	0	0	0	0.611002	0.387033	0.00196464	0.0216555	protein binding
1091740|F|0-66|TC	TraesCS1D02G356800	0	0	0	0	0	0	0	0.234316	0.130116	-0.0592238	0.38838	0.0199792	0.0755395	0	0	0	0.469548	0.514735	0.0157171	0.00189745	cytoplasm;transferase activity;cysteine biosynthetic process from serine;serine O-acetyltransferase activity
2242657|F|0-17|AG	TraesCS1D02G358900	0	0	0	0	0	0	0	-0.353154	-0.283285	-0.493352	-0.598556	-0.00597347	0.231235	0	0	0	0.43222	0.565815	0.00196464	0.0160824	protein binding
1151515|F|0-56|AG	TraesCS1D02G360600	0	0	0	0	0	0	0	-0.175935	-0.147293	0.586718	-0.161892	0.0123266	0.242701	0	0	0	0.555992	0.430255	0.0137525	0.056531	integral component of membrane;ATP binding;protein kinase activity;protein serine/threonine kinase activity;recognition of pollen;protein phosphorylation
2248694|F|0-11|CT	TraesCS1D02G360800	-1	-1	0	0	0	0	2	-0.885321	-0.652906	0.251949	-0.398772	-0.00581114	0.141081	1	0	0	0.400786	0.585462	0.0137525	0.0330384	protein binding
1147305|F|0-14|CA	-	0	0	0	0	0	0	0	-0.0300955	-0.0573219	-0.856793	-0.227738	-0.0134338	-0.413728	0	0	0	0.876228	0.0392927	0.0844794	0.00644903
1027180|F|0-6|GA	-	0	0	0	0	0	0	0	-0.347162	-0.258199	-1.32044	0.681559	0.0136153	-0.420259	0	0	0	0.540275	0.24165	0.218075	0.0159801
1132274|F|0-32|TC	TraesCS1D02G370800	0	0	0	0	0	0	0	0.0205876	0.0118513	0.162454	-0.604189	-0.0449184	-0.108121	0	0	0	0.614931	0.379175	0.00589391	0.050682	carbohydrate metabolic process;polygalacturonase activity
2242431|F|0-26|AT	TraesCS1D02G371000	0	0	0	0	0	0	0	0.0909628	0.0445528	-0.288872	-0.504293	-0.055698	-0.260078	0	0	0	0.605108	0.388998	0.00589391	0.00905215	intracellular protein transport;vesicle-mediated transport;clathrin adaptor complex;membrane;protein transport
987179|F|0-44|TG	TraesCS1D02G374100	0	0	0	0	0	0	0	-0.260601	-0.58248	1.52859	0.0827429	0.0364607	0.0739497	0	0	0	0.946955	0.0471513	0.00589391	0.00730205
4408688|F|0-23|GT	-	0	0	0	0	0	0	0	0.73571	0.540102	0.282255	-1.24664	-0.0795049	-0.293126	0	0	0	0.921415	0.0707269	0.00785855	0.00283574
1023003|F|0-16|TG	TraesCS1D02G374800	0	0	0	0	0	0	0	0.0631151	0.00293664	-0.367978	0.163449	-0.0216271	-0.333575	0	0	0	0.701375	0.280943	0.0176817	0.0198383	protein dimerization activity
1204064|F|0-62|GA	TraesCS1D02G376800	0	0	0	0	0	0	0	-0.459811	-0.342783	-2.00545	0.376677	0.0384776	0.044893	0	0	0	0.675835	0.043222	0.280943	0.00915717	DNA-binding transcription factor activity;transcription, DNA-templated;nucleus;DNA binding;regulation of transcription, DNA-templated
3959679|F|0-35|GA	TraesCS1D02G381800	-1	-1	0	0	0	0	2	-1.35289	-0.939525	-0.11313	-0.150482	0.00920764	0.202496	1	0	0	0.748527	0.251473	0	0.0190828	;integral component of membrane;ATP binding;protein kinase activity;polysaccharide binding;protein phosphorylation
2257638|F|0-26|TA	TraesCS1D02G382100	0	0	0	0	0	0	0	-0.0613511	-0.0102075	2.64113	0.759314	0.122051	0.384073	0	0	0	0.750491	0.0176817	0.231827	0.0158583
1272405|F|0-10|TA	TraesCS1D02G387100	0	0	0	0	0	0	0	0.169605	0.28614	-2.30494	0.125967	-0.0348265	-0.462527	0	0	0	0.742633	0.145383	0.111984	0.00428734	DNA binding
1066076|F|0-17|CT	TraesCS1D02G389200	-1	0	0	0	0	0	1	-0.648236	-0.47486	-0.303623	-0.159408	-0.0295803	-0.10745	1	0	0	0.636542	0.359528	0.00392927	0.009579
4911148|F|0-8|TC	-	0	0	0	0	0	0	0	-0.242524	-0.151808	1.54139	0.0765503	-0.000778195	-0.0380021	0	0	0	0.909627	0.0235756	0.0667976	0.011196
1085095|F|0-25|GC	TraesCS1D02G394200							0										0.897839	0.00785855	0.0943026	0.00396648
4909941|F|0-34|AC	TraesCS1D02G395600	-1	0	0	0	0	0	1	-0.768523	-0.553907	-1.61767	-0.351277	-0.0357755	-0.0664702	1	0	0	0.675835	0.316306	0.00785855	0.0196875
1248414|F|0-26|GA	TraesCS1D02G396400	0	0	0	0	0	0	0	-0.0384022	0.0804533	-1.77247	0.714639	0.00104727	-0.275872	0	0	0	0.715128	0.1611	0.123772	0.0038779	sequence-specific DNA binding;RNA binding;structural constituent of ribosome;translation;ribosome;mitochondrion;double fertilization forming a zygote and endosperm;pollen development;polar nucleus fusion
1023350|F|0-11|TC	-	1	1	0	0	0	0	2	0.822452	0.669377	-0.336753	1.13325	0.0488971	-0.177586	1	0	0	0.35167	0.624754	0.0235756	0.00470827
1129001|F|0-22|TC	TraesCS1D02G400400	0	0	0	0	0	0	0	1.81944	1.38093	-1.96418	0.846085	-0.0155667	-0.417287	0	0	0	0.850688	0.0196464	0.129666	0.0020221
1666488|F|0-63|GC	TraesCS1D02G400600	0	0	0	0	0	0	0	-0.27806	-0.121867	-0.27566	-0.293649	-0.061609	-0.244382	0	0	0	0.94499	0.0471513	0.00785855	0.0045706	ATP binding;transferase activity;nucleotide binding;nucleus;ubiquitin conjugating enzyme activity;postreplication repair;protein K63-linked ubiquitination
1064070|F|0-12|TC	-	0	0	0	0	0	0	0	-0.31795	-0.115141	-0.032135	0.279785	0.00942158	-0.0633536	0	0	0	0.762279	0.235756	0.00196464	0.00518284
1217587|F|0-40|CT	TraesCS1D02G406700	0	0	0	0	0	0	0	1.09997	0.767724	1.60197	-0.275193	-0.107823	-1.11652	0	0	0	0.789784	0.0235756	0.18664	0.00349894
2248378|F|0-40|TC	-	0	0	0	0	0	0	0	-0.00646709	-0.0368992	1.04864	-0.4199	-0.00591017	0.0384069	0	0	0	0.416503	0.583497	0	0.0206729
2264140|F|0-23|CG	TraesCS1D02G420000	0	0	0	0	0	0	0	0.402549	0.250191	1.50371	0.424756	-0.0196587	-0.114696	0	0	0	0.915521	0.0589391	0.0255403	0.0149995
1101826|F|0-17|TC	TraesCS1D02G420200	0	0	0	0	0	0	0	0.146733	0.106997	0.368922	-0.543104	-0.0286884	0.099111	0	0	0	0.383104	0.607073	0.00982318	0.00646389	sulfotransferase activity
1251901|F|0-17|CG	TraesCS1D02G420900	0	0	0	0	0	0	0	0.443632	0.276422	0.567384	0.895015	0.041318	0.200262	0	0	0	0.599214	0.400786	0	0.0237879	integral component of membrane;transferase activity, transferring acyl groups other than amino-acyl groups;catalytic activity;membrane;fatty acid biosynthetic process
1021219|F|0-49|AG	TraesCS1D02G421700	0	0	0	0	0	0	0	0.576439	0.497699	-0.727793	0.467568	-0.00275025	-0.100401	0	0	0	0.785855	0.206287	0.00785855	0.00667442	metal ion binding
1669231|F|0-65|AG	TraesCS1D02G429200	0	0	0	0	0	0	0	0.63135	0.498425	1.95221	-0.690419	0.0103954	0.459554	0	0	0	0.726916	0.269155	0.00392927	0.0413547	serine-type carboxypeptidase activity;proteolysis
3028857|F|0-24|TC	TraesCS1D02G430000	0	0	0	0	0	0	0	-0.274237	-0.223038	-1.02193	-0.171748	-5.8828e-05	0.052378	0	0	0	0.656189	0.343811	0	0.00181527	DNA-binding transcription factor activity;sequence-specific DNA binding;nucleus;regulation of transcription, DNA-templated
29429667|F|0-8|GA	-	0	0	0	0	0	0	0	-0.662227	-0.661691	0.232932	-1.43417	-0.0553928	0.454938	0	0	0	0.711198	0.0235756	0.265226	0.0227284
1208798|F|0-5|AC	TraesCS1D02G430700	0	0	0	0	0	0	0	0.557398	0.509196	1.41876	-0.480053	0.0289495	0.469524	0	0	0	0.654224	0.339882	0.00589391	0.0196116	hydrolase activity, hydrolyzing O-glycosyl compounds;carbohydrate metabolic process
4002325|F|0-10|TG	TraesCS1D02G431700	0	0	0	0	0	0	0	0.21946	0.170426	0.938033	0.267839	-0.0103777	0.00252003	0	0	0	0.404715	0.595285	0	0.00238554	ATP binding
1010282|F|0-34|TC	-	0	0	0	0	0	0	0	0.129025	0.05072	-0.420102	1.01057	0.0651226	0.216916	0	0	0	0.644401	0.332024	0.0235756	0.00531193
2245472|F|0-20|AG	-	0	0	0	0	0	0	0	0.0465618	-0.0187015	1.69304	-0.735728	0.0118751	0.471012	0	0	0	0.530452	0.45776	0.0117878	0.064383
1110815|F|0-62|GT	TraesCS1D02G432500	0	0	0	0	0	0	0	0.39382	0.684289	1.22421	-0.021119	0.0500526	0.211194	0	0	0	0.705305	0.021611	0.273084	0.0175056	integral component of membrane;transmembrane transport
1088423|F|0-5|GT	TraesCS1D02G434500	0	0	0	0	0	0	0	0.74571	0.474887	-1.74362	1.6271	0.00821453	-0.437395	0	0	0	0.921415	0.0726916	0.00589391	0.070081	lipid binding;lipid transport
1109712|F|0-10|CT	-	0	0	0	0	0	0	0	-0.794736	-0.437128	0.0361696	0.0811295	0.00151875	-0.0406902	0	0	0	0.451866	0.163065	0.385069	0.0361802
4990953|F|0-12|GA	TraesCS1D02G440300	0	0	0	0	0	0	0	-0.253945	-0.0925409	0.456995	-0.430653	-0.0133791	0.0787596	0	0	0	0.88998	0.0569745	0.0530452	0.00337072	integral component of membrane;protein binding
1201927|F|0-13|TC	TraesCS1D02G440700	0	0	0	0	0	0	0	-0.189558	-0.185943	0.860027	-0.714573	-0.0257256	0.0608616	0	0	0	0.577603	0.375246	0.0471513	0.0259132	protein binding
995275|F|0-19|GA	-	0	0	0	0	0	0	0	0.687899	0.50627	-0.99443	0.661527	-0.0373049	-0.852362	0	0	0	0.852652	0.0667976	0.0805501	0.0464727
2243810|F|0-6|GA	-	0	0	0	0	0	0	0	0.84687	0.67799	-1.09428	-0.193079	-0.0616049	-0.585064	0	0	0	0.829077	0.0628684	0.108055	0.000676049
29429690|F|0-53|GT	-							0										0.805501	0.00589391	0.188605	0.00912028
1284516|F|0-10|AC	TraesCS2A02G001800	0	0	0	0	0	0	0	0.0493004	0.169529	-0.524142	0.191178	-0.0311831	-0.629608	0	0	0	0.717092	0.021611	0.261297	0.168613
5324586|F|0-64|TC	-							0										0.624754	0.00785855	0.367387	0.113702
4664154|F|0-33|AG	-	0	0	0	0	0	0	0	0.0525752	-0.0680357	0.815315	-1.40451	-0.0622725	0.385047	0	0	0	0.840864	0.0333988	0.125737	0.228932
991790|F|0-15|TA	-	0	0	-1	0	0	0	1	-0.00537074	0.0200243	-1.99949	1.02192	0.0123563	-0.489301	0	1	0	0.552063	0.447937	0	0.229037
5367268|F|0-24|GA	TraesCS2A02G002600	0	0	0	0	0	0	0	0.262159	0.129433	-1.34125	1.48863	0.0341012	-0.516409	0	0	0	0.444008	0.550098	0.00589391	0.217164	transferase activity, transferring glycosyl groups
1107144|F|0-33|TG	TraesCS2A02G002700	0	0	0	0	0	0	0	0.0823132	-0.00401581	-0.325662	-0.200774	-0.0493928	-0.426082	0	0	0	0.516699	0.19057	0.292731	0.0761988	transferase activity, transferring acyl groups other than amino-acyl groups
4544248|F|0-19|GC	TraesCS2A02G002700	0	0	0	0	0	0	0	-0.410913	-0.360258	0.982077	-0.28589	0.0925281	1.00273	0	0	0	0.899804	0.0451866	0.0550098	0.2705	transferase activity, transferring acyl groups other than amino-acyl groups
1228290|F|0-31|GC	TraesCS2A02G005300	0	0	0	0	0	0	0	-0.175077	-0.0967552	-0.78637	-1.03457	-0.0443024	0.0329718	0	0	0	0.56778	0.151277	0.280943	0.0718878
5324463|F|0-5|AG	TraesCS2A02G005500	0	0	0	0	0	0	0	0.666001	0.316909	-3.68963	1.67941	-0.00517231	-0.130133	0	0	0	0.831041	0.0137525	0.155206	0.185186	integral component of membrane
3953696|F|0-9|GA	-	0	0	0	0	0	0	0	-0.138111	0.0839106	4.20521	-1.5062	-0.127903	0.0347365	0	0	0	0.614931	0.0157171	0.369352	0.0814582
1048337|F|0-6|AT	-	0	0	0	0	0	0	0	-0.646838	-0.705392	1.88702	-1.60952	0.0275325	1.14514	0	0	0	0.886051	0.0392927	0.0746562	0.254075
1295882|F|0-32|GA	TraesCS2A02G007400	0	0	0	0	0	0	0	0.600207	0.338969	0.822909	0.69605	0.0387745	-0.0396589	0	0	0	0.546169	0.284872	0.168959	0.0028287	protein binding
3064809|F|0-22|AG	-	1	0	0	0	0	0	1	0.881615	0.636461	0.60532	0.0342268	-0.0110601	-0.13388	1	0	0	0.774067	0.212181	0.0137525	0.046841
1028399|F|0-38|TG	TraesCS2A02G012900	0	0	0	0	0	0	0	0.009848	-0.0143734	-1.68022	1.01033	0.0152958	-0.487873	0	0	0	0.418468	0.579568	0.00196464	0.265128	ATP binding;protein kinase activity;protein phosphorylation;protein binding
3026123|F|0-8|CA	TraesCS2A02G014900	0	0	0	0	0	0	0	0.389649	0.407545	-0.942725	0.570217	-0.0484467	-0.540155	0	0	0	0.937132	0.0589391	0.00392927	0.300308	integral component of membrane;heme binding;monooxygenase activity;iron ion binding;oxidoreductase activity, acting on paired donors, with incorporation or reduction of molecular oxygen;oxidation-reduction process;membrane;oxidoreductase activity;metal ion binding
1134008|F|0-29|CA	-	0	0	0	0	0	0	0	0.714578	0.549743	0.619432	1.23245	0.0285043	-0.171671	0	0	0	0.559921	0.223969	0.21611	0.0613202
1281353|F|0-50|GC	TraesCS2A02G015900	0	0	0	0	0	0	0	0.644825	0.608934	0.0565044	0.514674	0.045393	0.359117	0	0	0	0.789784	0.0451866	0.165029	0.197249	transferase activity, transferring acyl groups other than amino-acyl groups
1281353|F|0-5|AG	TraesCS2A02G015900	0	0	0	0	0	0	0	-0.258011	-0.248285	-0.199682	-0.159798	-0.0013902	-0.285262	0	0	0	0.53831	0.196464	0.265226	0.116758	transferase activity, transferring acyl groups other than amino-acyl groups
3023548|F|0-6|CT	-	0	0	0	0	0	0	0	1.47605	1.21954	1.81789	1.22187	0.130617	0.706658	0	0	0	0.644401	0.0157171	0.339882	0.126702
1098038|F|0-28|GC	-							0										0.599214	0.00982318	0.390963	0.076948
997149|F|0-32|TC	TraesCS2A02G017300	0	0	0	0	0	0	0	-0.479128	-0.55605	-1.11569	0.539846	-0.103303	-1.65957	0	0	0	0.848723	0.0117878	0.139489	0.216228
1267533|F|0-49|TC	TraesCS2A02G017300	0	0	0	0	0	0	0	0.513451	0.395167	-2.82181	0.408329	-0.0873865	-0.970306	0	0	0	0.62279	0.0176817	0.359528	0.128978
1288111|F|0-8|CA	TraesCS2A02G017300							0										0.603143	0.00589391	0.390963	0.116537
1028859|F|0-50|GC	TraesCS2A02G017300	0	0	0	0	0	0	0	0.454409	0.450597	-1.30045	1.66507	0.0190117	-0.689164	0	0	0	0.842829	0.0333988	0.123772	0.23354
1067200|F|0-22|CA	-	0	0	0	0	0	0	0	0.614452	0.626711	-0.409298	-0.494761	0.0212318	0.639316	0	0	0	0.895874	0.0314342	0.0726916	0.256306
1026699|F|0-25|TG	TraesCS2A02G019800	0	0	0	0	0	0	0	0.148696	0.219159	1.19092	0.684693	0.0239678	0.071342	0	0	0	0.856582	0.0451866	0.0982318	0.227146
1003391|F|0-31|CG	-	0	0	0	0	0	0	0	0.260377	0.347858	0.544238	-0.725365	-0.140358	-0.653325	0	0	0	0.724951	0.0196464	0.255403	0.171151
3026188|F|0-14|AC	-	0	0	0	0	0	0	0	-0.00696264	-0.0425429	-1.0066	0.873001	0.00642783	-0.43451	0	0	0	0.506876	0.491159	0.00196464	0.032368
4992922|F|0-62|CG	TraesCS2A02G023200	0	0	0	0	0	0	0	0.697933	0.596629	-0.842953	-0.293479	-0.0281271	-0.0851934	0	0	0	0.616896	0.0510806	0.332024	0.0392813	integral component of membrane;ATP binding;protein kinase activity;protein phosphorylation
4992922|F|0-8|CG	TraesCS2A02G023200	0	0	0	0	0	0	0	0.380427	0.394242	-0.0781693	-0.718796	-0.048251	0.0310387	0	0	0	0.844794	0.043222	0.111984	0.229481	integral component of membrane;ATP binding;protein kinase activity;protein phosphorylation
3958513|F|0-43|AC	-	0	0	0	0	0	0	0	-0.341446	-0.604861	2.44552	0.515896	-0.0222029	-0.0884955	0	0	0	0.671906	0.0373281	0.290766	0.00629337
5338352|F|0-19|CT	TraesCS2A02G024700	0	0	0	0	0	0	0	0.460912	0.563416	-1.17878	-0.286869	-0.059023	-0.565218	0	0	0	0.565815	0.0884086	0.345776	0.0537689	ATP binding;protein kinase activity;protein serine/threonine kinase activity;protein phosphorylation
1086909|F|0-19|CG	TraesCS2A02G026400	0	0	-1	0	0	0	1	-0.141557	-0.0509473	-2.11974	-0.189173	-0.0185226	-0.185632	0	1	0	0.463654	0.383104	0.153242	0.110594	ADP binding
3935278|F|0-5|AC	TraesCS2A02G026400	0	0	-1	0	0	0	1	-0.201715	-0.18186	-2.5561	-0.00868662	-0.0419297	-0.766456	0	1	0	0.493124	0.24558	0.261297	0.0658545	ADP binding
2294887|F|0-40|CT	TraesCS2A02G027500	0	0	-1	0	0	0	1	0.0214694	0.00587292	-1.92383	0.887627	0.0193078	-0.425776	0	1	0	0.430255	0.569745	0	0.260828	heme binding;monooxygenase activity;iron ion binding;oxidoreductase activity, acting on paired donors, with incorporation or reduction of molecular oxygen;oxidation-reduction process
1136478|F|0-16|AG	TraesCS2A02G029400	0	0	0	0	0	0	0	-0.0219683	-0.00634327	-1.57975	1.39213	0.0324126	-0.468431	0	0	0	0.548134	0.436149	0.0157171	0.196975	exocyst;exocytosis
1233372|F|0-39|GA	TraesCS2A02G029400	0	0	0	0	0	0	0	0.115526	0.451815	0.861578	0.406448	-0.0816581	-0.531888	0	0	0	0.740668	0.021611	0.237721	0.171657	exocyst;exocytosis
1025662|F|0-40|GA	TraesCS2A02G029700	0	0	0	0	0	0	0	0.222558	0.234073	0.0359234	0.534972	0.015924	0.245655	0	0	0	0.91945	0.0687623	0.0117878	0.270733	ADP binding
1219368|F|0-14|AG	TraesCS2A02G029900	0	0	1	0	0	0	1	-0.131689	-0.104747	1.84409	-1.00102	-0.00579549	0.554278	0	1	0	0.518664	0.473477	0.00785855	0.21737	ADP binding
1177572|F|0-15|TG	TraesCS2A02G029900	0	0	0	0	0	0	0	0.534431	0.59178	-0.603827	1.0873	-0.0583326	-0.841427	0	0	0	0.937132	0.0491159	0.0137525	0.264701	ADP binding
3946903|F|0-16|TC	TraesCS2A02G029900	0	0	0	0	0	0	0	-0.0226709	-0.0250491	-1.81914	1.10764	0.00993632	-0.621883	0	0	0	0.414538	0.583497	0.00196464	0.221713	ADP binding
2249039|F|0-20|CG	TraesCS2A02G029900	0	0	0	0	0	0	0	-0.420967	-0.45381	1.82941	0.0602036	0.0479806	0.270721	0	0	0	0.54224	0.21611	0.24165	0.0839745	ADP binding
7351532|F|0-13|GC	TraesCS2A02G029900	0	0	0	0	0	0	0	0.427297	0.432275	0.0929089	-0.060295	-0.0560737	-0.469201	0	0	0	0.909627	0.0314342	0.0589391	0.240201	ADP binding
7351532|F|0-11|GA	TraesCS2A02G029900	0	0	0	0	0	0	0	0.373506	0.468235	0.0287627	-0.373836	-0.106681	0.24424	0	0	0	0.903733	0.0235756	0.0726916	0.222632	ADP binding
1078865|F|0-38|CG	TraesCS2A02G029900	0	0	0	0	0	0	0	-0.183507	-0.239329	0.0523272	0.553876	0.0385184	-0.0718155	0	0	0	0.923379	0.0491159	0.0275049	0.249642	ADP binding
1080216|F|0-14|CG	TraesCS2A02G029900	0	0	0	0	0	0	0	-0.573929	-0.56898	0.548142	-1.11801	-0.0142465	0.0928696	0	0	0	0.929273	0.0510806	0.0196464	0.251469	ADP binding
29308217|F|0-13|AG	TraesCS2A02G030200	0	0	0	0	0	0	0	0.566572	0.544295	-0.0334582	0.940107	-0.0279566	-0.383053	0	0	0	0.878193	0.0491159	0.0726916	0.227207	ADP binding
1002445|F|0-23|TA	TraesCS2A02G030400	0	0	0	0	0	0	0	-0.282723	-0.0481497	-0.828232	-0.370839	-0.0758098	0.106014	0	0	0	0.89391	0.0314342	0.0746562	0.224777	exocyst;exocytosis
1206128|F|0-54|GA	TraesCS2A02G030800	0	0	0	0	0	0	0	-0.377656	-0.445245	0.215467	-0.335548	0.0297635	0.0787861	0	0	0	0.923379	0.0707269	0.00589391	0.243297	protein transport;exocyst;exocytosis
1115563|F|0-39|GA	TraesCS2A02G030900	0	0	0	0	0	0	0	0.497328	0.563382	-2.14339	0.838518	-0.0298743	-1.26678	0	0	0	0.866405	0.0235756	0.11002	0.193186	integral component of membrane;protein transport;exocyst;exocytosis
3020974|F|0-11|GT	-	0	0	0	0	0	0	0	0.294161	0.323856	-0.205116	0.261988	-0.00681883	-0.0795209	0	0	0	0.485265	0.239686	0.275049	0.0952374
2293684|F|0-18|CT	-	0	0	0	0	0	0	0	0.637814	0.660748	-0.738132	0.378001	-0.0309893	-0.267219	0	0	0	0.909627	0.0746562	0.0157171	0.234874
4440241|F|0-28|GA	-	0	0	0	0	0	0	0	-0.473701	-0.31195	-1.60867	-0.85255	-0.0315398	0.601848	0	0	0	0.555992	0.143418	0.300589	0.0614697
33847345|F|0-28|GC	TraesCS2A02G031500	0	0	0	0	0	0	0	-0.791337	-0.480648	0.179899	0.102195	-0.210787	-2.69733	0	0	0	0.683694	0.0117878	0.304519	0.128938	ADP binding
19485137|F|0-38|CT	TraesCS2A02G031500	0	0	0	0	0	0	0	0.330494	0.411186	-0.887684	-0.259335	-0.0480737	-0.130197	0	0	0	0.54224	0.19057	0.267191	0.0802417	ADP binding
1169907|F|0-44|TC	TraesCS2A02G031600	0	0	0	0	0	0	0	-1.34905	-0.859572	0.542434	-2.07352	-0.129761	-1.11693	0	0	0	0.726916	0.0117878	0.261297	0.151076	protein transport;exocyst;exocytosis
5324212|F|0-34|CG	TraesCS2A02G032400	0	0	0	0	0	0	0	-0.150752	-0.200779	1.87038	0.175023	0.0491845	0.228236	0	0	0	0.532417	0.21611	0.251473	0.0728369	protein binding
1140680|F|0-31|TC	TraesCS2A02G033000	0	0	0	0	0	0	0	0.238022	0.341396	-1.28101	0.454097	-0.00466884	-0.310335	0	0	0	0.927308	0.0589391	0.0137525	0.240992	integral component of membrane
1221400|F|0-26|GA	TraesCS2A02G033200	0	0	0	0	0	0	0	0.236632	0.127969	1.24496	-0.215429	-0.0048638	0.400739	0	0	0	0.491159	0.436149	0.0726916	0.11626	hydrolase activity
1021981|F|0-57|GA	TraesCS2A02G033200	0	0	0	0	0	0	0	0.474619	0.516911	-1.31541	0.896384	-0.0190687	-0.810312	0	0	0	0.614931	0.165029	0.220039	0.0478457	hydrolase activity
7478474|F|0-10|GA	TraesCS2A02G033500	0	0	0	0	0	0	0	0.160041	0.211614	-0.962887	-0.0308052	-0.052273	-0.136901	0	0	0	0.925344	0.0609037	0.0137525	0.236177	nicotianamine synthase activity;nicotianamine biosynthetic process
1132065|F|0-35|AC	TraesCS2A02G033600	0	0	0	0	0	0	0	0.230908	0.281793	-1.71331	-0.406365	-0.0593118	-0.146681	0	0	0	0.548134	0.212181	0.239686	0.0600855	carbohydrate metabolic process;chitin binding;chitinase activity;chitin catabolic process;cell wall macromolecule catabolic process
1215038|F|0-43|CG	TraesCS2A02G033700	0	0	0	0	0	0	0	0.590115	0.584075	-1.11052	1.03152	-0.0217848	-0.423207	0	0	0	0.901768	0.0569745	0.0412574	0.224131	ATP binding;protein folding;unfolded protein binding;defense response to bacterium, incompatible interaction;chaperone-mediated protein folding
4537731|F|0-7|CG	TraesCS2A02G034800							0										0.654224	0.00196464	0.343811	0.0410655	NAD binding;oxidation-reduction process;oxidoreductase activity, acting on the CH-OH group of donors, NAD or NADP as acceptor
1231077|F|0-44|GC	TraesCS2A02G035300	0	0	0	0	0	0	0	0.0907899	0.228038	1.0092	-0.0318638	-0.0657062	-0.48683	0	0	0	0.8389	0.0333988	0.127701	0.191919	transferase activity, transferring acyl groups other than amino-acyl groups;catalytic activity;transferase activity, transferring acyl groups;biosynthetic process
5325033|F|0-22|CT	TraesCS2A02G035300	0	0	0	0	0	0	0	0.769431	0.694535	-1.40043	0.377516	0.00850105	-0.219221	0	0	0	0.854617	0.0412574	0.104126	0.192395	transferase activity, transferring acyl groups other than amino-acyl groups;catalytic activity;transferase activity, transferring acyl groups;biosynthetic process
1284084|F|0-8|GC	TraesCS2A02G035600	0	0	0	0	0	0	0	0.174161	0.0573536	-1.22835	0.427758	-0.0198787	-0.355004	0	0	0	0.819253	0.127701	0.0530452	0.17366	transferase activity, transferring acyl groups other than amino-acyl groups
3027663|F|0-8|TC	TraesCS2A02G035800	0	0	0	0	0	0	0	0.0831404	0.176526	-0.649942	-0.0971763	0.00010363	0.232645	0	0	0	0.891945	0.0844794	0.0235756	0.211052	transferase activity, transferring acyl groups other than amino-acyl groups
3027663|F|0-34|TC	TraesCS2A02G035900	0	0	0	0	0	0	0	0.135513	0.237702	-1.00611	0.176725	-0.00167	0.0582492	0	0	0	0.911591	0.0825147	0.00589391	0.212006	transferase activity, transferring acyl groups other than amino-acyl groups
3030374|F|0-11|TC	TraesCS2A02G036200	0	0	0	0	0	0	0	0.735535	0.61914	-1.85705	1.48964	0.0262199	-0.592185	0	0	0	0.825147	0.172888	0.00196464	0.178499	transferase activity, transferring acyl groups other than amino-acyl groups
2248396|F|0-9|CA	TraesCS2A02G036700	0	0	0	0	0	0	0	-0.231901	-0.131873	-0.937943	-0.302044	0.0318141	0.461065	0	0	0	0.581532	0.0314342	0.387033	0.0310476	extracellular space
2248396|F|0-33|CG	TraesCS2A02G036700	0	0	0	0	0	0	0	-0.607739	-0.412033	0.718476	-1.07795	-0.00141467	0.696799	0	0	0	0.544204	0.194499	0.261297	0.0721534	extracellular space
3024365|F|0-21|TG	-	0	0	0	0	0	0	0	-0.0656188	-0.0556847	-0.999476	0.572273	0.020307	-0.14231	0	0	0	0.449902	0.54224	0.00785855	0.193719
2249584|F|0-26|GC	-							0										0.75835	0.00982318	0.231827	0.00274349
1338530|F|0-49|GC	TraesCS2A02G037700	0	0	0	0	0	0	0	1.05641	0.85543	-1.88889	3.55367	-0.0724483	-2.11289	0	0	0	0.652259	0.021611	0.32613	0.105178	peroxidase activity;heme binding;response to oxidative stress;hydrogen peroxide catabolic process;oxidation-reduction process
3951942|F|0-8|AG	TraesCS2A02G037900	0	0	0	0	0	0	0	0.485925	0.447536	0.188436	-0.519418	-0.0107232	0.401113	0	0	0	0.89391	0.0687623	0.0373281	0.221879	oxidoreductase activity;oxidation-reduction process
4540707|F|0-40|AG	TraesCS2A02G037800	0	0	0	0	0	0	0	1.01995	0.88957	1.15016	0.345531	-0.0296986	0.131677	0	0	0	0.662083	0.0275049	0.310413	0.0951283	SCF complex assembly
5324941|F|0-17|GA	TraesCS2A02G039300	0	0	0	0	0	0	0	0.317096	0.387244	0.1299	-0.493649	-0.0154327	0.391612	0	0	0	0.874263	0.0491159	0.0766208	0.190852	integral component of membrane;zinc ion binding
4993583|F|0-11|GA	-	0	0	0	0	0	0	0	0.638127	0.576909	-1.78826	6.18188e-05	-0.0389318	-0.261958	0	0	0	0.921415	0.0726916	0.00589391	0.181555
4542626|F|0-5|TC	-	0	0	0	0	0	0	0	0.61097	0.37621	0.187861	0.696907	0.00846314	-0.619812	0	0	0	0.569745	0.0373281	0.392927	0.0174212
1102861|F|0-14|CA	TraesCS2A02G040600	0	0	0	0	0	0	0	0.613869	0.582494	-0.330295	-0.214354	-0.0251752	-0.0225375	0	0	0	0.844794	0.064833	0.0903733	0.175897	transferase activity, transferring acyl groups other than amino-acyl groups
1135038|F|0-22|CT	TraesCS2A02G040800	0	0	0	0	0	0	0	0.649717	0.590243	1.13682	-0.13779	0.0351143	0.730757	0	0	0	0.888016	0.0451866	0.0667976	0.175647	transferase activity, transferring acyl groups other than amino-acyl groups
3064664|F|0-15|AG	TraesCS2A02G040900	0	0	0	0	0	0	0	0.827402	0.699441	0.483024	-0.264381	-0.0610375	-0.0185551	0	0	0	0.852652	0.0609037	0.086444	0.16658	ATP binding;protein kinase activity;cell surface receptor signaling pathway;protein phosphorylation
1088511|F|0-7|TC	TraesCS2A02G041400	0	0	0	0	0	0	0	0.472476	0.431557	0.116714	0.0963396	0.00386523	0.362014	0	0	0	0.905697	0.064833	0.0294695	0.17924	amidase activity
2267124|F|0-29|TC	TraesCS2A02G041800	0	0	0	0	0	0	0	0.12016	0.129687	-1.54788	0.0177967	-0.0345919	-0.532887	0	0	0	0.557957	0.243615	0.198428	0.0368015	integral component of membrane
3021975|F|0-33|CT	TraesCS2A02G041800	0	0	0	0	0	0	0	-0.0163213	-0.0850131	-0.869985	0.18512	-0.0127401	-0.263591	0	0	0	0.54224	0.45776	0	0.0388129	integral component of membrane
1237647|F|0-22|GC	TraesCS2A02G042400	0	0	0	0	0	0	0	0.514067	0.489369	-0.885932	0.167292	-0.0552823	-0.372857	0	0	0	0.86444	0.0707269	0.064833	0.165052	ADP binding;ATP binding;nucleotide binding;defense response
4394326|F|0-5|TC	TraesCS2A02G042500	0	0	0	0	0	0	0	0.536704	0.41825	-0.149	0.750658	0.0262371	0.126211	0	0	0	0.909627	0.0766208	0.0137525	0.156064	ADP binding
1103227|F|0-24|TC	TraesCS2A02G042800	0	0	0	0	0	0	0	0.652103	0.57418	-0.316062	-0.45287	-0.0621063	-0.00794258	0	0	0	0.891945	0.0667976	0.0412574	0.162945	transferase activity, transferring acyl groups other than amino-acyl groups
6044648|F|0-68|CA	TraesCS2A02G045100	0	0	0	0	0	0	0	-0.0961638	-0.0770912	-1.09747	0.766195	0.00987324	-0.378104	0	0	0	0.430255	0.555992	0.0137525	0.12464	plasma membrane;ubiquitin protein ligase activity;gravitropism;root development
4991791|F|0-27|GA	-	0	0	0	0	0	0	0	-0.423936	-0.32937	0.486697	1.57197	0.0582488	-0.785054	0	0	0	0.819253	0.0569745	0.123772	0.118498
3532774|F|0-23|AG	TraesCS2A02G045500	0	0	0	0	0	0	0	0.444471	0.391252	0.217547	0.732739	0.0150988	0.0660228	0	0	0	0.886051	0.0707269	0.043222	0.143015	integral component of membrane;transmembrane transporter activity;membrane;transmembrane transport
3570190|F|0-67|CG	TraesCS2A02G046300	0	0	0	0	0	0	0	0.660957	0.605394	-0.627337	0.822206	0.0463542	-0.0305638	0	0	0	0.722986	0.257367	0.0196464	0.10046	serine-type carboxypeptidase activity;proteolysis
7354314|F|0-30|GT	TraesCS2A02G046500	0	0	0	0	0	0	0	0.197181	0.0498281	0.465813	-0.204752	0.0560042	0.723284	0	0	0	0.781925	0.0982318	0.119843	0.0775984	serine-type carboxypeptidase activity;proteolysis
4003458|F|0-66|AG	TraesCS2A02G046500	0	0	0	0	0	0	0	0.619023	0.493518	-0.00548937	0.323287	0.0296733	0.0906003	0	0	0	0.742633	0.222004	0.0353635	0.07243	serine-type carboxypeptidase activity;proteolysis
3943672|F|0-7|CT	-	0	0	0	0	0	0	0	0.46057	0.34133	-1.74008	0.535017	0.00319308	-0.387319	0	0	0	0.667976	0.239686	0.0923379	0.0703026
2265618|F|0-20|CT	TraesCS2A02G047300	0	0	0	0	0	0	0	0.115088	0.0305299	-1.50614	0.64867	-0.0179867	-0.532956	0	0	0	0.722986	0.145383	0.131631	0.0619424	integral component of membrane;transmembrane transporter activity;transmembrane transport;inorganic phosphate transmembrane transporter activity;phosphate ion transport;membrane
1066330|F|0-58|TC	TraesCS2A02G047300	0	0	0	0	0	0	0	-0.354826	-0.240171	1.78848	-0.882486	-0.0121135	0.518864	0	0	0	0.671906	0.196464	0.131631	0.0505606	integral component of membrane;transmembrane transporter activity;transmembrane transport;inorganic phosphate transmembrane transporter activity;phosphate ion transport;membrane
1129427|F|0-42|TC	TraesCS2A02G047500	0	0	0	0	0	0	0	1.16381	1.02966	-1.29693	-0.156287	0.156594	1.43634	0	0	0	0.717092	0.0117878	0.27112	0.104211	regulation of flower development
1242217|F|0-14|TC	TraesCS2A02G047600	0	0	0	0	0	0	0	0.266979	0.234767	-3.95347	1.13993	0.121089	0.107261	0	0	0	0.699411	0.0157171	0.284872	0.0972233	ATP binding;protein kinase activity;calcium ion binding;polysaccharide binding;protein phosphorylation;integral component of membrane;membrane;kinase activity;phosphorylation
1398970|F|0-47|CG	-	0	0	0	0	0	0	0	-1.4904	-0.750637	3.77544	-2.39545	-0.040659	0.891046	0	0	0	0.685658	0.0117878	0.302554	0.0740705
1150987|F|0-37|GC	TraesCS2A02G047700	0	0	0	0	0	0	0	0.0940931	-0.0611905	-5.17562	1.49173	0.0497739	-0.286377	0	0	0	0.705305	0.0235756	0.27112	0.0830674
1233688|F|0-25|TC	-	1	0	0	0	0	0	1	0.745195	0.573584	-1.64193	1.26547	0.0289352	-0.369372	1	0	0	0.689587	0.27112	0.0392927	0.0380502
1241437|F|0-13|AG	TraesCS2A02G052500	0	0	0	0	0	0	0	-0.113686	-0.501164	-2.78805	2.25852	0.0958185	0.105667	0	0	0	0.612967	0.0137525	0.373281	0.0561413	integral component of membrane
1091536|F|0-43|CT	TraesCS2A02G052600	0	0	0	0	0	0	0	0.278376	0.301123	-0.84953	0.793125	-0.0316211	-0.249926	0	0	0	0.874263	0.0569745	0.0687623	0.0852293	oxidoreductase activity;FAD binding;oxidation-reduction process;flavin adenine dinucleotide binding
1084265|F|0-13|GA	TraesCS2A02G052900	0	0	0	0	0	0	0	0.40777	0.294195	-4.35834	1.52497	0.0802241	-0.609407	0	0	0	0.744597	0.021611	0.233792	0.0469204	oxidoreductase activity;FAD binding;oxidation-reduction process;flavin adenine dinucleotide binding
1053961|F|0-62|GC	TraesCS2A02G053300	0	0	0	0	0	0	0	0.6647	0.610539	-2.46511	2.3642	0.0259992	-0.834233	0	0	0	0.939096	0.0510806	0.00982318	0.0249137	integral component of membrane;heme binding;monooxygenase activity;iron ion binding;oxidoreductase activity, acting on paired donors, with incorporation or reduction of molecular oxygen;oxidation-reduction process
977308|F|0-17|CG	TraesCS2A02G053300	0	0	0	0	0	0	0	-0.805415	-0.802869	0.367132	1.27452	0.0400149	-0.405603	0	0	0	0.726916	0.0294695	0.243615	0.00284014	integral component of membrane;heme binding;monooxygenase activity;iron ion binding;oxidoreductase activity, acting on paired donors, with incorporation or reduction of molecular oxygen;oxidation-reduction process
2351111|F|0-47|AG	-	0	0	0	0	0	0	0	-0.0508783	-0.0196813	1.09392	-1.05769	-0.0210694	0.650229	0	0	0	0.632613	0.145383	0.222004	0.0116359
1101880|F|0-36|AG	-	0	0	0	0	0	0	0	-0.2885	-0.189283	-1.00785	0.15552	0.0155011	-0.104804	0	0	0	0.53831	0.398821	0.0628684	0.0453755
3951780|F|0-26|GA	-	0	0	0	0	0	0	0	-0.709348	-0.627973	-2.46998	0.70818	0.0338156	-0.42908	0	0	0	0.866405	0.0412574	0.0923379	0.00216176
3023902|F|0-6|GC	TraesCS2A02G056500	0	0	0	0	0	0	0	0.430287	0.435701	-0.528224	1.22612	0.0147598	-0.146651	0	0	0	0.931238	0.0628684	0.00589391	0.0643742	sulfotransferase activity;transferase activity
3027084|F|0-41|AG	TraesCS2A02G056900	0	0	0	0	0	0	0	0.43706	0.390667	0.237378	0.688386	0.0171605	0.0226941	0	0	0	0.876228	0.111984	0.0117878	0.0563593	integral component of membrane;ATP binding;ATPase-coupled transmembrane transporter activity;transmembrane transport;ATPase activity
3027084|F|0-23|GA	TraesCS2A02G056900	0	0	0	0	0	0	0	-0.112717	-0.0877429	-1.35651	0.571341	-0.00554337	-0.644609	0	0	0	0.394892	0.595285	0.00982318	0.0443904	integral component of membrane;ATP binding;ATPase-coupled transmembrane transporter activity;transmembrane transport;ATPase activity
3027084|F|0-10|TC	TraesCS2A02G056900	0	0	-1	0	0	0	1	-0.594769	-0.395122	-1.73337	0.310756	0.0120785	-0.301275	0	1	0	0.467583	0.518664	0.0137525	0.0252236	integral component of membrane;ATP binding;ATPase-coupled transmembrane transporter activity;transmembrane transport;ATPase activity
3027084|F|0-5|CT	TraesCS2A02G056900	0	0	0	0	0	0	0	-0.0993753	-0.0842465	-1.33551	0.684742	0.00319721	-0.598919	0	0	0	0.396857	0.599214	0.00392927	0.0187298	integral component of membrane;ATP binding;ATPase-coupled transmembrane transporter activity;transmembrane transport;ATPase activity
7350791|F|0-15|AG	-	0	0	0	0	0	0	0	-0.511917	-0.580143	2.56135	-0.742962	0.0469622	1.31803	0	0	0	0.891945	0.0412574	0.0667976	0.0226176
1273635|F|0-25|CT	-	0	0	0	0	0	0	0	-0.40052	-0.31088	-1.00565	0.0133752	-0.00605007	0.41194	0	0	0	0.701375	0.0510806	0.247544	0.00603467
989669|F|0-31|CT	TraesCS2A02G064100	0	0	0	0	0	1	1	-0.127821	-0.291654	3.32761	-1.82403	0.0729486	2.54157	0	0	1	0.948919	0.0333988	0.0176817	0.00500903
1093760|F|0-37|GA	TraesCS2A02G069500	1	1	0	0	0	0	2	0.816522	0.638354	0.510131	0.443821	-0.00712636	-0.291544	1	0	0	0.719057	0.273084	0.00785855	0.00733041	FACT complex
1003109|F|0-54|TC	-	0	0	0	0	0	0	0	1.33652	1.12766	-0.958076	0.812266	-0.000722013	-0.7778	0	0	0	0.823183	0.0176817	0.159136	0.0334957
1009798|F|0-9|AG	-	0	0	0	0	0	0	0	0.278548	0.297404	0.539367	0.555027	-0.0173537	-0.233902	0	0	0	0.901768	0.0707269	0.0275049	0.0340445
3020873|F|0-35|AG	TraesCS2A02G070000	0	0	0	0	0	0	0	-0.145851	-0.0115237	0.0455353	0.568944	-0.0146023	-0.211605	0	0	0	0.888016	0.10609	0.00589391	0.028297	oxidoreductase activity;oxidation-reduction process
998359|F|0-66|CT	-	0	0	0	0	0	0	0	0.50103	0.581304	-1.59253	2.49772	0.0168103	-1.21413	0	0	0	0.91945	0.0550098	0.0255403	0.0251958
3064473|F|0-6|GA	-	0	0	0	0	0	0	0	0.452217	0.473514	-0.930366	0.666114	-0.0384242	-0.588188	0	0	0	0.907662	0.0746562	0.0176817	0.0509041
2268290|F|0-31|AG	TraesCS2A02G073800	0	0	0	0	0	0	0	-0.305424	-0.020896	-0.756395	0.310419	0.0280648	0.290384	0	0	0	0.819253	0.0373281	0.143418	0.0328294	nucleus;nucleic acid binding;zinc ion binding;mRNA processing;5'-3' exoribonuclease activity;nucleobase-containing compound metabolic process;exonuclease activity
4992110|F|0-7|GC	-	0	0	0	0	0	0	0	-0.342678	-0.273501	-0.472866	-0.908746	-0.0702106	-0.475501	0	0	0	0.742633	0.255403	0.00196464	0.0035951
4393934|F|0-32|CA	-	0	0	0	0	0	0	0	-0.671475	-0.597224	1.38015	0.884805	-0.00480206	0.315106	0	0	0	0.911591	0.0451866	0.043222	0.0683939
2292758|F|0-28|AG	-	0	0	0	0	0	0	0	-0.369125	-0.146379	1.20129	-0.991785	-0.07516	-0.501753	0	0	0	0.872299	0.0137525	0.113949	0.0546386
5970682|F|0-24|CT	TraesCS2A02G075000	0	0	0	0	0	0	0	-0.651893	-0.315409	-2.84381	0.748914	-0.00217212	-1.13466	0	0	0	0.901768	0.0255403	0.0726916	0.0388666	extracellular region;manganese ion binding;nutrient reservoir activity
3945141|F|0-6|TA	-	0	0	0	0	0	0	0	0.13298	0.0122438	3.10777	-0.28488	-0.051828	0.351184	0	0	0	0.91945	0.0491159	0.0314342	0.025806
2267081|F|0-49|GA	-	0	0	0	0	0	0	0	-0.224359	-0.27922	-3.35327	0.693925	0.00169216	-0.47818	0	0	0	0.803536	0.0314342	0.165029	0.0447912
3064800|F|0-41|CT	TraesCS2A02G079000	0	0	0	0	0	0	0	0.95551	0.876283	0.263392	0.842402	0.0491473	0.414849	0	0	0	0.929273	0.064833	0.00589391	0.068139
4004025|F|0-25|CA	-	0	0	0	0	0	0	0	0.804944	0.655133	2.52386	-0.536514	-0.0263951	-0.350043	0	0	0	0.587426	0.0609037	0.35167	0.0143864
1071251|F|0-45|CT	ENSRNA050010650	0	0	0	0	0	0	0	-0.552526	-0.690549	-0.865954	-1.38232	-0.0492633	0.0510415	0	0	0	0.905697	0.0235756	0.0707269	0.0277279
4991574|F|0-67|TC	ENSRNA050010650	0	0	0	0	0	0	0	-0.219367	-0.251566	-0.522789	0.457457	-0.019485	-0.986264	0	0	0	0.872299	0.0392927	0.0884086	0.0347548
2295678|F|0-5|CT	TraesCS2A02G080000	0	0	0	0	0	0	0	0.515782	0.46485	-2.88119	-0.0167972	0.0337023	1.29154	0	0	0	0.638507	0.0117878	0.349705	0.0282573
1092763|F|0-16|TC	TraesCS2A02G080400	0	0	0	0	0	0	0	-0.964325	-0.811309	-1.31637	-0.127074	-0.0562295	-0.998674	0	0	0	0.915521	0.0510806	0.0333988	0.0262416
1113733|F|0-21|TC	TraesCS2A02G083600	0	0	0	0	0	0	0	0.30945	0.262006	-1.06863	-0.215515	-0.00462964	-0.114852	0	0	0	0.656189	0.341847	0.00196464	0.0036811	integral component of membrane;calmodulin binding;defense response;response to biotic stimulus
990462|F|0-65|CA	TraesCS2A02G087400	0	0	0	0	0	0	0	0.508365	0.21636	-0.506923	1.06928	0.023238	0.328385	0	0	0	0.935167	0.0373281	0.0275049	0.0395694	protein binding
1011567|F|0-35|GA	-	0	0	0	0	0	0	0	0.297266	0.0929808	2.44014	0.0451823	-0.00281	0.340765	0	0	0	0.866405	0.0412574	0.0923379	0.083883
2281188|F|0-24|AG	-	0	0	0	0	0	0	0	-0.62082	-0.366331	-1.01354	-0.572548	-0.0767942	-0.314314	0	0	0	0.856582	0.0451866	0.0982318	0.0758852
1120653|F|0-29|GA	-	0	0	0	0	0	0	0	-0.278436	-0.301106	1.18909	-0.96251	-0.0188309	-0.0645195	0	0	0	0.913556	0.0628684	0.0235756	0.0840493
2294373|F|0-63|TG	ENSRNA050010655	0	0	0	0	0	0	0	-0.73785	-0.558404	1.04702	-1.44993	0.00954743	0.596378	0	0	0	0.868369	0.021611	0.11002	0.0444609
991804|F|0-53|CG	TraesCS2A02G090500	0	0	0	0	0	0	0	-0.094908	-0.136969	-0.898261	0.547159	0.0215702	-0.272056	0	0	0	0.929273	0.0687623	0.00196464	0.0977099	cytoskeleton;actin cytoskeleton organization
1770333|F|0-18|GT	-	0	0	0	0	0	0	0	-0.13621	-0.171843	0.545512	-0.0501636	-0.00247113	0.339031	0	0	0	0.911591	0.0785855	0.00982318	0.112758
1128539|F|0-33|CA	-	0	0	0	0	0	0	0	0.0856396	0.0101382	0.328594	-0.929935	0.0201634	0.39437	0	0	0	0.886051	0.064833	0.0491159	0.0948627
978850|F|0-5|GA	-	0	0	0	0	0	0	0	0.506924	0.355848	-0.371789	2.48894	0.10187	0.267493	0	0	0	0.834971	0.0255403	0.139489	0.0735536
1205412|F|0-23|AG	-	0	0	0	0	0	0	0	-0.135443	0.00100191	1.29877	0.328824	0.0182977	0.11062	0	0	0	0.909627	0.0373281	0.0530452	0.110952
4910982|F|0-67|AG	-	0	0	0	0	0	0	0	0.133848	-0.0236494	-0.960039	-1.13052	-0.00797619	0.190722	0	0	0	0.915521	0.0628684	0.021611	0.111792
1127702|F|0-45|GA	-	0	0	0	0	0	0	0	0.1806	0.201688	-0.522083	-0.382572	-0.0507396	0.0962498	0	0	0	0.797642	0.0353635	0.166994	0.0820218
1219737|F|0-47|AG	-	0	0	0	0	0	0	0	0.359249	0.417971	0.581388	0.619525	0.0467486	0.276145	0	0	0	0.833006	0.0451866	0.121807	0.0835401
5410926|F|0-13|CT	-	0	0	0	0	0	0	0	0.299886	0.134757	2.33548	-0.911923	-0.00965582	0.0616492	0	0	0	0.882122	0.0314342	0.086444	0.076929
1094453|F|0-30|TC	-	0	0	0	0	0	0	0	0.0554475	-0.129034	-0.534632	-0.815532	-0.0360886	-0.136293	0	0	0	0.872299	0.0412574	0.086444	0.0662853
5323916|F|0-37|TC	-	0	0	0	0	0	0	0	-0.367941	-0.268243	-0.663096	0.021281	-0.00440566	0.227204	0	0	0	0.921415	0.0766208	0.00196464	0.061634
2255628|F|0-61|AG	TraesCS2A02G092200	0	0	0	0	0	0	0	-0.0554482	0.0307824	0.562309	0.659097	0.0268044	0.402799	0	0	0	0.939096	0.0491159	0.0117878	0.0521489
2263673|F|0-30|AG	TraesCS2A02G092300	0	0	0	0	0	0	0	-0.472805	-0.379966	2.52697	-0.955712	0.0612312	1.43539	0	0	0	0.946955	0.0333988	0.0196464	0.0390269
985866|F|0-45|AT	TraesCS2A02G093300	0	0	0	0	0	0	0	0.457803	0.415095	0.382311	0.413103	0.0380942	0.298677	0	0	0	0.255403	0.744597	0	0.00457824	structural constituent of ribosome;translation;ribosome;protein binding
7940664|F|0-25|TC	TraesCS2A02G093300	0	0	0	0	0	0	0	-0.647316	-0.439893	1.6709	-1.15714	-0.00287706	0.751904	0	0	0	0.862475	0.0530452	0.0844794	0.0642564	structural constituent of ribosome;translation;ribosome;protein binding
2268043|F|0-47|CG	-	0	0	0	0	0	0	0	-0.270396	-0.357997	-1.96177	0.272515	-0.0413405	-0.442241	0	0	0	0.935167	0.0609037	0.00392927	0.0560625
2278457|F|0-16|GT	-	0	0	0	0	0	0	0	-0.613907	-0.577715	-1.21433	-0.806505	-0.0540491	-0.179627	0	0	0	0.905697	0.0392927	0.0550098	0.0416986
3023415|F|0-29|CT	TraesCS2A02G093600	0	0	0	0	0	0	0	-0.22635	-0.301216	-1.11902	-0.806038	-0.00346068	0.11222	0	0	0	0.917485	0.0766208	0.00589391	0.0329754	protein binding
7492264|F|0-13|GA	TraesCS2A02G096200	0	0	0	0	0	0	0	0.0611742	0.141396	-0.124522	0.642512	0.0230806	-0.423304	0	0	0	0.882122	0.0412574	0.0766208	0.0259243
1087492|F|0-28|TC	-	0	0	0	0	0	0	0	-0.636967	-0.68537	-0.850014	-1.44641	0.000445882	0.59759	0	0	0	0.899804	0.0255403	0.0746562	0.013136
999517|F|0-41|CT	-	0	0	0	0	0	0	0	0.212044	0.255595	-2.22694	1.7146	0.0297458	-1.22154	0	0	0	0.941061	0.0451866	0.0137525	0.0101239
1033315|F|0-11|TC	-	0	0	0	0	0	0	0	0.210583	0.0384113	0.468042	-1.03032	-0.0509506	-0.100628	0	0	0	0.766208	0.229862	0.00392927	0.0101931
1206821|F|0-20|AG	-	0	0	0	0	0	0	0	0.304488	0.158017	0.382529	0.683753	0.00799678	-0.275545	0	0	0	0.483301	0.218075	0.298625	0.00286198
5358666|F|0-13|GA	-	0	0	-1	0	0	0	1	-0.42934	-0.466337	-1.92067	0.27037	-0.00676621	-0.420406	0	1	0	0.27112	0.72888	0	0.00272973
4992145|F|0-11|GA	-	0	0	-1	0	0	0	1	0.0544409	-0.0411009	-3.52424	0.910534	0.00710414	-0.480523	0	1	0	0.630648	0.0805501	0.288802	0.107712
1114595|F|0-18|TC	-	0	0	0	0	0	0	0	-0.856476	-0.466908	0.62132	-0.476758	0.00261009	-0.0285631	0	0	0	0.94499	0.0294695	0.0255403	0.115414
4993311|F|0-27|GA	-	0	0	0	0	0	0	0	0.295499	0.029959	-1.43423	0.612092	0.0538314	0.258396	0	0	0	0.917485	0.0294695	0.0530452	0.0998157
1228614|F|0-42|GC	TraesCS2A02G104400	0	0	0	0	0	0	0	-0.119971	-0.0455677	2.22309	-1.16863	-0.0214967	0.597804	0	0	0	0.94499	0.0333988	0.021611	0.0893132
5969885|F|0-9|CG	TraesCS2A02G104500	0	0	0	0	0	0	0	-0.073394	-0.205941	-1.25133	0.591217	0.0307079	0.0895872	0	0	0	0.962672	0.0373281	0	0.0768611	cytoplasm;nucleus;ATP binding;protein kinase activity;protein serine/threonine kinase activity;response to salt stress;response to cold;protein phosphorylation;negative regulation of cell population proliferation;nucleotide binding
1698058|F|0-20|TC	TraesCS2A02G104600	0	0	0	0	0	0	0	-0.835033	-0.368986	-1.62011	-0.0701258	-0.106829	-1.1448	0	0	0	0.846758	0.0196464	0.133595	0.0636953
4993308|F|0-20|TC	TraesCS2A02G104600	0	0	0	0	0	0	0	-0.0921722	-0.046974	0.168492	0.225127	-0.0108051	-0.223326	0	0	0	0.937132	0.0412574	0.021611	0.0534715
3385596|F|0-38|GA	TraesCS2A02G104600	0	0	0	0	0	0	0	0.136271	0.115338	-1.77587	0.369575	0.00387455	-0.194193	0	0	0	0.943026	0.0294695	0.0275049	0.0461462
1069758|F|0-28|AG	TraesCS2A02G104800	0	0	0	0	0	0	0	-0.117204	-0.108093	0.423507	-0.426543	-0.0187199	-0.173717	0	0	0	0.571709	0.328094	0.100196	0.0213623	DNA-binding transcription factor activity;sequence-specific DNA binding;nucleus;regulation of transcription, DNA-templated
1069758|F|0-57|CT	TraesCS2A02G104800	0	0	0	0	0	0	0	-1.211	-0.752729	2.4022	-1.63997	-0.0326021	0.665898	0	0	0	0.913556	0.0333988	0.0530452	0.0288552	DNA-binding transcription factor activity;sequence-specific DNA binding;nucleus;regulation of transcription, DNA-templated
1026470|F|0-46|AG	TraesCS2A02G105100	0	0	0	0	0	0	0	-0.180418	-0.0320025	-0.344344	-0.219892	-0.0258327	0.016652	0	0	0	0.854617	0.0667976	0.0785855	0.0334893
2280684|F|0-10|AC	-	1	1	0	0	0	0	2	0.822335	0.772201	-1.52508	0.160196	-0.034012	-0.48704	1	0	0	0.51277	0.481336	0.00589391	0.00344488
1234571|F|0-47|TG	TraesCS2A02G106000	0	0	0	0	0	0	0	-0.0856567	-0.043924	1.68114	0.327873	0.0232107	0.0474887	0	0	0	0.911591	0.064833	0.0235756	0.0782961	negative regulation of transcription, DNA-templated
1355111|F|0-47|AG	TraesCS2A02G106500	0	0	0	0	0	0	0	-0.0116688	0.110353	1.44858	-1.26817	-0.0452466	0.234253	0	0	0	0.850688	0.0373281	0.111984	0.098909	ATP binding;protein kinase activity;protein serine/threonine kinase activity;signal transduction;protein phosphorylation;nucleotide binding;kinase activity;phosphorylation;transferase activity
1028136|F|0-38|TC	-	0	0	0	0	0	0	0	0.11112	0.120714	-1.28904	-0.0738093	0.0312826	0.153704	0	0	0	0.683694	0.0157171	0.300589	0.0685293
1201879|F|0-33|TC	TraesCS2A02G106700	0	0	0	0	0	0	0	0.107324	0.0955754	-1.53758	0.870453	0.0182125	-0.617723	0	0	0	0.760314	0.0333988	0.206287	0.0757655	metal ion binding;peroxidase activity;heme binding;response to oxidative stress;extracellular region;hydrogen peroxide catabolic process;oxidation-reduction process
1126155|F|0-19|GT	-	0	0	0	0	0	0	0	-0.403988	-0.459401	-1.74788	1.86812	0.0267714	-0.623641	0	0	0	0.923379	0.0609037	0.0157171	0.0762157
2266307|F|0-37|TC	-	0	0	0	0	0	0	0	-0.24884	-0.00520936	0.694539	-1.81425	-0.0136922	0.815001	0	0	0	0.81336	0.0314342	0.155206	0.0566671
4910904|F|0-22|CT	-	0	0	0	0	0	0	0	-0.225442	-0.320628	0.129892	0.989796	0.0380903	0.123383	0	0	0	0.933202	0.0628684	0.00392927	0.0711504
3025668|F|0-12|TC	-							0										0.636542	0.00982318	0.353635	0.0416964
986207|F|0-28|CT	-	0	0	0	0	0	0	0	0.731298	0.71251	-0.00834815	-0.156541	0.00192021	-0.151286	0	0	0	0.899804	0.0353635	0.064833	0.0717283
1069828|F|0-52|CT	-	0	0	0	0	0	0	0	-0.111338	-0.0135393	-1.08984	0.132041	0.026638	0.212444	0	0	0	0.913556	0.0707269	0.0157171	0.0958449
1067817|F|0-68|CG	-	0	0	0	0	0	0	0	-0.44672	-0.251392	0.658924	-0.936668	-0.0611072	-0.1325	0	0	0	0.927308	0.0609037	0.0117878	0.0871794
1235506|F|0-14|GA	TraesCS2A02G108000	0	0	0	0	0	0	0	0.602473	0.366944	1.01607	-0.0517207	-0.0518521	-0.322469	0	0	0	0.795678	0.0294695	0.174853	0.120589	metal ion binding;peroxidase activity;heme binding;response to oxidative stress;extracellular region;hydrogen peroxide catabolic process;oxidation-reduction process
4991858|F|0-17|AG	TraesCS2A02G108100	0	0	0	0	0	0	0	0.518448	0.348213	0.704016	-0.133007	0.040798	0.508058	0	0	0	0.89391	0.0687623	0.0373281	0.0717116	metal ion binding;peroxidase activity;heme binding;response to oxidative stress;extracellular region;hydrogen peroxide catabolic process;oxidation-reduction process;oxidoreductase activity;cellular oxidant detoxification
4911076|F|0-39|TC	TraesCS2A02G108100	0	0	0	0	0	0	0	0.31977	0.410094	-0.243354	0.826946	-0.0157889	-0.792764	0	0	0	0.618861	0.0255403	0.355599	0.123904	metal ion binding;peroxidase activity;heme binding;response to oxidative stress;extracellular region;hydrogen peroxide catabolic process;oxidation-reduction process;oxidoreductase activity;cellular oxidant detoxification
1109568|F|0-63|CG	-	0	0	0	0	0	0	0	-0.444913	-0.121546	-1.60654	0.419547	-0.0157254	-0.716999	0	0	0	0.662083	0.0275049	0.310413	0.0474619
1078780|F|0-14|TC	TraesCS2A02G108700	0	0	0	0	0	0	0	0.825639	0.692959	0.560856	-0.910353	-0.0254313	0.145776	0	0	0	0.933202	0.0628684	0.00392927	0.140322	metal ion binding;peroxidase activity;heme binding;response to oxidative stress;extracellular region;hydrogen peroxide catabolic process;oxidation-reduction process
1087875|F|0-10|TC	-	0	0	0	0	0	0	0	0.0636999	-0.0256561	-0.0206873	0.383379	0.00742998	-0.304204	0	0	0	0.954813	0.043222	0.00196464	0.129652
1152957|F|0-16|AG	TraesCS2A02G109600	0	0	0	0	0	0	0	0.261514	0.192066	-0.162577	0.0781488	0.00668398	-0.0916661	0	0	0	0.508841	0.483301	0.00785855	0.00547096	cell wall;enzyme inhibitor activity;cell wall modification;pectinesterase activity;aspartyl esterase activity;pectin catabolic process
2291889|F|0-36|TG	TraesCS2A02G109900	0	0	0	0	0	0	0	2.36342	1.5935	-1.70152	-1.78694	-0.0305894	-0.134204	0	0	0	0.766208	0.0117878	0.222004	0.0888958	structural constituent of ribosome;translation;ribosome
984447|F|0-22|TC	-	0	0	0	0	0	0	0	0.446859	0.313225	0.972447	0.722805	0.0529257	0.503261	0	0	0	0.355599	0.642436	0.00196464	0.0901317
984447|F|0-12|TC	-	0	0	0	0	0	0	0	0.291471	0.181254	0.722436	0.575863	0.028695	0.442373	0	0	0	0.410609	0.569745	0.0196464	0.0561388
2259314|F|0-47|AT	-	0	0	0	0	0	0	0	0.284286	0.223366	0.663785	0.510966	0.0429264	0.287174	0	0	0	0.408644	0.571709	0.0196464	0.0657832
1081999|F|0-29|TG	ENSRNA050024287	0	0	0	0	0	0	0	0.35339	0.259803	1.03621	-0.0887578	-0.0269098	0.141303	0	0	0	0.94499	0.0550098	0	0.0905535
1106663|F|0-52|AG	ENSRNA050024287	0	0	0	0	0	0	0	0.670553	0.640157	1.78903	-0.23705	0.0293959	0.720952	0	0	0	0.785855	0.0510806	0.163065	0.0764664
1135099|F|0-67|TC	TraesCS2A02G110400	0	0	0	0	0	0	0	-0.5117	-0.326701	-0.209682	0.0933107	-0.0246946	0.170033	0	0	0	0.870334	0.0785855	0.0510806	0.0409911	protein binding
1089129|F|0-62|CT	TraesCS2A02G115300	0	0	0	0	0	0	0	0.1318	0.156835	-1.98263	0.340705	-0.00309565	-0.410052	0	0	0	0.78389	0.214145	0.00196464	0.0392667
3939797|F|0-11|CT	TraesCS2A02G116000	0	0	0	0	0	0	0	0.230601	0.265331	0.123625	-0.0448418	-0.00590474	-0.0580189	0	0	0	0.644401	0.353635	0.00196464	0.00495499	integral component of membrane;transmembrane transport
5368519|F|0-35|GC	TraesCS2A02G119200	0	0	0	0	0	0	0	0.173946	0.170124	-1.71221	0.361179	0.00162226	-0.478598	0	0	0	0.795678	0.202358	0.00196464	0.0239592	integral component of membrane
1162865|F|0-7|GC	-	0	0	0	0	0	0	0	-0.958921	-0.84584	0.0602503	-1.68364	0.0692448	1.51749	0	0	0	0.923379	0.043222	0.0333988	0.0105314
1006034|F|0-41|TG	-	0	0	0	0	0	0	0	0.876659	0.682841	0.338427	-1.56056	-0.0774885	-0.351074	0	0	0	0.880157	0.0275049	0.0923379	0.0582768
1691477|F|0-18|CT	TraesCS2A02G120100	0	0	0	0	0	0	0	0.488583	0.403957	-0.0230429	0.371759	0.0649809	-0.05263	0	0	0	0.493124	0.121807	0.385069	0.024981
991342|F|0-68|CT	TraesCS2A02G120400	0	0	0	0	0	0	0	-0.0107273	0.0743593	0.0533039	-0.142491	-0.0274348	-0.0952193	0	0	0	0.905697	0.0628684	0.0314342	0.0399969	integral component of membrane
2262276|F|0-60|GA	TraesCS2A02G120900	0	0	0	0	0	0	0	-0.499579	-0.325315	0.547557	-0.881694	0.0239309	0.52603	0	0	0	0.89391	0.0412574	0.064833	0.0357607	protein binding
1105748|F|0-62|CG	TraesCS2A02G121200	0	0	0	0	0	0	0	-0.176277	-0.256428	-0.128118	0.262374	-0.00658626	-0.145971	0	0	0	0.927308	0.0667976	0.00589391	0.136355	metal ion binding;oxidation-reduction process;superoxide metabolic process;superoxide dismutase activity;mitochondrion;oxidoreductase activity;removal of superoxide radicals
1094923|F|0-51|AG	-	0	0	0	0	0	0	0	0.0079573	-0.190219	-0.875363	-0.28437	0.0116507	0.518338	0	0	0	0.925344	0.0550098	0.0196464	0.120479
1063013|F|0-48|GA	-	1	1	1	0	0	0	3	0.879452	0.577729	1.93924	0.799904	0.0545029	0.379717	1	1	0	0.449902	0.548134	0.00196464	0.10081
1063013|F|0-31|AG	-	0	0	0	0	0	0	0	-0.260251	-0.15026	0.705612	-0.100618	-0.0174809	-0.297473	0	0	0	0.915521	0.0805501	0.00392927	0.0979196
1063013|F|0-18|GC	-	0	0	0	0	0	0	0	-0.195502	-0.0890821	0.31905	-0.11769	-0.012691	-0.18155	0	0	0	0.915521	0.0825147	0.00196464	0.0830032
1262029|F|0-51|CT	-	0	0	0	0	0	0	0	-0.330519	-0.0542799	-0.787071	-0.402739	-0.0219818	0.00115433	0	0	0	0.719057	0.043222	0.237721	0.0807632
1262029|F|0-53|TC	-	0	0	0	0	0	0	0	-0.16353	-0.109612	1.54254	-0.332715	-0.0251764	-0.194649	0	0	0	0.897839	0.0550098	0.0471513	0.054953
2283934|F|0-46|AG	TraesCS2A02G121700	0	0	0	0	0	0	0	-0.716178	-0.704433	1.6375	-1.12651	-0.0467941	0.0317725	0	0	0	0.67387	0.0275049	0.298625	0.0437211	protein binding
2283934|F|0-61|CG	TraesCS2A02G121700	0	0	0	0	0	0	0	-0.284367	-0.142972	-0.142534	-0.340777	0.0102296	0.0575707	0	0	0	0.738703	0.0294695	0.231827	0.0613745	protein binding
1138453|F|0-23|AG	-	0	0	0	0	0	0	0	-0.330933	-0.0533869	-1.86976	-0.710347	-0.0489279	-0.868798	0	0	0	0.744597	0.0196464	0.235756	0.0453487
13590666|F|0-23|CT	TraesCS2A02G122600	0	0	0	0	0	0	0	-0.0975509	-0.142107	-1.29502	0.15827	-0.00675997	-0.505253	0	0	0	0.436149	0.530452	0.0333988	0.0104575	integral component of membrane;membrane;Golgi apparatus;cellulose synthase (UDP-forming) activity;cellulose biosynthetic process;pollen germination;cell wall organization
1098792|F|0-46|AG	TraesCS2A02G123800	0	0	0	0	0	0	0	-0.0734705	-0.392754	4.40314	-2.11719	-0.092876	0.276734	0	0	0	0.946955	0.021611	0.0314342	0.00589663	carbohydrate metabolic process;carbohydrate binding;4-alpha-glucanotransferase activity;cytosol;starch binding;maltose catabolic process;heteropolysaccharide binding
1129451|F|0-12|CG	TraesCS2A02G123900	0	0	0	0	0	0	0	0.110437	-0.0657062	1.42841	0.339093	0.0771793	0.76394	0	0	0	0.646365	0.0235756	0.330059	0.0860047	integral component of plasma membrane;aromatic amino acid transmembrane transporter activity;chloroplast inner membrane;amino acid transmembrane transport
5579629|F|0-18|GA	TraesCS2A02G124100	0	0	0	0	0	0	0	0.00132478	-0.0777903	1.39377	0.0272339	0.012515	0.395672	0	0	0	0.915521	0.0726916	0.0117878	0.163421	oxidoreductase activity;NAD(P)H dehydrogenase (quinone) activity;FMN binding
3064660|F|0-8|TC	TraesCS2A02G124700	0	0	0	0	0	0	0	-0.0259842	0.157319	-1.23652	-0.249806	-0.0275331	-0.307847	0	0	0	0.917485	0.0805501	0.00196464	0.144565	nucleic acid binding
1072040|F|0-44|AG	TraesCS2A02G125100	0	0	0	0	0	0	0	0.155616	0.101938	1.34307	-0.507113	-0.0191014	0.248797	0	0	0	0.497053	0.500982	0.00196464	0.0309847	heme binding;iron ion binding;oxidoreductase activity, acting on paired donors, with incorporation or reduction of molecular oxygen;oxidation-reduction process
1040171|F|0-30|AC	TraesCS2A02G125200	0	0	0	0	0	0	0	0.207849	0.15448	1.11321	-0.521997	-0.0286413	0.17279	0	0	0	0.534381	0.465619	0	0.0166945	translation elongation factor activity;translational elongation;eukaryotic translation elongation factor 1 complex;translation;cytosol;guanyl-nucleotide exchange factor activity
3957579|F|0-27|AG	TraesCS2A02G125600	0	0	0	0	0	0	0	-0.0452434	0.0161373	0.293461	-0.440881	-0.0467403	-0.221424	0	0	0	0.876228	0.10609	0.0176817	0.156843	protein domain specific binding;response to arsenic-containing substance
1115924|F|0-27|GC	-	0	0	0	0	0	0	0	-0.0904507	-0.00296749	0.15646	-0.546021	-0.0361875	0.151763	0	0	0	0.905697	0.0923379	0.00196464	0.151454
1168519|F|0-6|AG	TraesCS2A02G126900	0	0	0	0	0	0	0	0.134211	-0.0737391	1.47401	-1.63069	-0.0439875	0.563539	0	0	0	0.846758	0.0392927	0.113949	0.0957753
4544407|F|0-46|GC	TraesCS2A02G127800	0	0	0	0	0	0	0	0.472578	0.202735	0.47543	-0.160081	-0.00562299	0.00373609	0	0	0	0.923379	0.0667976	0.00982318	0.118478	integral component of membrane;ATP binding;membrane;ATPase activity
1161563|F|0-47|GT	ENSRNA050024105	0	0	0	0	0	0	0	0.241262	0.257906	1.61594	-0.618538	0.0835425	1.53005	0	0	0	0.817289	0.0392927	0.143418	0.0816279
1694678|F|0-46|GA	TraesCS2A02G128900	0	0	0	0	0	0	0	-0.232485	-0.106807	-0.0749522	-0.0781391	-0.00456851	0.211416	0	0	0	0.669941	0.324165	0.00589391	0.00636529	ATP binding;protein kinase activity;recognition of pollen;protein phosphorylation
1026914|F|0-16|AG	TraesCS2A02G129700	0	0	0	0	0	0	0	0.814635	0.541169	-0.331931	-1.55355	-0.105086	-1.09002	0	0	0	0.954813	0.0314342	0.0137525	0.122273	ATP binding;protein kinase activity;calcium ion binding;polysaccharide binding;protein phosphorylation
3064776|F|0-11|AG	TraesCS2A02G129800	0	0	0	0	0	0	0	0.000680123	-0.182081	0.351414	0.296703	0.0330762	0.459444	0	0	0	0.939096	0.043222	0.0176817	0.110806	calcium ion binding;calcium-dependent phospholipid binding
1105779|F|0-16|GA	-	0	0	0	0	0	0	0	-0.202185	-0.269706	0.160561	0.308654	0.00485757	-0.139383	0	0	0	0.626719	0.141454	0.231827	0.0706541
1289432|F|0-35|AT	-	0	0	0	0	0	0	0	-0.318691	-0.320816	2.42051	-3.84718	-0.201357	-0.209242	0	0	0	0.958743	0.0255403	0.0157171	0.0750489
982854|F|0-31|CT	TraesCS2A02G130200	0	0	0	0	0	0	0	-0.0224609	-3.07157e-05	-0.272019	-2.29927	-0.124525	-0.244913	0	0	0	0.952849	0.043222	0.00392927	0.049929	hydrolase activity
7342216|F|0-9|GC	-	0	0	0	0	0	0	0	-0.055578	-0.0437559	0.364103	0.737639	0.0208945	-0.143145	0	0	0	0.444008	0.483301	0.0726916	0.0207865
1240134|F|0-24|CG	TraesCS2A02G130800	0	0	0	0	0	0	0	-0.473845	-0.197962	-2.73087	-0.80237	-0.0739327	-0.486025	0	0	0	0.795678	0.0255403	0.178782	0.0848876	ATP binding;phosphatidylinositol phosphate kinase activity;1-phosphatidylinositol-4-phosphate 5-kinase activity;phosphatidylinositol metabolic process
3955491|F|0-37|GA	TraesCS2A02G130900	0	0	0	0	0	0	0	0.898092	0.761368	-1.6888	2.64211	0.0568952	-0.232739	0	0	0	0.939096	0.0353635	0.0255403	0.186987	aspartic-type endopeptidase activity;proteolysis
4003100|F|0-18|TC	-	0	0	0	0	0	0	0	-0.580557	-0.511411	1.24268	-0.948426	-0.0418237	0.182099	0	0	0	0.909627	0.0805501	0.00982318	0.0811855
5368032|F|0-53|TG	TraesCS2A02G131600	0	0	1	0	0	0	1	-0.429647	-0.289194	2.20231	-0.550591	0.0250226	0.783998	0	1	0	0.453831	0.54224	0.00392927	0.000873918	zinc ion binding;integral component of membrane;membrane;protein kinase activity;ATP binding;protein phosphorylation;protein binding
2278676|F|0-46|TG	TraesCS2A02G132600	0	0	0	0	0	0	0	1.12671	0.970423	0.482557	0.22877	0.0585941	0.504612	0	0	0	0.939096	0.0353635	0.0255403	0.0739314	transferase activity, transferring glycosyl groups
1228285|F|0-17|TC	TraesCS2A02G133400	0	0	0	0	0	0	0	0.413564	0.295915	-0.251296	-0.694405	-0.0331366	-0.470613	0	0	0	0.939096	0.0550098	0.00589391	0.0598352	transferase activity, transferring acyl groups other than amino-acyl groups;catalytic activity;fatty acid biosynthetic process
1203876|F|0-33|CT	-	0	0	0	0	0	0	0	0.584941	0.656835	-3.05893	0.783603	-0.0205715	-1.27986	0	0	0	0.958743	0.0275049	0.0137525	0.322209
1061562|F|0-59|CG	TraesCS2A02G135400	0	0	0	0	0	0	0	0.393793	0.641174	-4.95026	0.10982	0.021692	-0.451678	0	0	0	0.960707	0.0275049	0.0117878	0.337213	extracellular region;cell wall;cell wall modification;pectinesterase activity;aspartyl esterase activity;pectin catabolic process
991994|F|0-68|GA	-							0										0.632613	0.00392927	0.363458	0.171288
991994|F|0-23|TC	-							0										0.628684	0.00196464	0.369352	0.154273
1219652|F|0-23|AG	TraesCS2A02G136500	0	0	0	0	0	0	0	0.390555	0.227373	-0.507978	1.19407	0.0433095	0.182184	0	0	0	0.968566	0.021611	0.00982318	0.243601	lyase activity;magnesium ion binding;terpene synthase activity
4909472|F|0-22|CT	-	0	0	0	0	0	0	0	0.673089	0.536317	-1.92764	1.72621	-0.00103744	-0.685907	0	0	0	0.956778	0.0373281	0.00589391	0.235214
19484295|F|0-45|TC	TraesCS2A02G138200	0	0	0	0	0	0	0	0.812285	0.627062	-0.891323	-0.596576	-0.0290564	-0.114084	0	0	0	0.736739	0.0275049	0.235756	0.278634
1028066|F|0-14|GC	TraesCS2A02G139600	0	0	0	0	0	0	0	0.542032	0.337255	-0.90733	0.92368	0.108232	0.460841	0	0	0	0.960707	0.0333988	0.00589391	0.416832	transferase activity, transferring glycosyl groups
4261365|F|0-12|GC	TraesCS2A02G140300	0	0	0	0	0	0	0	-0.100742	-0.12695	0.732598	-0.950127	-0.0707002	0.117751	0	0	0	0.921415	0.0766208	0.00196464	0.346353	transferase activity, transferring hexosyl groups
1142231|F|0-11|AG	TraesCS2A02G142800	0	0	0	0	0	0	0	0.348403	0.295964	-0.733869	0.119904	0.0524902	-0.0330259	0	0	0	0.964637	0.0333988	0.00196464	0.36456	DNA-binding transcription factor activity;regulation of transcription, DNA-templated;integral component of membrane;membrane;response to endoplasmic reticulum stress
4989140|F|0-27|GC	TraesCS2A02G143300	0	0	0	0	0	0	0	0.258007	0.0149876	-0.518178	-0.385911	0.0632115	0.858327	0	0	0	0.868369	0.0333988	0.0982318	0.00479065	hydrolase activity
1011209|F|0-11|CA	TraesCS2A02G144600	0	0	0	0	0	0	0	0.835951	0.449194	0.657958	0.0923547	-0.0207544	-0.876354	0	0	0	0.850688	0.0117878	0.137525	0.300164	nucleic acid binding
5324604|F|0-50|TC	-	0	0	0	0	0	0	0	0.236293	0.346012	-1.3578	1.71734	0.0223063	-1.03835	0	0	0	0.948919	0.0412574	0.00982318	0.320985
5324450|F|0-26|AG	TraesCS2A02G145800	0	0	0	0	0	0	0	0.129326	0.131328	-0.00883621	-0.836866	-0.0452193	0.127974	0	0	0	0.693517	0.304519	0.00196464	0.000213021	catalytic activity
1022934|F|0-55|CA	TraesCS2A02G146200	0	0	0	0	0	0	0	0.546121	0.621939	-1.87783	1.54645	0.0581345	-0.683548	0	0	0	0.958743	0.0353635	0.00589391	0.3065	ATP binding;protein kinase activity;protein phosphorylation
2260288|F|0-60|TC	-	0	0	0	0	0	0	0	0.460797	0.399897	-3.25624	0.263876	-0.0132119	-1.09655	0	0	0	0.948919	0.0412574	0.00982318	0.242469
33847301|F|0-28|CT	TraesCS2A02G147000	0	0	0	0	0	0	0	-1.0881	-0.740214	-1.63434	1.89767	0.107905	-0.29557	0	0	0	0.719057	0.0117878	0.269155	0.119289
1039232|F|0-34|CT	TraesCS2A02G147800	0	0	0	0	0	0	0	-1.03564	-0.938381	1.56656	-0.156133	-0.0127259	0.139691	0	0	0	0.923379	0.0746562	0.00196464	0.588053	metal ion binding;peroxidase activity;heme binding;response to oxidative stress;extracellular region;hydrogen peroxide catabolic process;oxidation-reduction process
1039232|F|0-18|CT	TraesCS2A02G147800	-1	-1	0	0	0	0	2	-0.796481	-0.656997	0.70516	-1.18288	0.0137718	0.89129	1	0	0	0.618861	0.381139	0	0.5076	metal ion binding;peroxidase activity;heme binding;response to oxidative stress;extracellular region;hydrogen peroxide catabolic process;oxidation-reduction process
998851|F|0-52|AG	TraesCS2A02G148100	0	0	0	0	0	0	0	-0.625328	-0.558051	1.83492	-0.102127	0.00717895	0.0766966	0	0	0	0.91945	0.0746562	0.00589391	0.493015	metal ion binding;peroxidase activity;heme binding;response to oxidative stress;hydrogen peroxide catabolic process;oxidation-reduction process
2263666|F|0-55|AG	TraesCS2A02G148300	0	0	0	0	0	0	0	0.96371	0.612087	0.488389	1.16207	-0.109504	-0.00822852	0	0	0	0.88998	0.0117878	0.0982318	0.399849	peroxidase activity;heme binding;response to oxidative stress;oxidation-reduction process
1082449|F|0-45|GA	TraesCS2A02G149500	0	0	0	0	0	0	0	-0.902469	-0.582498	-2.91748	0.924046	-0.0304214	-1.0939	0	0	0	0.628684	0.0137525	0.357564	0.192806	ATP binding;microtubule binding;microtubule motor activity;microtubule-based movement
1074973|F|0-41|AG	-	0	0	0	0	0	0	0	-0.877451	-0.817885	0.399966	0.249411	-0.00161872	-0.137036	0	0	0	0.933202	0.0628684	0.00392927	0.103826
2256769|F|0-15|GA	-	0	0	0	0	0	0	0	0.07369	0.0381255	0.919634	-0.40141	0.005275	0.123637	0	0	0	0.935167	0.064833	0	0.147378
1201176|F|0-27|GA	-	0	0	0	0	0	0	0	0.175977	0.125823	1.37724	-0.0961587	0.0436782	0.377774	0	0	0	0.921415	0.0687623	0.00982318	0.0307788
1026532|F|0-53|CA	TraesCS2A02G162500	0	0	0	0	0	0	0	-0.103385	-0.0394792	0.97931	-0.098787	0.0303252	0.236405	0	0	0	0.605108	0.390963	0.00392927	0.00192342	aspartic-type endopeptidase activity;proteolysis
1149238|F|0-11|AG	-	0	0	0	0	0	0	0	-0.700426	-0.563741	2.29239	-1.64204	-0.0367853	0.18323	0	0	0	0.954813	0.043222	0.00196464	0.427004
3064524|F|0-21|GA	TraesCS2A02G164900	0	0	0	0	0	0	0	-0.284085	-0.17577	1.10749	-1.75543	-0.0358719	0.0900352	0	0	0	0.948919	0.0510806	0	0.272357
5970730|F|0-67|CG	TraesCS2A02G165700	0	0	0	0	0	0	0	0.683029	0.482591	-0.775507	1.67013	-0.000842652	-0.586622	0	0	0	0.886051	0.0314342	0.0825147	0.0153301
33847397|F|0-6|AT	TraesCS2A02G165800	0	0	0	0	0	0	0	-1.06527	-0.745017	-0.36959	-0.938316	0.108851	1.63845	0	0	0	0.707269	0.0137525	0.278978	7.74838e-06	ATP binding;protein kinase activity;protein phosphorylation
4910108|F|0-18|TC	TraesCS2A02G174000	0	0	0	0	0	0	0	-0.222121	-0.267412	-0.108944	-0.201505	0.01448	0.786511	0	0	0	0.559921	0.440079	0	0.00218946
1264542|F|0-27|AG	-	0	0	0	0	0	0	0	0.262777	0.181733	0.866744	0.447216	0.0452833	0.052191	0	0	0	0.962672	0.0353635	0.00196464	0.608858
1077708|F|0-25|CG	TraesCS2A02G188200	0	0	0	0	0	0	0	0.333367	0.346121	-2.21861	0.062643	0.0493837	-0.615908	0	0	0	0.968566	0.0157171	0.0157171	0.553502
1235569|F|0-28|TC	TraesCS2A02G188500	0	0	0	0	0	0	0	0.256294	0.0950719	-0.308263	-0.921355	-0.0627775	0.682775	0	0	0	0.97446	0.0235756	0.00196464	0.488018	sequence-specific DNA binding;nucleus;DNA binding;regulation of transcription, DNA-templated
1215845|F|0-38|AG	TraesCS2A02G190500	0	0	0	0	0	0	0	0.291192	0.221315	0.244728	0.0245624	0.025375	-0.0339846	0	0	0	0.964637	0.0333988	0.00196464	0.340641	protein binding
1244404|F|0-43|AG	-	0	0	0	0	0	0	0	-0.0827785	0.0554916	0.908976	0.279025	0.0417058	-0.177205	0	0	0	0.939096	0.0373281	0.0235756	0.303751
1082371|F|0-60|AC	-	0	0	0	0	0	0	0	-0.19912	-0.15857	-1.57308	0.398091	0.0624623	-0.408561	0	0	0	0.895874	0.0157171	0.0884086	0.247666
1093060|F|0-47|GA	TraesCS2A02G192300	0	0	0	0	0	0	0	0.291328	0.0955889	0.419701	-0.155277	0.0136283	0.169321	0	0	0	0.939096	0.0176817	0.043222	0.169754	integral component of membrane
1060708|F|0-22|CA	-	0	0	0	0	0	0	0	0.120053	0.0923853	-0.735509	0.568121	0.0685493	0.0916995	0	0	0	0.962672	0.0255403	0.0117878	0.157382
984567|F|0-24|CG	TraesCS2A02G192800	0	0	0	0	0	0	0	0.268645	0.272363	0.411136	0.842406	0.0623648	-0.0280246	0	0	0	0.956778	0.0255403	0.0176817	0.0983613	protein binding
33847378|F|0-7|AG	-	0	0	0	0	0	0	0	-0.107283	-0.200965	0.973722	0.406043	0.0739058	0.203065	0	0	0	0.860511	0.0196464	0.119843	0.0339471
984222|F|0-50|CT	-	0	0	0	0	0	0	0	0.0280246	0.101331	0.521294	-0.794823	-0.0341044	-0.170274	0	0	0	0.927308	0.064833	0.00785855	0.127229
3026593|F|0-34|TA	-	0	0	0	0	0	0	0	0.212525	0.169134	0.75158	-0.538828	-0.0417496	-0.641649	0	0	0	0.846758	0.0373281	0.115914	0.0871897
1121933|F|0-48|AT	-	0	0	0	0	0	0	0	-0.0871204	-0.0541675	0.798169	-0.315003	0.0095113	0.419264	0	0	0	0.383104	0.504912	0.111984	0.00596867
1084356|F|0-47|CT	-	0	0	0	0	0	0	0	0.345863	0.18147	-0.363035	0.678892	-0.0151342	-0.632985	0	0	0	0.333988	0.656189	0.00982318	0.108271
[truncated: 11,502 more rows]
