# Supplementary material for: Genome-Wide Association Analysis for Hybrid Breeding in Wheat
Source: Int J Mol Sci. 2022 Dec 5;23(23):15321. doi: 10.3390/ijms232315321 (PMC9740285; doi:10.3390/ijms232315321)
Supplement: Supplementary file 1 [file ijms-23-15321-s001.zip › supplementaryFiles/Table S6. GO terms for genes assigned to SNPs with significant associations.xlsx]

## Sheet: Table S6 A
Table S6 A. GO terms for genes assigned to SNPs revealing significant allelic substitution effects for studied phenotypic traits
Set 1: time of heading (HT), time of flowering (FT)	Number of genes	% of genes	Set 2: plant height	Number of genes	% of genes	Set 3: Number of kernels per spike (KN), weight of kernels per spike (KW), thousand kernel weight (TKW)	Number of genes	% of genes
oxidation-reduction process;GO:0055114	29	13.0045	oxidation-reduction process;GO:0055114	22	10.5769	oxidation-reduction process;GO:0055114	27	12.9187
protein phosphorylation;GO:0006468	17	7.62332	protein phosphorylation;GO:0006468	13	6.25	protein phosphorylation;GO:0006468	14	6.69856
regulation of transcription, DNA-templated;GO:0006355	10	4.4843	regulation of transcription, DNA-templated;GO:0006355	9	4.32692	proteolysis;GO:0006508	13	6.2201
carbohydrate metabolic process;GO:0005975	9	4.03587	response to auxin;GO:0009733	7	3.36538	regulation of transcription, DNA-templated;GO:0006355	8	3.82775
proteolysis;GO:0006508	8	3.58744	transmembrane transport;GO:0055085	7	3.36538	carbohydrate metabolic process;GO:0005975	7	3.34928
transmembrane transport;GO:0055085	8	3.58744	carbohydrate metabolic process;GO:0005975	6	2.88462	transmembrane transport;GO:0055085	7	3.34928
ubiquitin-dependent protein catabolic process;GO:0006511	5	2.24215	protein ubiquitination;GO:0016567	4	1.92308	response to oxidative stress;GO:0006979	5	2.39234
lipid metabolic process;GO:0006629	4	1.79372	proteolysis;GO:0006508	4	1.92308	hydrogen peroxide catabolic process;GO:0042744	4	1.91388
multicellular organism development;GO:0007275	4	1.79372	transcription, DNA-templated;GO:0006351	4	1.92308	phosphatidylinositol metabolic process;GO:0046488	3	1.43541
response to auxin;GO:0009733	4	1.79372	cell wall organization;GO:0071555	3	1.44231	phosphorelay signal transduction system;GO:0000160	3	1.43541
translation;GO:0006412	4	1.79372	phosphatidylinositol metabolic process;GO:0046488	3	1.44231	recognition of pollen;GO:0048544	3	1.43541
cell redox homeostasis;GO:0045454	3	1.34529	translation;GO:0006412	3	1.44231	signal transduction;GO:0007165	3	1.43541
hydrogen peroxide catabolic process;GO:0042744	3	1.34529	cell wall biogenesis;GO:0042546	2	0.961538	transcription, DNA-templated;GO:0006351	3	1.43541
protein glycosylation;GO:0006486	3	1.34529	cellular glucan metabolic process;GO:0006073	2	0.961538	ubiquitin-dependent protein catabolic process;GO:0006511	3	1.43541
protein ubiquitination;GO:0016567	3	1.34529	hydrogen peroxide catabolic process;GO:0042744	2	0.961538	cell redox homeostasis;GO:0045454	2	0.956938
response to oxidative stress;GO:0006979	3	1.34529	proteasomal protein catabolic process;GO:0010498	2	0.961538	defense response to bacterium;GO:0042742	2	0.956938
cellular oxidant detoxification;GO:0098869	2	0.896861	proteasomal ubiquitin-independent protein catabolic process;GO:0010499	2	0.961538	microtubule-based movement;GO:0007018	2	0.956938
defense response;GO:0006952	2	0.896861	proteasome-mediated ubiquitin-dependent protein catabolic process;GO:0043161	2	0.961538	phosphorylation;GO:0016310	2	0.956938
fatty acid biosynthetic process;GO:0006633	2	0.896861	protein glycosylation;GO:0006486	2	0.961538	photosynthesis;GO:0015979	2	0.956938
lipid catabolic process;GO:0016042	2	0.896861	proteolysis involved in cellular protein catabolic process;GO:0051603	2	0.961538	proteasome-mediated ubiquitin-dependent protein catabolic process;GO:0043161	2	0.956938
phosphate ion transport;GO:0006817	2	0.896861	response to oxidative stress;GO:0006979	2	0.961538	protein folding;GO:0006457	2	0.956938
recognition of pollen;GO:0048544	2	0.896861	response to wounding;GO:0009611	2	0.961538	protein glycosylation;GO:0006486	2	0.956938
transcription initiation from RNA polymerase II promoter;GO:0006367	2	0.896861	transcription initiation from RNA polymerase II promoter;GO:0006367	2	0.961538	response to abscisic acid;GO:0009737	2	0.956938
transcription, DNA-templated;GO:0006351	2	0.896861	trehalose biosynthetic process;GO:0005992	2	0.961538	response to salt stress;GO:0009651	2	0.956938
vesicle-mediated transport;GO:0016192	2	0.896861	ubiquitin-dependent protein catabolic process;GO:0006511	2	0.961538	translation;GO:0006412	2	0.956938
(1->3)-beta-D-glucan biosynthetic process;GO:0006075	1	0.44843	xyloglucan metabolic process;GO:0010411	2	0.961538	anaphase-promoting complex-dependent catabolic process;GO:0031145	1	0.478469
anaphase-promoting complex-dependent catabolic process;GO:0031145	1	0.44843	(1->3)-beta-D-glucan biosynthetic process;GO:0006075	1	0.480769	asparaginyl-tRNA aminoacylation;GO:0006421	1	0.478469
auxin metabolic process;GO:0009850	1	0.44843	anaphase-promoting complex-dependent catabolic process;GO:0031145	1	0.480769	base-excision repair;GO:0006284	1	0.478469
carbohydrate transport;GO:0008643	1	0.44843	asymmetric cell division;GO:0008356	1	0.480769	biosynthetic process;GO:0009058	1	0.478469
carboxylic acid metabolic process;GO:0019752	1	0.44843	cation transport;GO:0006812	1	0.480769	brassinosteroid mediated signaling pathway;GO:0009742	1	0.478469
cell cycle;GO:0007049	1	0.44843	cell cycle;GO:0007049	1	0.480769	carbohydrate transport;GO:0008643	1	0.478469
cell division;GO:0051301	1	0.44843	cell division;GO:0051301	1	0.480769	carboxylic acid metabolic process;GO:0019752	1	0.478469
cell morphogenesis;GO:0000902	1	0.44843	cell redox homeostasis;GO:0045454	1	0.480769	carpel development;GO:0048440	1	0.478469
cell wall biogenesis;GO:0042546	1	0.44843	cell wall macromolecule catabolic process;GO:0016998	1	0.480769	cell cycle;GO:0007049	1	0.478469
cell wall organization;GO:0071555	1	0.44843	cellular amino acid biosynthetic process;GO:0008652	1	0.480769	cell division;GO:0051301	1	0.478469
cellular glucan metabolic process;GO:0006073	1	0.44843	cellular oxidant detoxification;GO:0098869	1	0.480769	cell wall organization;GO:0071555	1	0.478469
cellular response to molecule of bacterial origin;GO:0071219	1	0.44843	centromere complex assembly;GO:0034508	1	0.480769	cellular manganese ion homeostasis;GO:0030026	1	0.478469
chlorophyll biosynthetic process;GO:0015995	1	0.44843	chitin catabolic process;GO:0006032	1	0.480769	cellular oxidant detoxification;GO:0098869	1	0.478469
defense response to bacterium;GO:0042742	1	0.44843	chlorophyll biosynthetic process;GO:0015995	1	0.480769	cellular protein modification process;GO:0006464	1	0.478469
defense response to oomycetes;GO:0002229	1	0.44843	defense response;GO:0006952	1	0.480769	chlorophyll biosynthetic process;GO:0015995	1	0.478469
developmental process;GO:0032502	1	0.44843	DNA catabolic process;GO:0006308	1	0.480769	chorismate metabolic process;GO:0046417	1	0.478469
embryo development ending in seed dormancy;GO:0009793	1	0.44843	DNA endoreduplication;GO:0042023	1	0.480769	chromosome organization involved in meiotic cell cycle;GO:0070192	1	0.478469
endosperm development;GO:0009960	1	0.44843	DNA recombination;GO:0006310	1	0.480769	cortical microtubule organization;GO:0043622	1	0.478469
fatty acid metabolic process;GO:0006631	1	0.44843	DNA repair;GO:0006281	1	0.480769	cytoplasmic microtubule organization;GO:0031122	1	0.478469
glycerol ether metabolic process;GO:0006662	1	0.44843	DNA replication;GO:0006260	1	0.480769	defense response to fungus;GO:0050832	1	0.478469
hexose metabolic process;GO:0019318	1	0.44843	DNA topological change;GO:0006265	1	0.480769	defense response to oomycetes;GO:0002229	1	0.478469
iron-sulfur cluster assembly;GO:0016226	1	0.44843	fatty acid biosynthetic process;GO:0006633	1	0.480769	defense response to virus;GO:0051607	1	0.478469
lignin catabolic process;GO:0046274	1	0.44843	floral organ senescence;GO:0080187	1	0.480769	defense response;GO:0006952	1	0.478469
maltose catabolic process;GO:0000025	1	0.44843	glutamine biosynthetic process;GO:0006542	1	0.480769	developmental process;GO:0032502	1	0.478469
mannose metabolic process;GO:0006013	1	0.44843	histidine biosynthetic process;GO:0000105	1	0.480769	DNA repair;GO:0006281	1	0.478469
microtubule cytoskeleton organization;GO:0000226	1	0.44843	intracellular protein transport;GO:0006886	1	0.480769	endosperm development;GO:0009960	1	0.478469
microtubule-based movement;GO:0007018	1	0.44843	isoprenoid biosynthetic process;GO:0008299	1	0.480769	folic acid-containing compound biosynthetic process;GO:0009396	1	0.478469
negative regulation of ethylene-activated signaling pathway;GO:0010105	1	0.44843	leaf senescence;GO:0010150	1	0.480769	gene silencing by RNA;GO:0031047	1	0.478469
phosphatidylinositol metabolic process;GO:0046488	1	0.44843	lipid transport;GO:0006869	1	0.480769	glucuronoxylan biosynthetic process;GO:0010417	1	0.478469
phosphorelay signal transduction system;GO:0000160	1	0.44843	metal ion transport;GO:0030001	1	0.480769	glutamine metabolic process;GO:0006541	1	0.478469
phosphorylation;GO:0016310	1	0.44843	microtubule-based movement;GO:0007018	1	0.480769	glutathione metabolic process;GO:0006749	1	0.478469
photosynthesis;GO:0015979	1	0.44843	mRNA cis splicing, via spliceosome;GO:0045292	1	0.480769	glycogen biosynthetic process;GO:0005978	1	0.478469
positive regulation by host of viral process;GO:0044794	1	0.44843	mRNA splicing, via spliceosome;GO:0000398	1	0.480769	gynoecium development;GO:0048467	1	0.478469
positive regulation of defense response to bacterium;GO:1900426	1	0.44843	multicellular organism development;GO:0007275	1	0.480769	intracellular signal transduction;GO:0035556	1	0.478469
positive regulation of long-day photoperiodism, flowering;GO:0048578	1	0.44843	negative regulation of ethylene-activated signaling pathway;GO:0010105	1	0.480769	leaf development;GO:0048366	1	0.478469
post-chaperonin tubulin folding pathway;GO:0007023	1	0.44843	nitrogen compound metabolic process;GO:0006807	1	0.480769	lignin catabolic process;GO:0046274	1	0.478469
proteasomal protein catabolic process;GO:0010498	1	0.44843	oxylipin biosynthetic process;GO:0031408	1	0.480769	maltose catabolic process;GO:0000025	1	0.478469
proteasomal ubiquitin-independent protein catabolic process;GO:0010499	1	0.44843	phosphatidylinositol phosphorylation;GO:0046854	1	0.480769	mannose metabolic process;GO:0006013	1	0.478469
proteasome-mediated ubiquitin-dependent protein catabolic process;GO:0043161	1	0.44843	phosphorelay signal transduction system;GO:0000160	1	0.480769	metabolic process;GO:0008152	1	0.478469
protein autophosphorylation;GO:0046777	1	0.44843	phosphorylation;GO:0016310	1	0.480769	metal ion transport;GO:0030001	1	0.478469
protein catabolic process;GO:0030163	1	0.44843	positive regulation by host of viral process;GO:0044794	1	0.480769	microtubule cytoskeleton organization;GO:0000226	1	0.478469
protein dephosphorylation;GO:0006470	1	0.44843	positive regulation of defense response to bacterium, incompatible interaction;GO:1902479	1	0.480769	microtubule severing;GO:0051013	1	0.478469
protein folding in endoplasmic reticulum;GO:0034975	1	0.44843	positive regulation of GTPase activity;GO:0043547	1	0.480769	mRNA catabolic process;GO:0006402	1	0.478469
protein folding;GO:0006457	1	0.44843	positive regulation of programmed cell death;GO:0043068	1	0.480769	mRNA cis splicing, via spliceosome;GO:0045292	1	0.478469
protein neddylation;GO:0045116	1	0.44843	positive regulation of response to salt stress;GO:1901002	1	0.480769	multicellular organism development;GO:0007275	1	0.478469
proteolysis involved in cellular protein catabolic process;GO:0051603	1	0.44843	positive regulation of transcription by RNA polymerase II;GO:0045944	1	0.480769	multidimensional cell growth;GO:0009825	1	0.478469
regulation of cell population proliferation;GO:0042127	1	0.44843	protein autophosphorylation;GO:0046777	1	0.480769	negative regulation of ethylene-activated signaling pathway;GO:0010105	1	0.478469
regulation of salicylic acid biosynthetic process;GO:0080142	1	0.44843	protein dephosphorylation;GO:0006470	1	0.480769	nucleotide-excision repair;GO:0006289	1	0.478469
regulation of systemic acquired resistance;GO:0010112	1	0.44843	recognition of pollen;GO:0048544	1	0.480769	nucleotide-sugar transmembrane transport;GO:0015780	1	0.478469
removal of superoxide radicals;GO:0019430	1	0.44843	regulation of alternative mRNA splicing, via spliceosome;GO:0000381	1	0.480769	phosphatidylinositol phosphorylation;GO:0046854	1	0.478469
response to abscisic acid;GO:0009737	1	0.44843	removal of superoxide radicals;GO:0019430	1	0.480769	photosystem I assembly;GO:0048564	1	0.478469
response to endoplasmic reticulum stress;GO:0034976	1	0.44843	response to ethylene;GO:0009723	1	0.480769	plant-type cell wall biogenesis;GO:0009832	1	0.478469
response to ethylene;GO:0009723	1	0.44843	response to hormone;GO:0009725	1	0.480769	plant-type secondary cell wall biogenesis;GO:0009834	1	0.478469
response to hormone;GO:0009725	1	0.44843	response to salt stress;GO:0009651	1	0.480769	plant-type sporogenesis;GO:0048236	1	0.478469
response to salicylic acid;GO:0009751	1	0.44843	sexual reproduction;GO:0019953	1	0.480769	positive regulation by host of viral process;GO:0044794	1	0.478469
response to salt stress;GO:0009651	1	0.44843	signal transduction;GO:0007165	1	0.480769	proanthocyanidin biosynthetic process;GO:0010023	1	0.478469
response to UV-B;GO:0010224	1	0.44843	spermidine catabolic process;GO:0046203	1	0.480769	production of ta-siRNAs involved in RNA interference;GO:0010267	1	0.478469
rRNA processing;GO:0006364	1	0.44843	spermine catabolic process;GO:0046208	1	0.480769	proteasomal protein catabolic process;GO:0010498	1	0.478469
signal transduction;GO:0007165	1	0.44843	thermospermine catabolic process;GO:1903602	1	0.480769	proteasomal ubiquitin-independent protein catabolic process;GO:0010499	1	0.478469
stomatal complex morphogenesis;GO:0010103	1	0.44843				protein catabolic process;GO:0030163	1	0.478469
thylakoid membrane organization;GO:0010027	1	0.44843				protein folding in endoplasmic reticulum;GO:0034975	1	0.478469
trehalose biosynthetic process;GO:0005992	1	0.44843				protein kinase C-activating G protein-coupled receptor signaling pathway;GO:0007205	1	0.478469
xyloglucan metabolic process;GO:0010411	1	0.44843				protein polyubiquitination;GO:0000209	1	0.478469
						proteolysis involved in cellular protein catabolic process;GO:0051603	1	0.478469
						proton export across plasma membrane;GO:0120029	1	0.478469
						regulation of alternative mRNA splicing, via spliceosome;GO:0000381	1	0.478469
						regulation of cell population proliferation;GO:0042127	1	0.478469
						regulation of jasmonic acid mediated signaling pathway;GO:2000022	1	0.478469
						removal of superoxide radicals;GO:0019430	1	0.478469
						response to auxin;GO:0009733	1	0.478469
						response to endoplasmic reticulum stress;GO:0034976	1	0.478469
						response to ethylene;GO:0009723	1	0.478469
						response to hormone;GO:0009725	1	0.478469
						response to salicylic acid;GO:0009751	1	0.478469
						ribosomal large subunit assembly;GO:0000027	1	0.478469
						RNA interference;GO:0016246	1	0.478469
						RNA processing;GO:0006396	1	0.478469
						seed coat development;GO:0010214	1	0.478469
						stomatal complex morphogenesis;GO:0010103	1	0.478469
						sucrose transport;GO:0015770	1	0.478469
						transcription initiation from RNA polymerase II promoter;GO:0006367	1	0.478469
						transcription, RNA-templated;GO:0001172	1	0.478469
						transmembrane receptor protein serine/threonine kinase signaling pathway;GO:0007178	1	0.478469
						trehalose biosynthetic process;GO:0005992	1	0.478469
						trichome branching;GO:0010091	1	0.478469
						tRNA aminoacylation for protein translation;GO:0006418	1	0.478469
						vacuolar acidification;GO:0007035	1	0.478469
						vacuole organization;GO:0007033	1	0.478469
						virus induced gene silencing;GO:0009616	1	0.478469
						zinc ion transmembrane transport;GO:0071577	1	0.478469

## Sheet: Table S6 B
Table S6 B. GO terms for genes assigned to SNPs revealing significant heterosis effects for studied phenotypic traits
Set 1: time of heading (HT), time of flowering (FT)	Number of genes	% of genes	Set 2: plant height	Number of genes	% of genes	Set 3: Number of kernels per spike (KN), weight of kernels per spike (KW), thousand kernel weight (TKW)	Number of genes	% of genes
oxidation-reduction process;GO:0055114	35	17.5879	oxidation-reduction process;GO:0055114	20	10.2564	oxidation-reduction process;GO:0055114	21	11.0526
protein phosphorylation;GO:0006468	18	9.04523	protein phosphorylation;GO:0006468	15	7.69231	protein phosphorylation;GO:0006468	14	7.36842
transmembrane transport;GO:0055085	10	5.02513	regulation of transcription, DNA-templated;GO:0006355	11	5.64103	regulation of transcription, DNA-templated;GO:0006355	10	5.26316
carbohydrate metabolic process;GO:0005975	8	4.0201	carbohydrate metabolic process;GO:0005975	9	4.61538	transmembrane transport;GO:0055085	9	4.73684
regulation of transcription, DNA-templated;GO:0006355	7	3.51759	transmembrane transport;GO:0055085	9	4.61538	carbohydrate metabolic process;GO:0005975	8	4.21053
proteolysis;GO:0006508	6	3.01508	proteolysis;GO:0006508	5	2.5641	proteolysis;GO:0006508	5	2.63158
response to oxidative stress;GO:0006979	5	2.51256	lipid metabolic process;GO:0006629	4	2.05128	lipid metabolic process;GO:0006629	4	2.10526
biosynthetic process;GO:0009058	4	2.01005	protein ubiquitination;GO:0016567	4	2.05128	protein ubiquitination;GO:0016567	3	1.57895
hydrogen peroxide catabolic process;GO:0042744	4	2.01005	cell cycle arrest;GO:0007050	2	1.02564	cell cycle arrest;GO:0007050	2	1.05263
chloroplast relocation;GO:0009902	3	1.50754	DNA replication checkpoint;GO:0000076	2	1.02564	cell redox homeostasis;GO:0045454	2	1.05263
lipid metabolic process;GO:0006629	3	1.50754	response to auxin;GO:0009733	2	1.02564	DNA replication checkpoint;GO:0000076	2	1.05263
multicellular organism development;GO:0007275	3	1.50754	transcription, DNA-templated;GO:0006351	2	1.02564	G protein-coupled receptor signaling pathway;GO:0007186	2	1.05263
protein ubiquitination;GO:0016567	3	1.50754	arachidonic acid secretion;GO:0050482	1	0.512821	intracellular protein transport;GO:0006886	2	1.05263
recognition of pollen;GO:0048544	3	1.50754	carboxylic acid metabolic process;GO:0019752	1	0.512821	protein folding;GO:0006457	2	1.05263
response to auxin;GO:0009733	3	1.50754	cell differentiation;GO:0030154	1	0.512821	response to auxin;GO:0009733	2	1.05263
ubiquitin-dependent protein catabolic process;GO:0006511	3	1.50754	cell wall organization;GO:0071555	1	0.512821	response to oxidative stress;GO:0006979	2	1.05263
cell redox homeostasis;GO:0045454	2	1.00503	cellular oxidant detoxification;GO:0098869	1	0.512821	signal transduction;GO:0007165	2	1.05263
nucleosome assembly;GO:0006334	2	1.00503	centromere complex assembly;GO:0034508	1	0.512821	adventitious root development;GO:0048830	1	0.526316
potassium ion transmembrane transport;GO:0071805	2	1.00503	chaperone-mediated protein folding;GO:0061077	1	0.512821	arachidonic acid secretion;GO:0050482	1	0.526316
protein glycosylation;GO:0006486	2	1.00503	chloroplast relocation;GO:0009902	1	0.512821	biosynthetic process;GO:0009058	1	0.526316
response to water deprivation;GO:0009414	2	1.00503	circadian rhythm;GO:0007623	1	0.512821	carboxylic acid metabolic process;GO:0019752	1	0.526316
trehalose biosynthetic process;GO:0005992	2	1.00503	cytokinin metabolic process;GO:0009690	1	0.512821	cell differentiation;GO:0030154	1	0.526316
adventitious root development;GO:0048830	1	0.502513	defense response to bacterium, incompatible interaction;GO:0009816	1	0.512821	cellular oxidant detoxification;GO:0098869	1	0.526316
anion transmembrane transport;GO:0098656	1	0.502513	defense response;GO:0006952	1	0.512821	centromere complex assembly;GO:0034508	1	0.526316
carboxylic acid metabolic process;GO:0019752	1	0.502513	diterpenoid biosynthetic process;GO:0016102	1	0.512821	chaperone-mediated protein folding;GO:0061077	1	0.526316
cation transport;GO:0006812	1	0.502513	DNA endoreduplication;GO:0042023	1	0.512821	chloroplast relocation;GO:0009902	1	0.526316
cell population proliferation;GO:0008283	1	0.502513	endoplasmic reticulum to Golgi vesicle-mediated transport;GO:0006888	1	0.512821	chromosome organization involved in meiotic cell cycle;GO:0070192	1	0.526316
cell wall biogenesis;GO:0042546	1	0.502513	flower development;GO:0009908	1	0.512821	circadian rhythm;GO:0007623	1	0.526316
cell wall organization;GO:0071555	1	0.502513	galactose metabolic process;GO:0006012	1	0.512821	cytokinin metabolic process;GO:0009690	1	0.526316
cellular glucan metabolic process;GO:0006073	1	0.502513	glutathione metabolic process;GO:0006749	1	0.512821	defense response to bacterium, incompatible interaction;GO:0009816	1	0.526316
cellular oxidant detoxification;GO:0098869	1	0.502513	hexose metabolic process;GO:0019318	1	0.512821	defense response;GO:0006952	1	0.526316
cellulose catabolic process;GO:0030245	1	0.502513	intracellular protein transport;GO:0006886	1	0.512821	diterpenoid biosynthetic process;GO:0016102	1	0.526316
chromosome organization involved in meiotic cell cycle;GO:0070192	1	0.502513	lipid catabolic process;GO:0016042	1	0.512821	DNA endoreduplication;GO:0042023	1	0.526316
circadian rhythm;GO:0007623	1	0.502513	metabolic process;GO:0008152	1	0.512821	endoplasmic reticulum to Golgi vesicle-mediated transport;GO:0006888	1	0.526316
cold acclimation;GO:0009631	1	0.502513	metal ion transport;GO:0030001	1	0.512821	endosperm development;GO:0009960	1	0.526316
cytokinin metabolic process;GO:0009690	1	0.502513	mitochondrial pyruvate transmembrane transport;GO:0006850	1	0.512821	fatty acid biosynthetic process;GO:0006633	1	0.526316
DNA endoreduplication;GO:0042023	1	0.502513	nucleosome assembly;GO:0006334	1	0.512821	flower development;GO:0009908	1	0.526316
double-strand break repair via homologous recombination;GO:0000724	1	0.502513	phosphatidylinositol metabolic process;GO:0046488	1	0.512821	galactose metabolic process;GO:0006012	1	0.526316
endoplasmic reticulum to Golgi vesicle-mediated transport;GO:0006888	1	0.502513	phospholipid metabolic process;GO:0006644	1	0.512821	glutathione metabolic process;GO:0006749	1	0.526316
endosperm development;GO:0009960	1	0.502513	potassium ion transmembrane transport;GO:0071805	1	0.512821	hexose metabolic process;GO:0019318	1	0.526316
exocytosis;GO:0006887	1	0.502513	protein dephosphorylation;GO:0006470	1	0.512821	hydrogen peroxide catabolic process;GO:0042744	1	0.526316
fatty acid biosynthetic process;GO:0006633	1	0.502513	protein folding;GO:0006457	1	0.512821	lipid catabolic process;GO:0016042	1	0.526316
galactose metabolic process;GO:0006012	1	0.502513	protein glycosylation;GO:0006486	1	0.512821	metal ion transport;GO:0030001	1	0.526316
heterochromatin assembly;GO:0031507	1	0.502513	protein metabolic process;GO:0019538	1	0.512821	mitochondrial pyruvate transmembrane transport;GO:0006850	1	0.526316
leaf development;GO:0048366	1	0.502513	protein peptidyl-prolyl isomerization;GO:0000413	1	0.512821	nucleosome assembly;GO:0006334	1	0.526316
metabolic process;GO:0008152	1	0.502513	response to high light intensity;GO:0009644	1	0.512821	oxylipin biosynthetic process;GO:0031408	1	0.526316
mitochondrial pyruvate transmembrane transport;GO:0006850	1	0.502513	response to oxidative stress;GO:0006979	1	0.512821	phosphatidylinositol metabolic process;GO:0046488	1	0.526316
nuclear-transcribed mRNA catabolic process, nonsense-mediated decay;GO:0000184	1	0.502513	response to water deprivation;GO:0009414	1	0.512821	phospholipid metabolic process;GO:0006644	1	0.526316
oxylipin biosynthetic process;GO:0031408	1	0.502513	transcription initiation from RNA polymerase II promoter;GO:0006367	1	0.512821	phosphorelay signal transduction system;GO:0000160	1	0.526316
phosphorelay signal transduction system;GO:0000160	1	0.502513	trehalose biosynthetic process;GO:0005992	1	0.512821	plant-type sporogenesis;GO:0048236	1	0.526316
plant-type sporogenesis;GO:0048236	1	0.502513	vesicle-mediated transport;GO:0016192	1	0.512821	potassium ion transmembrane transport;GO:0071805	1	0.526316
pollen development;GO:0009555	1	0.502513	xylan biosynthetic process;GO:0045492	1	0.512821	protein dephosphorylation;GO:0006470	1	0.526316
positive regulation of cell cycle;GO:0045787	1	0.502513				protein folding in endoplasmic reticulum;GO:0034975	1	0.526316
positive regulation of long-day photoperiodism, flowering;GO:0048578	1	0.502513				protein metabolic process;GO:0019538	1	0.526316
protein folding in endoplasmic reticulum;GO:0034975	1	0.502513				protein peptidyl-prolyl isomerization;GO:0000413	1	0.526316
protein folding;GO:0006457	1	0.502513				response to endoplasmic reticulum stress;GO:0034976	1	0.526316
protein metabolic process;GO:0019538	1	0.502513				response to high light intensity;GO:0009644	1	0.526316
protein transport;GO:0015031	1	0.502513				response to water deprivation;GO:0009414	1	0.526316
proton transmembrane transport;GO:1902600	1	0.502513				transcription initiation from RNA polymerase II promoter;GO:0006367	1	0.526316
regulation of intracellular pH;GO:0051453	1	0.502513				trehalose biosynthetic process;GO:0005992	1	0.526316
regulation of meristem structural organization;GO:0009934	1	0.502513				vesicle-mediated transport;GO:0016192	1	0.526316
response to abscisic acid;GO:0009737	1	0.502513
response to endoplasmic reticulum stress;GO:0034976	1	0.502513
response to heat;GO:0009408	1	0.502513
response to high light intensity;GO:0009644	1	0.502513
root meristem growth;GO:0010449	1	0.502513
signal transduction;GO:0007165	1	0.502513
sodium ion import across plasma membrane;GO:0098719	1	0.502513
spindle assembly involved in meiosis;GO:0090306	1	0.502513
transcription, DNA-templated;GO:0006351	1	0.502513
trichome differentiation;GO:0010026	1	0.502513
vegetative meristem growth;GO:0010448	1	0.502513
xyloglucan metabolic process;GO:0010411	1	0.502513
