# Supplementary material for: Genome-Wide Association Analysis for Hybrid Breeding in Wheat
Source: Int J Mol Sci. 2022 Dec 5;23(23):15321. doi: 10.3390/ijms232315321 (PMC9740285; doi:10.3390/ijms232315321)
Supplement: Supplementary file 1 [file ijms-23-15321-s001.zip › supplementaryFiles/Table S7. Associations for phenotypic traits vs associations published in literature.xlsx]

## Sheet: Table S7 A
Table S7 A. QTLs for plant height (PH) reported in literature, and sequences homologous to known PH genes located within intervals delimited by PH associated DArT SNPs.
QTL/gene locus name	Chromosome	Position of QTL/gene	Overlapping Gene(s)	Reference	DArTseq marker	Chromosome	Position of SNP	Overlapping Gene(s)
QLTs with DArT seq markers
TaAP2-D(AB774238.1)_homologue	2A	738439099..738436431	TraesCS2A02G514200	Blastn_URGI_CS_V1(score=3537)	2283435|F|0-46|CG	2A	735771090	TraesCS2A02G510900
RAC875_c9013_185	2B	1315180..1315280	TraesCS2B02G001900	Zanke et al. 2014	1116995|F|0-44|AC	2B	2346874	TraesCS2B02G004400
RAC875_c9013_185	2B	3789654..3789754	TraesCS2B02G005900	Zanke et al. 2014	1116995|F|0-44|AC	2B	2346874	TraesCS2B02G004400
Kukri_rep_c92967_369	2B	15982867..15982967		Zanke et al. 2014	1028934|F|0-37|CG	2B	20273084	TraesCS2B02G043600
Excalibur_c23185_155	2B	140750213..140750304	TraesCS2B02G167500	Zanke et al. 2014	1237800|F|0-13|CG	2B	136811365	TraesCS2B02G164700
TaAP2-D(AB774238.1)_homologue	2B	740215329..740218080	TraesCS2B02G542400	Blastn_URGI_CS_V1(score=3122)	1174987|F|0-37|TG	2B	740732004	TraesCS2B02G542800
TaAP2-D(AB774238.1)_homologue	2B				1078290|F|0-39|CT	2B	741900988	-
TaAP2-D(AB774238.1)_homologue	2B				1078905|F|0-35|CA	2B	744226911	TraesCS2B02G548100
TaAP2-D(AB774238.1)_homologue	2B				3026713|F|0-33|CG	2B	744454922	ENSRNA050024160
Rht8/wms261	2D	19623173..19622982	TraesCS2D02G051800/0.6cM	Korzun et al. 1998	1122661|F|0-50|AT	2D	18326032	TraesCS2D02G050000
Rht8/wms261	2D				1131250|F|0-59|AG	2D	22205102	TraesCS2D02G055600
QHt.nau-2D/gpw361	2D	106856614..106856404	-/0.3 cM	Xu et al. 2017	2246436|F|0-26|GA	2D	107460320	-
TaAP2-D(AB774238.1)_homologue	2D	606755719..606752863	TraesCS2D02G515800	Blastn_URGI_CS_V1(score=4868)	4018191|F|0-7|TC	2D	611125595	-
TraesCS5D02G486600_homologue	5B	658095140..658093187	TraesCS5B02G486900	Blastn_URGI_CS_V1(score=2726)	1129867|F|0-37|AG	5B	656727661	TraesCS5B02G485200
TraesCS5D02G486600_homologue	5B				1068734|F|0-6|CT	5B	656840762	TraesCS5B02G485500
TraesCS5D02G486600_homologue	5B				1162965|F|0-61|TG	5B	656840826	TraesCS5B02G485500
TraesCS5D02G486600_homologue	5B				2269911|F|0-36|TC	5B	657161167	-
TraesCS5D02G486600_homologue	5B				982446|F|0-13|TC	5B	657411790	TraesCS5B02G486100
TraesCS5D02G486600_homologue	5B				2290766|F|0-45|GT	5B	657421090	TraesCS5B02G486100
TraesCS5D02G486600_homologue	5B				2277885|F|0-8|TC	5B	657437148	-
TraesCS5D02G486600_homologue	5B				3946190|F|0-7|CT	5B	658542162	TraesCS5B02G487600
Excalibur_c30648_924	6B	11539071..11539157	TraesCS6B02G018500	Zanke et al. 2014	4734133|F|0-25|CA	6B	11195250	-
Excalibur_c30648_924	6B				10983872|F|0-7|AG	6B	11437647	-
Excalibur_c30648_924	6B				1143894|F|0-21|CT	6B	11470314	TraesCS6B02G018200
Excalibur_c30648_924	6B				3956357|F|0-29|CT	6B	12361962	-
GA2oxA9_homologue	6B	468012007..468008802	TraesCS6B02G259200	Blastn_URGI_CS_V1(score=5020)	1029206|F|0-44|GA	6B	463558417	-
GA2oxA9_homologue	6B				1195556|F|0-32|CT	6B	467155323	-
GA2oxA9_homologue	6B				4909305|F|0-68|GA	6B	471100532	-
GA2oxA9_homologue	6B				1765837|F|0-42|CT	6B	471100683	-
GA2oxA9_homologue	6B				997580|F|0-52|GC	6B	472606020	TraesCS6B02G262300
Rht22/gwm471-gwm350	7A	1468327..3209704	-/29.5 cM - Rht22 - 20.1 cM	Peng et al. 2011	4412036|F|0-57|AC	7A	4003067	-
Rht22/gwm471-gwm350	7A				980961|F|0-17|AC	7A	4440338	TraesCS7A02G009800
Rht13/wms577	7B	711234115..711233983	-	Ellis et al. 2005	2324016|F|0-8|CT	7B	715253531	TraesCS7B02G454600
QLTs without DArT seq markers
RAC875_c36586_321	2A	12702146..12702246	TraesCS2A02G027500	Zanke et al. 2014
RAC875_c36586_360	2A	12702185..12702285	TraesCS2A02G027500	Zanke et al. 2014
Rht_NM9/SNP41	2A	74790284..74790718	-/1.9 cM	Lu et al. 2015
Rht_NM9/SNP34	2A	74960698..74960841	-/1.9 cM	Lu et al. 2015
GA2oxA9_paralogue	2A	621920442..621922644	TraesCS2A02G379000	EnsemblPlants
Kukri_rep_c92967_369	2B	15882613..15882713	TraesCS2B02G033000	Zanke et al. 2014
Kukri_c15985_1277	2B	766566183..766566283	TraesCS2B02G578500	Zanke et al. 2014
Rht4/wmc317	2B	783892098..783892322	-	Ellis et al. 2005
BS00067382_51	2D	4329747..4329847		Zanke et al. 2014
BS00067382_51	2D	4354941..4355041	TraesCS2D02G008000	Zanke et al. 2014
BS00067382_51	2D	4386465..4386565	TraesCS2D02G008100	Zanke et al. 2014
RAC875_c36586_360	2D	11964555..11964655	TraesCS2D02G029300	Zanke et al. 2014
Kukri_c80974_619	3A	36921138..36921210	TraesCS3A02G061600	Zanke et al. 2014
IAAV5729	3A	36921408..36921564	TraesCS3A02G061600	Zanke et al. 2014
RAC875_c47976_291	3A	36921458..36921558	TraesCS3A02G061600	Zanke et al. 2014
wsnp_Ex_rep_c67786_66472568	3A	653242730..653242930	TraesCS3A02G408000	Zanke et al. 2014
BobWhite_c18593_955	3A	653243043..653243143	TraesCS3A02G408000	Zanke et al. 2014
RAC875_rep_c77065_1532	3A	653243365..653243444	TraesCS3A02G408000	Zanke et al. 2014
wsnp_JD_c7532_8615717	3A	653243365..653243494	TraesCS3A02G408000	Zanke et al. 2014
wsnp_Ex_c15475_23757972	3A	688688924..688689124	TraesCS3A02G449300	Zanke et al. 2014
Rht5/barc102	3B	17572661..17573103	-/10cM	Ellis et al. 2005
wsnp_Ex_c17407_26107953	3B	681100205..681100405	TraesCS3B02G441600	Zanke et al. 2014
wsnp_JD_c2937_3905238	3B	724739115..724739270	TraesCS3B02G475800	Zanke et al. 2014
RAC875_c9021_1985	3B	732615317..732615417	TraesCS3B02G486000	Zanke et al. 2014
BobWhite_c18593_955	3D	517276193..517276293	TraesCS3D02G403100	Zanke et al. 2014
wsnp_JD_c2937_3905238	3D	547299719..547299874	TraesCS3D02G434700	Zanke et al. 2014
GA2oxA9_paralogue	4A	25496608..25497810	TraesCS4A02G033200	EnsemblPlants
tplb0050j22_569	4A	576565159..576565259	TraesCS4A02G264000	Zanke et al. 2014
Rht-A1a/gwm610	4A	580661873..580662020	-/1 cM	Wilhelm et al. 2013
Rht-A1a/JF930277	4A	582477715..582481177	TraesCS4A02G271000(Gai_4A)	Pearce et al. 2011
RAC875_c36363_222	4A	728088440..728088534	TraesCS4A02G464200	Zanke et al. 2014
TraesCS4A02G271000_paralogue	4A	729476085-729477069	TraesCS4A02G466700	EnsemblPlants
Rht-B1/BF-WR1	4B	30861358..30861594	TraesCS4B02G043100(Gai_4B)	Ellis et al. 2002
tplb0050j22_569	4B	39303058..39303158	TraesCS4B02G050900	Zanke et al. 2014
Rht-D1/DF-MR2	4D	18781011..18781265	TraesCS4D02G040400(Gai_4D)	Ellis et al. 2002
RAC875_rep_c106118_339	5A	35631193..35631293	TraesCS5A02G038300	Zanke et al. 2014
BS00013703_51	5A	57375675..57375738	TraesCS5A02G058600	Zanke et al. 2014
wsnp_Ex_c11874_19050989	5A	321894701..321894901	TraesCS5A02G145600	Zanke et al. 2014
Jagger_c1791_133	5A	549205052..549205152	TraesCS5A02G346000	Zanke et al. 2014
Jagger_c1791_133	5A	549210293..549210393		Zanke et al. 2014
Jagger_c1791_133	5A	549214644..549214744	TraesCS5A02G346300	Zanke et al. 2014
IACX8282	5A	549214827..549215019	TraesCS5A02G346300	Zanke et al. 2014
TraesCS5D02G486600_homologue	5A	650130900..650127334	TraesCS5A02G473800	Blastn_URGI_CS_V1(score=4500)
Rht9/bar151	5A	678293793..678293910	-	Ellis et al. 2005
Rht12/wmc410	5A	678293793..678293910	-	Ellis et al. 2005
Rht12/gwm291	5A	698185795..698186315	-/5.4 cM	Korzun et al. 1997
Rht12/w5ac198-w5ac211	5A	698505441..698987971	TraesCS5A01G543100(GA2-β-dioxygenase, TaGA2ox-A14) is regulated by Rht12	Sun et al. 2019
GA2oxA9_paralogue	5A	698888618..698889913	TraesCS5A02G543100	EnsemblPlants
BS00022652_51	5B	378851332..378851432	TraesCS5B02G209100	Zanke et al. 2014
Excalibur_c54386_136	5B	510559055..510559155		Zanke et al. 2014
Excalibur_c54386_103	5B	510559088..510559188		Zanke et al. 2014
RAC875_c27959_117	5B	510704993..510705093	TraesCS5B02G326400	Zanke et al. 2014
RAC875_c38382_625	5B	517650637..517650737	TraesCS5B02G334000	Zanke et al. 2014
Kukri_c82296_367	5B	527050878..527050978		Zanke et al. 2014
Jagger_c1791_133	5B	528585965..528586065	TraesCS5B02G347400	Zanke et al. 2014
IAAV7226	5B	542952881..542953054	TraesCS5B02G364200	Zanke et al. 2014
RFL_Contig539_1789	5B	583577749..583577844	TraesCS5B02G408000	Zanke et al. 2014
RAC875_c27959_117	5D	423070820..423070920	TraesCS5D02G332000	Zanke et al. 2014
Kukri_c26137_300	5D	423071124..423071224	TraesCS5D02G332000	Zanke et al. 2014
RAC875_c42095_237	5D	423071423..423071523	TraesCS5D02G332000	Zanke et al. 2014
Jagger_c1791_133	5D	435273648..435273748	TraesCS5D02G353000	Zanke et al. 2014
Rht23/gdm63-barc110	5D	517450964..529268918	-/Xgdm63-5D - 4.7 cM - Rht23 - 11.1 cM - Xbarc110-5D	Chen et al. 2015
Rht23/AP2-D(Q gene)	5D	521716500..521712718	TraesCS5D02G486600(Q gene, AY702956.1); TaAP2-D(AB774238.1)	Zhao et al. 2018
wsnp_Ex_rep_c69627_68580121	6A	109986614..109986795	TraesCS6A02G138600	Zanke et al. 2014
RAC875_rep_c107922_295	6A	109986645..109986745	TraesCS6A02G138600	Zanke et al. 2014
Rht25/QHt.ucw-6AS	6A	136994358..148248467	-/6A13699-0.2 cM-6A14825	Mo et al. 2018
Rht18/GA2oxA9	6A	413732630..413735160	TraesCS6A02G221900(GA2oxA9)	Ford et al. 2018
Rht14/Rht16/Rht18/Rht24/GA2oxA9	6A	413732630..413735160		Vikhe et al. 2017; Tian et al. 2017; Wurschum et al. 2017
Rht14/GA20xA9-wmc753	6A	413732630..422327901	-	Vikhe et al. 2019
RFL_Contig3687_972	6A	498007845..498007945	TraesCS6A02G271300	Zanke et al. 2014
Kukri_c30754_229	6A	606762608..606762708	TraesCS6A02G392000	Zanke et al. 2014
BobWhite_c12032_86	6A	606763283..606763363	TraesCS6A02G392000	Zanke et al. 2014
Excalibur_c19182_226	6A	606766732..606766814	TraesCS6A02G392000	Zanke et al. 2014
RFL_Contig3687_972	6B	536004351..536004451	TraesCS6B02G298500	Zanke et al. 2014
wsnp_Ex_rep_c69627_68580121	6D	91520440..91520621	TraesCS6D02G127600	Zanke et al. 2014
RAC875_rep_c107922_295	6D	91520471..91520571	TraesCS6D02G127600	Zanke et al. 2014
GA2oxA9_homologue	6D	302250139..302248275	TraesCS6D02G213100	Blastn_URGI_CS_V1(score=2906)
RFL_Contig3687_972	6D	346099654..346099754	TraesCS6D02G243800	Zanke et al. 2014
BobWhite_c12032_86	6D	460569528..460569608	TraesCS6D02G377900	Zanke et al. 2014
RAC875_rep_c76772_850	7A	116875750..116875850	TraesCS7A02G160800	Zanke et al. 2014
RAC875_c36363_222	7D	10713774..10713868	TraesCS7D02G022700	Zanke et al. 2014
IAAV5917	7D	222144868..222145047	TraesCS7D02G250100	Zanke et al. 2014
Kukri_rep_c92967_369	Un	349086777..349086877		Zanke et al. 2014
Kukri_rep_c92967_369	Un	349093180..349093280		Zanke et al. 2014
RAC875_c9013_185	Un	364582622..364582722	TraesCSU02G243500	Zanke et al. 2014
Chen, S., Gao, R., Wang, H. et al. Characterization of a novel reduced height gene (Rht23) regulating panicle morphology and plant architecture in bread wheat. Euphytica 203, 583–594 (2015). https://doi.org/10.1007/s10681-014-1275-1
Ellis H, Spielmeyer W, Gale R, Rebetzke J, Richards A. "Perfect" markers for the Rht-B1b and Rht-D1b dwarfing genes in wheat. Theor Appl Genet. 2002 Nov;105(6-7):1038-1042. doi: 10.1007/s00122-002-1048-4.
Ellis, M.H., Rebetzke, G.J., Azanza, F. et al. Molecular mapping of gibberellin-responsive dwarfing genes in bread wheat. Theor Appl Genet 111, 423–430 (2005). https://doi.org/10.1007/s00122-005-2008-6
Ford BA et al. (2018) Rht18 Semidwarfism in Wheat Is Due to Increased GA 2-oxidaseA9 Expression and Reduced GA Content. Plant Physiology 177:168-180.
Korzun V et al. (1997) Intrachromosomal mapping of genes for dwarfing (Rht12) and vernalization response (Vrn1) in wheat using RFLP and microsatellite markers. Plant Breeding 116:227-232.
Korzun, V., Röder, M., Ganal, M. et al. Genetic analysis of the dwarfing gene (Rht8) in wheat. Part I. Molecular mapping of Rht8 on the short arm of chromosome 2D of bread wheat (Triticum aestivum L.). Theor Appl Genet 96, 1104–1109 (1998). https://doi.org/10.1007/s001220050845
Lu Y, Xing LP, Xing SJ, Hu P, Cui CF, Zhang MY, Xiao J, Wang HY, Zhang RQ, Wang X Chen PD and Cao AZ 2015 Characterization of a putative new semi-dominant reduced height gene Rht_Nm9, in wheat (Triticum aestivum L.). Journal of Genetics and Genomics 42: 685-698. DOI: 10.1016/j.jgg.2015.08.007.
Mo Y et al. (2018) Identification and characterization of Rht25, a locus on chromosome arm 6AS affecting wheat plant height, heading time, and spike development. Theoretical and Applied Genetics 131:2021-2035.
Pearce S et al. (2011) Molecular Characterization of Rht-1 Dwarfing Genes in Hexaploid Wheat. Plant Physiology 157:1820-1831.
Peng ZS et al. (2011) A new reduced height gene found in the tetraploid semi-dwarf wheat landrace Aiganfanmai. Genetics and Molecular Research 10:2349-2357.
Sun L et al. (2019) A wheat dominant dwarfing line with Rht12, which reduces stem cell length and affects gibberellic acid synthesis, is a 5AL terminal deletion line. The Plant Journal 97:887-900.
Tian X et al. (2017) Molecular Mapping of Reduced Plant Height Gene Rht24 in Bread Wheat. Frontiers in Plant Science 8:998.
Vikhe P et al. (2017) Mapping gibberellin-sensitive dwarfing locus Rht18 in durum wheat and development of SSR and SNP markers for selection in breeding. Molecular Breeding 37:28.
Vikhe P et al. (2019) Mapping of dwarfing gene Rht14 in durum wheat and its effect on seedling vigor, internode length and plant height. The Crop Journal 7:187-197.
Wilhelm EP et al. (2013) Genetic characterization and mapping of the Rht-1 homoeologs and flanking sequences in wheat. Theoretical and Applied Genetics 126:1321-1336.
Wurschum T et al. (2017) A modern Green Revolution gene for reduced height in wheat. The Plant Journal 92:892-903.
Xu, T., Bian, N., Wen, M. et al. Characterization of a common wheat (Triticum aestivum L.) high-tillering dwarf mutant. Theor Appl Genet 130, 483–494 (2017). https://doi.org/10.1007/s00122-016-2828-6
Zanke CD, Ling J, Plieske J, Kollers S, Ebmeyer E, et al. (2014) Whole Genome Association Mapping of Plant Height in Winter Wheat (Triticum aestivum L.). PLOS ONE 9(11): e113287. https://doi.org/10.1371/journal.pone.0113287
Zhao, K., Xiao, J., Liu, Y. et al. Rht23 (5Dq′) likely encodes a Q homeologue with pleiotropic effects on plant height and spike compactness. Theor Appl Genet 131, 1825–1834 (2018). https://doi.org/10.1007/s00122-018-3115-5

## Sheet: Table S7 B
Table S7 B. Positions of markers prevously reported to be associated with KN, KW and TKW. QLTs and regions exceeding 5cM were not shown. Respective markers located at distance <1Mbp were added.
Trait	Chr.	Position (Mb)	SNP/QTL	Additional markers and data	Reference	Chr.	Position (Mb)	SNP/QTL	Additional markers and data
KN	2A	78.3		Selection-2A.8	Guo et al. 2017; Liu et al. 2018	2A	78.6006	3955491|F|0-37|GA	TraesCS2A02G130900	this study
KN	2A	704.8-705.8	Chr2A-B49-Hap2	AX-94720460, AX-94399675	Luján Basile et al. 2019	2A	705.34-705.58	2276076|F|0-59|GA	5324812|F|0-11|CT,3533660|F|0-28|TA,TraesCS2A02G456800,TraesCS2A02G457000	this study
KN	2B	4.84864	AX-111179676		Hu et al. 2021	2B	4.47235	3385538|F|0-39|CT	TraesCS2B02G006900	this study
KN	2B	8.07	qKPS-2B.1	Xwmc764	Azadi et al. 2015	2B	8.27897	1200923|F|0-30|GA	TraesCS2B02G017800,1173900|F|0-59|TC,TraesCS2B02G017800	this study
KN	2D	579.19			Gerard et al. 2019	2D	579.761	1219095|F|0-19|CT	TraesCS2D02G478300	this study
KN	3A	727.4-729.9			Pang et al. 2020	3A	726.71-728.06	1089892|F|0-28|GA	TraesCS3A02G506600,1675478|F|0-15|TG	this study
KN	4A	729.901	AX-110973979		Hu et al. 2021	4A	730.384	4020998|F|0-7|GT	-	this study
KN	5A	471.71			Liu et al. 2006	5A	471.723	1768829|F|0-5|TC	-	this study
KN	5A	547.42	BobWhite_rep_c63943_76		Pretini et al. 2021	5A	548.388	32940836|F|0-43|AG	-	this study
KN	5B	558.6			Zhou et al. 2017	5B	558.27	6030348|F|0-30|CT	-	this study
KN	7B	478.8-478.9	Selection-7B.6		Liu et al. 2018	7B	479.635	1109257|F|0-35|GA	-	this study
KW	1B	555.8	RAC875_c32687_153		Pretini et al. 2021	1B	554.52-555.06	2257211|F|0-57|CT	TraesCS1B02G328500,2252572|F|0-21|AG	this study
TKW	2A	24.1	QTKW.sicau-2AS.2	AX-108919444	Zhang et al. 2014	2A	24.1111	3027084|F|0-10|TC	TraesCS2A02G056900	this study
TKW	4A	742.63	Tdurum_contig20921_428		Jung et al. 2021	4A	743.384	2291642|F|0-8|GA	-	this study
TKW	5A	471.71			Wang et al. 2009	5A	471.47-471.72	1095481|F|0-17|GA	TraesCS5A02G255600,1768829|F|0-5|TC	this study
TKW	6A	79.5	wsnp_Ex_c24958_34212226		Jung et al. 2021	6A	79.0865	1033634|F|0-66|GT	TraesCS6A02G109700	this study
TKW	7B	715.07	Tdurum_contig59755_568		Jung et al. 2021	7B	715.25-716.02	2324016|F|0-8|CT	TraesCS7B02G454600,2324016|F|0-16|GA,3961019|F|0-16|AG	this study
KN	1A	26.96			Gerard et al. 2019
KN	1A	34.17	Excalibur_c94756_540	wsnp_Ku_rep_c70742_70379526	Liu et al. 2018
KN	1A	399.474			Chen et al. 2017
KN	1A	494.473			Ding et al. 2011
KN	1A	516.45	Excalibur_c44668_382		Yuan et al. 2012
KN	1B	16.2			Zhai et al. 2017
KN	1B	52.35	Ra_c16879_977		Liu et al. 2018
KN	1B	54.96	BS00066880_51		Liu et al. 2018
KN	1B	55.4			Li et al. 2018
KN	1B	421.17	Tdurum_contig8081_2331		Jung et al. 2021;Jia et al. 2013
KN	1B	501.37	TA003900-0407		Liu et al. 2018
KN	1B	565.7			Li et al. 2018
KN	1B	645.6			Li et al. 2018
KN	1B	647.57	Tdurum_contig10036_1758		Jung et al. 2021
KN	1D	460.46	Tdurum_contig49651_227		Jung et al. 2021
KN	1D	468.02	JD_c13935_85		Jung et al. 2021
KN	1D	485.44	BS00063255_51		Pretini et al. 2021
KN	2A	1.58	qKPS-2A.1	Xbarc212	Yao et al. 2009
KN	2A	3.8	BS00076039_51		Liu et al. 2018
KN	2A	5.53	TA002095-0637		Liu et al. 2018
KN	2A	12.96	qKPS-2A.2	IWB32223	Shi et al. 2017
KN	2A	46.33	RAC875_c59400_75		Jung et al. 2021
KN	2A	65.4-65.5		Selection-2A.2	Liu et al. 2018
KN	2A	80.87-80.87	qKPS-2A.4	Xwmc296/Xgwm122	Yao et al. 2009
KN	2A	82.3-82.4		Selection-2A.9	Liu et al. 2018
KN	2A	123.31	JD_c2020_434		Jung et al. 2021
KN	2A	469.12	qKPS-2A.6	Xbarc15	Xu et al. 2017
KN	2A	611-611.1		Selection-2A.26	Liu et al. 2018
KN	2A	612.85	qKPS-2A.7	IWB7310	Shi et al. 2017
KN	2A	683.01	wsnp_Ex_c21409_30544027		Pretini et al. 2021
KN	2A	691.22-691.23	qKPS-2A	IWB28454–IWB47527	Liu et al. 2018
KN	2A	691.22-693.29	Excalibur_c6660_746	wsnp_Ku_c8927_15048149,Kukri_c7193_3176,Kukri_c7193_5892,Kukri_c29170_680	Jia et al. 2013
KN	2A	709.05	qKPS-2A.9	Xgwm312	Yao et al. 2009
KN	2A	709.7	qKPS-2A.10	Xgpw2206	Lee et al. 2014
KN	2A	716.55	qKPS-2A.11	Xgwm294	Yao et al. 2009
KN	2A	754.46	Excalibur_c35919_107		Pretini et al. 2021
KN	2A	755.2	BS00074648_51		Pretini et al. 2021
KN	2A	772.37	qKPS-2A.12	IWB73792	Shi et al. 2017
KN	2B	8.3-8.4	Selection-2B.1		Liu et al. 2018
KN	2B	28.41	qKPS-2B.2	wPt-3632	Neumann et al. 2011
KN	2B	31.42	qKPS-2B.3	IWB9943	Guo et al. 2017
KN	2B	33.84	qKPS-2B.5	IWB49203	Guo et al. 2017
KN	2B	48.94	BS00067781_51	Response regulator 1( TraesCS2B01G087000)	Jung et al. 2021
KN	2B	95.34	qKPS-2B.7	Xgwm410	Ge et al. 2012
KN	2B	122.27	qKPS-2B.8	IWB6599	Shi et al. 2017
KN	2B	153.9	RAC875_c47353_350		Pretini et al. 2021
KN	2B	184.66	qKPS-2B.9	IWB8099	Shi et al. 2017
KN	2B	718.35	qKPS-2B.14	Xwmc360	Ge et al. 2012
KN	2B	738.34			Gerard et al. 2019
KN	2B	746.04	qKPS-2B.15	IWA5809	Shi et al. 2017
KN	2B	773.14	Ex_c52711_584		Pretini et al. 2021
KN	2B	775.83-777.51	Excalibur_c74622_265	Kukri_c16161_231,Excalibur_c40335_454,Kukri_c26697_366,Ra_c1597_2503,Excalibur_c16329_370,Ex_c27573_778,IWB28725–IWB20376	Yuan et al. 2012;Liu et al. 2018
KN	2D	643.88	BS00091766_51		Jung et al. 2021
KN	2D	649.54	Tdurum_contig15659_801		Jung et al. 2021
KN	3A	8.77	RAC875_c7060_67		Jung et al. 2021
KN	3A	57.08	RAC875_c14102_175		Jung et al. 2021
KN	3A	57.8075	AX-109921048	AX-109523130,AX-108889322	Hu et al. 2021
KN	3A	134.6-135.99	wsnp_Ex_c1763_3333974	RAC875_c16846_1247	Liu et al. 2018
KN	3A	549.91	RFL_Contig2616_1422	Cytokinin oxidase/dehydrogenase( TraesCS3A01G311000)	Jung et al. 2021
KN	3A	649.6-650.0			Zhai et al. 2017
KN	3A	744.59-744.74	Excalibur_c20309_539	Kukri_rep_c110544_248,Kukri_rep_c110544_52,Kukri_rep_c110544_497	Jung et al. 2021
KN	3B	81.12	Excalibur_rep_c111221_79		Jung et al. 2021
KN	3B	151.6-152.3			Pang et al. 2020
KN	3B	182.38	BS00098840_51	TA005199-0585	Liu et al. 2018
KN	3B	483.5-483.6			Pang et al. 2020
KN	3D	51.04	GENE-1919_120		Pretini et al. 2021
KN	4A	231-349.3	Chr4A-B19-Hap5	AX-94392668, AX-94728695, AX-94606134, AX-94394855, AX-94661891, AX-94482222	Luján Basile et al. 2019
KN	4A	629.117			Chen et al. 2017
KN	4A	737.43			Mwadzingeni et al. 2017
KN	4B	611.62	Kukri_c64668_438		Jung et al. 2021
KN	4B	657.27	Kukri_rep_c101259_159		Liu et al. 2018
KN	4D	3.61	BS00099053_51		Pretini et al. 2021
KN	4D	26.48	wsnp_Ex_rep_c107564_91144523		Pretini et al. 2021
KN	4D	32.35	BS00036421_51		Pretini et al. 2021
KN	4D	134.53	RAC875_c48283_1574		Jung et al. 2021
KN	4D	457.5	GENE-2531_86		Liu et al. 2018
KN	5A	461.49	BS00083507_51		Pretini et al. 2021
KN	5A	473.63	Ex_c19057_965		Pretini et al. 2021
KN	5A	526.62	wsnp_Ex_c24215_33462239		Pretini et al. 2021
KN	5A	575.6	BobWhite_c40643_370	Tdurum_contig56267_180	Shi et al. 2017
KN	5B	406.51	RFL_Contig3811_3709		Jung et al. 2021
KN	5B	414.86	Excalibur_c753_1556		Jung et al. 2021
KN	5B	539.07	Ku_c11336_499		Pretini et al. 2021
KN	5B	576.142	AX-110595998		Hu et al. 2021
KN	5B	578.349	AX-109978928		Hu et al. 2021
KN	5B	690.08-690.70	AX-109271003	AX-109271003, AX-111642516, AX-110385695, AX-109871331, AX-111457685, AX-110410386, AX-111527603, AX-109416491, AX-108786025, AX-111052735, AX-109827487, AX-109496546, AX-108814536, AX-111496418, AX-111645219, AX-108759337, AX-110458804, AX-108727124, AX-111487380, AX-110396012, AX-110675241, AX-94579483, AX-95226271, AX-111035704, AX-109953331, AX-111003577, AX-94464717, AX-109089778, AX-1111076…	Hu et al. 2021
KN	5B	696			Li et al. 2018
KN	5B	697.12-697.38	Jagger_c5071_425	Kukri_c88397_242	Liu et al. 2018
KN	5D	393.46	RAC875_rep_c78046_324		Pretini et al. 2021
KN	5D	476.63	GENE-2794_534		Jung et al. 2021
KN	5D	535.719	AX-110318420		Hu et al. 2021
KN	5D	553.509	AX-95233243		Hu et al. 2021
KN	6A	174.04	BobWhite_c10852_309		Jung et al. 2021
KN	6A	490.5	Excalibur_c24213_314		Liu et al. 2018
KN	6A	595.48	Excalibur_c52196_235		Pretini et al. 2021
KN	6A	603.19	Excalibur_c51068_220		Liu et al. 2018
KN	6A	604.9-609.5			Guo et al. 2017
KN	6A	614.8	RAC875_c21938_802		Liu et al. 2018
KN	6B	235.36	wsnp_Ex_c42372_48966781		Jung et al. 2021
KN	6B	700.07	TA005327-0480		Jung et al. 2021
KN	6D	6.9	BS00074495_51		Pretini et al. 2021
KN	6D	258.36	Kukri_c35951_337	TaGW2-A1	Liu et al. 2018
KN	7A	22.8311	AX-111714767	AX-109495740	Hu et al. 2021
KN	7A	61.16	IACX17522		Jung et al. 2021
KN	7A	81.1-83.7			Zhai et al. 2017
KN	7A	110.65			Mwadzingeni et al. 2017
KN	7A	118.2			Li et al. 2018
KN	7A	486.2-487.6			Wang et al. 2017
KN	7A	587.09	wsnp_BQ171683A_Ta_2_1		Jung et al. 2021
KN	7A	605.8			Wu et al. 2012
KN	7A	670.2-670.8			Guo et al. 2017
KN	7A	675.6			Li et al. 2018
KN	7A	678.86	BS00026622_51	RAC875_c19111_628, wsnp_Ku_rep_c104159_90704469	Jung et al. 2021
KN	7A	738.25	RFL_Contig2814_859		Jung et al. 2021
KN	7B	1.03	Excalibur_c3489_182		Pretini et al. 2021
KN	7B	12			Li et al. 2018
KN	7B	38.73	RAC875_c46751_112	wsnp_Ex_c9909_16316813	Jung et al. 2021
KN	7B	47	BS00035630_51		Pretini et al. 2021
KN	7B	211.4-211.5		Selection-7B.4	Liu et al. 2018
KN	7B	218.5-218.6		Selection-7B.5	Liu et al. 2018
KN	7B	220.31	qKPS-7B.3	wPt-2273	Cui et al. 2014
KN	7B	389.11	qKPS-7B.4	IWB33961	Shi et al. 2017
KN	7B	393.1-393.2			Pang et al. 2020
KN	7B	457.4	qKPS-7B.7	IWA6667	Guo et al. 2018
KN	7B	675.965	AX-109270218		Hu et al. 2021
KN	7B	716.59-716.97	Excalibur_c36221_1031	BS00003630_51,IACX5767,BS00009879_51,BS00089322_51,IWB25689–IWB11608	Cui et al. 2014;Liu et al. 2014;Yu et al. 2018;Liu et al. 2018
KN	7B	718.43-723.21	qKPS-7B.10	Xwmc273–Xbarc1073	Liu et al. 2014; Cui et al. 2014
KN	7B	740			Li et al. 2018
KN	7D	11.8			Li et al. 2018
KN	7D	451.05	wsnp_Ex_c11813_18968198		Pretini et al. 2021
KN	Unknown	22.31	RAC875_rep_c112565_111		Jung et al. 2021
KW	1A	10.1	Tdurum_contig43943_56		Pretini et al. 2021
KW	1A	534.93	Kukri_c49463_154		Pretini et al. 2021
KW	1B	394.4-523.0			Wang et al. 2009
KW	1B	565.99			Gerard et al. 2019
KW	1B	667.9-668.1			Pang et al. 2020
KW	1B	668.1-679.4			Sukumaran et al. 2017
KW	1B	670.6-670.8	QKWPS.sicau-1BL	AX-109849833,AX-111525685,AX-109299717	Börner et al. 2002
KW	2A	7.51			Gerard et al. 2019
KW	2A	24.1	QKWPS.sicau-2AS	AX-108919444	Zhang et al. 2014
KW	2A	78.3			Li et al. 2018
KW	2A	751			Sukumaran et al. 2017
KW	2A	761.31	RFL_Contig2972_2819		Pretini et al. 2021
KW	2B	15.8			Sukumaran et al. 2017
KW	2B	140.5			Sukumaran et al. 2017
KW	2B	180.5	BS00041323_51		Pretini et al. 2021
KW	2B	236.8			Li et al. 2018
KW	2B	288.5–292.5			Liu et al. 2018
KW	2B	363.5			Sukumaran et al. 2017
KW	2B	719.8	RAC875_c81984_707		Pretini et al. 2021
KW	2B	778.8			Sukumaran et al. 2017
KW	2D	296.4			Wu et al. 2012
KW	2D	332.5			Cuthbert et al. 2008
KW	2D	647.5			Cuthbert et al. 2008
KW	3A	122.2			Wu et al. 2012
KW	3A	330			Guo et al. 2018
KW	3A	535.2	GENE-2087_300		Pretini et al. 2021
KW	3A	659.53	Excalibur_c17655_467		Pretini et al. 2021
KW	3A	663.18	Kukri_c18420_705		Pretini et al. 2021
KW	3B	29.6			Sukumaran et al. 2017
KW	3B	58.5			Li et al. 2018
KW	3B	428.4			Xu et al. 2014
KW	3B	761.5			Cuthbert et al. 2008
KW	3D	122.45	wsnp_Ex_c18250_27065775		Pretini et al. 2021
KW	3D	274.3			Li et al. 2018
KW	3D	444.5	RAC875_c33823_279		Pretini et al. 2021
KW	3D	606.9			Sukumaran et al. 2017
KW	4A	118.9-119.3			Pang et al. 2020
KW	4A	150			Li et al. 2018
KW	4A	333.4-333.7			Pang et al. 2020
KW	4A	569.8	QKWPS.sicau-4AL.1	AX-109830112	Ye et al. 2019
KW	4A	621	QKWPS.sicau-4AL.2	AX-111088719	Cui et al. 2013
KW	4A	625.4			Ding et al. 2011
KW	4B	46.6			Li et al. 2018
KW	4B	134.6			Li et al. 2018
KW	4B	236.7			Chen et al. 2017
KW	4B	236.7			Wang et al. 2011
KW	4D	36.4			Chen et al. 2017
KW	5A	304.5			Sukumaran et al. 2017
KW	5A	430.25	wsnp_Ku_c5071_9049540		Pretini et al. 2021
KW	5A	462.9			Li et al. 2018
KW	5A	465.6			Cuthbert et al. 2008
KW	5A	494.9-495.9			Sukumaran et al. 2017
KW	5A	524.2			Li et al. 2018
KW	5A	548.61	BS00029412_51		Pretini et al. 2021
KW	5A	570.7-571.2			Wang et al. 2017
KW	5A	573.84	Tdurum_contig67291_367		Pretini et al. 2021
KW	5A	615.19	BS00032146_51		Pretini et al. 2021
KW	5A	661			Borner et al. 2002
KW	5A	671.394			Chen et al. 2017
KW	5A	682.7			Chen et al. 2017
KW	5B	27.2-27.5			Pang et al. 2020
KW	5B	45.2-47.6			Zhai et al. 2017
KW	5B	119.2			Ding et al. 2011
KW	5B	411.8			Zhai et al. 2017
KW	5B	418.8			Deng et al. 2017
KW	5B	638.7	wsnp_Ex_c32488_4113438		Pretini et al. 2021
KW	5D	87.8-88.2			Pang et al. 2020
KW	5D	411.2			Li et al. 2018
KW	6A	53.5	BS00070169_51		Pretini et al. 2021
KW	6A	61.4	wsnp_JD_rep_c65080_41454656		Pretini et al. 2021
KW	6A	448.2			Li et al. 2018
KW	6B	20.8			Li et al. 2018
KW	6B	31.0-67.9			Tang et al. 2011
KW	6B	127.61	Kukri_rep_c117390_70		Pretini et al. 2021
KW	6B	135.12	Kukri_c38398_164		Pretini et al. 2021
KW	6B	147.58	wsnp_Ex_c8643_14492192		Pretini et al. 2021
KW	6B	258	wsnp_Ra_c33358_42248399		Pretini et al. 2021
KW	6B	463.1			Sukumaran et al. 2017
KW	6D	65.5–69.5			Liu et al. 2019
KW	7A	101.3			Cuthbert et al. 2008
KW	7A	670.8	Ra_c14761_1468		Pretini et al. 2021
KW	7A	671.4	wsnp_Ex_c9428_15641639		Pretini et al. 2021
KW	7A	675.3			Wang et al. 2017
KW	7A	701.7			Li et al. 2018
KW	7B	0.6	RFL_Contig6075_618		Pretini et al. 2021
KW	7B	10.3			Ma et al. 2018
KW	7B	85.8			Ding et al. 2011
KW	7B	683.5-686.9			Gao et al. 2015
KW	7B	716.9			Li et al. 2018
KW	7D	40.3-42.5			Sukumaran et al. 2017
KW	7D	58.86	RAC875_c1829_321		Pretini et al. 2021
TKW	1A	547.73	Tdurum_contig56538_337		Liu et al. 2018
TKW	1B	199.58	wsnp_BE637864B_Ta_1_1	Gibberellin 2-oxidases (GA2oxs)(TraesCS1B01G145500)	Alqudah et al. 2020
TKW	1B	666.02			Campbell et al. 1999
TKW	1B	670.6-670.8	QTKW.sicau-1BL.1	AX-109335890	Börner et al. 2002
TKW	1B	681.7	QTKW.sicau-1BL.2	AX-111471952	Nezhad et al. 2012
TKW	2A	2.8-3.5	QTKW.sicau-2AS.1	AX-108781797	Cui et al. 2014; Zhang et al. 2014
TKW	2A	47.82	Kukri_rep_c72412_856		Jung et al. 2021
TKW	2A	61.47	Kukri_c13329_800		Liu et al. 2018
TKW	2A	75.14	TaUBP24		Liu et al.; 2018
TKW	2A	657.52	GENE-0872_343		McCartney et al. 2005
TKW	2A	756.23	Excalibur_c72359_56		Jung et al. 2021
TKW	2A	758.42	IAAV3757		Liu et al. 2018
TKW	2A	769.22	Excalibur_c9525_105		Liu et al. 2018
TKW	2B	8.07			Azadi et al. 2015
TKW	2B	50.66	wsnp_Ex_c163_320267		Jung et al. 2021
TKW	2B	54.47	Ku_c34562_480		Jung et al. 2021
TKW	2B	123.17	IAAV29		Jung et al. 2021
TKW	2B	621.47			Habash et al. 2007
TKW	2B	769.88	CAP7_c4056_108		Jung et al. 2021
TKW	2D	6.71-9.34	qTKW-2D.2	Xgpw5122–wPt-731489	Yu et al. 2018
TKW	2D	15.13	qTKW-2D.3	Xbcd102	Borner et al. 2002
TKW	2D	17.6-18.2	Chr2D-B5-Hap3	AX-94672889, AX-94814880, AX-95098966	Luján Basile et al. 2019
TKW	2D	19.62	qTKW-2D.4	Xgwm261	Ge et al. 2012; Groos et al. 2003
TKW	2D	23.02	qTKW-2D.5	Xgdm6	Huang et al. 2003;2004
TKW	2D	25.31-29.53	qTKW-2D.8	wPt-6867–wPt-6133	Yu et al. 2018
TKW	2D	48.17	qTKW-2D.11	Xgwm484	Mason et al. 2013
TKW	2D	60.17	qTKW-2D.12	wPt-666857	Azadi et al. 2015; Cuthbert et al.2008; Huang et al. 2006; Huang et al. 2004
TKW	2D	122.7-122.8		Selection-2D.1	Liu et al. 2018
TKW	2D	130.83	qTKW-2D.14	Xwmc18	Reif et al. 2011
TKW	2D	170.36	qTKW-2D.15	wPt-0298	Azadi et al. 2015
TKW	2D	332.52	qTKW-2D.16	Xwmc601	Cuthbert et al. 2008
TKW	2D	537.01	qTKW-2D.20	wPt-666518	Luo et al. 2016
TKW	2D	561.16	qTKW-2D.21	Xcfd233	Ramya et al. 2010
TKW	2D	593.74	qTKW-2D.24	Xwmc181	Wu et al. 2011
TKW	2D	599-599.1		Selection-2D.2	Liu et al. 2018
TKW	2D	599.94	qTKW-2D.25	Xwmc112	Huang et al. 2006
TKW	2D	600.2-600.3		Selection-2D.3	Liu et al. 2018
TKW	2D	622.93	TA002948-0488	Kukri_c18754_67	Liu et al. 2018
TKW	2D	623.53	BS00066409_51		Jung et al. 2021
TKW	2D	647.51	qTKW-2D.26	Xgwm382	Cuthbert et al. 2008
TKW	3A	10.46	RAC875_c3956_1055		Jung et al. 2021
TKW	3A	46.7-52.6	Chr3A-B12-Hap3	AX-94494425, AX-94947888, AX-94946504, AX-94660985, AX-95252995, AX-94429024, AX-94567917, AX-94954991, AX-94994948, AX-94713555, AX-94821666, AX-94718027	Luján Basile et al. 2019
TKW	3A	489.18	BS00010204_51		Jung et al. 2021
TKW	3A	686.8	AX-95257035	AX-95257035	Luján Basile et al. 2019
TKW	3A	749.41	TaTGW6-A1		Hanif et al. 2016
TKW	3A	750.32			Boner et al. 2002
TKW	3B	337.673	AX-111051071		Hu et al. 2021
TKW	3B	423.5-427.6	qTGW3B.3	AX-109418825,AX-108890155	Xiong et al. 2021
TKW	3B	603.5-604.3	qTGW3B.1	AX-109536560,AX-111059512	Xiong et al. 2021
TKW	3B	774.60-774.63	AX-110938827	AX-109925793	Hu et al. 2021
TKW	3B	817.4-817.8	Chr3B-B111-Hap4	AX-94758693, AX-94799334, AX-94401378, AX-95131891	Luján Basile et al. 2019
TKW	3D	2.75-3.23			Zhang et al. 2013
TKW	3D	6.41	Excalibur_c31930_701		Jung et al. 2021
TKW	3D	6.66	D_contig28406_150		Jung et al. 2021
TKW	3D	428.74	RAC875_rep_c117959_132		Jung et al. 2021
TKW	4A	14.68-16.23	AX-111821007	AX-111821007, AX-110166168, AX-111754753, AX-111555607, AX-110711762, AX-110168278, AX-110559268, AX-111799806, AX-109908957, AX-111271950, AX-94401517, AX-110478832, AX-109092055, AX-109078034, AX-109454581, AX-108843754, AX-109534109, AX-111208416, AX-111496311, AX-109847295, AX-109424088, AX-111541477, AX-110017927, AX-109363601, AX-111062029	Hu et al. 2021
TKW	4A	21.63	Ex_c57212_719		Liu et al. 2017
TKW	4A	60.66	wsnp_Ku_rep_c76865_75281903		Liu et al. 2018
TKW	4A	538.2	QTKW.sicau-4AL	AX-109993853	Ye et al. 2019
TKW	4A	600.07	BobWhite_c19919_340		Jung et al. 2021
TKW	4A	609.38	Tdurum_contig42257_4485		Jung et al. 2021
TKW	4A	690.98	BS00062122_51		Liu et al. 2018
TKW	4B	139.76	BS00022090_51		Wang et al. 2011
TKW	4B	555.21-556.06	BS00058659_51	wsnp_Ex_c42895_49355806	Nezhad et al. 2012
TKW	4B	579.4-582.5	qTGW4B.2	AX-108892921,AX-108871853	Xiong et al. 2021
TKW	4B	651.34-651.64	BS00094252_51	IAAV8622, Kukri_c11570_1218	Jung et al. 2021
TKW	4B	657.11-658.1	wsnp_Ex_c4148_7494801	IAAV7394	Jung et al. 2021
TKW	5A	367.9	Kukri_rep_c68645_631		Jung et al. 2021
TKW	5A	705.45			Yu et al. 2014
TKW	5A	712.38	TA003462-0942		Jung et al. 2021
TKW	5B	289.57	Tdurum_contig37154_190		Liu et al. 2018
TKW	5B	595.66	BS00023064_51		Liu et al. 2018
TKW	5B	663.67	BS00062409_51		Jung et al. 2021
TKW	5D	240.5-241.3	qTGW5D	AX-111577847,AX-95658716	Xiong et al. 2021
TKW	5D	477.84	Excalibur_c41710_417		Jung et al. 2021
TKW	6A	0.6	AX-94459169	AX-94459169	Luján Basile et al. 2019
TKW	6A	1.56	RFL_Contig2815_1908		Jung et al. 2021
TKW	6A	12.99	RFL_Contig1622_1825		Jung et al. 2021
TKW	6A	13.79	Kukri_c49017_404		Jung et al. 2021
TKW	6A	14.23	CAP7_rep_c5315_221		Jung et al. 2021
TKW	6A	67.14	wsnp_Ex_c22089_31270755		Jung et al. 2021
TKW	6A	70.44	Kukri_c12641_1185		Jung et al. 2021
TKW	6A	74.33	Excalibur_c44694_414		Jung et al. 2021
TKW	6A	76.57	IAAV1234		Jung et al. 2021
TKW	6A	80.5	Ra_c28284_223		Jung et al. 2021
TKW	6A	80.7	Tdurum_contig10412_650	TaGW2-A1	Liu et al. 2018
TKW	6A	609.4-613.8	qTGW6A.2	AX-109868276,AX-109392684	Xiong et al. 2021
TKW	6B	20.24	Excalibur_c18449_304		Jung et al. 2021
TKW	6B	725.13	Excalibur_rep_c69865_106		Jung et al. 2021
TKW	6B	704.18-705.16			Li et al. 2015
TKW	6D	10.53	Kukri_c6364_578		Jung et al. 2021
TKW	6D	11.02	TA001144-0714		Jung et al. 2021
TKW	6D	64.77			Liu et al. 2017
TKW	7A	93.08	wsnp_Ex_c2268_4251636		Tang et al. 2011
TKW	7A	106.2	GENE-4598_467	GENE-4862_674,TA004831-0260	Tang et al. 2011
TKW	7A	664.54	wsnp_BQ160404A_Ta_1_1		Jung et al. 2021
TKW	7A	701.29	BS00009043_51		Liu et al. 2018
TKW	7A	714.99	Excalibur_rep_c73544_223	RAC875_c22731_104,RAC875_rep_c69356_504	Jung et al. 2021
TKW	7A	717.04	Kukri_rep_c79716_389		Li et al. 2015
TKW	7A	744.3	Kukri_c18055_1740		Jung et al. 2021
TKW	7B	4.12	Tdurum_contig25857_274		Jung et al. 2021
TKW	7B	5.39	Excalibur_c60612_236		Jung et al. 2021
TKW	7B	5.4	Tdurum_contig5352_556		Jung et al. 2021
TKW	7B	6.25	wsnp_Ex_c11658_18773086		Jung et al. 2021
TKW	7B	40.35	RAC875_c10672_440		Liu et al. 2018
TKW	7B	59.65	GENE-4862_1104		Liu et al. 2018
TKW	7B	220.31			Xu et al. 2017;Cui et al. 2014
TKW	7B	578.75	Kukri_c21426_234		Jung et al. 2021
TKW	7B	626.1-627.6	Chr7B-B38-Hap3	AX-94754235, AX-94843008, AX-95171526, AX-94419535, AX-94746769	Luján Basile et al. 2019
TKW	7B	629.47	BobWhite_rep_c66630_331		Jung et al. 2021
TKW	7B	702.3-703.7	Chr7B-B60-Hap2	AX-94498540, AX-94700055	Luján Basile et al. 2019
TKW	7B	710.99	BS00022810_51		Liu et al. 2018
TKW	7B	718.14-718.47	BS00075615_51	Kukri_rep_c79716_287,Kukri_c48418_149	Liu et al. 2018
TKW	7B	750.193	AX-94817024		Hu et al. 2021
TKW	7B	760.57	RAC875_c15215_554		Jung et al. 2021
TKW	7D	3.8-10.7	qTGW7D	AX-108815937,AX-111379517	Xiong et al. 2021
TKW	Un	124.83	Kukri_rep_c68139_172		Liu et al. 2018
TKW	Unknown	278.44	Kukri_c46040_95		Jung et al. 2021
Alqudah, A.M., Haile, J.K., Alomari, D.Z. et al. Genome-wide and SNP network analyses reveal genetic control of spikelet sterility and yield-related traits in wheat. Sci Rep 10, 2098 (2020). https://doi.org/10.1038/s41598-020-59004-4
Azadi, A., Mardi, M., Hervan, E.M., Mohammadi, S.A., Moradi, F., Tabatabaee, M.T., et al. (2015). QTL Mapping of Yield and Yield Components under Normal and Salt-stress Conditions in Bread Wheat (Triticum aestivum L.). Plant Molecular Biology Reporter 33(1), 102-120. doi: 10.1007/s11105-014-0726-0.
Börner A, Schumann E, Fürste A, Cöster H, Leithold B, Röder M, Weber W. Mapping of quantitative trait loci determining agronomic important characters in hexaploid wheat (TriticumaestivumL.). Theor Appl Genet. 2002;105:921–36.
Campbell, K.G., Bergman, C.J., Gualberto, D.G., Anderson, J.A., Giroux, M.J., Hareland, G., et al. (1999). Quantitative trait loci associated with kernel traits in a soft x hard wheat cross. Crop Science 39(4), 1184-1195. doi: DOI 10.2135/cropsci1999.0011183X003900040039x.
Chen D, Wu XY, Wu K, Zhang JP, Liu WH, Yang XM, Li XQ, Lu YQ, Li LH. Novel and favorable genomic regions for spike related traits in a wheat germplasm Pubing 3504 with high grain number per spike under varying environments. J Integr Agric. 2017;16(11):2386–401.
Cui F, Zhao CH, Li J, Ding AM, Li XF, Bao YG, Li J, Ji J, Wang HG. Kernel weight per spike: what contributes to it at the individual QTL level? Mol Breed. 2013;31(2):265 – 78.
Cui, F., Zhao, C.H., Ding, A.M., Li, J., Wang, L., Li, X.F., et al. (2014). Construction of an integrative linkage map and QTL mapping of grain yield-related traits using three related wheat RIL populations. Theoretical and Applied Genetics 127(3), 659-675. doi: 10.1007/s00122-013-2249-8.
Cuthbert JL, Somers DJ, Brûlé-Babel AL, Brown PD, Crow GH. Molecular mapping of quantitative trait loci for yield and yield components in spring wheat (TriticumaestivumL.). Theor Appl Genet. 2008;117:595–608.
Deng Z, Cui Y, Han Q, Fang W, Li J, Tian J. Discovery of Consistent QTLs of Wheat Spike-Related Traits under Nitrogen Treatment at Different Devel-opment Stages. Front Plant Sci. 2017;8:2120.
Ding AM, Li J, Cui F, Zhao CH, Ma HY, Wang HG. Mapping QTLs for Yield Related Traits Using Two Associated RIL Populations of Wheat. Acta Agronómica Sinica. 2011;37:1511–24.
Gao F, Wen W, Liu J, Rasheed A, Yin G, Xia X, Wu X, He Z. Genome-wide linkage mapping of QTL for yield components, plant height and yield-related physiological traits in the Chinese wheat cross Zhou 8425B/Chi-nese Spring. Front Plant Sci. 2015;6:1099.
Ge, H.M., You, G.X., Wang, L.F., Hao, C.Y., Dong, Y.S., Li, Z.S., et al. (2012). Genome Selection Sweep and Association Analysis Shed Light on Future Breeding by Design in Wheat. Crop Science 52(3), 1218-1228. doi: 10.2135/cropsci2010.12.0680.
Gerard GS, Alqudah A, Lohwasser U, Börner A, Simón MR. Uncovering the Genetic Architecture of Fruiting Efficiency in Bread Wheat: A Viable Alternative to Increase Yield Potential. Crop Sci. 2019;59:1–17.
Groos, C., Robert, N., Bervas, E., and Charmet, G. (2003). Genetic analysis of grain protein-content, grain yield and thousand-kernel weight in bread wheat. Theoretical and Applied Genetics 106(6), 1032-1040. doi: 10.1007/s00122-002-1111-1.
Guo Z, Chen D, Alqudah AM, Röder MS, Ganal MW, Schnurbusch T. Genome-wide association analyses of 54 traits identified multiple loci for the determination of floret fertility in wheat. New Phytol. 2017;214:257–70.
Guo J, Shi W, Zhang Z, Cheng J, Sun D, Yu J, Li X, Guo P, Hao G. Association of yield-related traits in founder genotypes and derivatives of common wheat (TriticumaestivumL.). BMC Plant Biol. 2018;18:38.
Habash, D.Z., Bernard, S., Schondelmaier, J., Weyen, J., and Quarrie, S.A. (2007). The genetics of nitrogen use in hexaploid wheat: N utilisation, development and yield. Theoretical and Applied Genetics 114(3), 403-419. doi: 10.1007/s00122-006-0429-5.
Hanif, M., Gao, F.M., Liu, J.D., Wen, W.E., Zhang, Y.J., Rasheed, A., et al. (2016). TaTGW6-A1, an ortholog of rice TGW6, is associated with grain weight and yield in bread wheat. Molecular Breeding 36(1). doi: ARTN 1
Hu, P., Zheng, Q., Luo, Q. et al. Genome-wide association study of yield and related traits in common wheat under salt-stress conditions. BMC Plant Biol 21, 27 (2021). https://doi.org/10.1186/s12870-020-02799-1
Huang, X.Q., Coster, H., Ganal, M.W., and Roder, M.S. (2003). Advanced backcross QTL analysis for the identification of quantitative trait loci alleles from wild relatives of wheat (Triticum aestivum L.). Theoretical and Applied Genetics 106(8), 1379-1389. doi: 10.1007/s00122-002-1179-7.
Huang, X.Q., Kempf, H., Ganal, M.W., and Roder, M.S. (2004). Advanced backcross QTL analysis in progenies derived from a cross between a German elite winter wheat variety and a synthetic wheat (Triticum aestivum L.). Theoretical and Applied Genetics 109(5), 933-943. doi: 10.1007/s00122-004-1708-7.
Huang, X.Q., Cloutier, S., Lycar, L., Radovanovic, N., Humphreys, D.G., Noll, J.S., et al. (2006). Molecular detection of QTLs for agronomic and quality traits in a doubled haploid population derived from two Canadian wheats (Triticum aestivum L.). Theoretical and Applied Genetics 113(4), 753-766. doi: 10.1007/s00122-006-0346-7.
Jia, H.Y., Wan, H.S., Yang, S.H., Zhang, Z.Z., Kong, Z.X., Xue, S.L., et al. (2013). Genetic dissection of yield-related traits in a recombinant inbred line population created using a key breeding parent in China's wheat breeding. Theoretical and Applied Genetics 126(8), 2123-2139. doi: 10.1007/s00122-013-2123-8.
Jung, W.J., Lee, Y.J., Kang, CS. et al. Identification of genetic loci associated with major agronomic traits of wheat (Triticum aestivum L.) based on genome-wide association analysis. BMC Plant Biol 21, 418 (2021). https://doi.org/10.1186/s12870-021-03180-6
Lee, H.S., Jung, J.U., Kang, C.S., Heo, H.Y., and Park, C.S. (2014). Mapping of QTL for yield and its related traits in a doubled haploid population of Korean wheat. Plant Biotechnology Reports 8(6), 443-454. doi: 10.1007/s11816-014-0337-0.
Li, C.L., Bai, G.H., Carver, B.F., Chao, S.M., and Wang, Z.H. (2015). Single nucleotide polymorphism markers linked to QTL for wheat yield traits. Euphytica 206(1), 89-101. doi: 10.1007/s10681-015-1475-3.
Li F, Wen W, He Z, Liu J, Jin H, Cao S, Geng H, Yan J, Zhang P, Wan Y, Xia X. Genome-wide linkage mapping of yield-related traits in three Chinese bread wheat populations using high-density SNP markers. Theor Appl Genet. 2018;131(9):1903–24.
Liu, S.B., Zhou, R.G., Dong, Y.C., Li, P., and Jia, J.Z. (2006). Development, utilization of introgression lines using a synthetic wheat as donor. Theoretical and Applied Genetics 112(7), 1360-1373. doi: 10.1007/s00122-006-0238-x.
Liu, G., Jia, L.J., Lu, L.H., Qin, D.D., Zhang, J.P., Guan, P.F., et al. (2014). Mapping QTLs of yield-related traits using RIL population derived from common wheat and Tibetan semi-wild wheat. Theoretical and Applied Genetics 127(11), 2415-2432. doi: 10.1007/s00122-014-2387-7.
Liu, Y., Lin, Y., Gao, S., Li, Z., Ma, J., Deng, M., et al. (2017). A genome-wide association study of 23 agronomic traits in Chinese wheat landraces. Plant Journal 91(5), 861-873. doi: 10.1111/tpj.13614.
Liu J, Xu Z, Fan X, Zhou Q, Cao J, Wang F, Ji G, Yang L, Feng B, Wang T. A Genome-Wide Association Study of Wheat Spike Related Traits in China. Front Plant Sci. 2018;9:1584.
Liu, J., Feng, B., Xu, Z.B., Fan, X.L., Jiang, F., Jin, X.F., et al. (2018). A genome-wide association study of wheat yield and quality-related traits in southwest China. Molecular Breeding 38(1). doi: 10.1007/s11032-017-0759-9.
Luján Basile, S.M., Ramírez, I.A., Crescente, J.M. et al. Haplotype block analysis of an Argentinean hexaploid wheat collection and GWAS for yield components and adaptation. BMC Plant Biol 19, 553 (2019). https://doi.org/10.1186/s12870-019-2015-4
Luo W, Ma J, Zhou XH, Sun M, Kong XC, Wei YM, Jiang YF, Qi PF, Jiang QT, Liu YX, et al. Identification of quantitative trait loci controlling yield-related traits indicates breeding potential of Tibetan semiwild wheat (Triticum aestivum ssp. tibetanum). Crop Sci. 2016;56(5):2410 – 20.
Ma F, Xu Y, Ma Z, Li L, An D. Genome-wide association and validation of key loci for yield-related traits in wheat founder parent Xiaoyan 6. Mol Breed. 2018;38:91.
Mason, R.E., Hays, D.B., Mondal, S., Ibrahim, A.M.H., and Basnet, B.R. (2013). QTL for yield, yield components and canopy temperature depression in wheat under late sown field conditions. Euphytica 194(2), 243-259. doi: 10.1007/s10681-013-0951-x.
McCartney, C.A., Somers, D.J., Humphreys, D.G., Lukow, O., Ames, N., Noll, J., et al. (2005). Mapping quantitative trait loci controlling agronomic traits in the spring wheat cross RL4452 x 'AC Domain'. Genome 48(5), 870-883. doi: DOI 10.1139/g05-055.
Mwadzingeni, L., Shimelis, H., Rees, D.J.G., and Tsilo, T.J. (2017). Genome-wide association analysis of agronomic traits in wheat under drought-stressed and non-stressed conditions. PLoS One 12(2). doi: 10.1371/journal.pone.0171692.
Neumann, K., Kobiljski, B., Dencic, S., Varshney, R.K., and Borner, A. (2011). Genome-wide association mapping: a case study in bread wheat (Triticum aestivum L.). Mol Breeding 27(1), 37-58. doi: 10.1007/s11032-010-9411-7.
Nezhad KZ, Weber WE, Röder MS, Sharma S, Lohwasser U, Meyer RC, Saal B, Börner A. QTL analysis for thousand-grain weight under terminal drought stress in bread wheat (Triticum aestivum L.). Euphytica. 2012;186(1):127 – 38.
Pang Y, Liu C, Wang D, et al. High-Resolution Genome-wide Association Study Identifies Genomic Regions and Candidate Genes for Important Agronomic Traits in Wheat. Mol Plant. 2020;13:1311–27.
Pretini, N., Vanzetti, L.S., Terrile, I.I. et al. Mapping QTL for spike fertility and related traits in two doubled haploid wheat (Triticum aestivum L.) populations. BMC Plant Biol 21, 353 (2021). https://doi.org/10.1186/s12870-021-03061-y
Ramya, P., Chaubal, A., Kulkarni, K., Gupta, L., Kadoo, N., Dhaliwal, H.S., et al. (2010). QTL mapping of 1000-kernel weight, kernel length, and kernel width in bread wheat (Triticum aestivum L.). Journal of Applied Genetics 51(4), 421-429. doi: Doi 10.1007/Bf03208872.
Reif, J.C., Gowda, M., Maurer, H.P., Longin, C.F.H., Korzun, V., Ebmeyer, E., et al. (2011). Association mapping for quality traits in soft winter wheat. Theor Appl Genet 122(5), 961-970. doi: 10.1007/s00122-010-1502-7.
Shi, W.P., Hao, C.Y., Zhang, Y., Cheng, J.Y., Zhang, Z., Liu, J., et al. (2017). A Combined Association Mapping and Linkage Analysis of Kernel Number Per Spike in Common Wheat (Triticum aestivum L.). Frontiers in Plant Science 8. doi: 10.3389/fpls.2017.01412.
Sukumaran S, Lopes M, Dreisigacker S, Reynolds M. Genetic analysis of multi-environmental spring wheat trials identifies genomic regions for locus-specific trade-offs for grain weight and grain number. Theor Appl Genet. 2018;131:985–98.
Tang YL, Li J, Wu YQ, Wei HT, Li CS, Yang WY, Chen F. Identification of QTL for yield-related traits in the ecombinant inbred line population derived from the cross between a synthetic hexaploidy wheat-derived variety Chuanmai 42 and a Chinese elite variety Chuannong 16. Agric Sci China. 2011;10:1665–80.
Tang, Y.L., Li, J., Wu, Y.Q., Wei, H.T., Li, C.S., Yang, W.Y., et al. (2011). Identification of QTLs for Yield-Related Traits in the Recombinant Inbred Line Population Derived from the Cross Between a Synthetic Hexaploid Wheat-Derived Variety Chuanmai 42 and a Chinese Elite Variety Chuannong 16. Agricultural Sciences in China 10(11), 1665-1680. doi: 10.1016/S1671-2927(11)60165-X.
Wang, R.X., Hai, L., Zhang, X.Y., You, G.X., Yan, C.S., and Xiao, S.H. (2009). QTL mapping for grain filling rate and yield-related traits in RILs of the Chinese winter wheat population Heshangmai X Yu8679. Theoretical and Applied Genetics 118(2), 313-325. doi: 10.1007/s00122-008-0901-5.
Wang, J.S., Liu, W.H., Wang, H., Li, L.H., Wu, J., Yang, X.M., et al. (2011). QTL mapping of yield-related traits in the wheat germplasm 3228. Euphytica 177(2), 277-292. doi: 10.1007/s10681-010-0267-z.
Wang SX, Zhu YL, Zhang DX, et al. Genome-wide association study for grain yield and related traits in elite wheat varieties and advanced lines using SNP markers. PLoS ONE. 2017;12(11):e0188662.
Wu, X.S., Chang, X.P., and Jing, R.L. (2011). Genetic Analysis of Carbon Isotope Discrimination and its Relation to Yield in a Wheat Doubled Haploid Population. Journal of Integrative Plant Biology 53(9), 719-730. doi: 10.1111/j.1744-7909.2011.01067.x.
Wu XS, Chang XP, Jing RL. Genetic insight into yield-associated traits of wheat grown in multiple rain-fed environments. PLoS ONE. 2012;7:e31249.
Xiong H, Li Y, Guo H, Xie Y, Zhao L, Gu J, Zhao S, Ding Y, Liu L. Genetic Mapping by Integration of 55K SNP Array and KASP Markers Reveals Candidate Genes for Important Agronomic Traits in Hexaploid Wheat. Front Plant Sci. 2021 Feb 23;12:628478. doi: 10.3389/fpls.2021.628478. PMID: 33708233; PMCID: PMC7942297.
Xu Y, Wang R, Tong Y, Zhao H, Xie Q, Liu D, Zhang A, Li B, Xu H, An D. Mapping QTLs for yield and nitrogen-related traits in wheat: influence of nitrogen and phosphorus fertilization on QTL expression. Theor Appl Genet. 2014;127:59–72.
Xu, Y.F., Li, S.S., Li, L.H., Ma, F.F., Fu, X.Y., Shi, Z.L., et al. (2017). QTL mapping for yield and photosynthetic related traits under different water regimes in wheat. Molecular Breeding 37(3). doi: 10.1007/s11032-016-0583-7.
Yao, J., Wang, L.X., Liu, L.H., Zhao, C.P., and Zheng, Y.L. (2009). Association mapping of agronomic traits on chromosome 2A of wheat. Genetica 137(1), 67-75. doi: 10.1007/s10709-009-9351-5.
Ye, X., Li, J., Cheng, Y. et al. Genome-wide association study reveals new loci for yield-related traits in Sichuan wheat germplasm under stripe rust stress. BMC Genomics 20, 640 (2019). https://doi.org/10.1186/s12864-019-6005-6
Yu, M., Mao, S.L., Hou, D.B., Chen, G.Y., Pu, Z.E., Li, W., et al. (2018). Analysis of contributors to grain yield in wheat at the individual quantitative trait locus level. Plant Breeding 137(1), 35-49. doi: 10.1111/pbr.12555.
Yu, M., Mao, S.L., Chen, G.Y., Pu, Z.E., Wei, Y.M., and Zheng, Y.L. (2014). QTLs for uppermost internode and spike length in two wheat RIL populations and their affect upon plant height at an individual QTL level. Euphytica 200(1), 95-108. doi: 10.1007/s10681-014-1156-7.
Yuan, Q.Q., Deng, Z.Y., Peng, T., and Tian, J.C. (2012). QTL-based analysis of heterosis for number of grains per spike in wheat using DH and immortalized F-2 populations. Euphytica 188(3), 387-395. doi: 10.1007/s10681-012-0694-0.
Zhai H, Feng Z, Du X, et al. A novel allele of TaGW2-A1 is located in a finely mapped QTL that increases grain weight but decreases grain number in wheat (TriticumaestivumL.). Theor Appl Genet. 2017;131:539–53.
Zhang, J.J., Dell, B., Biddulph, B., Drake-Brockman, F., Walker, E., Khan, N., et al. (2013). Wild-type alleles of Rht-B1 and Rht-D1 as independent determinants of thousand-grain weight and kernel number per spike in wheat. Molecular Breeding 32(4), 771-783. doi: 10.1007/s11032-013-9905-1.
Zhang, X.Y., Deng, Z.Y., Wang, Y.R., Li, J.F., and Tian, J.C. (2014). Unconditional and conditional QTL analysis of kernel weight related traits in wheat (Triticum aestivum L.) in multiple genetic backgrounds. Genetica 142(4), 371-379. doi: 10.1007/s10709-014-9781-6
Zhou Y, Conway B, Miller D, Marshall D, Cooper A, Murphy P, Chao S, Brown-Guedira G, Costa J. Quantitative Trait Loci Mapping for Spike Characteristics in Hexaploid Wheat. Plant genome. 2017;10(2):1–15.
